# Supplementary material for: ERBB2 signaling drives immune cell evasion and resistance against immunotherapy in small cell lung cancer
Source: Nat Commun. 2025 Dec 9;16:10983. doi: 10.1038/s41467-025-66800-x (PMC12689756; doi:10.1038/s41467-025-66800-x)
Supplement: Supplementary file 3 — Supplementary Data 1 [file 41467_2025_66800_MOESM3_ESM.xls]

## Sheet: S42_sequence_modifying
SYMBOL	#Uploaded_variation	Location	Allele	Gene	Feature	Consequence	cDNA_position	CDS_position	Protein_position	Amino_acids	Codons
Ccdc168	1_44112667_C/A	1:44112667	A	ENSMUSG00000091844	ENSMUST00000238662	stop_gained	2401	2218	740	E/*	Gaa/Taa
Wdr75	1_45858706_G/T	1:45858706	T	ENSMUSG00000025995	ENSMUST00000027139	missense_variant	2230	1874	625	R/I	aGa/aTa
Crocc2	1_93130485_C/T	1:93130485	T	ENSMUSG00000084989	ENSMUST00000138595	missense_variant	2765	2765	922	A/V	gCc/gTc
Prrc2c	1_162507130_A/G	1:162507130	G	ENSMUSG00000040225	ENSMUST00000182660	missense_variant	7824	7538	2513	V/A	gTa/gCa
Prrc2c	1_162507546_G/A	1:162507546	A	ENSMUSG00000040225	ENSMUST00000182660	missense_variant	7626	7340	2447	A/V	gCt/gTt
Sft2d2	1_165011416_C/A	1:165011416	A	ENSMUSG00000040848	ENSMUST00000043338	missense_variant	526	390	130	L/F	ttG/ttT
Ifi209	1_173472343_A/G	1:173472343	G	ENSMUSG00000043263	ENSMUST00000056071	missense_variant	1442	1183	395	K/E	Aaa/Gaa
Dnah14	1_181456086_T/C	1:181456086	C	ENSMUSG00000047369	ENSMUST00000238412	missense_variant	3244	3244	1082	S/P	Tcc/Ccc
Ccdc162	10_41531563_G/A	10:41531563	A	ENSMUSG00000075225	ENSMUST00000189488	missense_variant	1701	1442	481	A/V	gCc/gTc
Ctnna3	10_63656021_G/T	10:63656021	T	ENSMUSG00000060843	ENSMUST00000105440	missense_variant	760	600	200	Q/H	caG/caT
Vmn2r85	10_130265435_A/G	10:130265435	G	ENSMUSG00000092048	ENSMUST00000171811	missense_variant	138	47	16	F/S	tTt/tCt
Npc1l1	11_6164525_C/A	11:6164525	A	ENSMUSG00000020447	ENSMUST00000004505	splice_donor_variant	-	-	-	-	-
Hnrnph1	11_50270298_G/A	11:50270298	A	ENSMUSG00000007850	ENSMUST00000077817	missense_variant	175	101	34	C/Y	tGc/tAc
Or11l3	11_58516717_C/A	11:58516717	A	ENSMUSG00000043880	ENSMUST00000214132	missense_variant	184	154	52	D/Y	Gat/Tat
Hs3st3a1	11_64327102_G/T	11:64327102	T	ENSMUSG00000047759	ENSMUST00000058652	missense_variant	945	210	70	M/I	atG/atT
Ctns	11_73087923_A/C	11:73087923	C	ENSMUSG00000005949	ENSMUST00000108476	splice_donor_variant	-	-	-	-	-
Srcin1	11_97410465_T/A	11:97410465	A	ENSMUSG00000038453	ENSMUST00000238342	missense_variant	4168	3931	1311	I/F	Atc/Ttc
Psmb3	11_97601954_-/TCACTGCT	11:97601953-97601954	TCACTGCT	ENSMUSG00000069744	ENSMUST00000103147	frameshift_variant	411-412	322-323	108	V/VTAX	gtc/gTCACTGCTtc
Itsn2	12_4684795_G/A	12:4684795	A	ENSMUSG00000020640	ENSMUST00000220311	missense_variant,splice_region_variant	1602	1345	449	E/K	Gag/Aag
Mnat1	12_73170649_A/T	12:73170649	T	ENSMUSG00000021103	ENSMUST00000021523	missense_variant	159	38	13	K/M	aAg/aTg
Galc	12_98179281_-/ATACACTGAGGGCATCTCTCACA	12:98179280-98179281	ATACACTGAGGGCATCTCTCACA	ENSMUSG00000021003	ENSMUST00000021390	stop_gained,frameshift_variant	1757-1758	1627-1628	543	D/V*EMPSVYX	gac/gTGTGAGAGATGCCCTCAGTGTATac
Cinp	12_110843406_-/AAGCCATCGAAGATGGCCTGCAGCTCCTCACACAGTGCTTCTAGTCCCTTATCG	12:110843405-110843406	AAGCCATCGAAGATGGCCTGCAGCTCCTCACACAGTGCTTCTAGTCCCTTATCG	ENSMUSG00000021276	ENSMUST00000220607	splice_acceptor_variant	-	-	-	-	-
Tubal3	13_3982881_C/A	13:3982881	A	ENSMUSG00000021216	ENSMUST00000021639	stop_gained	700	660	220	C/*	tgC/tgA
Cdk13	13_17978575_C/T	13:17978575	T	ENSMUSG00000041297	ENSMUST00000042365	missense_variant	662	662	221	G/E	gGg/gAg
Ssr1	13_38151390_C/T	13:38151390	T	ENSMUSG00000021427	ENSMUST00000225319	missense_variant	863	863	288	C/Y	tGt/tAt
Zfp825	13_74628782_G/A	13:74628782	A	ENSMUSG00000069208	ENSMUST00000221173	missense_variant	943	733	245	H/Y	Cat/Tat
Adgrv1	13_81572435_A/T	13:81572435	T	ENSMUSG00000069170	ENSMUST00000095585	missense_variant	14851	14725	4909	Y/N	Tac/Aac
Map3k1	13_111899604_G/A	13:111899604	A	ENSMUSG00000021754	ENSMUST00000109267	missense_variant	1682	1658	553	A/V	gCc/gTc
Dnah12	14_26551328_G/T	14:26551328	T	ENSMUSG00000021879	ENSMUST00000022433	missense_variant	7726	7669	2557	A/S	Gca/Tca
Frmpd2	14_33238611_G/A	14:33238611	A	ENSMUSG00000108841	ENSMUST00000208577	missense_variant	1559	1559	520	S/N	aGt/aAt
Gm8247	14_44823782_A/T	14:44823782	T	ENSMUSG00000091122	ENSMUST00000170094	missense_variant	521	464	155	H/L	cAc/cTc
Trav10d	14_53048481_C/A	14:53048481	A	ENSMUSG00000094792	ENSMUST00000103646	missense_variant	91	28	10	L/I	Cta/Ata
Trav7d-6	14_53258328_A/G	14:53258328	G	ENSMUSG00000105721	ENSMUST00000196756	missense_variant	260	217	73	N/D	Aat/Gat
Gm4131	14_62702372_G/A	14:62702372	A	ENSMUSG00000100486	ENSMUST00000186010	missense_variant	595	595	199	R/W	Cgg/Tgg
Zc3h13	14_75568602_G/T	14:75568602	T	ENSMUSG00000022000	ENSMUST00000227049	missense_variant	4183	3894	1298	R/S	agG/agT
Obi1	14_104716816_C/G	14:104716816	G	ENSMUSG00000022120	ENSMUST00000022716	missense_variant	1576	1556	519	R/T	aGa/aCa
Cyp2d9	15_82338337_G/A	15:82338337	A	ENSMUSG00000068086	ENSMUST00000089129	missense_variant	578	460	154	D/N	Gac/Aac
Cyp2d40	15_82644965_G/T	15:82644965	T	ENSMUSG00000068083	ENSMUST00000055721	missense_variant	757	684	228	F/L	ttC/ttA
Kcnh3	15_99139964_G/A	15:99139964	A	ENSMUSG00000037579	ENSMUST00000041415	missense_variant	2964	2849	950	R/H	cGt/cAt
Krt73	15_101709319_A/G	15:101709319	G	ENSMUSG00000063661	ENSMUST00000063292	missense_variant	536	487	163	W/R	Tgg/Cgg
Crebbp	16_3997757_G/T	16:3997757	T	ENSMUSG00000022521	ENSMUST00000023165	missense_variant	1100	326	109	T/K	aCa/aAa
Gp1bb	16_18439725_G/T	16:18439725	T	ENSMUSG00000050761	ENSMUST00000051160	missense_variant	1429	392	131	A/E	gCg/gAg
Plcxd2	16_45792635_C/T	16:45792635	T	ENSMUSG00000087141	ENSMUST00000130481	missense_variant	1065	703	235	A/T	Gca/Aca
Atp5po	16_91723459_-/T	16:91723458-91723459	T	ENSMUSG00000022956	ENSMUST00000023677	frameshift_variant,splice_region_variant	461-462	329-330	110	N/KX	aat/aaAt
Atp5po	16_91723461_-/ATGAGGT	16:91723460-91723461	ATGAGGT	ENSMUSG00000022956	ENSMUST00000023677	splice_acceptor_variant	-	-	-	-	-
Gm35576	17_15502926_C/A	17:15502926	A	ENSMUSG00000116851	ENSMUST00000232255	splice_donor_variant,non_coding_transcript_variant	-	-	-	-	-
H2-M3	17_37583390_T/C	17:37583390	C	ENSMUSG00000016206	ENSMUST00000038580	missense_variant	892	850	284	Y/H	Tat/Cat
H2-M2	17_37793505_G/T	17:37793505	T	ENSMUSG00000016283	ENSMUST00000171139	missense_variant	523	500	167	A/E	gCa/gAa
Or10al5	17_38063443_G/C	17:38063443	C	ENSMUSG00000060017	ENSMUST00000174675	missense_variant	877	697	233	V/L	Gtg/Ctg
Gemin6	17_80535393_G/A	17:80535393	A	ENSMUSG00000055760	ENSMUST00000069486	missense_variant	601	352	118	E/K	Gag/Aag
Pcdhb12	18_37569390_T/A	18:37569390	A	ENSMUSG00000043458	ENSMUST00000055495	missense_variant	717	535	179	S/T	Tca/Aca
Catsper1	19_5386165_C/A	19:5386165	A	ENSMUSG00000038498	ENSMUST00000043380	missense_variant	397	397	133	P/T	Ccc/Acc
Eef1g	19_8955306_A/C	19:8955306	C	ENSMUSG00000071644	ENSMUST00000052248	splice_acceptor_variant	-	-	-	-	-
Pik3ap1	19_41313002_G/T	19:41313002	T	ENSMUSG00000025017	ENSMUST00000059672	missense_variant	1237	1110	370	N/K	aaC/aaA
Cacnb2	2_14976894_G/T	2:14976894	T	ENSMUSG00000057914	ENSMUST00000114723	missense_variant	1040	895	299	A/S	Gca/Tca
Or4b12	2_90096520_C/A	2:90096520	A	ENSMUSG00000075062	ENSMUST00000216383	missense_variant	983	253	85	A/S	Gct/Tct
Or4f4-ps1	2_111329725_G/A	2:111329725	A	ENSMUSG00000108891	ENSMUST00000121345	missense_variant	230	127	43	A/T	Gca/Aca
Trim69	2_122004895_C/T	2:122004895	T	ENSMUSG00000033368	ENSMUST00000036089	missense_variant	1095	904	302	R/C	Cgc/Tgc
Zc3h6	2_128858365_G/T	2:128858365	T	ENSMUSG00000042851	ENSMUST00000110320	stop_gained	2798	2395	799	E/*	Gag/Tag
Ttc14	3_33855230_-/ATCTTTATGCG	3:33855229-33855230	ATCTTTATGCG	ENSMUSG00000027677	ENSMUST00000108210	frameshift_variant,splice_region_variant	311-312	283-284	95	N/NLYAX	aat/aATCTTTATGCGat
Ttc14	3_33858690_-/ATATGCAACAAAAGGAA	3:33858689-33858690	ATATGCAACAAAAGGAA	ENSMUSG00000027677	ENSMUST00000108210	frameshift_variant,splice_region_variant	1074-1075	1046-1047	349	L/LYATKGX	tta/ttATATGCAACAAAAGGAAa
Selenot	3_58484269_G/T	3:58484269	T	ENSMUSG00000075700	ENSMUST00000107924	missense_variant	213	112	38	G/W	Ggg/Tgg
Sycp1	3_102822658_-/ATACTTCTTTGCATAGACATTTTAATA	3:102822657-102822658	ATACTTCTTTGCATAGACATTTTAATA	ENSMUSG00000027855	ENSMUST00000029448	splice_acceptor_variant	-	-	-	-	-
Amy1	3_113363134_C/T	3:113363134	T	ENSMUSG00000074264	ENSMUST00000067980	missense_variant	387	212	71	R/K	aGa/aAa
1110002E22Rik	3_137775733_C/T	3:137775733	T	ENSMUSG00000090066	ENSMUST00000163080	missense_variant	4921	4921	1641	P/S	Ccc/Tcc
Adh5	3_138153613_G/A	3:138153613	A	ENSMUSG00000028138	ENSMUST00000005964	missense_variant,splice_region_variant	346	257	86	G/D	gGt/gAt
Pdha2	3_140917098_C/T	3:140917098	T	ENSMUSG00000047674	ENSMUST00000057860	missense_variant	1019	409	137	A/T	Gcc/Acc
Kyat3	3_142428942_C/T	3:142428942	T	ENSMUSG00000040213	ENSMUST00000106218	missense_variant	499	373	125	P/S	Cca/Tca
Col27a1	4_63163352_G/T	4:63163352	T	ENSMUSG00000045672	ENSMUST00000036300	missense_variant	2463	2072	691	G/V	gGa/gTa
Leprot	4_101513340_G/T	4:101513340	T	ENSMUSG00000035212	ENSMUST00000030254	missense_variant	219	127	43	V/F	Gtc/Ttc
Gm12888	4_121181958_-/TGTATTAGTCAGGGTTCTCTAGAGTCACAGAA	4:121181957-121181958	TGTATTAGTCAGGGTTCTCTAGAGTCACAGAA	ENSMUSG00000073764	ENSMUST00000097905	stop_gained,frameshift_variant,splice_region_variant	157-158	133-134	45	D/VL*L*RTLTNTX	gac/gTTCTGTGACTCTAGAGAACCCTGACTAATACAac
Capzb	4_138966293_G/T	4:138966293	T	ENSMUSG00000028745	ENSMUST00000030518	missense_variant	298	164	55	S/I	aGc/aTc
Ubr4	4_139149879_G/A	4:139149879	A	ENSMUSG00000066036	ENSMUST00000097822	splice_donor_5th_base_variant,intron_variant	-	-	-	-	-
Fbxo42	4_140927831_T/C	4:140927831	C	ENSMUSG00000028920	ENSMUST00000030757	missense_variant	2392	2110	704	Y/H	Tac/Cac
Zfp990	4_145264025_A/G	4:145264025	G	ENSMUSG00000078503	ENSMUST00000105741	missense_variant	1311	1022	341	N/S	aAt/aGt
Rpl22	4_152412022_A/C	4:152412022	C	ENSMUSG00000028936	ENSMUST00000139685	missense_variant	114	97	33	I/L	Atc/Ctc
Cfap74	4_155547313_T/C	4:155547313	C	ENSMUSG00000078490	ENSMUST00000238423	missense_variant	3967	3635	1212	L/P	cTg/cCg
Noc2l	4_156330315_A/G	4:156330315	G	ENSMUSG00000095567	ENSMUST00000179543	missense_variant	1992	1957	653	K/E	Aaa/Gaa
Gm21698	5_26190888_C/A	5:26190888	A	ENSMUSG00000096045	ENSMUST00000191203	missense_variant,splice_region_variant	514	443	148	R/L	cGt/cTt
1700016H13Rik	5_103797387_T/C	5:103797387	C	ENSMUSG00000029320	ENSMUST00000119824	missense_variant	432	121	41	N/D	Aac/Gac
Tnrc18	5_142718702_T/C	5:142718702	C	ENSMUSG00000039477	ENSMUST00000152247	missense_variant	6065	6065	2022	E/G	gAa/gGa
Cyp3a11	5_145816514_A/G	5:145816514	G	ENSMUSG00000056035	ENSMUST00000035918	splice_donor_variant	-	-	-	-	-
Vwde	6_13171914_A/G	6:13171914	G	ENSMUSG00000079679	ENSMUST00000203074	missense_variant	4301	4199	1400	F/S	tTt/tCt
Trbj1-7	6_41512609_C/A	6:41512609	A	ENSMUSG00000076489	ENSMUST00000193061	missense_variant	34	34	12	L/I	Ctt/Att
Llcfc1	6_41662283_G/A	6:41662283	A	ENSMUSG00000029867	ENSMUST00000031900	missense_variant	373	286	96	A/T	Gcc/Acc
Crhr2	6_55070058_G/A	6:55070058	A	ENSMUSG00000003476	ENSMUST00000212633	missense_variant	1111	992	331	A/V	gCc/gTc
Abcg2	6_58651648_G/A	6:58651648	A	ENSMUSG00000029802	ENSMUST00000031822	missense_variant	1496	1039	347	A/T	Gct/Act
Fbxo41	6_85460907_G/A	6:85460907	A	ENSMUSG00000047013	ENSMUST00000161078	missense_variant	1292	800	267	A/V	gCc/gTc
Vmn2r26	6_124038668_G/A	6:124038668	A	ENSMUSG00000096630	ENSMUST00000032238	missense_variant	2432	2242	748	E/K	Gag/Aag
Ncapd2	6_125156684_G/T	6:125156684	T	ENSMUSG00000038252	ENSMUST00000043848	missense_variant	1517	1294	432	L/I	Cta/Ata
Clcn4	7_7292270_C/T	7:7292270	T	ENSMUSG00000000605	ENSMUST00000000619	missense_variant,splice_region_variant	2028	1540	514	G/R	Ggg/Agg
Vmn1r178	7_23593112_G/T	7:23593112	T	ENSMUSG00000062598	ENSMUST00000226450	missense_variant	945	159	53	L/F	ttG/ttT
Timm50	7_28010445_C/A	7:28010445	A	ENSMUSG00000003438	ENSMUST00000081946	splice_acceptor_variant	-	-	-	-	-
Klk1b9	7_43629092_A/T	7:43629092	T	ENSMUSG00000059042	ENSMUST00000081399	missense_variant	535	499	167	N/Y	Aat/Tat
Tead2	7_44873105_-/A	7:44873104-44873105	A	ENSMUSG00000030796	ENSMUST00000107801	frameshift_variant,splice_region_variant	1894-1895	527-528	176	D/EX	gac/gaAc
Or51h1	7_102308330_C/A	7:102308330	A	ENSMUSG00000073970	ENSMUST00000098220	missense_variant	301	301	101	Q/K	Cag/Aag
Or51l1-ps1	7_102783977_T/C	7:102783977	C	ENSMUSG00000080891	ENSMUST00000118378	missense_variant	395	395	132	L/P	cTg/cCg
Usp17le	7_104418168_C/T	7:104418168	T	ENSMUSG00000043073	ENSMUST00000211384	missense_variant	973	973	325	A/T	Gcc/Acc
Or5p52	7_107502290_G/A	7:107502290	A	ENSMUSG00000073893	ENSMUST00000216937	missense_variant	713	365	122	R/H	cGc/cAc
Dnah3	7_119570824_C/G	7:119570824	G	ENSMUSG00000052273	ENSMUST00000046993	missense_variant	6649	6649	2217	A/P	Gca/Cca
Ifitm6	7_140595961_G/T	7:140595961	T	ENSMUSG00000059108	ENSMUST00000211330	missense_variant	466	331	111	L/I	Ctt/Att
4931415C17Rik	8_12727572_A/C	8:12727572	C	ENSMUSG00000054910	ENSMUST00000131064	splice_acceptor_variant,non_coding_transcript_variant	-	-	-	-	-
Chrnb3	8_27883810_C/A	8:27883810	A	ENSMUSG00000031492	ENSMUST00000060943	stop_gained	804	546	182	Y/*	taC/taA
Slc7a2	8_41364139_G/T	8:41364139	T	ENSMUSG00000031596	ENSMUST00000118432	splice_donor_5th_base_variant,intron_variant	-	-	-	-	-
Iqcn	8_71163060_A/C	8:71163060	C	ENSMUSG00000110622	ENSMUST00000212436	missense_variant	2448	2252	751	Q/P	cAg/cCg
Zfp791	8_85836512_A/G	8:85836512	G	ENSMUSG00000074194	ENSMUST00000211109	missense_variant	1616	1351	451	C/R	Tgt/Cgt
Nlrc5	8_95172684_A/T	8:95172684	T	ENSMUSG00000074151	ENSMUST00000211816	splice_acceptor_variant	-	-	-	-	-
Gcsh	8_117715907_T/C	8:117715907	C	ENSMUSG00000034424	ENSMUST00000040484	missense_variant	286	175	59	T/A	Aca/Gca
Zfp846	9_20505428_T/G	9:20505428	G	ENSMUSG00000058192	ENSMUST00000115557	missense_variant	1697	1287	429	N/K	aaT/aaG
Ncam1	9_49709983_G/T	9:49709983	T	ENSMUSG00000039542	ENSMUST00000193547	missense_variant	243	47	16	T/N	aCt/aAt
Myzap	9_71457514_C/T	9:71457514	T	ENSMUSG00000041361	ENSMUST00000093823	missense_variant	976	880	294	E/K	Gag/Aag
Bcl2l10	9_75255338_-/AAAGGGGTCCATGTAGCTCTTCTCTGTGGGGAAATGGTCCCCATCACTCCA	9:75255337-75255338	AAAGGGGTCCATGTAGCTCTTCTCTGTGGGGAAATGGTCCCCATCACTCCA	ENSMUSG00000032191	ENSMUST00000034709	inframe_insertion	298-299	153-154	51-52	-/KGVHVALLCGEMVPITP	-/AAAGGGGTCCATGTAGCTCTTCTCTGTGGGGAAATGGTCCCCATCACTCCA
Clstn2	9_97338478_C/A	9:97338478	A	ENSMUSG00000032452	ENSMUST00000035027	splice_donor_variant	-	-	-	-	-
Dzip1l	9_99519606_C/A	9:99519606	A	ENSMUSG00000037784	ENSMUST00000112885	missense_variant	704	132	44	D/E	gaC/gaA
Xirp1	9_119848044_C/A	9:119848044	A	ENSMUSG00000079243	ENSMUST00000238557	missense_variant	838	838	280	A/S	Gcc/Tcc
Lonrf3	X_35605436_G/A	X:35605436	A	ENSMUSG00000016239	ENSMUST00000016383	missense_variant	1450	1223	408	G/D	gGc/gAc
Fam90a1b	X_93383643_T/C	X:93383643	C	ENSMUSG00000118554	ENSMUST00000239046	missense_variant	973	973	325	K/E	Aag/Gag
Gm3858	X_100865300_C/T	X:100865300	T	ENSMUSG00000118638	ENSMUST00000239206	missense_variant	284	123	41	M/I	atG/atA
