# Supplementary material for: ERBB2 signaling drives immune cell evasion and resistance against immunotherapy in small cell lung cancer
Source: Nat Commun. 2025 Dec 9;16:10983. doi: 10.1038/s41467-025-66800-x (PMC12689756; doi:10.1038/s41467-025-66800-x)
Supplement: Supplementary file 4 — Supplementary Data 2 [file 41467_2025_66800_MOESM4_ESM.xls]

## Sheet: S43_sequence_modifying
SYMBOL	#Uploaded_variation	Location	Allele	Gene	Feature	Consequence	cDNA_position	CDS_position	Protein_position	Amino_acids	Codons
Dnah7b	1_46155385_T/G	1:46155385	G	ENSMUSG00000041144	ENSMUST00000069293	missense_variant	932	932	311	I/S	aTt/aGt
Satb2	1_56836123_C/A	1:56836123	A	ENSMUSG00000038331	ENSMUST00000114415	missense_variant	2827	2021	674	G/V	gGc/gTc
Dytn	1_63700318_C/G	1:63700318	G	ENSMUSG00000069085	ENSMUST00000090313	missense_variant	1112	811	271	V/L	Gtg/Ctg
Gm45261	1_80439005_G/A	1:80439005	A	ENSMUSG00000110100	ENSMUST00000211023	missense_variant	161	161	54	A/V	gCc/gTc
Nyap2	1_81219054_C/G	1:81219054	G	ENSMUSG00000054976	ENSMUST00000123285	missense_variant	1306	979	327	P/A	Ccc/Gcc
Dpp10	1_123373001_C/A	1:123373001	A	ENSMUSG00000036815	ENSMUST00000112606	missense_variant	754	638	213	S/I	aGt/aTt
Dpp10	1_123413651_G/A	1:123413651	A	ENSMUSG00000036815	ENSMUST00000112606	missense_variant	676	560	187	A/V	gCg/gTg
Aspm	1_139408094_G/A	1:139408094	A	ENSMUSG00000033952	ENSMUST00000053364	missense_variant	7137	6980	2327	R/Q	cGg/cAg
Prrc2c	1_162507130_A/G	1:162507130	G	ENSMUSG00000040225	ENSMUST00000182660	missense_variant	7824	7538	2513	V/A	gTa/gCa
Prrc2c	1_162507546_G/A	1:162507546	A	ENSMUSG00000040225	ENSMUST00000182660	missense_variant	7626	7340	2447	A/V	gCt/gTt
Or10j27	1_172958084_C/A	1:172958084	A	ENSMUSG00000062527	ENSMUST00000200689	missense_variant	985	699	233	W/C	tgG/tgT
Hhipl2	1_183204414_C/T	1:183204414	T	ENSMUSG00000053461	ENSMUST00000065900	missense_variant	436	386	129	P/L	cCg/cTg
Ush2a	1_188643015_G/C	1:188643015	C	ENSMUSG00000026609	ENSMUST00000060479	missense_variant	12376	12376	4126	A/P	Gcc/Ccc
Cenpf	1_189390433_C/A	1:189390433	A	ENSMUSG00000026605	ENSMUST00000171929	missense_variant	3541	3398	1133	G/V	gGc/gTc
Trdn	10_33062696_G/C	10:33062696	C	ENSMUSG00000019787	ENSMUST00000095762	missense_variant,splice_region_variant	851	610	204	E/Q	Gag/Cag
Ak9	10_41299070_A/G	10:41299070	G	ENSMUSG00000091415	ENSMUST00000173494	missense_variant	4807	4770	1590	I/M	atA/atG
Scml4	10_42832031_G/C	10:42832031	C	ENSMUSG00000044770	ENSMUST00000063063	splice_donor_variant	-	-	-	-	-
Usp44	10_93688622_A/G	10:93688622	G	ENSMUSG00000020020	ENSMUST00000216224	missense_variant	1825	1672	558	K/E	Aag/Gag
Srgap1	10_121640873_C/T	10:121640873	T	ENSMUSG00000020121	ENSMUST00000081688	missense_variant	2114	1992	664	M/I	atG/atA
Spred2	11_19971235_A/G	11:19971235	G	ENSMUSG00000045671	ENSMUST00000093299	missense_variant	1658	1102	368	M/V	Atg/Gtg
Mdh1	11_21512989_-/T	11:21512988-21512989	T	ENSMUSG00000020321	ENSMUST00000238916	splice_acceptor_variant	-	-	-	-	-
Sptbn1	11_30053265_C/G	11:30053265	G	ENSMUSG00000020315	ENSMUST00000006629	missense_variant	7081	6813	2271	K/N	aaG/aaC
Zfp287	11_62615667_T/C	11:62615667	C	ENSMUSG00000005267	ENSMUST00000185656	missense_variant	659	659	220	E/G	gAg/gGg
Myh8	11_67185358_G/C	11:67185358	C	ENSMUSG00000055775	ENSMUST00000019625	missense_variant	2792	2608	870	E/Q	Gag/Cag
Kdm6b	11_69297383_G/T	11:69297383	T	ENSMUSG00000018476	ENSMUST00000094077	missense_variant	1378	968	323	S/Y	tCc/tAc
Alox12	11_70145354_T/G	11:70145354	G	ENSMUSG00000000320	ENSMUST00000000329	missense_variant	299	218	73	D/A	gAt/gCt
Scarf1	11_75416973_A/G	11:75416973	G	ENSMUSG00000038188	ENSMUST00000042808	missense_variant	2452	2414	805	E/G	gAg/gGg
Or4d1	11_87804908_A/G	11:87804908	G	ENSMUSG00000060787	ENSMUST00000217112	missense_variant	1418	823	275	Y/H	Tac/Cac
Nme2	11_93843702_T/C	11:93843702	C	ENSMUSG00000020857	ENSMUST00000021217	missense_variant	590	152	51	H/R	cAt/cGt
Samd14	11_94911007_C/-	11:94911007	-	ENSMUSG00000047181	ENSMUST00000055947	frameshift_variant	1172	462	154	F/X	ttC/tt
Samd14	11_94911008_G/A	11:94911008	A	ENSMUSG00000047181	ENSMUST00000055947	missense_variant	1173	463	155	V/M	Gtg/Atg
Efcab3	11_104825508_G/A	11:104825508	A	ENSMUSG00000020690	ENSMUST00000212287	missense_variant,splice_region_variant	10769	10531	3511	D/N	Gac/Aac
Cd300ld2	11_114903228_GAACTGTGGATGGCAGAACTGTGGATGTCC/-	11:114903228-114903257	-	ENSMUSG00000089753	ENSMUST00000106578	inframe_deletion	587-616	587-616	196-206	RTSTVLPSTVL/L	cGGACATCCACAGTTCTGCCATCCACAGTTCtg/ctg
Sap30bp	11_115842836_-/CCTCCTTTTTTGAAAGGGTTTGCAACATGTCACCCGATGAAATCAAGATCCCACCA	11:115842835-115842836	CCTCCTTTTTTGAAAGGGTTTGCAACATGTCACCCGATGAAATCAAGATCCCACCA	ENSMUSG00000020755	ENSMUST00000140991	frameshift_variant,splice_region_variant	701-702	307-308	103	A/ASFFERVCNMSPDEIKIPPX	gcc/gCCTCCTTTTTTGAAAGGGTTTGCAACATGTCACCCGATGAAATCAAGATCCCACCAcc
Ubald2	11_116325255_-/ACCGCCCTAA	11:116325254-116325255	ACCGCCCTAA	ENSMUSG00000050628	ENSMUST00000057676	frameshift_variant,splice_region_variant	335-336	120-121	40-41	-/TALX	-/ACCGCCCTAA
Dnmt3a	12_3922852_A/C	12:3922852	C	ENSMUSG00000020661	ENSMUST00000020991	missense_variant	716	454	152	T/P	Acc/Ccc
Mia2	12_59226791_C/A	12:59226791	A	ENSMUSG00000021000	ENSMUST00000219140	missense_variant	3616	3616	1206	P/T	Cca/Aca
Dicer1	12_104670436_C/T	12:104670436	T	ENSMUSG00000041415	ENSMUST00000041987	missense_variant	3407	3158	1053	C/Y	tGt/tAt
Clmn	12_104747729_C/-	12:104747729	-	ENSMUSG00000021097	ENSMUST00000109937	frameshift_variant	1875	1817	606	G/X	gGt/gt
Dnah11	12_117892152_G/A	12:117892152	A	ENSMUSG00000018581	ENSMUST00000084806	missense_variant	11231	11020	3674	R/C	Cgt/Tgt
Dnah11	12_118069730_C/T	12:118069730	T	ENSMUSG00000018581	ENSMUST00000084806	splice_acceptor_variant	-	-	-	-	-
Ggps1	13_14228425_C/T	13:14228425	T	ENSMUSG00000021302	ENSMUST00000170957	missense_variant	1063	757	253	D/N	Gat/Aat
Or2b2	13_21887881_G/T	13:21887881	T	ENSMUSG00000108674	ENSMUST00000214435	missense_variant	1303	709	237	A/S	Gca/Tca
Vmn1r220	13_23368307_A/G	13:23368307	G	ENSMUSG00000096099	ENSMUST00000227679	missense_variant	2245	388	130	F/L	Ttc/Ctc
Fam217a	13_35100831_C/T	13:35100831	T	ENSMUSG00000021414	ENSMUST00000223834	missense_variant	589	325	109	G/R	Gga/Aga
Platr25	13_62821521_T/G	13:62821521	G	ENSMUSG00000074863	ENSMUST00000220733	missense_variant	936	431	144	E/A	gAa/gCa
Zfp712	13_67189747_G/A	13:67189747	A	ENSMUSG00000090641	ENSMUST00000167565	missense_variant	881	779	260	S/F	tCt/tTt
Zfp58	13_67639531_T/G	13:67639531	G	ENSMUSG00000071291	ENSMUST00000076123	missense_variant	1147	959	320	H/P	cAt/cCt
Ube2e1	14_4186255_A/T	14:4186255	T	ENSMUSG00000021774	ENSMUST00000022296	splice_acceptor_variant	-	-	-	-	-
Gm10406	14_15457056_G/A	14:15457056	A	ENSMUSG00000093985	ENSMUST00000170738	missense_variant	254	50	17	G/E	gGa/gAa
Gm8279	14_17338127_G/A	14:17338127	A	ENSMUSG00000079378	ENSMUST00000165713	missense_variant	72	65	22	T/M	aCg/aTg
Ptpn20	14_33353000_G/C	14:33353000	C	ENSMUSG00000021940	ENSMUST00000022508	missense_variant	1019	738	246	W/C	tgG/tgC
Gm9195	14_72711238_C/T	14:72711238	T	ENSMUSG00000109446	ENSMUST00000208955	missense_variant	1464	1199	400	G/D	gGc/gAc
Rb1	14_73500079_A/T	14:73500079	T	ENSMUSG00000022105	ENSMUST00000022701	missense_variant	1748	1567	523	Y/N	Tac/Aac
Lifr	15_7198688_G/C	15:7198688	C	ENSMUSG00000054263	ENSMUST00000171588	missense_variant	973	917	306	G/A	gGc/gCc
Spef2	15_9725265_T/A	15:9725265	A	ENSMUSG00000072663	ENSMUST00000208854	missense_variant	560	491	164	E/V	gAa/gTa
Fer1l6	15_58502528_G/T	15:58502528	T	ENSMUSG00000037106	ENSMUST00000161028	missense_variant	4114	4028	1343	S/I	aGt/aTt
Lrrk2	15_91689143_T/G	15:91689143	G	ENSMUSG00000036273	ENSMUST00000060642	missense_variant	6920	6814	2272	L/V	Tta/Gta
Arid2	15_96268529_G/C	15:96268529	C	ENSMUSG00000033237	ENSMUST00000096250	missense_variant	2763	2641	881	A/P	Gct/Cct
Vdr	15_97756715_C/T	15:97756715	T	ENSMUSG00000022479	ENSMUST00000023119	missense_variant	1118	964	322	E/K	Gag/Aag
Kcnh3	15_99139964_G/A	15:99139964	A	ENSMUSG00000037579	ENSMUST00000041415	missense_variant	2964	2849	950	R/H	cGt/cAt
Fam186a	15_99842576_T/A	15:99842576	A	ENSMUSG00000045350	ENSMUST00000100209	missense_variant	3781	3667	1223	T/S	Acc/Tcc
Krt73	15_101709319_A/G	15:101709319	G	ENSMUSG00000063661	ENSMUST00000063292	missense_variant	536	487	163	W/R	Tgg/Cgg
Ehhadh	16_21581550_C/G	16:21581550	G	ENSMUSG00000022853	ENSMUST00000023559	missense_variant	1468	1441	481	A/P	Gct/Cct
Iqcb1	16_36678924_T/G	16:36678924	G	ENSMUSG00000022837	ENSMUST00000023535	missense_variant	1405	1237	413	S/A	Tct/Gct
Morc1	16_48330598_G/T	16:48330598	T	ENSMUSG00000022652	ENSMUST00000023330	missense_variant	1171	1067	356	G/V	gGa/gTa
Or5k3	16_58969311_G/A	16:58969311	A	ENSMUSG00000062608	ENSMUST00000216957	missense_variant	248	97	33	A/T	Gcc/Acc
Nrip1	16_76088494_C/G	16:76088494	G	ENSMUSG00000048490	ENSMUST00000121927	missense_variant	3662	3062	1021	G/A	gGc/gCc
Atp5pf	16_84625438_-/TGTCGCTTTGATTTGTACTCTCTTATCTTGTCCACGAAGAGTTT	16:84625437-84625438	TGTCGCTTTGATTTGTACTCTCTTATCTTGTCCACGAAGAGTTT	ENSMUSG00000022890	ENSMUST00000023608	inframe_insertion,splice_region_variant,stop_retained_variant	559-560	164-165	55	Q/QNSSWTR*ESTNQSDX	cag/caAAACTCTTCGTGGACAAGATAAGAGAGTACAAATCAAAGCGACAg
Fndc1	17_7975158_G/-	17:7975158	-	ENSMUSG00000071984	ENSMUST00000239425	frameshift_variant	4768	4583	1528	P/X	cCa/ca
Vmn2r93	17_18545841_A/C	17:18545841	C	ENSMUSG00000079698	ENSMUST00000079206	missense_variant	1894	1712	571	Q/P	cAa/cCa
Vmn2r105	17_20428943_C/A	17:20428943	A	ENSMUSG00000091670	ENSMUST00000167382	missense_variant	2132	2132	711	G/V	gGt/gTt
Zfp943	17_22212222_A/G	17:22212222	G	ENSMUSG00000053347	ENSMUST00000055349	missense_variant	1616	1307	436	E/G	gAa/gGa
Tff2	17_31361259_G/A	17:31361259	A	ENSMUSG00000024028	ENSMUST00000024826	missense_variant	327	293	98	P/L	cCc/cTc
H2-Q10	17_35781972_T/G	17:35781972	G	ENSMUSG00000067235	ENSMUST00000174525	missense_variant	611	593	198	L/R	cTc/cGc
Muc21	17_35930588_GGTGGTCAGGGTAGGTGTAGAGCCTGAGGCAGTGCTGGATTCAGTGGTGGTCAGGATGGGGGTAGAGCCTGAGCCACTCCTGGATGCAGT/-	17:35930588-35930677	-	ENSMUSG00000090588	ENSMUST00000164502	inframe_deletion	3708-3797	3508-3597	1170-1199	TASRSGSGSTPILTTTESSTASGSTPTLTT/-	ACTGCATCCAGGAGTGGCTCAGGCTCTACCCCCATCCTGACCACCACTGAATCCAGCACTGCCTCAGGCTCTACACCTACCCTGACCACC/-
Oard1	17_48718367_C/T	17:48718367	T	ENSMUSG00000040771	ENSMUST00000167180	stop_gained	512	115	39	R/*	Cga/Tga
Apobec2	17_48730178_-/TTGTTTTGTTTTTAACCAAAGGAAGTCAGGATAGGAAGTTAAACAA	17:48730177-48730178	TTGTTTTGTTTTTAACCAAAGGAAGTCAGGATAGGAAGTTAAACAA	ENSMUSG00000040694	ENSMUST00000046549	stop_gained,frameshift_variant	808-809	487-488	163	Q/LV*LPILTSFG*KQNKX	cag/cTTGTTTAACTTCCTATCCTGACTTCCTTTGGTTAAAAACAAAACAAag
Sema6b	17_56434066_C/G	17:56434066	G	ENSMUSG00000001227	ENSMUST00000001256	missense_variant	1307	1148	383	G/A	gGc/gCc
Gm17949	17_57327196_T/G	17:57327196	G	ENSMUSG00000109739	ENSMUST00000210548	missense_variant	916	599	200	I/S	aTc/aGc
Vav1	17_57608272_T/C	17:57608272	C	ENSMUSG00000034116	ENSMUST00000005889	missense_variant	1117	1019	340	L/P	cTc/cCc
Vmn2r120	17_57831859_G/T	17:57831859	T	ENSMUSG00000090655	ENSMUST00000234443	missense_variant	1192	1001	334	A/D	gCt/gAt
Alk	17_72176554_G/T	17:72176554	T	ENSMUSG00000055471	ENSMUST00000086639	missense_variant	4867	4749	1583	F/L	ttC/ttA
Capn13	17_73658378_T/G	17:73658378	G	ENSMUSG00000043705	ENSMUST00000095208	missense_variant	849	689	230	N/T	aAt/aCt
Birc6	17_74918083_T/G	17:74918083	G	ENSMUSG00000024073	ENSMUST00000182597	missense_variant	5492	5492	1831	I/S	aTt/aGt
Epb41l4a	18_34024514_C/T	18:34024514	T	ENSMUSG00000024376	ENSMUST00000025234	missense_variant	710	220	74	A/T	Gca/Aca
Pcdhb12	18_37569390_T/A	18:37569390	A	ENSMUSG00000043458	ENSMUST00000055495	missense_variant	717	535	179	S/T	Tca/Aca
Gm50457	18_52958848_C/A	18:52958848	A	ENSMUSG00000118407	ENSMUST00000238707	missense_variant	467	467	156	S/Y	tCt/tAt
Tsga10ip	19_5450714_C/A	19:5450714	A	ENSMUSG00000039330	ENSMUST00000235569	missense_variant	587	587	196	W/L	tGg/tTg
Hnrnpul2	19_8797746_A/G	19:8797746	G	ENSMUSG00000071659	ENSMUST00000096753	missense_variant	373	101	34	Q/R	cAg/cGg
Ahnak	19_8981406_G/T	19:8981406	T	ENSMUSG00000069833	ENSMUST00000092956	stop_gained	2946	2689	897	E/*	Gag/Tag
Or10v9	19_11832580_G/T	19:11832580	T	ENSMUSG00000060556	ENSMUST00000214796	missense_variant	1417	736	246	L/M	Ctg/Atg
Or5b98	19_12931908_A/C	19:12931908	C	ENSMUSG00000062892	ENSMUST00000213925	missense_variant	1213	954	318	R/S	agA/agC
Or9q1	19_13804897_G/A	19:13804897	A	ENSMUSG00000054526	ENSMUST00000214475	missense_variant	2046	862	288	L/F	Ctc/Ttc
Rcl1	19_29105489_C/G	19:29105489	G	ENSMUSG00000024785	ENSMUST00000064393	missense_variant	805	675	225	I/M	atC/atG
Myof	19_37931932_T/G	19:37931932	G	ENSMUSG00000048612	ENSMUST00000226068	missense_variant	2961	2933	978	D/A	gAc/gCc
Cfap43	19_47752169_A/T	19:47752169	T	ENSMUSG00000044948	ENSMUST00000160247	missense_variant	3257	3202	1068	S/T	Tca/Aca
Olah	2_3343585_C/G	2:3343585	G	ENSMUSG00000026645	ENSMUST00000194918	missense_variant	1203	660	220	W/C	tgG/tgC
Rsu1	2_13229187_G/C	2:13229187	C	ENSMUSG00000026727	ENSMUST00000028059	missense_variant	429	210	70	F/L	ttC/ttG
Cubn	2_13463939_C/T	2:13463939	T	ENSMUSG00000026726	ENSMUST00000091436	splice_acceptor_variant	-	-	-	-	-
Armc3	2_19258667_G/T	2:19258667	T	ENSMUSG00000037683	ENSMUST00000114640	stop_gained,splice_region_variant	790	733	245	E/*	Gaa/Taa
Thnsl1	2_21218049_G/A	2:21218049	A	ENSMUSG00000048550	ENSMUST00000054591	missense_variant	2128	1802	601	R/Q	cGg/cAg
Lrp1b	2_40894700_G/A	2:40894700	A	ENSMUSG00000049252	ENSMUST00000052550	missense_variant	7677	6869	2290	T/M	aCg/aTg
Fap	2_62349368_C/A	2:62349368	A	ENSMUSG00000000392	ENSMUST00000102732	stop_gained	1743	1519	507	E/*	Gag/Tag
Abcb11	2_69122370_A/G	2:69122370	G	ENSMUSG00000027048	ENSMUST00000102709	missense_variant	1376	1112	371	M/T	aTg/aCg
Sp5	2_70307239_G/C	2:70307239	C	ENSMUSG00000075304	ENSMUST00000100043	missense_variant	1266	923	308	G/A	gGc/gCc
Atf2	2_73681328_-/AGCCACAA	2:73681327-73681328	AGCCACAA	ENSMUSG00000027104	ENSMUST00000055833	splice_acceptor_variant	-	-	-	-	-
Ttn	2_76546043_G/T	2:76546043	T	ENSMUSG00000051747	ENSMUST00000099981	missense_variant	97875	97744	32582	L/I	Ctt/Att
Ttn	2_76554113_T/G	2:76554113	G	ENSMUSG00000051747	ENSMUST00000099981	missense_variant	93095	92964	30988	K/N	aaA/aaC
Ttn	2_76624601_C/A	2:76624601	A	ENSMUSG00000051747	ENSMUST00000099981	missense_variant	46376	46245	15415	K/N	aaG/aaT
Fsip2	2_82819580_A/T	2:82819580	T	ENSMUSG00000075249	ENSMUST00000143764	missense_variant	15380	15312	5104	K/N	aaA/aaT
Ube2l6	2_84636724_A/C	2:84636724	C	ENSMUSG00000027078	ENSMUST00000102642	missense_variant	245	167	56	D/A	gAt/gCt
Or5t9	2_86659141_T/G	2:86659141	G	ENSMUSG00000044213	ENSMUST00000217509	missense_variant	208	44	15	V/G	gTg/gGg
Or12e9	2_87202155_C/A	2:87202155	A	ENSMUSG00000070852	ENSMUST00000213792	missense_variant	338	278	93	T/N	aCc/aAc
Or4c125	2_89169742_G/C	2:89169742	C	ENSMUSG00000075091	ENSMUST00000215469	missense_variant	1002	903	301	I/M	atC/atG
Abtb2	2_103539853_T/C	2:103539853	C	ENSMUSG00000032724	ENSMUST00000076212	splice_donor_variant	-	-	-	-	-
Nat10	2_103578358_C/-	2:103578358	-	ENSMUSG00000027185	ENSMUST00000028608	frameshift_variant	983	746	249	G/X	gGt/gt
Ccdc9b	2_118589104_G/A	2:118589104	A	ENSMUSG00000045838	ENSMUST00000059997	missense_variant	940	796	266	P/S	Cct/Tct
Mgme1	2_144118298_A/G	2:144118298	G	ENSMUSG00000027424	ENSMUST00000028910	missense_variant	807	569	190	N/S	aAc/aGc
Defb22	2_152327783_G/C	2:152327783	C	ENSMUSG00000027468	ENSMUST00000028966	missense_variant	428	401	134	A/G	gCc/gGc
Eif2s2	2_154726341_T/G	2:154726341	G	ENSMUSG00000074656	ENSMUST00000099173	missense_variant	554	323	108	Q/P	cAa/cCa
Kcng1	2_168104853_C/-	2:168104853	-	ENSMUSG00000074575	ENSMUST00000109191	frameshift_variant	1273	992	331	G/X	gGc/gc
Cdh4	2_179484817_G/C	2:179484817	C	ENSMUSG00000000305	ENSMUST00000000314	missense_variant	814	623	208	G/A	gGc/gCc
Zfp704	3_9674490_C/A	3:9674490	A	ENSMUSG00000040209	ENSMUST00000041124	missense_variant	656	290	97	R/L	cGa/cTa
Mrpl47	3_32782678_-/AGACAATTCGTCCAAAGATGTCCCTTCTCCAAGCACCGGGTCTGGATTTTTCT	3:32782677-32782678	AGACAATTCGTCCAAAGATGTCCCTTCTCCAAGCACCGGGTCTGGATTTTTCT	ENSMUSG00000037531	ENSMUST00000043966	splice_acceptor_variant	-	-	-	-	-
Fat4	3_38941790_C/G	3:38941790	G	ENSMUSG00000046743	ENSMUST00000061260	missense_variant	702	682	228	P/A	Cca/Gca
Fat4	3_38942769_C/G	3:38942769	G	ENSMUSG00000046743	ENSMUST00000061260	missense_variant	1681	1661	554	A/G	gCc/gGc
Selenot	3_58484269_G/T	3:58484269	T	ENSMUSG00000075700	ENSMUST00000107924	missense_variant	213	112	38	G/W	Ggg/Tgg
Tnfaip8l2	3_95047718_T/A	3:95047718	A	ENSMUSG00000013707	ENSMUST00000013851	missense_variant	236	144	48	E/D	gaA/gaT
Hsd3b2	3_98619238_C/G	3:98619238	G	ENSMUSG00000063730	ENSMUST00000107022	missense_variant	1028	706	236	A/P	Gct/Cct
Alx3	3_107507775_G/A	3:107507775	A	ENSMUSG00000014603	ENSMUST00000014747	missense_variant	428	283	95	E/K	Gag/Aag
Tet2	3_133175115_A/T	3:133175115	T	ENSMUSG00000040943	ENSMUST00000196398	missense_variant	4591	4231	1411	S/T	Tcc/Acc
Vmn1r2	4_3172567_C/T	4:3172567	T	ENSMUSG00000115072	ENSMUST00000226198	missense_variant	687	485	162	T/I	aCt/aTt
Ccdc180	4_45893228_C/T	4:45893228	T	ENSMUSG00000035539	ENSMUST00000178561	stop_gained	196	133	45	Q/*	Cag/Tag
AU040320	4_126733462_A/G	4:126733462	G	ENSMUSG00000028830	ENSMUST00000102607	missense_variant	2235	1981	661	T/A	Act/Gct
Hdac1	4_129411717_-/TTGAT	4:129411716-129411717	TTGAT	ENSMUSG00000028800	ENSMUST00000102597	frameshift_variant,splice_region_variant	1172-1173	1088-1089	363	K/KSX	aag/aaATCAAg
Serinc2	4_130149266_C/G	4:130149266	G	ENSMUSG00000023232	ENSMUST00000120126	missense_variant	1168	1127	376	S/T	aGt/aCt
Serinc2	4_130172232_T/C	4:130172232	C	ENSMUSG00000023232	ENSMUST00000120126	missense_variant	100	59	20	D/G	gAc/gGc
Srrm1	4_135052170_T/C	4:135052170	C	ENSMUSG00000028809	ENSMUST00000136342	missense_variant	2345	2218	740	R/G	Agg/Ggg
Fbxo42	4_140927831_T/C	4:140927831	C	ENSMUSG00000028920	ENSMUST00000030757	missense_variant	2392	2110	704	Y/H	Tac/Cac
Tnfrsf1b	4_144973340_A/C	4:144973340	C	ENSMUSG00000028599	ENSMUST00000030336	missense_variant	101	32	11	V/G	gTc/gGc
Zfp990	4_145264025_A/G	4:145264025	G	ENSMUSG00000078503	ENSMUST00000105741	missense_variant	1311	1022	341	N/S	aAt/aGt
Zfp985	4_147668509_A/G	4:147668509	G	ENSMUSG00000065999	ENSMUST00000081742	missense_variant	1616	1376	459	E/G	gAg/gGg
Lhfpl3	5_23307536_T/G	5:23307536	G	ENSMUSG00000106379	ENSMUST00000197992	missense_variant	694	560	187	I/S	aTc/aGc
Insig1	5_28280121_G/A	5:28280121	A	ENSMUSG00000045294	ENSMUST00000059155	missense_variant	787	712	238	G/S	Ggt/Agt
Gm1043	5_37339575_C/A	5:37339575	A	ENSMUSG00000117286	ENSMUST00000232332	missense_variant	8810	3775	1259	L/I	Ctc/Atc
Gsx2	5_75236853_CGGCTCGGCTGCAGCGGCGGCCGCGGCGG/-	5:75236853-75236881	-	ENSMUSG00000035946	ENSMUST00000040477	frameshift_variant	592-620	432-460	144-154	PGSAAAAAAAA/PX	ccCGGCTCGGCTGCAGCGGCGGCCGCGGCGGcg/cccg
Cracd	5_76918158_T/C	5:76918158	C	ENSMUSG00000036377	ENSMUST00000238963	missense_variant	374	62	21	V/A	gTt/gCt
Aasdh	5_77024224_C/A	5:77024224	A	ENSMUSG00000055923	ENSMUST00000120963	missense_variant	3252	2950	984	V/F	Gtc/Ttc
Rest	5_77416671_-/GAGAACGCCC	5:77416670-77416671	GAGAACGCCC	ENSMUSG00000029249	ENSMUST00000080359	frameshift_variant,splice_region_variant	1190-1191	883-884	295	G/GERPX	gga/gGAGAACGCCCga
Tmprss11c	5_86419266_C/A	5:86419266	A	ENSMUSG00000061184	ENSMUST00000059424	splice_donor_variant	-	-	-	-	-
Cabs1	5_88128137_G/C	5:88128137	C	ENSMUSG00000007907	ENSMUST00000008051	missense_variant	840	787	263	V/L	Gtt/Ctt
Nudt9	5_104209626_-/GGAGACAATGGACAACTTCACCCTGGAGGCCGGAGATGATGCAGGGAAGGTGT	5:104209625-104209626	GGAGACAATGGACAACTTCACCCTGGAGGCCGGAGATGATGCAGGGAAGGTGT	ENSMUSG00000029310	ENSMUST00000031250	splice_donor_variant	-	-	-	-	-
Vmn2r17	5_109600635_C/G	5:109600635	G	ENSMUSG00000091879	ENSMUST00000171841	missense_variant	2256	1932	644	N/K	aaC/aaG
4930522L14Rik	5_109884575_G/A	5:109884575	A	ENSMUSG00000072762	ENSMUST00000112547	stop_gained	1377	1282	428	R/*	Cga/Tga
Ccdc121rt2	5_112598459_G/T	5:112598459	T	ENSMUSG00000072722	ENSMUST00000100882	missense_variant	1168	1005	335	K/N	aaG/aaT
Atp2a2	5_122627429_G/C	5:122627429	C	ENSMUSG00000029467	ENSMUST00000031423	missense_variant	875	335	112	A/G	gCt/gGt
Rabgef1	5_130226959_-/ATTTAAGCATCGAGGAACAGTCAGAATGTACTCAGGACTTTTACCAAAA	5:130226958-130226959	ATTTAAGCATCGAGGAACAGTCAGAATGTACTCAGGACTTTTACCAAAA	ENSMUSG00000025340	ENSMUST00000026390	splice_donor_variant	-	-	-	-	-
Rabgef1	5_130240960_-/TGCTGTGCTGTGGCTTTCATTGAGAAATTAGACGCCCAGTCTTTGAAT	5:130240959-130240960	TGCTGTGCTGTGGCTTTCATTGAGAAATTAGACGCCCAGTCTTTGAAT	ENSMUSG00000025340	ENSMUST00000026390	inframe_insertion,splice_region_variant	1324-1325	1077-1078	359-360	-/CCAVAFIEKLDAQSLN	-/TGCTGTGCTGTGGCTTTCATTGAGAAATTAGACGCCCAGTCTTTGAAT
Eif4h	5_134656631_-/CTCTACCGCCGCCGAAGCTGCTGTAGGCCCGATCGTCGTAGGTA	5:134656630-134656631	CTCTACCGCCGCCGAAGCTGCTGTAGGCCCGATCGTCGTAGGTA	ENSMUSG00000040731	ENSMUST00000202622	splice_acceptor_variant	-	-	-	-	-
Zfp853	5_143274913_G/T	5:143274913	T	ENSMUSG00000093910	ENSMUST00000212355	missense_variant	751	751	251	H/N	Cac/Aac
Gm3404	5_146464422_A/T	5:146464422	T	ENSMUSG00000079091	ENSMUST00000110596	missense_variant	450	422	141	Y/F	tAc/tTc
Gm3404	5_146464427_C/A	5:146464427	A	ENSMUSG00000079091	ENSMUST00000110596	missense_variant	455	427	143	Q/K	Cag/Aag
Fscn3	6_28434406_T/G	6:28434406	G	ENSMUSG00000029707	ENSMUST00000031719	missense_variant	1207	980	327	I/S	aTc/aGc
Tmem178b	6_39850375_T/A	6:39850375	A	ENSMUSG00000057716	ENSMUST00000239008	missense_variant	1981	371	124	L/H	cTc/cAc
Mgam	6_40646746_T/C	6:40646746	C	ENSMUSG00000068587	ENSMUST00000238599	missense_variant	2071	2071	691	Y/H	Tac/Cac
Ndnf	6_65681385_G/A	6:65681385	A	ENSMUSG00000049001	ENSMUST00000054351	missense_variant	2176	1663	555	V/M	Gtg/Atg
Igkv4-68	6_69282033_CTGCAGGTCATGGTGACCTTCTCCC/-	6:69282033-69282057	-	ENSMUSG00000076549	ENSMUST00000103350	frameshift_variant	155-179	113-137	38-46	GEKVTMTCS/X	gGGGAGAAGGTCACCATGACCTGCAGt/gt
Gys2	6_142395211_C/A	6:142395211	A	ENSMUSG00000030244	ENSMUST00000032371	missense_variant	1561	1253	418	S/I	aGt/aTt
Vmn2r32	7_7467184_C/A	7:7467184	A	ENSMUSG00000096743	ENSMUST00000094866	missense_variant	2388	2343	781	L/F	ttG/ttT
Zfp606	7_12227925_C/T	7:12227925	T	ENSMUSG00000030386	ENSMUST00000098822	missense_variant	2511	2045	682	P/L	cCg/cTg
Sult2a5	7_13359233_C/T	7:13359233	T	ENSMUSG00000078799	ENSMUST00000108525	missense_variant	286	208	70	P/S	Ccc/Tcc
Ppm1n	7_19013289_C/G	7:19013289	G	ENSMUSG00000030402	ENSMUST00000032560	missense_variant	701	661	221	A/P	Gcc/Ccc
Pak4	7_28264017_G/T	7:28264017	T	ENSMUSG00000030602	ENSMUST00000108283	missense_variant	1004	718	240	P/T	Cct/Act
Eif3k	7_28677312_T/G	7:28677312	G	ENSMUSG00000053565	ENSMUST00000066070	missense_variant	344	262	88	M/L	Atg/Ctg
Gpi1	7_33907185_-/ATCCAG	7:33907184-33907185	ATCCAG	ENSMUSG00000036427	ENSMUST00000038027	splice_acceptor_variant	-	-	-	-	-
Ccne1	7_37805773_CT/-	7:37805773-37805774	-	ENSMUSG00000002068	ENSMUST00000108023	splice_acceptor_variant	-	-	-	-	-
Zfp715	7_42948499_T/C	7:42948499	C	ENSMUSG00000012640	ENSMUST00000048015	missense_variant	1781	1460	487	Q/R	cAa/cGa
Klk1b9	7_43629092_A/T	7:43629092	T	ENSMUSG00000059042	ENSMUST00000081399	missense_variant	535	499	167	N/Y	Aat/Tat
Otog	7_45920692_C/A	7:45920692	A	ENSMUSG00000009487	ENSMUST00000164538	missense_variant	2936	2894	965	T/N	aCc/aAc
Herc2	7_55773953_C/A	7:55773953	A	ENSMUSG00000030451	ENSMUST00000164095	missense_variant	3522	3403	1135	L/I	Ctt/Att
Herc2	7_55784537_C/A	7:55784537	A	ENSMUSG00000030451	ENSMUST00000164095	missense_variant	4319	4200	1400	N/K	aaC/aaA
Rgma	7_73067339_G/A	7:73067339	A	ENSMUSG00000070509	ENSMUST00000094312	missense_variant	1278	923	308	R/H	cGt/cAt
Or52h9	7_104203005_G/T	7:104203005	T	ENSMUSG00000073928	ENSMUST00000216904	missense_variant	974	878	293	G/V	gGa/gTa
Taf10	7_105393170_G/A	7:105393170	A	ENSMUSG00000043866	ENSMUST00000141116	missense_variant	297	254	85	A/V	gCg/gTg
Or10ab4	7_107654440_-/C	7:107654439-107654440	C	ENSMUSG00000043855	ENSMUST00000214599	frameshift_variant	1697-1698	249-250	83-84	-/X	-/C
Or10ab4	7_107654443_T/-	7:107654443	-	ENSMUSG00000043855	ENSMUST00000214599	frameshift_variant	1701	253	85	S/X	Tca/ca
Rnf141	7_110436321_C/T	7:110436321	T	ENSMUSG00000030788	ENSMUST00000177236	missense_variant	276	106	36	E/K	Gaa/Aaa
Tmc5	7_118222912_T/C	7:118222912	C	ENSMUSG00000030650	ENSMUST00000121715	missense_variant	1190	611	204	L/S	tTg/tCg
Acsm2	7_119177453_C/A	7:119177453	A	ENSMUSG00000030945	ENSMUST00000098084	missense_variant	1096	967	323	L/I	Cta/Ata
Fbrs	7_127084255_T/A	7:127084255	A	ENSMUSG00000042423	ENSMUST00000205432	missense_variant	1386	1386	462	N/K	aaT/aaA
Atp11a	8_12878517_G/A	8:12878517	A	ENSMUSG00000031441	ENSMUST00000091237	missense_variant	1390	1092	364	M/I	atG/atA
Potefam3b	8_21161952_T/C	8:21161952	C	ENSMUSG00000095294	ENSMUST00000178438	missense_variant	974	796	266	S/P	Tcg/Ccg
Nwd1	8_73431521_-/A	8:73431520-73431521	A	ENSMUSG00000048148	ENSMUST00000093427	frameshift_variant	3818-3819	3517-3518	1173	P/HX	cct/cAct
Nwd1	8_73431521_C/T	8:73431521	T	ENSMUSG00000048148	ENSMUST00000093427	missense_variant	3819	3518	1173	P/L	cCt/cTt
Ces2g	8_105691557_C/A	8:105691557	A	ENSMUSG00000031877	ENSMUST00000043183	missense_variant	681	611	204	A/D	gCt/gAt
Mlkl	8_112064454_A/G	8:112064454	G	ENSMUSG00000012519	ENSMUST00000056157	splice_donor_variant	-	-	-	-	-
Cntnap4	8_113512417_A/C	8:113512417	C	ENSMUSG00000031772	ENSMUST00000118171	missense_variant	1870	1778	593	E/A	gAg/gCg
Gcsh	8_117709467_-/ATCTTCGTAACAGGAT	8:117709466-117709467	ATCTTCGTAACAGGAT	ENSMUSG00000034424	ENSMUST00000040484	splice_acceptor_variant	-	-	-	-	-
Gcsh	8_117715907_T/C	8:117715907	C	ENSMUSG00000034424	ENSMUST00000040484	missense_variant	286	175	59	T/A	Aca/Gca
Vps9d1	8_123973544_T/C	8:123973544	C	ENSMUSG00000001062	ENSMUST00000118279	missense_variant	1244	1238	413	E/G	gAg/gGg
Mtmr2	9_13714835_-/AATCTTCCTAAGAAGACAGTGTCACT	9:13714834-13714835	AATCTTCCTAAGAAGACAGTGTCACT	ENSMUSG00000031918	ENSMUST00000034396	frameshift_variant,splice_region_variant	2504-2505	1593-1594	531-532	-/NLPKKTVSX	-/AATCTTCCTAAGAAGACAGTGTCACT
Muc16	9_18548497_A/G	9:18548497	G	ENSMUSG00000109564	ENSMUST00000208663	missense_variant	17795	17795	5932	L/S	tTg/tCg
Dock6	9_21763866_G/A	9:21763866	A	ENSMUSG00000032198	ENSMUST00000217336	missense_variant	66	19	7	R/C	Cgc/Tgc
Glb1l2	9_26680385_C/T	9:26680385	T	ENSMUSG00000036395	ENSMUST00000040398	missense_variant	1152	1103	368	G/E	gGa/gAa
Or4d5	9_40012121_G/A	9:40012121	A	ENSMUSG00000045812	ENSMUST00000213858	missense_variant	876	664	222	L/F	Ctt/Ttt
Ncam1	9_49709983_G/T	9:49709983	T	ENSMUSG00000039542	ENSMUST00000193547	missense_variant	243	47	16	T/N	aCt/aAt
Gm32742	9_51061366_T/C	9:51061366	C	ENSMUSG00000110266	ENSMUST00000210433	missense_variant	2560	2306	769	H/R	cAc/cGc
Mlip	9_77124267_C/T	9:77124267	T	ENSMUSG00000032355	ENSMUST00000183955	missense_variant	2287	2203	735	E/K	Gaa/Aaa
Prr23a3	9_98747792_A/T	9:98747792	T	ENSMUSG00000090470	ENSMUST00000167951	stop_gained	973	745	249	K/*	Aag/Tag
Pik3cb	9_98946139_A/T	9:98946139	T	ENSMUSG00000032462	ENSMUST00000035037	missense_variant	1910	1686	562	N/K	aaT/aaA
Rbm6	9_107728204_C/A	9:107728204	A	ENSMUSG00000032582	ENSMUST00000183032	splice_acceptor_variant	-	-	-	-	-
mt-Nd5	MT_13053_-/C	MT:13052-13053	C	ENSMUSG00000064367	ENSMUST00000082418	frameshift_variant	1311-1312	1311-1312	437-438	-/X	-/C
mt-Cytb	MT_14356_G/A	MT:14356	A	ENSMUSG00000064370	ENSMUST00000082421	missense_variant	212	212	71	R/Q	cGa/cAa
Akap17b	X_35875707_C/G	X:35875707	G	ENSMUSG00000059708	ENSMUST00000051906	missense_variant	2263	1799	600	G/A	gGg/gCg
Xpnpep2	X_47207349_G/T	X:47207349	T	ENSMUSG00000037005	ENSMUST00000115000	stop_gained	845	628	210	E/*	Gaa/Taa
Elf4	X_47505647_T/C	X:47505647	C	ENSMUSG00000031103	ENSMUST00000114958	missense_variant	1564	1061	354	H/R	cAc/cGc
Atp11c	X_59290599_A/T	X:59290599	T	ENSMUSG00000062949	ENSMUST00000101527	missense_variant	2903	2753	918	L/Q	cTg/cAg
Haus7	X_72498542_-/GTATACACATCCATTCCAGTA	X:72498541-72498542	GTATACACATCCATTCCAGTA	ENSMUSG00000031371	ENSMUST00000033737	splice_acceptor_variant	-	-	-	-	-
Cfap47	X_78519624_A/G	X:78519624	G	ENSMUSG00000073077	ENSMUST00000197180	missense_variant	3107	3107	1036	I/T	aTt/aCt
Nalf2	X_98864829_T/A	X:98864829	A	ENSMUSG00000071719	ENSMUST00000096363	missense_variant	203	155	52	F/Y	tTc/tAc
Wmp	X_106991916_G/T	X:106991916	T	ENSMUSG00000073006	ENSMUST00000101290	missense_variant	127	37	13	Q/K	Caa/Aaa
Chm	X_112095159_C/A	X:112095159	A	ENSMUSG00000025531	ENSMUST00000026607	missense_variant	56	28	10	D/Y	Gat/Tat
