# Supplementary material for: ERBB2 signaling drives immune cell evasion and resistance against immunotherapy in small cell lung cancer
Source: Nat Commun. 2025 Dec 9;16:10983. doi: 10.1038/s41467-025-66800-x (PMC12689756; doi:10.1038/s41467-025-66800-x)
Supplement: Supplementary file 5 — Supplementary Data 3 [file 41467_2025_66800_MOESM5_ESM.xlsx]

## Sheet: Phosphosites
Phosphosites
Extended data Fig. 3e
ID	mSCLC M1	mSCLC M1	mSCLC M1	mSCLC P1	mSCLC P1	mSCLC P1	Modification.Name	Target.Amino.Acid	Position.in.Peptide	Site.Probability	Mod_Sequence	# Modified.PSMs	# Uncertain.Modified.PSMs	# Unmodified.PSMs	Protein.Accession	Protein.Description	Gene	Position	Motif		Relevance
Canx	23.5991	23.5052	23.5378	24.0282	23.9338	23.8996	Phospho	S	10	100	AEEDEILNRSPR	108	0	132	P35564	Calnexin OS=Mus musculus OX=10090 GN=Canx PE=1 SV=1	Canx	582	DEILNRsPRNRKP
Mavs	13.0372	14.8633	13.8859	15.5766	16.7244	16.0226	Phospho	S	13	75.8	VTTGGNQTGPNSSIR	20	35	16	Q8VCF0	Mitochondrial antiviral-signaling protein OS=Mus musculus OX=10090 GN=Mavs PE=1 SV=1	Mavs	384	QTGPNSsIRSLHS
Gab2	14.4292	14.2158	15.0332	0	0	0	Phospho	S	2	99.9	GSGESASWSAEPPGK	16	0	15	Q9Z1S8	GRB2-associated-binding protein 2 OS=Mus musculus OX=10090 GN=Gab2 PE=1 SV=2	Gab2	413	EYPARGsGESASW
Gab2	16.6194	16.6149	16.2335	15.2796	15.6214	15.5196	Phospho	S	3	100	SASFSQGTR	48	0	0	Q9Z1S8	GRB2-associated-binding protein 2 OS=Mus musculus OX=10090 GN=Gab2 PE=1 SV=2	Gab2	211	ENARSAsFSQGTR
Shc1	17.9896	18.0837	18.0811	17.0902	16.799	17.3964	Phospho	S	3	100	HGSFVNKPTR	84	5	12	P98083	SHC-transforming protein 1 OS=Mus musculus OX=10090 GN=Shc1 PE=1 SV=3	Shc1	139	EWTRHGsFVNKPT
Shc1	17.5033	17.2372	17.4718	16.0801	16.7212	16.2191	Phospho	Y	8	99.8	ELFDDPSYVNIQNLDK	53	3	44	P98083	SHC-transforming protein 1 OS=Mus musculus OX=10090 GN=Shc1 PE=1 SV=3	Shc1	423	LFDDPSyVNIQNL
Map2k2	16.9331	17.023	16.6055	16.6199	16.7241	16.7795	Phospho	S	14	100	PVVDGADGEPHSVSPR	81	23	1	Q63932	Dual specificity mitogen-activated protein kinase kinase 2 OS=Mus musculus OX=10090 GN=Map2k2 PE=1 SV=2	Map2k2	295	GEPHSVsPRPRPP
Map2k2	17.9487	18.1333	18.4306	18.2757	17.1521	16.9131	Phospho	T	6	100	LKQPSTPTR	93	0	26	Q63932	Dual specificity mitogen-activated protein kinase kinase 2 OS=Mus musculus OX=10090 GN=Map2k2 PE=1 SV=2	Map2k2	395	RLKQPStPTRTAV
Raf1	19.5491	19.3059	19.2225	19.129	19.4093	19.1291	Phospho	S	3	100	SASEPSLHR	76	0	6	Q99N57	RAF proto-oncogene serine/threonine-protein kinase OS=Mus musculus OX=10090 GN=Raf1 PE=1 SV=2	Raf1	621	KINRSAsEPSLHR
Eif4b	14.5826	14.8362	14.7073	0	0	14.6861	Phospho	S	4	99	NRDSDKTDTDWR	20	8	2	Q8BGD9	Eukaryotic translation initiation factor 4B OS=Mus musculus OX=10090 GN=Eif4b PE=1 SV=1	Eif4b	192	RDRNRDsDKTDTD
Extended data Fig. 3f
ID	mSCLC M1	mSCLC M1	mSCLC M1	M1_ERBB2 KO	M1_ERBB2 KO	M1_ERBB2 KO	Modification.Name	Target.Amino.Acid	Position.in.Peptide	Site.Probability	Mod_Sequence	# Modified.PSMs	# Uncertain.Modified.PSMs	# Unmodified.PSMs	Protein.Accession	Protein.Description	Gene	Position	Motif
Canx	23.5991	23.5052	23.5378	23.8668	23.894	23.6358	Phospho	S	10	100	AEEDEILNRSPR	108	0	132	P35564	Calnexin OS=Mus musculus OX=10090 GN=Canx PE=1 SV=1	Canx	582	DEILNRsPRNRKP
Raf1	19.4967	18.6012	18.8049	18.8294	18.9365	18.0691	Phospho	S	15	99.6	AAHTEDINACTLTTSPR	164	27	104	Q99N57	RAF proto-oncogene serine/threonine-protein kinase OS=Mus musculus OX=10090 GN=Raf1 PE=1 SV=2	Raf1	642	ACTLTTsPRLPVF
Map3k1	16.4347	16.2719	16.7144	15.5446	15.7023	15.9691	Phospho	S	1	100	SPAGAEPPSAAAPSGR	57	4	2	P53349	Mitogen-activated protein kinase kinase kinase 1 OS=Mus musculus OX=10090 GN=Map3k1 PE=1 SV=3	Map3k1	142	RDSGARsPAGAEP
Map3k1	16.1202	16.2983	16.0077	14.5904	15.0206	15.5225	Phospho	S	4	99.9	LSASSEDISDR	46	3	3	P53349	Mitogen-activated protein kinase kinase kinase 1 OS=Mus musculus OX=10090 GN=Map3k1 PE=1 SV=3	Map3k1	915	ATRLSAsSEDISD
Map3k1	14.8325	15.5598	15.9401	13.1913	12.219	15.1725	Phospho	S	7	81.4	AVQQPSSPQQPVAGSQR	72	22	9	P53349	Mitogen-activated protein kinase kinase kinase 1 OS=Mus musculus OX=10090 GN=Map3k1 PE=1 SV=3	Map3k1	518	AVQQPSsPQQPVA
Gab2	14.4292	14.2158	15.0332	0	0	0	Phospho	S	2	99.9	GSGESASWSAEPPGK	16	0	15	Q9Z1S8	GRB2-associated-binding protein 2 OS=Mus musculus OX=10090 GN=Gab2 PE=1 SV=2	Gab2	413	EYPARGsGESASW
Gab2	16.9742	16.72	16.8651	15.8606	16.0972	15.7885	Phospho	S	3	100	ASSCETYEYPAR	59	0	15	Q9Z1S8	GRB2-associated-binding protein 2 OS=Mus musculus OX=10090 GN=Gab2 PE=1 SV=2	Gab2	402	RLHRASsCETYEY
Gab2	16.6194	16.6149	16.2335	15.4434	15.5092	14.2938	Phospho	S	3	100	SASFSQGTR	48	0	0	Q9Z1S8	GRB2-associated-binding protein 2 OS=Mus musculus OX=10090 GN=Gab2 PE=1 SV=2	Gab2	211	ENARSAsFSQGTR
Shc1	17.9896	18.0837	18.0811	17.1597	17.8203	17.0129	Phospho	S	3	100	HGSFVNKPTR	84	5	12	P98083	SHC-transforming protein 1 OS=Mus musculus OX=10090 GN=Shc1 PE=1 SV=3	Shc1	139	EWTRHGsFVNKPT
Shc1	17.5033	17.2372	17.4718	14.821	13.6993	13.7885	Phospho	Y	8	99.8	ELFDDPSYVNIQNLDK	53	3	44	P98083	SHC-transforming protein 1 OS=Mus musculus OX=10090 GN=Shc1 PE=1 SV=3	Shc1	423	LFDDPSyVNIQNL
Extended data Fig. 3g
ID	mSCLC P1	mSCLC P1	mSCLC P1	P1_ERBB2 KO	P1_ERBB2 KO	P1_ERBB2 KO	Modification.Name	Target.Amino.Acid	Position.in.Peptide	Site.Probability	Mod_Sequence	# Modified.PSMs	# Uncertain.Modified.PSMs	# Unmodified.PSMs	Protein.Accession	Protein.Description	Gene	Position	Motif
Tbk1	0	0	0	13.2036	13.3466	14.2403	Phospho	S	3	81.8	FGSLTMDGGLR	12	0	0	Q9WUN2	Serine/threonine-protein kinase TBK1 OS=Mus musculus OX=10090 GN=Tbk1 PE=1 SV=1	Tbk1	716	ILERFGsLTMDGG
Canx	24.0282	23.9338	23.8996	24.4544	24.3643	24.5608	Phospho	S	10	100	AEEDEILNRSPR	108	0	132	P35564	Calnexin OS=Mus musculus OX=10090 GN=Canx PE=1 SV=1	Canx	582	DEILNRsPRNRKP
Gab1	14.6092	14.9838	14.9407	14.114	0	13.6912	Phospho	S	1	99.5	SPVETCGVPR	37	0	1	Q9QYY0	GRB2-associated-binding protein 1 OS=Mus musculus OX=10090 GN=Gab1 PE=1 SV=2	Gab1	355	HPTHDRsPVETCG
Gab1	16.6901	16.2329	16.4984	16.5836	15.2245	16.3799	Phospho	S	4	99.9	DASSQDCYDIPR	41	0	12	Q9QYY0	GRB2-associated-binding protein 1 OS=Mus musculus OX=10090 GN=Gab1 PE=1 SV=2	Gab1	403	LRKDASsQDCYDI
Gab1	14.3531	16.8563	15.0742	0	14.4715	0	Phospho	S	24	99.9	SVLTAGGVSGEELDENYVPMNPNSPPR	37	5	1	Q9QYY0	GRB2-associated-binding protein 1 OS=Mus musculus OX=10090 GN=Gab1 PE=1 SV=2	Gab1	455	VPMNPNsPPRQHS
Gab1	18.1563	17.9868	17.8201	17.2901	16.0571	17.469	Phospho	S	3	100	SSSLEGFHSQYK	100	0	0	Q9QYY0	GRB2-associated-binding protein 1 OS=Mus musculus OX=10090 GN=Gab1 PE=1 SV=2	Gab1	420	PSDRSSsLEGFHS
Eif4b	12.532	17.7023	15.6825	0	13.7031	0	Phospho	S	1	99.9	SPPYTAFLGNLPYDVTEDSIK	63	5	41	Q8BGD9	Eukaryotic translation initiation factor 4B OS=Mus musculus OX=10090 GN=Eif4b PE=1 SV=1	Eif4b	93	RSRLPKsPPYTAF
Eif4b	16.5019	14.6538	16.0576	14.4361	15.5514	15.3536	Phospho	S	3	100	RSSNPPAR	54	0	3	Q8BGD9	Eukaryotic translation initiation factor 4B OS=Mus musculus OX=10090 GN=Eif4b PE=1 SV=1	Eif4b	489	AWVKRSsNPPARS
Gab2	16.2381	16.7501	16.5537	16.8094	15.8033	15.8033	Phospho	S	3	100	ASSCETYEYPAR	59	0	15	Q9Z1S8	GRB2-associated-binding protein 2 OS=Mus musculus OX=10090 GN=Gab2 PE=1 SV=2	Gab2	402	RLHRASsCETYEY
Gab2	15.2796	15.6214	15.5196	14.9643	15.2829	0	Phospho	S	3	100	SASFSQGTR	48	0	0	Q9Z1S8	GRB2-associated-binding protein 2 OS=Mus musculus OX=10090 GN=Gab2 PE=1 SV=2	Gab2	211	ENARSAsFSQGTR
Map3k1	16.4772	16.5479	16.8527	15.9321	15.5592	15.5478	Phospho	S	1	100	SPAGAEPPSAAAPSGR	57	4	2	P53349	Mitogen-activated protein kinase kinase kinase 1 OS=Mus musculus OX=10090 GN=Map3k1 PE=1 SV=3	Map3k1	142	RDSGARsPAGAEP
Map3k1	16.6333	17.2769	17.1972	16.6976	16.6243	16.8301	Phospho	S	3	100	SPSPGSSPSGR	54	0	2	P53349	Mitogen-activated protein kinase kinase kinase 1 OS=Mus musculus OX=10090 GN=Map3k1 PE=1 SV=3	Map3k1	247	KGRRSPsPGSSPS
Map3k1	16.2545	16.2392	16.6515	15.1063	15.3312	15.9708	Phospho	S	4	99.9	LSASSEDISDR	46	3	3	P53349	Mitogen-activated protein kinase kinase kinase 1 OS=Mus musculus OX=10090 GN=Map3k1 PE=1 SV=3	Map3k1	915	ATRLSAsSEDISD
Map3k1	15.8648	16.1279	15.5704	14.0756	13.5551	13.3575	Phospho	S	7	81.4	AVQQPSSPQQPVAGSQR	72	22	9	P53349	Mitogen-activated protein kinase kinase kinase 1 OS=Mus musculus OX=10090 GN=Map3k1 PE=1 SV=3	Map3k1	518	AVQQPSsPQQPVA
Shc1	16.0801	16.7212	16.2191	14.4497	14.1309	14.8449	Phospho	Y	8	99.8	ELFDDPSYVNIQNLDK	53	3	44	P98083	SHC-transforming protein 1 OS=Mus musculus OX=10090 GN=Shc1 PE=1 SV=3	Shc1	423	LFDDPSyVNIQNL
Raf1	19.426	19.5888	19.6706	19.2591	18.6492	19.2907	Phospho	S	15	99.6	AAHTEDINACTLTTSPR	164	27	104	Q99N57	RAF proto-oncogene serine/threonine-protein kinase OS=Mus musculus OX=10090 GN=Raf1 PE=1 SV=2	Raf1	642	ACTLTTsPRLPVF
Extended data Fig. 3h
ID	mSCLC M1	mSCLC M1	mSCLC M1	M1_Mubritinib	M1_Mubritinib	M1_Mubritinib	Modification.Name	Target.Amino.Acid	Position.in.Peptide	Site.Probability	Mod_Sequence	# Modified.PSMs	# Uncertain.Modified.PSMs	# Unmodified.PSMs	Protein.Accession	Protein.Description	Gene	Position	Motif
Irf3	16.7832	14.7197	NaN	15.8286	15.2705	15.983	Phospho	S	8	97.3	DFVHLGASPDTNGK	45	4	3	P70671	Interferon regulatory factor 3 OS=Mus musculus OX=10090 GN=Irf3 PE=1 SV=1	Irf3	123	FVHLGAsPDTNGK
Raf1	19.5491	19.3059	19.2225	19.0046	18.9014	19.0073	Phospho	S	3	100	SASEPSLHR	76	0	6	Q99N57	RAF proto-oncogene serine/threonine-protein kinase OS=Mus musculus OX=10090 GN=Raf1 PE=1 SV=2	Raf1	621	KINRSAsEPSLHR
Raf1	19.4967	18.6012	18.8049	19.4213	18.4357	17.8729	Phospho	S	15	99.6	AAHTEDINACTLTTSPR	164	27	104	Q99N57	RAF proto-oncogene serine/threonine-protein kinase OS=Mus musculus OX=10090 GN=Raf1 PE=1 SV=2	Raf1	642	ACTLTTsPRLPVF
Eif4b	14.6898	14.9139	14.4934	14.9452	NaN	14.1613	Phospho	S	1	100	SLENETLNK	41	0	0	Q8BGD9	Eukaryotic translation initiation factor 4B OS=Mus musculus OX=10090 GN=Eif4b PE=1 SV=1	Eif4b	445	RRESEKsLENETL
Eif4b	16.5853	16.0409	16.6852	15.4507	14.454	15.2277	Phospho	S	3	100	RESEKSLENETLNK	86	9	53	Q8BGD9	Eukaryotic translation initiation factor 4B OS=Mus musculus OX=10090 GN=Eif4b PE=1 SV=1	Eif4b	442	NTRRREsEKSLEN
Eif4b	NaN	13.9332	14.0033	13.4738	13.6745	NaN	Phospho	S	7	100	ARPTTDSFDDYPPR	113	18	18	Q8BGD9	Eukaryotic translation initiation factor 4B OS=Mus musculus OX=10090 GN=Eif4b PE=1 SV=1	Eif4b	207	ARPTTDsFDDYPP
Map3k1	16.4347	16.2719	16.7144	15.8794	16.0887	16.6575	Phospho	S	1	100	SPAGAEPPSAAAPSGR	57	4	2	P53349	Mitogen-activated protein kinase kinase kinase 1 OS=Mus musculus OX=10090 GN=Map3k1 PE=1 SV=3	Map3k1	142	RDSGARsPAGAEP
Map3k1	16.1202	16.2983	16.0077	15.1961	15.5244	16.0755	Phospho	S	4	99.9	LSASSEDISDR	46	3	3	P53349	Mitogen-activated protein kinase kinase kinase 1 OS=Mus musculus OX=10090 GN=Map3k1 PE=1 SV=3	Map3k1	915	ATRLSAsSEDISD
Gab1	15.2746	16.439	16.2431	14.6684	14.8411	14.3554	Phospho	Y	3	100	VDYVVVDQQK	48	0	0	Q9QYY0	GRB2-associated-binding protein 1 OS=Mus musculus OX=10090 GN=Gab1 PE=1 SV=2	Gab1	660	ADERVDyVVVDQQ
Shc1	17.5033	17.2372	17.4718	17.302	17.0805	16.2487	Phospho	Y	8	99.8	ELFDDPSYVNIQNLDK	53	3	44	P98083	SHC-transforming protein 1 OS=Mus musculus OX=10090 GN=Shc1 PE=1 SV=3	Shc1	423	LFDDPSyVNIQNL
Extended data Fig. 3i
ID	mSCLC P1	mSCLC P1	mSCLC P1	P1_Mubritinib	P1_Mubritinib	P1_Mubritinib	Modification.Name	Target.Amino.Acid	Position.in.Peptide	Site.Probability	Mod_Sequence	# Modified.PSMs	# Uncertain.Modified.PSMs	# Unmodified.PSMs	Protein.Accession	Protein.Description	Gene	Position	Motif
Map3k1	16.4772	16.5479	16.8527	16.2711	16.0087	16.2619	Phospho	S	1	100	SPAGAEPPSAAAPSGR	57	4	2	P53349	Mitogen-activated protein kinase kinase kinase 1 OS=Mus musculus OX=10090 GN=Map3k1 PE=1 SV=3	Map3k1	142	RDSGARsPAGAEP
Raf1	19.129	19.4093	19.1291	18.7099	18.6659	18.782	Phospho	S	3	100	SASEPSLHR	76	0	6	Q99N57	RAF proto-oncogene serine/threonine-protein kinase OS=Mus musculus OX=10090 GN=Raf1 PE=1 SV=2	Raf1	621	KINRSAsEPSLHR
Raf1	19.426	19.5888	19.6706	19.0555	19.0508	18.8094	Phospho	S	15	99.6	AAHTEDINACTLTTSPR	164	27	104	Q99N57	RAF proto-oncogene serine/threonine-protein kinase OS=Mus musculus OX=10090 GN=Raf1 PE=1 SV=2	Raf1	642	ACTLTTsPRLPVF
Shc1	17.0902	16.799	17.3964	17.0727	16.339	16.7328	Phospho	S	3	100	HGSFVNKPTR	84	5	12	P98083	SHC-transforming protein 1 OS=Mus musculus OX=10090 GN=Shc1 PE=1 SV=3	Shc1	139	EWTRHGsFVNKPT
Shc1	16.0801	16.7212	16.2191	16.3903	16.1501	16.1977	Phospho	Y	8	99.8	ELFDDPSYVNIQNLDK	53	3	44	P98083	SHC-transforming protein 1 OS=Mus musculus OX=10090 GN=Shc1 PE=1 SV=3	Shc1	423	LFDDPSyVNIQNL
Gab1	15.8286	15.8537	15.9893	15.9963	16.122	14.3835	Phospho	Y	3	100	VDYVVVDQQK	48	0	0	Q9QYY0	GRB2-associated-binding protein 1 OS=Mus musculus OX=10090 GN=Gab1 PE=1 SV=2	Gab1	660	ADERVDyVVVDQQ
Canx	24.0282	23.9338	23.8996	24.2679	24.2854	24.1748	Phospho	S	10	100	AEEDEILNRSPR	108	0	132	P35564	Calnexin OS=Mus musculus OX=10090 GN=Canx PE=1 SV=1	Canx	582	DEILNRsPRNRKP
Gab1	16.6901	16.2329	16.4984	17.0533	15.2848	14.6504	Phospho	S	4	99.9	DASSQDCYDIPR	41	0	12	Q9QYY0	GRB2-associated-binding protein 1 OS=Mus musculus OX=10090 GN=Gab1 PE=1 SV=2	Gab1	403	LRKDASsQDCYDI
Gab1	15.8286	15.8537	15.9893	15.9963	16.122	14.3835	Phospho	Y	3	100	VDYVVVDQQK	48	0	0	Q9QYY0	GRB2-associated-binding protein 1 OS=Mus musculus OX=10090 GN=Gab1 PE=1 SV=2	Gab1	660	ADERVDyVVVDQQ
Eif4b	12.532	17.7023	15.6825	14.2272	15.9171	12.6897	Phospho	S	1	99.9	SPPYTAFLGNLPYDVTEDSIK	63	5	41	Q8BGD9	Eukaryotic translation initiation factor 4B OS=Mus musculus OX=10090 GN=Eif4b PE=1 SV=1	Eif4b	93	RSRLPKsPPYTAF
Eif4b	18.1739	18.0224	18.6155	18.1198	17.0056	17.8527	Phospho	S	3	100	RESEKSLENETLNK	86	9	53	Q8BGD9	Eukaryotic translation initiation factor 4B OS=Mus musculus OX=10090 GN=Eif4b PE=1 SV=1	Eif4b	442	NTRRREsEKSLEN
Eif4b	18.4746	17.8017	18.8186	18.5906	17.1073	16.8141	Phospho	S	4	100	AFGSGYRR	65	0	0	Q8BGD9	Eukaryotic translation initiation factor 4B OS=Mus musculus OX=10090 GN=Eif4b PE=1 SV=1	Eif4b	283	GRRAFGsGYRRDD
Eif4b	19.4652	19.1888	19.688	19.0936	18.9231	19.1785	Phospho	S	6	100	EEDCHSPTSKPPKPDQPLK	176	10	45	Q8BGD9	Eukaryotic translation initiation factor 4B OS=Mus musculus OX=10090 GN=Eif4b PE=1 SV=1	Eif4b	459	KEEDCHsPTSKPP
Eif4b	17.3545	17.3219	17.6275	17.71	15.8859	13.7298	Phospho	S	7	100	ARPTTDSFDDYPPR	113	18	18	Q8BGD9	Eukaryotic translation initiation factor 4B OS=Mus musculus OX=10090 GN=Eif4b PE=1 SV=1	Eif4b	207	ARPTTDsFDDYPP
Eif4b	16.0652	16.0739	16.6939	16.383	15.3562	15.2062	Phospho	S	13	98.9	VDVVGATQGQAGSCSR	60	22	8	Q8BGD9	Eukaryotic translation initiation factor 4B OS=Mus musculus OX=10090 GN=Eif4b PE=1 SV=1	Eif4b	542	TQGQAGsCSRGPG
Extended data Fig. 3j
ID	mSCLC M1	mSCLC M1	mSCLC M1	M1_Lapatinib	M1_Lapatinib	M1_Lapatinib	Modification.Name	Target.Amino.Acid	Position.in.Peptide	Site.Probability	Mod_Sequence	# Modified.PSMs	# Uncertain.Modified.PSMs	# Unmodified.PSMs	Protein.Accession	Protein.Description	Gene	Position	Motif
Map3k1	16.4181	16.1604	16.0083	15.8998	15.635	16.095	Phospho	S	3	100	SPSPGSSPSGR	54	0	2	P53349	Mitogen-activated protein kinase kinase kinase 1 OS=Mus musculus OX=10090 GN=Map3k1 PE=1 SV=3	Map3k1	247	KGRRSPsPGSSPS
Map3k1	16.1202	16.2983	16.0077	15.4249	16.1361	16.2088	Phospho	S	4	99.9	LSASSEDISDR	46	3	3	P53349	Mitogen-activated protein kinase kinase kinase 1 OS=Mus musculus OX=10090 GN=Map3k1 PE=1 SV=3	Map3k1	915	ATRLSAsSEDISD
Map3k1	14.8325	15.5598	15.9401	14.9988	15.1893	15.4013	Phospho	S	7	81.4	AVQQPSSPQQPVAGSQR	72	22	9	P53349	Mitogen-activated protein kinase kinase kinase 1 OS=Mus musculus OX=10090 GN=Map3k1 PE=1 SV=3	Map3k1	518	AVQQPSsPQQPVA
Map2k2	16.9331	17.023	16.6055	16.2569	17.1134	16.4318	Phospho	S	14	100	PVVDGADGEPHSVSPR	81	23	1	Q63932	Dual specificity mitogen-activated protein kinase kinase 2 OS=Mus musculus OX=10090 GN=Map2k2 PE=1 SV=2	Map2k2	295	GEPHSVsPRPRPP
Ikbke	14.9939	14.7821	15.3932	15.8424	16.3321	15.4671	Phospho	S	9	99.5	ASEQGAEVSPQPMAPHPGPDPK	18	0	2	Q9R0T8	Inhibitor of nuclear factor kappa-B kinase subunit epsilon OS=Mus musculus OX=10090 GN=Ikbke PE=1 SV=2	Ikbke	665	EQGAEVsPQPMAP
Mavs	13.0372	14.8633	13.8859	15.6788	14.4722	15.6078	Phospho	S	13	75.8	VTTGGNQTGPNSSIR	20	35	16	Q8VCF0	Mitochondrial antiviral-signaling protein OS=Mus musculus OX=10090 GN=Mavs PE=1 SV=1	Mavs	384	QTGPNSsIRSLHS
Canx	23.5991	23.5052	23.5378	23.5932	23.4817	23.6181	Phospho	S	10	100	AEEDEILNRSPR	108	0	132	P35564	Calnexin OS=Mus musculus OX=10090 GN=Canx PE=1 SV=1	Canx	582	DEILNRsPRNRKP
Gab2	14.4292	14.2158	15.0332	0	15.642	15.051	Phospho	S	2	99.9	GSGESASWSAEPPGK	16	0	15	Q9Z1S8	GRB2-associated-binding protein 2 OS=Mus musculus OX=10090 GN=Gab2 PE=1 SV=2	Gab2	413	EYPARGsGESASW
Gab1	15.2746	16.439	16.2431	14.9075	0	14.6107	Phospho	Y	3	100	VDYVVVDQQK	48	0	0	Q9QYY0	GRB2-associated-binding protein 1 OS=Mus musculus OX=10090 GN=Gab1 PE=1 SV=2	Gab1	660	ADERVDyVVVDQQ
Eif4b	14.5059	15.7739	15.8553	13.4279	15.3403	15.0064	Phospho	S	1	100	SEETQER	50	1	0	Q8BGD9	Eukaryotic translation initiation factor 4B OS=Mus musculus OX=10090 GN=Eif4b PE=1 SV=1	Eif4b	409	RHPSWRsEETQER
Eif4b	14.6898	14.9139	14.4934	0	0	13.5449	Phospho	S	1	100	SLENETLNK	41	0	0	Q8BGD9	Eukaryotic translation initiation factor 4B OS=Mus musculus OX=10090 GN=Eif4b PE=1 SV=1	Eif4b	445	RRESEKsLENETL
Eif4b	16.5853	16.0409	16.6852	14.1521	15.1573	15.8467	Phospho	S	3	100	RESEKSLENETLNK	86	9	53	Q8BGD9	Eukaryotic translation initiation factor 4B OS=Mus musculus OX=10090 GN=Eif4b PE=1 SV=1	Eif4b	442	NTRRREsEKSLEN
Eif4b	19.2135	19.2827	19.1201	18.9261	19.017	19.1315	Phospho	S	6	100	EEDCHSPTSKPPKPDQPLK	176	10	45	Q8BGD9	Eukaryotic translation initiation factor 4B OS=Mus musculus OX=10090 GN=Eif4b PE=1 SV=1	Eif4b	459	KEEDCHsPTSKPP
Eif4b	15.4359	14.9196	15.1627	14.4228	0	0	Phospho	S	13	98.9	VDVVGATQGQAGSCSR	60	22	8	Q8BGD9	Eukaryotic translation initiation factor 4B OS=Mus musculus OX=10090 GN=Eif4b PE=1 SV=1	Eif4b	542	TQGQAGsCSRGPG
Eif4b	14.5826	14.8362	14.7073	0	13.7677	15.0262	Phospho	S	4	99	NRDSDKTDTDWR	20	8	2	Q8BGD9	Eukaryotic translation initiation factor 4B OS=Mus musculus OX=10090 GN=Eif4b PE=1 SV=1	Eif4b	192	RDRNRDsDKTDTD
Shc1	17.5033	17.2372	17.4718	17.2979	16.9069	17.3435	Phospho	Y	8	99.8	ELFDDPSYVNIQNLDK	53	3	44	P98083	SHC-transforming protein 1 OS=Mus musculus OX=10090 GN=Shc1 PE=1 SV=3	Shc1	423	LFDDPSyVNIQNL
Extended data Fig. 3k																		Position	Motif
ID	mSCLC P1	mSCLC P1	mSCLC P1	P1_Lapatinib	P1_Lapatinib	P1_Lapatinib	Modification.Name	Target.Amino.Acid	Position.in.Peptide	Site.Probability	Mod_Sequence	# Modified.PSMs	# Uncertain.Modified.PSMs	# Unmodified.PSMs	Protein.Accession	Protein.Description	Gene	142	RDSGARsPAGAEP
Map3k1	16.4772	16.5479	16.8527	16.1503	16.3267	16.1911	Phospho	S	1	100	SPAGAEPPSAAAPSGR	57	4	2	P53349	Mitogen-activated protein kinase kinase kinase 1 OS=Mus musculus OX=10090 GN=Map3k1 PE=1 SV=3	Map3k1	915	ATRLSAsSEDISD
Map3k1	16.2545	16.2392	16.6515	15.5068	16.3136	16.249	Phospho	S	4	99.9	LSASSEDISDR	46	3	3	P53349	Mitogen-activated protein kinase kinase kinase 1 OS=Mus musculus OX=10090 GN=Map3k1 PE=1 SV=3	Map3k1	295	GEPHSVsPRPRPP
Map2k2	16.6199	16.7241	16.7795	16.508	16.7058	16.3964	Phospho	S	14	100	PVVDGADGEPHSVSPR	81	23	1	Q63932	Dual specificity mitogen-activated protein kinase kinase 2 OS=Mus musculus OX=10090 GN=Map2k2 PE=1 SV=2	Map2k2	621	KINRSAsEPSLHR
Raf1	19.129	19.4093	19.1291	19.0765	19.2709	19.0368	Phospho	S	3	100	SASEPSLHR	76	0	6	Q99N57	RAF proto-oncogene serine/threonine-protein kinase OS=Mus musculus OX=10090 GN=Raf1 PE=1 SV=2	Raf1	423	LFDDPSyVNIQNL
Shc1	16.0801	16.7212	16.2191	15.7466	16.5114	16.252	Phospho	Y	8	99.8	ELFDDPSYVNIQNLDK	53	3	44	P98083	SHC-transforming protein 1 OS=Mus musculus OX=10090 GN=Shc1 PE=1 SV=3	Shc1	389	RIQAAAsPPANAT
Gsk3b	17.2208	17.9419	17.1647	17.6338	17.8201	17.5543	Phospho	S	6	100	IQAAASPPANATAASDTNAGDR	54	9	43	Q9WV60	Glycogen synthase kinase-3 beta OS=Mus musculus OX=10090 GN=Gsk3b PE=1 SV=2	Gsk3b	403	LRKDASsQDCYDI
Gab1	16.6901	16.2329	16.4984	15.6133	15.9148	16.6852	Phospho	S	4	99.9	DASSQDCYDIPR	41	0	12	Q9QYY0	GRB2-associated-binding protein 1 OS=Mus musculus OX=10090 GN=Gab1 PE=1 SV=2	Gab1	93	RSRLPKsPPYTAF
Eif4b	12.532	17.7023	15.6825	16.5071	13.5086	14.7588	Phospho	S	1	99.9	SPPYTAFLGNLPYDVTEDSIK	63	5	41	Q8BGD9	Eukaryotic translation initiation factor 4B OS=Mus musculus OX=10090 GN=Eif4b PE=1 SV=1	Eif4b	445	RRESEKsLENETL
Eif4b	15.5324	14.6687	15.812	15.1446	15.1221	15.4673	Phospho	S	1	100	SLENETLNK	41	0	0	Q8BGD9	Eukaryotic translation initiation factor 4B OS=Mus musculus OX=10090 GN=Eif4b PE=1 SV=1	Eif4b	442	NTRRREsEKSLEN
Eif4b	18.1739	18.0224	18.6155	17.9137	17.5857	18.156	Phospho	S	3	100	RESEKSLENETLNK	86	9	53	Q8BGD9	Eukaryotic translation initiation factor 4B OS=Mus musculus OX=10090 GN=Eif4b PE=1 SV=1	Eif4b	283	GRRAFGsGYRRDD
Eif4b	18.4746	17.8017	18.8186	17.5927	17.9577	18.2491	Phospho	S	4	100	AFGSGYRR	65	0	0	Q8BGD9	Eukaryotic translation initiation factor 4B OS=Mus musculus OX=10090 GN=Eif4b PE=1 SV=1	Eif4b	406	PRERHPsWRSEET
Eif4b	16.0866	15.5866	16.033	15.7323	16.0383	15.4821	Phospho	S	5	100	ERHPSWR	53	0	0	Q8BGD9	Eukaryotic translation initiation factor 4B OS=Mus musculus OX=10090 GN=Eif4b PE=1 SV=1	Eif4b	459	KEEDCHsPTSKPP
Eif4b	19.4652	19.1888	19.688	19.1214	19.2523	19.0415	Phospho	S	6	100	EEDCHSPTSKPPKPDQPLK	176	10	45	Q8BGD9	Eukaryotic translation initiation factor 4B OS=Mus musculus OX=10090 GN=Eif4b PE=1 SV=1	Eif4b	207	ARPTTDsFDDYPP
Eif4b	17.3545	17.3219	17.6275	16.2495	17.1834	17.0812	Phospho	S	7	100	ARPTTDSFDDYPPR	113	18	18	Q8BGD9	Eukaryotic translation initiation factor 4B OS=Mus musculus OX=10090 GN=Eif4b PE=1 SV=1	Eif4b
