# Supplementary material for: ERBB2 signaling drives immune cell evasion and resistance against immunotherapy in small cell lung cancer
Source: Nat Commun. 2025 Dec 9;16:10983. doi: 10.1038/s41467-025-66800-x (PMC12689756; doi:10.1038/s41467-025-66800-x)
Supplement: Supplementary file 6 — Supplementary Data 4 [file 41467_2025_66800_MOESM6_ESM.xlsx]

## Sheet: Relevance
Protein	Position	Motif	Relevance	Reference
Canx	582	DEILNRsPRNRKP	Ser582 of calnexin is located within a serine-proline (SP) motif and has been identified in large-scale phosphoproteomic studies (e.g., PhosphoSitePlus). While its specific role remains to be fully defined, the location within the cytoplasmic tail of calnexin suggests it may modulate protein–protein interactions or calnexin’s function.	Sharma K, D'Souza RC, Tyanova S, et al. Ultradeep human phosphoproteome reveals a distinct regulatory nature of Tyr and Ser/Thr-based signaling. Cell Rep. 2014;8(5):1583-1594. doi:10.1016/j.celrep.2014.07.036
Mavs	384	QTGPNSsIRSLHS	MAVS is known to harbor multiple regulatory phosphorylation sites that are required for IRF3 recruitment and type I interferon induction. Our identification of phosphor Ser384 may represent a modulation site. It could contribute to MAVS conformational dynamics and enhance TBK1 mediated IRF3 recruitment or participate in crosstalk with adjacent functional sites.	Liu S, Cai X, Wu J, et al. Phosphorylation of innate immune adaptor proteins MAVS, STING, and TRIF induces IRF3 activation. Science. 2015;347(6227):aaa2630. doi:10.1126/science.aaa2630
Gab2	413	EYPARGsGESASW	Gab2 is an adaptor protein downstream of ERBB2 signaling. It mediates the activation of PI3K/AKT and MAPK pathway. Gab2 is regulated by phosphorylation at multiple serine, threonine sites, which modulate its interactions with signaling partners and its scaffolding function. Although the found phosphosites are not well characterized, increased phosphorylation of Gab2 at these sites could result fr…	Wöhrle FU, Daly RJ, Brummer T. Function, regulation and pathological roles of the Gab/DOS docking proteins. Cell Commun Signal. 2009;7:22. Published 2009 Sep 8. doi:10.1186/1478-811X-7-22
	402	RLHRASsCETYEY
	211	ENARSAsFSQGTR
Shc1	423	LFDDPSyVNIQNL	Phosphorylation supports Grb2 binding and activation of Ras/MAPK downstream of RTKs.	Faisal A, Kleiner S, Nagamine Y. Non-redundant role of Shc in Erk activation by cytoskeletal reorganization. J Biol Chem. 2004;279(5):3202-3211. doi:10.1074/jbc.M310010200
				Sasaoka T, Ishiki M, Wada T, et al. Tyrosine phosphorylation-dependent and -independent role of Shc in the regulation of IGF-1-induced mitogenesis and glycogen synthesis. Endocrinology. 2001;142(12):5226-5235. doi:10.1210/endo.142.12.8543
Shc1	139	EWTRHGsFVNKPT	Shc1 Ser139 phosphorylation is a regulatory modification likely involved in non-canonical signaling as under stress or therapeutic pressure. While not as well-characterized as the canonical tyrosine phosphorylation sites, it may play roles in fine-tuning MAPK signaling or adaptive resistance in tumors.	Chen J, Gao G, Li L, et al. Pan-Cancer Study of SHC-Adaptor Protein 1 (SHC1) as a Diagnostic, Prognostic and Immunological Biomarker in Human Cancer. Front Genet. 2022;13:817118. Published 2022 May 2. doi:10.3389/fgene.2022.817118
				Zheng Y, Zhang C, Croucher DR, et al. Temporal regulation of EGF signalling networks by the scaffold protein Shc1. Nature. 2013;499(7457):166-171. doi:10.1038/nature12308
Map2k2	295	GEPHSVsPRPRP, RLKQPStPTRTAV	Direct functional evidence for Ser295 phosphorylation of MAP2K2 is limited. Phosphorylation at 395 of MAP2K2 corresponds to Thr394 in human MEK2. Phospho-specific antibodies detect this site and associate it with MEK2 activation, particularly downstream of RAF or MEKK1 signaling.	Thermo Fisher Scientific. Phospho-MEK2 (Thr394) Antibody Datasheet. 2023. Available https://www.thermofisher.com/antibody/
	395			product/Phospho-MEK2-Thr394-Antibody-Polyclonal/BS-5427R?utm_source
Raf1	642	ACTLTTsPRLPVF	Thr642 lies within the C-terminal 14-3-3 binding motif of RAF1. Phosphorylation at this site promotes binding to 14-3-3 proteins, which is important for RAF1 stability, cytoplasmic localization and controlled activation. While Ser621 is essential for 14-3-3 interaction, phosphorylation at Thr642 may contribute to the regulation of RAF1 activity.	Yip-Schneider MT, Miao W, Lin A, Barnard DS, Tzivion G, Marshall MS. Regulation of the Raf-1 kinase domain by phosphorylation and 14-3-3 association. Biochem J. 2000;351(Pt 1):151-159. doi:10.1042/0264-6021:3510151
	621	KINRSAsEPSLHR
Eif4b	93	RSRLPKsPPYTAF	Several of the phosphorylation sites identified in eIF4B (S93, S192, S207, S283, S359, S406, S409, S442, S445, S459, S489, S542) are located within SP motifs, suggesting regulation by proline directed kinases such as ERK or mTOR effectors. S406 is functionally characterized and is phosphorylated S6K and MELK,	Wang Y, Begley M, Li Q, et al. Mitotic MELK-eIF4B signaling controls protein synthesis and tumor cell survival. Proc Natl Acad Sci U S A. 2016;113(35):9810-9815. doi:10.1073/pnas.1606862113
	409	RHPSWRsEETQER	Other sites, while less studied individually, are reported in large-scale phosphoproteomic datasets (PhosphoSitePlus)	Cen B, Xiong Y, Song JH, et al. The Pim-1 protein kinase is an important regulator of MET receptor tyrosine kinase levels and signaling. Mol Cell Biol. 2014;34(13):2517-2532. doi:10.1128/MCB.00147-14
	445	RRESEKsLENETL	represent interesting targets for future investigation.
	359	QSSRAAsIFGGAK
	442	NTRRREsEKSLEN
	489	AWVKRSsNPPARS
	192	RDRNRDsDKTDTD
	283	GRRAFGsGYRRDD
	406	PRERHPsWRSEET
	459	KEEDCHsPTSKPP
	207	ARPTTDsFDDYPP
	542	TQGQAGsCSRGPG
Map3k1	142	RDSGARsPAGAEP	The phosphorylation sites identified Ser142, Ser247, Ser518, and Ser915 are located within serine-proline motifs, suggesting regulation by proline-directed kinases such as MAPKs. While these specific sites have limited direct functional characterization in literature, large-scale phosphoproteomic datasets (e.g., PhosphoSitePlus) report their phosphorylation	Yujiri T, Sather S, Fanger GR, Johnson GL. Role of MEKK1 in cell survival and activation of JNK and ERK pathways defined by targeted gene disruption. Science. 1998;282(5395):1911-1914. doi:10.1126/science.282.5395.1911
	247	KGRRSPsPGSSPS
	915	ATRLSAsSEDISD	MAP3K1 (MEKK1) is involved in ERK cascades. Phosphorylation in its regulatory regions can modulate kinase activity, protein interactions, or subcellular localization.
	518	AVQQPSsPQQPVA
Gab1	420	PSDRSSsLEGFHS	Several of the identified phosphorylation sites in Gab1, including Ser420, Ser266, Ser403, Ser455, and Ser388, occur in serine-proline or acidic-rich motifs consistent with substrates of MAPKs. These modifications likely contribute to dynamic regulation of Gab1. Tyr660 of Gab1 is located within a canonical SH2-binding motif making it a likely Grb2 interaction site. While the site itself is not in…	Sharma K, D'Souza RC, Tyanova S, et al. Ultradeep human phosphoproteome reveals a distinct regulatory nature of Tyr and Ser/Thr-based signaling. Cell Rep. 2014;8(5):1583-1594. doi:10.1016/j.celrep.2014.07.036
	266	NLPRSYsHDVLPK
	403	LRKDASsQDCYDI
	455	VPMNPNsPPRQHS
	388	TPSRSNtISTVDL
	660	ADERVDyVVVDQQ
Irf3	123	FVHLGAsPDTNGK	Ser123 of IRF3 lies outside the canonical C-terminal activation cluster but falls within a conserved serine-proline motif and is not functionally characterized in detail.	Sharma K, D'Souza RC, Tyanova S, et al. Ultradeep human phosphoproteome reveals a distinct regulatory nature of Tyr and Ser/Thr-based signaling. Cell Rep. 2014;8(5):1583-1594. doi:10.1016/j.celrep.2014.07.036
