# Supplementary material for: ERBB2 signaling drives immune cell evasion and resistance against immunotherapy in small cell lung cancer
Source: Nat Commun. 2025 Dec 9;16:10983. doi: 10.1038/s41467-025-66800-x (PMC12689756; doi:10.1038/s41467-025-66800-x)
Supplement: Supplementary file 7 — Supplementary Data 5 [file 41467_2025_66800_MOESM7_ESM.xlsx]

## Sheet: Sheet1
	WT_1	WT_2	WT_3	ERBB2 KO_1	ERBB2 KO_2	ERBB2 KO_3
Gnai3	46.0307	64.9616	46.212	29.1057	29.5785	38.5071
Pbsn	0	0	0	0	0	0
Cdc45	21.014	26.6447	26.31	32.0163	20.5948	16.0879
H19	0	0	0	0	0	0
Scml2	0	0	0	0	0	0
Apoh	0	0	0.0753867	0.111945	0	0.103793
Narf	7.55049	2.65642	4.82475	19.3665	7.4582	8.82239
Cav2	77.1423	87.7424	70.5619	32.6879	108.144	67.8805
Klf6	179.574	227.647	144.592	142.506	152.893	137.11
Scmh1	15.4649	16.824	12.7404	26.7549	13.7299	10.7945
Cox5a	303.863	545.239	518.823	372.328	234.9	291.633
Tbx2	0.636788	0	0	0	0	0
Tbx4	0	0	0	0	0	0
Zfy2	0	0	0	0	0	0
Ngfr	0	0	0	0.111945	0.169505	0
Wnt3	0	0	0	0.22389	0	0
Wnt9a	0.363879	3.86389	1.1308	0.44778	0.678018	0.207586
Fer	44.4842	55.9459	54.2784	50.3753	47.0375	45.7726
Xpo6	24.7438	31.2331	30.9085	28.546	20.171	23.4572
Tfe3	23.0153	42.8247	47.7198	45.2258	32.6296	19.5131
Axin2	0.636788	0.724479	0.22616	0.89556	0	0
Brat1	3.9117	5.95682	4.29704	2.01501	2.03405	2.28344
Gna12	6.82273	11.8332	8.14176	6.7167	7.79721	5.39723
Slc22a18	0.545818	0	0	0.335835	0	0
Itgb2l	0	0	0	0	0	0
Igsf5	0.181939	0	0.150773	0	0	0
Pih1d2	2.82006	2.49543	3.3924	1.34334	2.88158	1.4531
Dlat	43.3926	64.9616	60.0832	32.1282	35.0874	30.9303
Sdhd	8.46018	12.0746	3.46779	1.67918	1.27128	1.86827
Fgf23	0	0	0.0753867	0	0	0
Fgf6	0	0	0.0753867	0	0	0
Ccnd2	257.382	440.39	660.17	185.717	119.943	0.622757
Gpr107	31.9977	37.082	40.007	47.1177	35.6773	34.5132
Nalcn	0.181939	0	0.0753867	0.111945	0	0
Btbd17	0	0	0.0753867	0.335835	0	0
Slfn4	0	0	0	0	0	0.207586
Th	0	0	0	0	0	0
Ins2	0	0	0	0	0	0
Scnn1g	0	0	0	0	0	0
Drp2	0	0.563483	0.45232	1.2314	0.254257	0.415171
Tspan32	0.181939	0.0804976	0.0753867	0.44778	0.423761	0.207586
Lhx2	8.55115	0	0	16.232	8.81423	9.54894
Clec2g	1.27358	0	0.45232	0.111945	0.339009	0.518964
Gmpr	6.18594	0	2.15304	9.456	6.58779	6.11236
Glra1	0.0909697	0.0804976	0.22616	0	0.0847523	0
Mid2	2.91103	9.57922	6.40787	3.80613	2.03405	5.70861
Trim25	32.2033	20.1244	26.0084	36.718	41.6981	44.7347
Dgke	7.64146	7.00329	9.49872	10.8587	9.83126	13.3893
Scpep1	59.949	36.5459	57.9724	117.766	60.7674	46.603
Mnt	16.0107	17.3875	13.9465	30.7849	22.8831	16.0879
Itgb2	0.181939	0.321991	0.0753867	1.56723	0.76277	0.207586
Hddc2	45.6668	43.8712	47.7952	26.531	26.2732	38.5071
Tpd52l1	2.54715	0	0	8.06004	0	0
Pemt	5.91303	5.07135	3.99549	4.70169	5.16989	4.77447
Cdh1	0.181939	0.241493	10.0264	0.335835	0	0
Cdh4	0	0	0	0	0	0
Ckmt1	0	0	0	0.335835	0	0
Bcl6b	0.181939	0	0	0.111945	0	0.311378
Clec10a	0.181939	0	0	1.34334	0	0.103793
Alox12	0	0	0	0	0	0
Arvcf	13.2834	19.4144	9.1429	8.60745	7.3709	5.29655
Comt	152.372	182.152	151.054	167.818	145.861	159.734
Rtca	55.6753	67.3363	65.8111	44.5978	45.5162	79.1306
Dbt	20.4682	12.5576	19.4498	21.7173	14.8316	13.9082
Dazap2	132.634	82.1881	95.6657	193.777	164.504	131.402
Mcts1	40.8454	54.6579	56.3892	67.8387	26.4427	24.4951
Rem1	0	0	0	0	0	0
Rnf17	0	0	0	0	0	0
Trappc10	23.1063	25.5177	23.8976	22.2771	19.832	22.6268
Ccm2	28.8374	37.5119	39.1257	31.2327	30.5108	28.7506
Wap	0	0	0	0	0	0
Tbrg4	99.9839	69.55	65.4062	92.1308	129.444	101.029
Tmprss2	1.45552	0	0.0753867	0	0	0
Mx1	0	0	0	0.559725	0.0847523	0
Fap	0	0	0	0	0	0
Gcg	0	0	0	0	0	0
Ndufa9	68.0454	50.15	64.0033	57.3159	86.5321	50.1319
Egfl6	0	0	0	0	0	0
Lck	0.272909	0	0.150773	0.44778	0.593266	0
Tssk3	0	0	0	0	0	0
Cttnbp2	0	0	0.0753867	0	0	0
Galnt1	89.8781	193.194	215.078	156.499	90.9392	89.8846
Myf5	0	0	0	0	0	0
Mkrn2	23.4693	23.3121	19.4905	12.9017	22.8263	13.8314
Pparg	25.6535	10.2232	7.9156	0	5.59365	3.84033
Raf1	12.0089	14.4413	11.8704	2.09897	6.92172	5.88921
2001-09-01	0.818728	0.724479	0.753867	1.00751	0.678018	0.518964
Pdgfb	8.64212	27.6912	8.66947	6.04503	4.83088	3.32137
Acvrl1	0.0909697	0	0	0	0.169505	0.311378
Grasp	13.8274	10.2232	10.0264	5.93309	8.22097	5.29343
Acvr1b	5.18527	3.3809	3.01547	7.38837	2.79682	3.94413
Tom1l2	39.5718	31.9576	40.1057	78.3615	53.1397	49.4054
Gpa33	0.363879	0	0	0	0.254257	0.103793
Zfp385a	3.82073	2.17344	2.03544	4.58975	3.47484	6.01998
Itga5	6.09497	14.8921	5.35246	8.39588	1.35604	2.17965
Gabra2	0.818728	0.563483	0.150773	0.783615	0.169505	1.14172
Wdr77	145.37	166.57	121.894	65.93	97.3015	125.553
Adora3	0	0	0	0	0	0.415171
Atp5f1	304.567	284.213	250.357	210.178	240.511	285.015
Sox9	33.8407	148.76	198.116	216.054	28.3073	17.4372
Hnrnpd	216.853	301.303	282.549	173.498	213.054	214.315
Dynlt1c	0	0	0	0	0.0847523	0
C1d	41.3912	43.9517	50.7352	39.2927	56.0212	49.094
Gm2a	42.3919	15.9385	17.942	51.6067	29.1548	24.7027
Krit1	29.4742	27.2887	26.2346	63.8087	29.9175	18.4751
Clcn4	26.5632	25.3568	24.6514	24.516	23.5611	30.9303
Vmn2r88	0	0	0	0.111945	0	0
Grm6	0	0	0	0	0	0
Sema4f	1.91036	1.77095	0.150773	0.111945	0.0847523	0.207586
Hk2	71.6841	94.3432	96.2688	50.3753	76.5313	66.0122
Myo18a	148.736	180.959	141.727	220.979	158.317	109.813
Sez6	0	0	0.0753867	0	0	0
Haao	0	0	0.150773	0	0.0847523	0
Cd52	0	0	0	0	0.0847523	0
Abhd15	0	0	0.208067	0.335835	1.1289	1.03793
Hoxb6	1.18261	0	0	1.2314	0	0.311378
Loxl3	4.44569	3.78661	4.26161	14.6223	1.01025	0.169182
Tcl1b5	0	0	0	0	0	0
Btn1a1	0.0909697	0.0804976	0.0753867	0	0	0
Kat2b	13.9184	37.9144	30.7578	36.1582	16.9505	11.8324
Rab5b	19.8314	16.502	16.8112	39.1808	15.0859	14.012
Cryba1	0	0	0	0	0	0
Dnmt3l	0	0	0	0	0.169505	0
Aire	0	0.0804976	0.0753867	0	0	0
Icosl	0.0909697	0	0	0	0.254257	0.207586
Spg7	37.0247	32.1186	54.8061	35.2627	22.7136	22.0041
Sult5a1	0	0	0	0	0	0
Rpl13	2621.63	2631.45	3269.88	2894.07	1982.13	1726.25
Chmp1a	51.3069	39.6853	66.1895	44.1063	38.5623	32.1758
Rpa1	137.364	111.167	117.076	154.596	170.945	164.823
Serpinf1	1.54649	1.28796	5.42784	4.03002	0	0.311378
Tubgcp3	20.3772	21.5734	23.3699	20.1501	16.5267	13.2855
Oprm1	0	0	0.0753867	0	0	0
Polr3d	47.5772	53.5309	41.9904	29.3296	51.3599	44.8385
Tcf7	1.36455	1.77095	2.11083	2.2389	1.10178	1.55689
Ddx3x	549.457	849.733	819.529	709.731	494.784	547.403
Il12rb1	0	0	0	0.111945	0	0
Slc5a5	0	0.321991	0.150773	0	0.423761	0.311378
Kcnn3	0.545818	1.52945	4.22165	0	0	0.207586
Usp32	14.5552	19.4804	18.0928	26.3071	18.6455	17.022
Car4	0	0	0	0	0	0
Txnrd3	31.6575	25.4373	33.5471	19.5904	35.0874	28.0241
Fasl	0	0	0.0753867	0	0	0
Zfp512b	11.5331	14.4091	17.6247	13.9909	5.91571	4.46309
Dnajc5	174.298	143.527	174.671	146.536	172.132	168.248
Tpd52l2	46.8494	50.3915	50.6599	64.1445	71.5309	66.7388
Fmr1	67.2148	117.873	136.897	110.257	36.1028	82.1427
Bcl11a	0	0.160995	0	0.111945	0	0
Il4	0	0.0804976	0.0753867	0	0	0
Pxmp4	9.46085	5.23235	8.29254	13.7692	7.6277	5.60481
Dlg3	7.36855	6.8423	14.625	36.718	0.678018	9.75653
Gnb1l	6.54982	10.0622	12.8157	6.04503	6.35642	12.2476
Dbh	0	0	0	0	0	0
Mmp11	9.73376	6.9228	9.19718	16.6798	7.37345	9.65273
Smarcb1	64.0427	52.565	54.9569	76.6823	57.7163	46.084
Vpreb3	0	0	0	0	0	0
Hip1r	27.7694	34.5206	25.1731	29.1259	83.6734	49.6234
Nsun5	72.4619	90.9003	82.8809	36.4627	79.1713	90.5956
Top1mt	9.64279	9.01573	11.1572	10.5228	8.22097	7.57688
Hoxa10	2.82006	0	0.301547	13.6573	0	0.207586
Hoxa4	0.15101	0	0	3.03595	0	0
Gm38393	0	0	0	0	0	0.311378
Mmp14	112.893	0.241493	0.753867	55.4128	97.8041	73.5891
Slc7a7	0.370247	0	0	0.792571	0.516989	0.31553
Oxa1l	43.932	35.419	37.1656	41.1868	58.8096	54.0719
Heatr6	56.4012	58.5218	71.0143	83.399	71.5309	65.1819
Ccl3	0	0	0	0	0	0
Wfdc18	0	0	0.0753867	0	0	0
Icam4	0.181939	0	0	0	0	0.311378
Ilf2	79.5585	102.606	88.0125	47.2721	50.2818	73.0058
Chtop	114.713	145.54	132.982	129.632	108.737	127.561
Snapin	30.9716	21.2498	18.1478	22.0006	20.5795	19.5888
S100a4	1253.74	282.869	241.162	2646.94	2185.59	1232.64
S100a3	4.63946	1.12697	3.09085	7.38837	6.86493	6.95412
S100a5	0.181939	0.0804976	0	0.335835	0	0
S100a6	5949.24	2914.9	2968.2	5740.77	3857.75	3723.15
Scn4a	0	0	0	0	0	0
Icam2	0	0	0	0.22389	0	0
Mapk7	20.6501	22.3783	27.5161	33.3596	23.7306	18.1637
Epn2	42.21	55.3019	43.7243	136.349	66.1915	44.3195
B9d1	11.5532	8.21076	8.97102	10.9706	21.4423	16.0879
Sec24b	32.2033	39.8463	34.2256	35.7105	23.9001	33.0061
N4bp3	13.9184	17.3875	11.9111	27.2026	20.0015	17.3334
Rmnd5b	12.2918	12.3966	12.8188	16.344	17.4632	13.4931
Nhp2	202.579	197.783	188.539	124.819	252.727	275.155
Vps9d1	7.09564	7.40578	11.2326	8.28393	7.11919	5.60481
Zfp276	7.03924	5.97373	8.4614	4.48004	4.22575	5.7138
C1ql4	1.00067	0.321991	0.603094	1.11945	0.76277	0.311378
Mfsd10	58.9484	64.4786	41.0104	37.8374	50.9361	38.6109
Luzp1	116.805	137.57	132.982	94.5936	89.4984	92.4794
Slc13a2	0	0	0	0.22389	0	0
Kctd10	32.0923	42.2307	40.6048	32.2502	27.4758	32.429
Poldip2	48.214	48.5401	43.6489	63.0251	53.6482	67.7767
Sebox	0	0	0	0	0	0
Ift20	128.176	145.54	165.625	259.153	157.893	140.743
Col6a1	11.1893	14.3286	11.2326	48.5841	17.2895	4.56688
Pcbp3	3.27491	2.89791	5.72939	16.1201	0.0847523	0
Lgals9	18.6488	20.2049	23.7468	34.1432	40.1726	32.2796
Araf	32.9984	34.5826	30.6492	35.0287	30.4278	23.973
Cfp	1.81939	1.52945	2.18621	1.34334	1.61029	1.24551
Timp1	185.669	1234.11	381.683	77.1301	178.488	162.021
Uxt	15.1528	20.3401	20.5806	13.8812	14.6621	11.6248
Cnnm3	13.5545	15.858	13.645	14.329	16.3572	13.3893
Lman2l	9.18794	4.74936	6.2571	5.48531	11.4416	12.4551
Mcm3ap	27.1999	24.0688	26.9213	41.3077	16.6114	23.7686
Pcnt	84.056	48.2986	61.214	142.325	61.0216	48.8086
Ftcd	0	0	0	0	0	0
Mxd1	5.91303	2.33443	2.11083	9.06755	4.23761	1.4531
Gmcl1	24.1597	29.9	39.1227	26.9899	25.9478	23.4302
Snrnp27	133.18	179.349	184.094	90.8994	150.435	88.1201
Oas1c	0.727758	0	0	0.559725	0.254257	0.311378
Oas1h	0	0	0	0	0	0
Ocrl	11.0983	20.4464	14.0219	17.5754	5.93266	6.64274
Calm1	1381.47	2582.44	1884.97	1188.41	2038.21	2148.93
Agpat3	36.9337	34.614	35.281	50.4872	29.2395	34.4592
Slc26a3	0	0	0	0	0	0
Sema6b	1.72842	0.0804976	0.0753867	0.783615	0.254257	0.518964
Uhrf1	98.3383	101.99	116.096	118.326	136.112	118.947
Dpp9	32.6581	23.6663	24.8022	21.2696	29.1548	22.2117
Ramp2	0	0	0	0	0	0
Lsr	29.9663	0	0.67848	0.22389	24.3629	22.5926
Gramd1a	4.8214	8.69374	10.1018	6.82865	4.91563	8.92618
Hpn	0	0	0	0	0	0
Gabrg1	0	0	0	0	0	0
Ckb	3.27491	7.72133	0.603094	0	3.22059	1.66069
Sp1	89.1503	122.839	111.497	131.871	87.2101	74.9384
Itgb7	27.6548	3.86389	6.40787	36.2702	75.938	77.0143
Myg1	81.8728	38.3169	41.7642	64.1445	110.941	85.3177
Rarg	48.4869	29.6231	25.0284	66.3834	68.4798	42.5551
Pfdn5	158.771	89.7549	105.201	140.45	200.763	162.636
Efnb2	85.8754	97.3216	116.096	33.5835	69.6664	108.152
Rrp15	30.8387	40.8928	36.1856	14.6648	37.3757	33.1099
Rnd2	4.63946	4.10538	4.07088	8.9556	9.06849	8.40722
Srr	4.17733	2.75382	4.59256	20.777	3.48417	5.29551
Sync	1.9604	2.5888	1.72937	1.79224	1.1645	2.16823
Fndc5	0	0	0	0	0.0847523	0
Acp5	0	0	0	0	0	0
Cnn1	0.545818	0	0.0753867	0	0.254257	0
Fbxo9	10.2796	32.4405	31.2855	19.2545	10.7635	15.1538
Vps50	25.7444	47.0106	33.4717	11.1945	18.9845	15.9841
Hars	101.886	149.404	137.355	70.5254	74.582	85.6291
Zmat2	98.4292	106.901	134.565	111.049	123.23	102.444
Ube2c	566.65	586.345	633.955	289.042	468.256	517.511
Smg5	65.3035	82.4199	69.5766	59.7585	67.7823	59.5501
Cct3	432.379	472.36	438.751	307.065	357.061	429.599
Glmp	46.5765	29.7841	26.9884	68.3973	36.7418	30.5151
Mef2d	32.216	41.5698	35.1016	32.8928	37.0876	30.4694
Tmem79	0.0909697	0	0	0	0.209338	0.207586
Snd1	87.4219	141.595	114.362	89.7799	89.9221	99.4335
Col18a1	97.5195	111.328	83.5285	178.328	53.5634	44.4233
Slc19a1	25.3806	10.7867	12.0619	13.7692	18.3065	15.1538
Kpnb1	582.115	464.149	496.12	375.464	634.371	608.33
Npepps	218.782	165.348	223.22	309.826	276.801	245.056
Tbx21	0	0	0	0	0	0.103793
Mrpl10	53.4902	33.487	48.4736	53.9575	67.9713	50.1319
Cyp51	45.2156	68.0463	79.205	240.337	39.3335	37.0686
Tcf25	227.151	259.685	330.872	293.296	164.165	180.288
Tubb6	242.343	480.088	365.852	218.405	135.519	228.448
Def8	18.8307	13.0406	22.4652	16.344	11.8653	14.1158
Meox1	0.363879	0	0	4.14197	0.0847523	0
Sost	0	0	0	2.46279	0	0
Nkx2-1	0	0	0	0	0	0
Pax9	3.24762	0.804976	0.90464	6.32601	7.03444	3.00999
Irx2	8.00534	14.7311	12.8911	4.36586	3.39009	3.63275
Col1a1	7.64146	2.65642	6.2571	0.89556	1.69505	0.830343
Itga3	99.9757	51.921	64.8326	145.864	119.924	128.288
Sgca	0	0	0	0	0	0
Dlx3	5.64012	6.8423	0.45232	0.44778	10.594	8.09584
Foxm1	91.0607	78.9682	109.605	90.8994	116.449	76.3915
Itfg2	18.012	11.6206	13.6359	9.40338	28.053	16.8726
Nrip2	0.363879	0.402488	0.983042	0.67167	0.593266	0.830343
Tulp3	13.6127	21.5597	20.4946	8.39588	10.2593	7.86646
Gtf2h4	10.8254	10.5452	10.7049	9.29144	16.5267	11.9362
Tubb5	1411.94	2028.3	1897.48	2489.32	1709.88	1733.76
Ell2	20.1953	49.2645	34.0748	43.6586	23.3916	31.0361
Jup	13.4635	7.24479	9.42334	26.7549	7.33531	6.00753
Fkbp10	0	0	0.0753867	0	0.169505	0.311378
Klhl10	0.0909697	0.0804976	0.22616	0.111945	0.0847523	0.207586
Mnx1	0	0	0	0	0	0
Nom1	70.7744	61.4181	70.1089	64.7042	71.7004	81.2687
Ergic1	107.708	175.243	134.791	111.385	102.889	116.559
Tnk1	0.0909697	0	0	0.111945	0	0
Acap1	1.45552	0.724479	0.376933	3.02252	1.27128	0.934135
Tcea3	3.002	0.160995	0.603094	1.56723	6.78018	10.1717
Csn3	0.181939	0.0804976	0.22616	0.22389	1.18653	2.9062
Ifrd1	270.999	372.704	324.238	210.233	325.11	263.115
Stk38l	10.0012	21.4929	14.3989	8.28393	12.2662	7.88099
Brpf1	31.2936	31.4746	41.915	19.2545	29.4938	20.3434
Akr1b3	227.685	164.115	225.914	97.9508	445.167	239.066
Hoxc13	0	0	0	0.111945	0	0
Hoxc11	0	0	0	0	0	0
Hoxc8	0.181939	0	0	0	0	0
Hoxc6	0	0	0	0	0.0847523	1.03793
Gstt1	0	0.0804976	0.0753867	0.111945	0.169505	0
Gstt3	0.545818	0.160995	0	0	0	0.207586
Ddt	23.1063	3.05891	5.35246	24.0682	37.3757	22.1079
Tat	0	0	0	0	0	0
Marveld3	0	0	0	0	0	0
Ddx18	521.501	416.375	432.416	296.639	554.722	585.091
Ubl3	76.5965	62.7882	59.1786	30.449	91.4477	81.2698
Gramd3	3.63879	7.80827	7.84022	4.4778	4.83088	3.84033
Eef1e1	28.7464	35.419	22.616	8.28393	15.6792	16.1917
Akt1	122.263	180.234	167.962	126.162	94.1598	110.436
Cldn15	0.0909697	0.160995	0.0753867	0.111945	0.508514	0.207586
Il16	0	0	0.0753867	0.44778	0	0.103793
Tcirg1	29.0193	17.9526	19.9021	31.3446	25.7647	23.6648
Naglu	7.91437	3.4614	6.70942	15.3365	12.5433	6.01998
Coasy	25.2896	13.4431	31.4362	44.5541	32.6296	22.4193
Smo	43.1196	104.405	88.127	27.0907	36.1892	33.7327
Tspan33	0.727758	0.724479	1.72862	1.14968	1.87048	3.32137
Crnkl1	59.5852	67.618	66.3403	61.2339	71.7852	57.3974
Rin2	15.01	13.5236	10.1772	38.9569	19.7473	13.9082
Folh1	0	0	0	0	0	0
Chordc1	99.4299	151.98	144.818	83.8468	86.7863	95.4894
Rtcb	114.349	119.136	117.076	171.724	97.6346	117.909
Pwp1	53.3992	52.0015	52.8461	43.2108	36.7825	34.4592
Fbxo7	21.5598	9.17673	18.8467	29.1057	25.7647	18.3713
Capns1	204.591	158.741	175.425	251.988	201.456	180.911
Lrp3	0	0	0	1.34334	0	0
Dsg4	0	0	0	0	0	0
Evx2	0	0	0	0	0	0
Hoxd13	0	0	0	0	0	0
Hoxd12	0	0	0	0	0	0
Folr1	0	0	0	0	0	0.311378
Clpb	24.1979	25.1958	22.9929	44.3302	23.4764	21.3813
2007-09-01	605.551	1095.89	1024.79	896.736	416.388	523.002
Zdhhc4	26.1083	14.3286	20.2036	18.9187	33.0534	25.2217
Rac1	327.155	391.781	344.311	232.237	351.91	374.909
Nup214	42.3355	47.1684	59.3188	44.2955	49.0597	49.2902
Aif1l	81.5998	226.037	110.442	11.5303	146.028	117.805
Cpa3	0	0	0	0	0	0
Ltbp1	142.095	214.043	209.349	123.699	171.708	132.543
Ugp2	25.5625	35.58	29.5516	45.5616	28.4768	26.9861
Kcnh6	0	0	0	0	0	0
Trmt1	61.9504	54.7384	66.4157	47.9125	62.4624	59.5771
Nacc1	32.931	38.0754	45.8351	46.6811	23.7306	39.0261
Nfix	163.268	229.251	303.193	246.575	150.848	146.551
Slc1a5	29.4742	30.5891	35.0548	31.9043	39.6641	32.9023
Uba1	194.584	475.339	484.359	402.554	205.948	173.023
Vwf	0	0	0	0	0	0
Siae	10.8782	12.098	16.6062	54.7322	8.80322	9.01233
Vsig2	0.181939	0	0	0.335835	0	0.103793
Esam	0.363879	0.0804976	0.45232	0.22389	0	0
Spa17	1.81939	0.885474	0.949872	3.79158	1.3501	1.74787
Fam50a	24.016	42.1003	36.4872	78.3615	23.7306	44.2157
Emd	86.676	221.996	179.289	158.445	87.8203	149.533
Taco1	3.18394	1.52945	2.56315	2.01501	6.44117	3.42516
Grik3	0	0	0	0	0	0
Gria3	0	0	0	0	0	0
Npas1	0	0	0	0	0	0
Sipa1l2	8.73309	8.45225	11.6096	30.449	7.96671	8.40722
Ap4e1	19.5585	15.3267	25.3035	16.9037	21.7813	18.5083
Blvra	36.024	28.6572	26.6869	40.8599	35.6807	26.8823
Pdzd4	1.72842	5.07135	10.1018	11.5303	2.71207	7.47308
Srpk3	0	0	0	0	0.0847523	0
Idh3g	44.7571	64.6396	69.5065	109.594	41.3591	75.665
Pnck	0	0	0	0	0	0
Ssr4	109.437	203.418	136.751	155.044	81.7859	158.284
Bcap31	95.7911	154.475	164.343	183.478	82.2944	160.983
Fam98a	56.8561	64.8006	63.4756	48.92	55.8517	68.9184
Ltbp2	0.545818	1.04647	0.45232	2.57474	0.339009	0.103793
Kmt2a	73.3189	165.664	121.9	167.358	79.1586	67.3615
Ift46	14.3732	9.98171	16.8866	39.1808	17.798	13.2855
Tmem25	0.636788	0.0804976	0.301547	0.111945	0.508514	0.103793
Cd3g	0.272909	0	0	0	0	0
Trappc6a	9.36988	4.02488	9.87566	11.4184	10.594	7.99205
Supt6	84.7838	82.7516	108.557	128.737	120.941	117.286
Spag5	75.141	52.9674	62.8725	85.0782	74.4972	78.7788
Foxn1	19.3766	2.97841	1.88467	1.2314	13.8994	6.74653
Unc119	13.2816	16.663	12.9665	26.419	18.3065	20.7586
Rab34	106.837	101.148	85.8549	191.304	151.368	147.726
Sdf2	42.3919	36.3044	28.4962	41.7555	39.6641	35.4971
Ccne1	18.7398	37.1094	38.4472	11.3064	21.9508	34.4592
Hsf2bp	0.272909	0.402488	0.527707	0.44778	1.18653	0.415171
Bbc3	3.002	6.35931	4.74936	16.0081	4.74613	4.15171
Mybpc3	0	0	0	0	0	0
Psmc3	316.302	347.508	365.022	321.73	373.503	358.5
Acp2	28.2006	23.5053	21.9481	30.6013	27.375	23.3534
Rapsn	0	0	0	0.111945	0	0
Slc39a13	29.8381	39.3633	35.281	21.2696	38.2233	27.0899
Celf2	106.777	293.967	249.981	176.618	41.0972	40.0537
Nr1h3	1.00067	0	0.150773	0.335835	0.76277	1.34931
Ddb2	0	0	0.215606	0.18359	0	0
Spi1	0.272909	0	0	0.111945	0	0.103793
Sf3a1	76.6875	89.1914	82.3977	96.2727	98.5669	83.657
Stat6	19.3702	19.7622	16.8112	38.3087	18.7302	12.2476
Clgn	0	0	0.0753867	0	0	0
Napsa	1.63746	1.12697	0.45232	2.79863	0.339009	1.66069
Vrk3	7.91437	5.07135	6.33248	16.4559	10.7635	9.44515
Smg9	12.6448	10.0622	13.645	9.96311	14.1536	13.2855
Paxip1	22.2876	35.6605	37.4672	21.6054	20.3405	21.3813
Rmnd5a	17.921	21.1709	15.3035	13.8812	16.8657	10.4831
Mov10	3.54782	3.05891	3.3924	8.17199	5.6784	4.77447
Ppm1j	0.181939	0.402488	0.150773	0	0	0.103793
Rhoc	153.193	141.515	169.695	245.831	178.573	211.53
Prr27	0	0	0	0	0	0
Tead3	5.82206	2.89791	0.603094	1.2314	3.22059	1.24551
Ppard	34.5685	49.345	23.3699	27.4265	40.9353	23.4572
Def6	0.909697	0.804976	0.90464	1.90307	1.27128	1.03793
Peg3	10.6435	0	0	0.335835	0.0847523	0
Zim1	0.0909697	0	0	0	0	0.103793
Metrn	16.1926	16.663	17.2636	18.5829	25.5943	15.05
Lmf1	3.9117	2.81742	3.61856	2.57474	6.61068	4.3593
Narfl	16.6593	11.71	13.7143	21.6916	19.493	14.8953
Angptl4	60.4949	14.8921	10.8557	25.4115	47.207	36.9502
Dbf4	206.319	213.963	235.583	667.64	172.386	210.699
Daxx	32.8401	32.1991	39.5026	45.3377	32.7144	33.4213
Cd320	19.3766	22.8613	21.1083	23.7323	25.8494	32.4872
Ipo4	87.5129	66.0081	46.6644	57.5397	108.143	86.9784
Tm9sf1	12.6448	9.90121	7.3879	6.15698	11.8763	7.39316
Rec8	0	0	0	0	0	0
Irf9	7.1202	5.79583	5.05091	12.4259	5.5089	2.93215
Gmpr2	1.09164	1.43769	0.301547	0.4489	1.25942	0.830343
Mdp1	7.91437	14.1676	17.1128	4.4778	8.55998	6.12378
Dhrs1	39.8447	46.4471	34.6779	47.4647	70.2596	36.2237
Ncan	0	0	0	0	0	0
Tmem161a	34.9324	46.2861	58.3493	46.6811	43.9017	44.2157
Armc6	15.5558	17.2265	22.1637	9.06755	12.7976	9.96411
Borcs8	13.6455	10.3037	13.2681	13.8812	15.8487	13.3893
Slc25a42	1.00067	1.12697	1.20619	0.783615	1.7798	1.4531
Snx9	36.3879	46.8496	24.1237	29.6654	18.137	14.6348
Ranbp3	66.5898	77.3582	80.7391	68.0626	75.1753	69.0222
Ndufa11	83.3283	91.2843	93.3287	96.6086	88.5661	109.398
Bmp8b	0	0	0	0	0	0
Nr2f6	28.1906	54.7328	59.6105	44.6616	17.5107	18.3132
Use1	42.3919	41.4563	50.2075	69.4059	61.6996	62.4833
Ocel1	33.3049	15.4612	28.5919	23.401	33.5949	34.6211
Dyrk1b	0.727758	0.160995	0.45232	1.34334	0.508514	0.622757
Braf	15.655	28.6242	28.6469	15.7652	21.4796	15.709
Ndufb2	107.882	88.4951	108.481	58.4543	102.767	71.8921
Hltf	26.1083	20.3184	32.1147	33.4704	25.5943	30.8265
Prpf6	116.259	117.607	119.639	161.425	138.994	126.108
Rgs19	24.7438	32.36	22.9176	17.2395	31.3583	33.7327
Rgs20	2.27424	0.0804976	0.376933	1.67918	1.7798	2.69861
Abhd3	0	0.0804976	0.0753867	0.111945	0	0.207586
Snrpd1	283.916	632.389	622.242	364.493	277.818	319.371
Tchp	23.6521	12.3161	15.2281	17.4634	27.1207	24.3913
Tiam1	14.4642	0	13.1927	20.7098	16.8657	21.4851
Tsc2	31.1662	41.3275	37.4114	42.1753	35.468	34.5869
Rpl3l	0	0	0.150773	0.22389	0	0
Slc9a3r2	8.27825	4.26637	5.35246	11.0826	7.88196	12.8703
Puf60	217.691	190.94	202.262	313.894	252.901	223.674
Golga2	35.7511	40.4098	51.7907	52.95	44.3254	34.1478
Uck1	38.1163	63.4321	53.6753	44.4422	44.4102	35.1858
Scin	0	0	0	0	0	0
Ikzf4	0.0909697	0	0	0	0	0
Mien1	35.6601	16.985	34.3009	30.561	55.2585	43.6968
Pon1	0	0	0	0	0	0
Axl	234.611	303.235	227.291	356.881	350.281	266.332
Tgfb1	8.55115	7.00329	5.57862	7.50032	12.0348	7.05791
Ccdc97	16.0107	15.858	22.9176	34.0313	22.9679	17.9562
Zfp40	1.36455	1.52945	1.28157	0.111945	0.678018	0.72655
Akap8l	15.6468	16.663	21.0329	25.6354	25.4257	20.3434
Shh	0	0	0	0	0	0
Pdcd2l	13.0996	20.8489	18.9974	9.29144	12.4586	11.2096
Gtf2f1	88.1497	80.0146	84.7346	147.991	100.177	111.577
Clpp	71.6841	80.0951	75.839	77.6899	84.7523	103.793
Alkbh7	8.36921	7.72777	6.63403	11.0826	14.2384	15.2575
Pspn	0	0	0	0	0	0
Dennd1c	0	0	0	0	0	0
Med6	13.6455	16.341	15.3035	9.73922	12.2043	12.1438
Prkd1	0.818728	7.48628	4.07088	7.50032	0	0
Lcp2	0	0	0	0.335835	0	0.103793
Cse1l	118.261	163.008	168.942	113.512	120.263	144.064
Naa20	50.3008	81.0611	42.895	12.4259	27.2012	20.8624
Prkra	17.1023	22.1368	22.9176	25.0757	22.7984	26.4672
Fkbp7	9.27891	16.019	22.5406	15.3365	4.74613	5.60481
Plekha3	42.8467	76.3118	65.8126	42.2033	34.5789	45.9802
Ykt6	77.6881	111.087	113.231	71.7568	102.042	101.406
Baz1b	325.672	478.961	483.681	352.963	359.18	360.265
Pex6	5.0943	3.5419	5.27707	7.38837	7.11919	5.60481
Mrpl2	64.4066	39.8463	56.2385	45.5616	65.344	70.8905
Mea1	71.7951	72.8995	71.11	99.1061	109.044	78.5068
Gnmt	0.0909697	0.160995	0.45232	0	0.254257	0
Grin2d	1.27358	2.97841	1.05541	1.2314	0.932275	0.415171
Kdelr1	96.7918	118.975	112.1	125.826	77.8873	79.7129
Tmem143	4.09364	1.36846	1.88467	3.02252	1.9493	0.72655
Pdxk-ps	0	0.0804976	0	0.111945	0.339009	0.207586
Ggct	16.6475	29.7841	20.0529	10.7467	32.2059	23.042
Jag2	5.91303	0	0.22616	5.82114	9.577	10.0679
Btbd6	4.54849	0.804976	1.20619	5.26142	7.96671	5.91619
Nudt14	7.73243	2.97841	3.61856	4.4778	11.8653	10.6907
Epdr1	20.0133	25.8397	26.7623	21.3815	6.86493	10.2755
Flii	50.9976	56.1608	49.1114	76.5704	56.773	54.595
Top3a	5.27624	3.86389	5.05091	9.29144	5.76315	6.64274
Atg4d	12.6002	26.0651	23.6616	15.06	18.2522	16.3048
Qtrt1	10.8254	11.8332	16.3589	6.7167	13.7299	9.86032
Plin4	1.09164	0.965972	0.603094	1.56723	2.03405	0.311378
Hdgfl2	57.9477	78.2437	75.2359	68.9581	89.2441	78.6739
Chaf1a	63.0238	53.9036	52.9192	61.3201	47.724	60.9036
Adprh	10.9164	21.7344	20.656	23.2846	16.9505	17.9562
Tmem39a	5.27624	5.87633	5.80478	4.81364	4.49187	3.73654
Timmdc1	20.6501	33.7285	33.9994	11.0826	17.798	20.9662
Pla1a	2.36521	0.724479	0.301547	15.1126	0.932275	1.4531
Mcm2	106.162	118.251	147.306	70.8612	119.84	62.4833
Tpra1	19.0127	13.0406	16.3589	13.8812	19.3235	8.6148
Nab1	100.231	100.828	103.47	115.833	115.574	103.453
Adgre5	9.8411	0.0804976	0.20656	0	2.28916	3.73758
Il17ra	29.8381	0	14.3989	37.9494	50.0038	35.1858
Lamb1	145.461	171.701	167.66	201.613	166.962	168.767
Kcnn1	0.0909697	0	0.0753867	0.335835	0.169505	0.103793
Arrdc2	1.54649	0.563483	0.22616	3.35835	1.7798	1.03793
Ppp1r17	0	0	0	0	0	0
Cd36	0	0	0	0	0	0
Map2k7	28.5645	27.2082	40.4827	34.591	26.8665	23.6648
Timm44	63.9517	55.2214	79.6083	69.8537	69.3273	68.2957
Ap2a2	97.1557	116.963	102.752	118.886	71.8699	76.1839
Pnkp	12.8267	7.72777	9.27256	7.61226	21.6966	15.5689
Med25	23.6148	24.1082	25.0291	18.6971	18.9074	16.7106
Bcam	5.27624	0.402488	0.0753867	0	2.11881	1.66069
Clptm1	72.048	68.5035	72.3712	70.4134	77.4636	83.8646
Relb	10.0067	14.5701	8.59408	14.5529	12.9671	11.6248
Tomm40	118.443	110.926	88.6547	50.935	86.8711	65.2857
Apoe	3.63879	1.12697	3.99549	3.69419	3.05108	3.21758
Apoc2	0.181939	0	0	0	0	0
Hbp1	5.08157	6.91716	7.4384	40.2476	7.07173	5.97639
Prkar2b	61.9504	65.0421	57.897	146.2	78.2263	50.2357
Cdkn1b	101.795	147.23	151.226	78.0257	62.3777	39.7527
Klf4	51.4889	24.3103	19.299	45.2258	92.719	72.9664
Ap1m1	24.9257	26.6447	31.587	27.6504	32.6296	28.9582
Rab8a	100.885	125.737	176.857	127.282	138.824	111.577
Hmgn2	220.009	234.597	132.717	102.198	92.8342	83.9476
Fam32a	60.9497	91.0428	119.036	54.8531	64.327	67.7767
Elf3	0.454849	0.0804976	0.0753867	0	0.423761	0.103793
Cyp2c29	0	0	0	0	0	0
Stard3nl	9.18794	9.25723	11.0065	6.82865	3.47484	5.8124
Stk11	78.2649	57.1235	54.4164	99.2482	60.425	48.8771
Efna2	3.09297	1.12697	1.35696	4.14197	4.74613	3.21758
Atp5d	185.487	133.868	111.271	194.225	146.791	131.298
Ppp5c	39.7538	53.9334	45.6089	28.6579	39.0708	37.8844
Cdk12	48.8507	31.7966	54.203	69.8537	57.123	52.0002
Lipe	2.54715	2.09294	1.1308	4.58975	3.05108	3.52896
Pafah1b2	99.1534	117.688	133.886	136.125	85.7693	97.0463
Tbc1d8	2.01498	1.1487	1.67886	1.45976	1.79166	0.938287
Cnot11	24.2889	23.5053	20.8067	18.9187	24.4086	23.561
Slc2a3	2.25514	0.643981	0.799853	1.86165	2.45782	3.95866
Foxj2	11.917	14.5701	18.3944	11.9781	7.37345	3.52896
Sri	151.283	161.478	162.383	443.526	133.824	116.975
Dgcr2	23.7431	26.3227	28.5716	34.3671	27.2902	21.3813
Irf3	21.9237	18.5145	19.2236	17.2395	18.9845	21.3813
Bcl2l12	1.18261	0.643981	0.90464	0.987355	1.01703	0.311378
Zfp959	4.00267	5.15185	3.16624	3.35835	3.44348	3.21758
Mpnd	24.107	21.2514	28.5716	91.1233	30.7159	37.9882
Sh3gl1	30.111	30.1061	24.1237	14.8887	20.0507	14.3234
Ebi3	0	0	0	0.335835	0	0
Yju2	9.46085	14.3286	12.4388	12.7617	13.3909	10.2755
Ranbp2	57.5838	58.2803	60.0832	66.2715	39.5793	58.9543
Edar	0	0	0	0	0.0847523	0
Grk5	1.36455	6.52031	4.5232	5.7092	1.69505	2.28344
Dvl3	17.8301	17.307	22.1637	16.9037	13.0518	13.2855
Abcf3	11.6441	11.5112	8.36792	15.0006	12.8823	9.23756
Eif2b5	83.6921	85.8105	94.8365	79.369	95.0073	91.8567
Cyth2	33.5678	41.1343	45.3828	28.434	32.4601	29.7885
Sult2b1	5.64012	0.160995	0.22616	0.111945	2.54257	3.32137
Car11	0.0909697	0	0.0753867	0.335835	0.0847523	0.311378
Dlgap1	1.18261	2.97841	1.73389	1.90307	0.76277	2.07586
Plag1	0.181939	0.241493	0.22616	1.11945	0.678018	0.415171
Hck	0.0909697	0.0804976	0	0.111945	0	0
Mrpl4	35.1143	26.5642	47.0413	34.4791	39.5793	26.6748
Keap1	78.2158	95.5434	122.843	183.316	71.0868	70.0415
Ap1m2	0.0909697	0	0	0	0.0847523	0.103793
Glg1	117.078	223.139	296.948	364.045	229.001	233.326
Atp8b3	0	0	0	0.335835	0	0
Btbd2	4.8214	0.804976	1.65851	15.0006	4.83088	2.59482
Csnk1g2	48.7598	54.8994	50.6599	87.2052	31.9516	34.6668
Abhd17a	45.8487	38.7194	34.904	51.0469	28.731	28.543
Mob3a	7.63691	10.2948	5.2733	6.48833	5.24786	6.95204
Cacnb3	28.0187	22.4588	28.7977	29.4415	39.2403	39.7527
Ccdc65	0	0.0804976	0.0753867	0.111945	0.0847523	0.72655
Fkbp11	3.27491	1.04647	54.0523	3.02252	0.339009	1.03793
Ddx23	21.8327	13.0406	17.7913	16.7918	21.6118	23.1458
Pld3	6.73176	5.95682	9.57411	14.1051	6.94968	5.91619
Grik5	0	3.13941	2.56315	0	0.254257	0.103793
Cd79a	0	0.160995	0	0	0	0.103793
Rabac1	32.7491	29.3011	24.1991	46.5691	28.731	25.0141
Etv3	8.58845	11.5377	11.2326	6.38087	7.19292	6.53895
Prkcsh	92.4252	91.8478	88.8055	120.117	102.635	94.1401
Elavl3	0.272909	0.160995	0.301547	0.111945	0	0
Rab3b	0.636788	0	0.67848	0.111945	0.678018	0.415171
St8sia6	0	0.0804976	0	0	0	0
Fcgrt	1.27358	0.482986	0.90464	10.9706	3.7291	0.830343
Nosip	26.1083	21.0904	22.3898	33.3596	33.3924	32.9023
Pih1d1	13.9184	10.3037	13.2681	24.8518	14.4079	14.7386
Rps11	975.458	934.095	879.886	742.44	1163.67	1000.47
Supt5	17.8073	17.6604	18.4336	20.4255	17.5827	17.8171
Dll3	0.0909697	0.0804976	0.150773	0	0	0
Paf1	26.2903	21.1709	19.299	16.0081	22.7136	20.2396
Timm50	57.4929	56.9923	59.6309	51.4947	77.8026	66.4274
Med29	16.1926	19.1584	22.9176	13.3215	22.1203	20.551
Bicd1	17.3734	22.5393	23.5206	17.1276	16.6114	8.7186
Ncstn	5.0943	3.62239	2.86469	4.81364	4.74613	6.12378
Pex19	15.2829	12.0746	10.328	10.4109	17.2895	11.7286
Phyhip	1.36455	0.402488	0.301547	0.335835	0.508514	0.622757
Crhr2	0	0	0	0	0	0
Inmt	0	0	0	0.44778	0	0
Cyp4f18	0	0	0	0	0	0
Impdh1	36.115	41.3758	51.1122	20.0382	40.2573	44.2157
Psg18	0	0	0	0	0	0
Dusp3	30.7105	15.0426	28.2964	16.775	42.5566	34.4187
Prodh	2.82006	4.58836	6.7848	0.783615	0	0
Ess2	8.64212	5.39334	7.99099	10.4109	8.64473	8.82239
Slc25a1	31.9304	10.4647	12.8911	29.8893	28.6463	29.7885
Dgcr6	18.7398	17.307	24.6514	19.8143	25.7647	29.9961
Ddr1	33.6588	23.2638	22.9176	31.7924	44.7492	26.7785
Ier3	235.794	206.074	172.032	554.464	426.558	334.005
Fosb	1.27358	1.52945	1.58312	0.22389	0.423761	1.34931
Klc4	6.09497	0.482986	1.35696	3.91808	3.47484	3.42516
Ercc1	19.7795	32.5379	22.6198	17.7287	16.4843	17.5794
Cyp17a1	0	0	0	0	0	0
As3mt	0	0	0	0	0	0
Homer3	46.9404	47.195	66.574	55.0512	58.1341	55.4025
Crtc1	3.18394	9.33773	7.76483	7.16448	5.08514	3.94413
Rnf215	17.166	15.8427	19.5862	21.92	25.6799	19.5857
Sec14l2	8.36921	3.4614	5.95555	8.39588	11.4416	12.9741
Aven	30.6568	51.5185	46.7397	31.6804	27.2902	35.4971
Cp	132.907	7.72777	32.5671	1249.87	198.236	210.388
Crot	6.27691	7.24479	8.93709	54.8531	7.54295	8.30343
Rps6ka1	10.6435	4.18588	3.54317	15.1126	12.8823	12.3513
Calb2	0	0	0	0	0	0
Snrnp200	60.4039	122.115	113.306	70.0776	66.7848	63.0022
Ciao1	19.5585	27.9327	22.0883	16.232	24.3239	16.2955
Has1	0.272909	0.965972	0.753867	0.559725	0.0847523	1.14172
Taf6l	36.8427	24.5518	29.0993	36.606	51.0209	38.4033
Insig2	17.8301	12.5576	12.665	15.8962	16.6114	11.521
Kpna6	24.8347	26.0812	28.6469	22.9487	19.4083	21.6927
Man1a	9.18794	8.53275	4.74936	8.73171	7.71246	6.12378
Itpkc	0	1.34351	1.04184	0.258593	0.0847523	0
Coq8b	5.27624	1.69045	2.48776	6.04503	7.11919	5.18964
Brd8	108.077	96.7227	124.303	90.4762	92.3071	84.7977
Kif20a	55.4024	83.7208	84.9193	47.6673	43.7025	53.7211
Farsa	187.216	208.247	290.616	162.208	214.338	191.602
Gcdh	7.09564	3.05891	7.31251	6.38087	6.69543	6.85033
Mast2	28.8374	40.8123	41.3873	50.4872	28.2225	33.1099
Dnase2a	25.0995	7.08379	4.74936	10.2989	35.0027	51.995
Rad23a	9.69555	2.86652	5.85227	4.70505	9.48632	5.13152
Calr	478.774	867.04	809.125	636.071	471.138	600.96
Syce2	0.272909	0.241493	9.95104	0	0.169505	0
Nfat5	25.1986	26.4032	18.4697	17.5754	37.7995	29.8923
Nob1	36.3879	46.5276	43.7997	15.5604	27.375	25.6368
Nqo1	0.545818	8.45225	13.4942	0.22389	0.423761	1.86827
Ppfia3	0.454849	1.12697	0.67848	0.783615	1.10178	2.07586
Gys1	13.6455	15.7775	14.8512	26.419	20.2558	14.1158
Ruvbl2	31.2026	26.5642	22.6914	19.0307	25.6799	27.7127
Lin7b	0.0909697	0.160995	0.22616	0	0.169505	0
Bax	5.64012	5.63483	4.59859	4.03002	8.98374	5.18964
Il7r	0	0	0	0	0	0
Tfam	60.7678	44.0322	40.4827	59.107	45.4272	45.0461
Zfp81	12.2809	17.79	16.8866	14.0446	16.5216	14.6535
Efnb3	2.91103	1.85145	1.35696	0.67167	1.27128	2.07586
Mmd	158.56	338.09	222.692	141.499	170.183	229.694
Hlf	0.818728	1.69045	0.90464	3.4703	1.27128	0.72655
Fam162a	93.9408	103.715	91.8549	142.148	93.9741	138.512
Rpl8	2138	1437.02	1478.45	2009.52	2678.47	2059.63
Grm3	0	0	0	0	0	0
Ssbp2	12.3719	9.98171	11.6096	31.9043	16.6962	15.7765
Fancl	23.3046	32.1322	36.172	33.1178	44.7746	36.4271
Brinp2	0	0	0	0	0	0
Gstm5	7.36855	0.402488	6.93558	4.81364	12.8823	12.1438
Gstm7	0	0	0.45232	0.559725	0	0
Gstm3	0	0	0	0	0	0.103793
Stat3	66.4479	26.5425	47.3557	183.619	83.2835	66.3236
Stat5a	5.23622	0.987706	2.85188	12.7326	7.99468	7.57688
Cavin1	794.075	519.21	709.615	1043.55	1171.45	653.376
Map3k11	12.008	7.00329	6.40787	6.26892	8.47523	7.68067
Akt2	59.4942	84.8445	95.138	85.8618	67.378	58.6429
Dnaja3	17.921	20.4464	20.9575	14.329	14.3231	15.05
Hmox2	25.0758	21.0646	33.4559	59.1171	21.9695	28.843
Cdip1	22.2021	25.463	21.6518	21.4834	27.6106	24.6103
Map3k20	87.6038	150.128	127.253	89.3321	85.9388	88.7429
Cwc15	160.016	209.535	224.049	245.943	145.604	153.198
Col5a3	3.63879	26.2422	5.80478	8.17199	0.932275	0.103793
Dnmt1	92.3343	156.004	179.797	173.739	82.4639	79.4015
Ppan	83.0226	103.295	116.252	76.6879	80.5909	92.0954
Angptl2	14.7371	82.0271	72.522	95.6011	2.03405	6.01998
Cacna1e	0	0	0.150773	0.111945	0	0
Cacna1b	0.545818	0	0	9.73922	0	0
Trmt10a	54.9421	45.3017	41.1996	29.4113	54.1558	38.1055
Etv1	2.0923	0	0.0753867	32.7988	0	0
Kifc2	0.636788	0.0804976	0.22616	1.79112	0.169505	1.24551
Psap	242.434	222.334	273.729	652.863	225.95	201.669
Ikbkg	21.7418	25.1958	30.4871	14.329	23.1374	23.1458
Pax2	5.54915	0	2.41237	2.68668	0.593266	0.518964
Wars2	7.36855	7.08379	10.7803	7.83615	7.4582	7.36929
Atn1	14.1913	22.4588	19.9775	8.61977	18.7302	9.02998
Phb2	303.641	345.408	361.653	176.649	350.236	245.571
Ptpn6	3.82073	2.89791	3.01547	9.85116	9.06849	4.25551
Eno2	1.09164	0.241493	1.80928	1.2314	0	0
Emg1	98.5175	96.6422	91.3536	36.9978	86.5321	46.3186
Lpcat3	35.208	24.4262	27.9082	23.3405	42.0371	23.4302
Atp6v1f	143.277	209.455	189.984	127.617	175.691	199.494
Il12b	0	0	0	0	0.0847523	0
Clcn5	56.0374	73.2528	80.4376	95.1533	71.6157	65.5971
Clcn3	58.6755	45.1592	68.3003	59.2189	51.6141	48.6788
Hif3a	0	0	0	0	0	0
Gpx6	0	0	0	0	0	0
Gpx5	0	0	0	0.111945	0	0
Pde1c	0	0	0.0753867	0.22389	0	0
Utp20	59.949	74.0578	66.6418	37.6135	52.6312	41.6209
Spic	0	0	0	0	0	0
9330159F19Rik	0	0	0	0.470169	0	0
Cul3	139.639	139.744	128.082	130.416	146.876	148.112
Sst	0	0	0	0	0	0
Il11	5.45818	4.18588	1.20619	1.2314	0.508514	0.72655
Large1	15.3739	21.1709	26.5361	25.1876	14.9164	12.6627
Ddx56	76.5055	82.7516	71.2404	76.4585	121.619	135.242
Tmed4	34.1136	33.97	32.2655	45.3377	47.0375	37.9882
Col26a1	0	0.169045	0.22616	0	0.169505	0.103793
Bid	23.1973	37.9949	29.0239	16.0081	20.9338	8.7186
Ralb	25.3806	19.6414	19.9021	22.6129	27.036	22.523
Ppp1cc	217.59	230.876	197.32	125.699	268.284	238.841
Dnajb11	46.8494	57.6363	60.3847	40.5241	43.9864	50.5471
Tbccd1	7.73243	8.13026	13.2681	7.50032	8.13622	7.88826
Clec11a	0	0.241493	0.301547	0	0	0
Zfp324	4.00267	4.50787	5.20168	3.80613	3.47484	2.49103
Gab2	3.36588	9.90121	8.5187	8.17199	1.9493	2.59482
Coro1c	200.029	325.566	302.212	185.017	208.661	320.389
Tax1bp1	218.782	210.34	212.666	188.963	249.85	164.615
Psg17	0.0909697	0.160995	0.150773	0.44778	0.169505	0.207586
Psg19	0	0	0	0	0	0
Ctse	0	0	0	0	0	0
Ndrg2	0.818728	0.0804976	0.0753867	0	2.03405	1.24551
Mettl17	10.0403	3.36883	4.67624	4.96252	8.30403	7.47308
Arhgef40	19.6158	29.3808	29.1716	22.3554	28.6344	19.8846
Pnpla6	10.7344	2.73692	6.93558	9.06755	10.0008	7.78446
Mcoln1	4.36655	5.79583	8.06638	6.49281	4.74613	4.87826
Arhgef18	33.3859	34.8555	48.4736	26.7549	29.4938	27.2975
Pkn2	168.112	208.811	198.644	222.211	154.249	187.242
Cd33	0.0909697	0	0	2.57474	0.169505	0.207586
Etfb	75.141	47.6546	68.3003	89.668	83.3115	74.4195
Nkg7	0	0	0	0	0	0
Stxbp2	34.2028	8.6374	20.9394	25.7697	38.0148	36.2092
Pcp2	0	0	0.125142	0	0	0
Sgce	2.00133	0	0	0	0.0847523	0
Chn2	22.9244	1.52945	0.980027	0.783615	14.4926	7.57688
Wwox	2.36521	5.31284	5.20168	6.7167	1.10178	1.55689
Slbp	80.1798	99.6561	83.5285	62.5773	74.4972	76.0801
Tyr	0.181939	0	0.301547	0.22389	0.339009	0.518964
Ghrhr	0	0	0	0	0	0
Aqp1	6.09497	3.78339	32.1901	3.24641	10.7635	12.5589
Arid3b	1.81939	3.3004	2.48776	3.91808	0.254257	0.518964
Cnn2	207.047	474.373	277.649	216.838	100.431	146.555
Polr2e	165.11	111.65	90.6902	187.956	163.318	153.094
Abca13	0	0	0	0.22389	0.0847523	0.103793
Myo9b	20.5592	26.4032	28.9485	30.7849	17.12	17.022
Hdac9	0	0.160995	0	0.44778	0.0847523	0
Ly9	0	0	0	0	0	0
Cd244a	0	0	0	0	0	0
Adgre1	0	0	0	0	0	0
Mtfp1	0.727758	4.58836	4.59859	1.11945	0.339009	0.207586
Rab23	23.2882	17.8705	13.5696	8.50782	17.2047	17.6448
Rab11a	45.4849	111.167	79.8345	71.309	49.7496	47.9523
Eif2b2	50.8521	38.7999	46.589	52.1664	73.1412	68.8146
Dlst	78.7798	88.5474	93.781	69.5179	81.1079	96.7349
Pgf	0.727758	0.241493	0.376933	0.67167	0	0.207586
Ulk2	8.64212	13.6041	15.002	29.8893	7.28869	11.1058
Ccl24	0	0	0	0	0	0
Dgkq	0	0.0804976	0	0	0	0
Tmed11	0	0	0	0	0	0
Grap	2.45618	0	0.0753867	16.0081	25.9342	17.022
Pou1f1	0.0909697	0.241493	0.150773	0.44778	0.339009	0.415171
Chmp2b	37.5705	37.9949	36.4118	65.3759	40.8506	45.6688
Plod3	60.7678	84.9508	53.5072	38.574	58.474	58.536
Ap1s1	115.168	135.397	128.082	75.0032	112.975	110.436
Mapk13	4.27558	0.160995	1.35696	0	0	0
Srpk1	188.177	183.656	187.504	151.334	167.093	206.452
Pax3	10.1886	0	0.0753867	19.4784	4.74613	5.29343
Lbr	19.4111	15.4934	16.2813	11.0848	17.9514	17.5265
Crabp2	0	0.241493	0.376933	0	0.0847523	0.103793
Nes	43.3926	437.022	286.017	77.9137	9.577	24.7027
Bcan	0	0	0	0	0	0
Hapln2	0	0	0	0	0	0
Prcc	4.8214	2.49543	3.31701	5.26142	4.15286	5.70861
Rrnad1	10.6753	4.02247	6.49306	8.99142	7.53024	9.45034
Hdgf	957.547	288.665	207.69	551.441	680.222	643.827
Slc25a18	0	0	0	0	0.0847523	0
Thop1	24.9257	15.6165	15.0773	18.359	16.6114	19.6168
Apba3	8.36921	6.03732	2.78931	2.68668	3.05108	1.76448
Matk	0.363879	0.160995	0.0753867	0.559725	0	0.103793
Pias4	19.2856	16.019	17.4897	19.1426	13.5604	12.4551
Map2k1	37.6615	102.956	47.1167	29.7774	27.2055	24.1837
Sgta	118.443	100.139	111.798	187.396	103.059	104.727
Nmrk2	0	0	0	0	0	0
Tmem242	43.0287	60.6147	58.5001	51.4947	63.988	44.5271
Dtx2	17.5572	17.7095	19.4498	15.0006	18.0522	17.6448
Zp3	0	0	0	0	0	0
Hspb1	60.8587	0	2.78931	2.35085	126.532	62.4729
Rasa4	1.72842	5.63483	1.43235	2.91057	1.7798	1.76448
Syt5	0	0	0	0.559725	0	0
Hnrnpa2b1	556.644	719.649	736.905	286.579	496.479	270.588
Fxyd4	0	0	0	0	0	0
Ccdc130	6.36788	8.45225	11.0818	9.51533	6.94968	7.16171
Mri1	22.1056	18.3535	21.1083	21.3815	23.1374	18.1637
Prkacb	46.1217	71.2404	62.7971	73.6598	46.6137	51.7926
Sgsh	10.4388	1.86191	5.92162	3.24641	11.2076	8.94902
Chd5	0.272909	0.601317	0.603094	1.2314	0.678018	0.518964
Cstb	157.105	161.076	131.474	322.738	123.738	113.653
Sh2b2	8.00534	8.77424	11.8357	8.39588	15.8487	12.1438
Pex5	11.917	20.6074	17.5651	7.38837	14.0689	10.0679
Jkamp	26.0173	36.0629	32.6424	24.1801	22.9679	21.7965
Cd44	278.549	461.976	388.769	179.336	285.446	263.426
Slc1a2	0.454849	0.482986	0.22616	0.22389	0.339009	0.103793
Eif2ak4	18.012	26.6447	21.7868	18.4709	13.2214	17.1258
Wdr1	128.54	187.64	123.86	61.3459	109.669	114.899
Slc2a9	0.454849	0	0	0.111945	0.423761	0.207586
Ccn4	58.2206	111.489	82.7746	65.152	55.089	60.5112
Ndrg1	79.3256	69.4695	23.6714	114.408	109.924	50.3395
4930550C14Rik	0.181939	0.965972	0.603094	0.22389	0	0.103793
Man2b1	26.1993	13.2016	17.1128	28.2101	32.5449	25.8444
Klf5	440.839	217.102	225.557	132.319	428.338	255.33
Wdr83	21.3852	14.2787	17.9556	15.3757	26.8529	14.8912
Prdx2	213.597	296.861	375.049	261.839	182.302	258.962
Polr2a	118.897	119.619	128.685	145.752	147.808	139.601
Shbg	0.181939	0	0	0	0	0.103793
Senp3	14.6461	12.0746	11.8357	10.5228	16.3572	18.6827
Corin	0	0	0	0	0	0
Plekha8	8.43016	15.3911	20.3838	6.45475	7.34887	4.09774
G6pc2	0	0	0	0	0	0
Spc25	87.9677	85.4885	125.293	77.1301	73.2259	70.4753
Dnah2	0	0	0	0	0	0
Ripk4	8.91503	1.60995	2.63853	0.22389	5.84791	7.36929
Ufd1	52.7624	57.1533	56.0123	64.0326	56.6993	55.633
Zfp287	0.0909697	0	1.1308	2.12696	0	0.103793
Prlr	0	0	0	0	0	0
Letm1	84.238	90.6403	90.9917	42.9869	87.8033	105.765
Ubqln1	101.704	152.704	128.836	102.766	99.9229	102.028
Fgfr4	0	0	0	0	0	0
Cadm3	0	0	0	0	0	0
Fcer1a	0	0	0	0	0	0
Txn2	176.026	124.932	124.162	108.811	183.404	170.843
Casp14	0	0	0	0	0	0
Slc1a6	0	0	0	0	0	0
Slc1a3	0.0909697	0	0	0.111945	0	0.415171
Crbn	12.4383	9.52448	9.66759	9.58697	10.3194	6.63963
Il5ra	6.09861	0	0.150773	0	0.423761	0.518964
Msh6	78.7798	104.405	115.207	148.215	83.142	108.048
Fbxo11	41.2093	56.6703	48.3824	44.4422	39.2403	45.6688
Mlxipl	0	0	0	0	0	0
Tbl2	31.2026	25.8397	34.3763	20.7098	40.0878	33.5251
Bud23	47.3952	53.6919	42.1412	19.4784	51.4446	43.6968
Nid1	0.0909697	2.33443	0.603094	0	0	0
Mcm5	151.556	153.348	201.735	157.842	192.896	185.27
Hmox1	4.8214	4.99085	10.1018	5.03753	11.0178	3.63275
Mprip	410.827	329.008	350.63	552.193	438.348	383.701
Cic	25.7444	26.0007	28.9485	31.5685	30.9346	25.3255
Pafah1b3	31.4755	32.36	34.6779	87.4291	54.4109	47.9523
Il27ra	0	0	0.150773	0	0	0
Prkaca	76.5965	85.408	110.517	123.923	78.1416	72.0322
Asf1b	57.22	49.4255	75.0098	51.8305	56.6993	56.0481
Myl10	0	0	0	0	0	0
Ddx39	177.284	190.296	225.954	77.466	173.148	195.545
Dnajb1	59.3123	68.3425	83.5285	66.0476	57.5468	75.665
Msh4	0.0909697	0	0	0	0	0.103793
Usp40	43.3325	21.8438	25.1829	39.9084	56.6925	58.4354
Evx1	0	0	0	0	0	0
Kbtbd4	1.44642	1.75887	0.30607	0	1.65775	0.937249
Celf1	238.886	320.864	264.457	151.574	220.695	237.893
Ndufs3	76.7148	63.4981	79.4206	64.8811	82.3724	85.5159
Por	66.226	106.498	64.531	78.3615	75.1753	76.9105
Igf1r	50.5792	73.3333	51.5645	74.1076	45.0034	33.4213
Insr	7.18661	7.96927	6.48326	10.2989	7.88196	7.57688
Fcer2a	0	0	0	0	0	0
Cyp2a5	0	0	0	0	0	0
Atp4a	0	0	0.0753867	0	0	0
Trim28	164.018	172.748	200.302	146.312	162.131	171.985
Ube2m	68.5912	70.5964	59.4801	42.763	58.9028	57.7088
Adcy9	1.36455	0.965972	2.33699	2.79863	2.62732	1.76448
Mef2c	0.545818	0	8.06638	0	0	0
Ctr9	80.4172	91.4453	103.355	124.931	84.0742	86.148
Eif4g2	777.882	1329.98	1120.92	675.476	722.682	759.764
Mrvi1	0.0909697	0	0	0.44778	0	0.207586
Pcyt1a	11.9743	10.7513	10.815	11.443	8.19809	8.39165
Zfp592	11.4622	13.0406	13.7204	13.9931	11.4416	14.531
Psmd4	241.888	351.211	296.496	251.205	256.376	235.298
Tmod4	0.0909697	0.0804976	0.22616	0.22389	0	0.207586
Insrr	0	0	0	0	0	0
Cabp5	0	0.241493	0.0753867	0	0.169505	0
Snx6	66.3169	77.3582	92.6502	84.9663	63.9032	77.1181
Mthfd2	98.5202	124.852	165.625	72.6523	128.4	60.3036
Kit	0.727758	0	0	0	0	0
Tomm40l	11.2584	7.49433	8.14704	8.50782	13.9053	11.4172
Nr1i3	0.567651	0.313941	0.145496	0	1.26535	0
Apoa2	0	0	0	0	0	0
Pan2	7.00467	6.44545	6.48326	5.37336	3.7291	3.3276
Cs	150.009	130.889	122.654	98.8475	102.72	102.236
Ampd3	2.00133	0.160995	1.65851	17.5754	0.76277	0.207586
Bcas2	54.6482	61.3835	59.7545	35.2179	49.2784	47.6586
Sh2d1a	0	0	0	0	0	0
Ctcf	205.41	202.371	257.222	208.889	214.677	208.208
Pard6a	7.00467	6.43981	8.14176	9.40338	7.96671	6.01998
Agrp	0.0909697	0	0.22616	0	0.0847523	0
Pvalb	0	0	0	0	0	0
Tfap4	14.8281	14.2481	18.1682	12.4259	19.2388	17.9562
Ranbp1	391.885	461.403	446.506	348.815	399.937	433.122
Cd247	0	0	0	0	0	0
Rfx5	2.92286	2.05671	1.00792	2.32174	1.81285	1.80807
Psmb4	417.369	522.51	436.715	439.832	393.166	545.12
Mmp8	0.272909	0.0804976	0	1.79112	0	0
Slc30a4	68.6821	65.9276	54.0523	137.916	108.483	90.196
Sqor	18.5578	11.0282	7.01096	15.6723	24.4086	16.7106
Bloc1s6	25.1986	11.7527	14.5496	26.7549	30.6803	31.8644
Metap1	145.188	175.726	184.773	115.751	131.536	159.945
Gpr108	21.014	13.9261	17.1128	39.2927	28.9853	30.0999
Tnfsf14	0	0	0	0	0	0
Gata6	8.27825	4.02488	13.7204	5.82114	5.5089	11.4172
Rsl1d1	387.167	542.796	499.06	396.397	398.336	415.483
Cnga2	0.272909	0	0	0	0	0
Apc	42.7558	89.1109	86.3178	65.7117	42.1219	34.563
Reep5	60.6768	157.614	146.25	76.9062	62.4624	71.0981
Ergic3	52.9444	52.3235	57.52	84.8543	80.5994	62.2757
Uqcc1	22.2876	26.4837	26.913	13.0976	24.5782	22.523
Spo11	0.272909	0	0	0	0	0
Ncoa2	9.73376	7.80827	7.68944	8.17199	10.1703	13.2855
Prl4a1	0	0	0	0	0	0
Trh	0	0	0	0	0	0
Nr2c2	22.4568	29.6119	28.454	42.2615	30.9583	22.1463
Nr2c1	5.45818	3.21991	3.84472	3.80613	2.28831	1.97206
Smpd4	17.1933	17.468	18.187	15.3365	18.3065	13.9082
Pex1	5.36721	3.5419	4.25709	24.2551	6.94968	5.08585
Otx1	6.18594	5.39334	10.5541	9.73922	11.1873	6.43516
Kctd20	19.8314	23.4248	22.5406	21.6054	22.3746	24.0799
Itgae	0.727758	0.160995	0.22616	0.111945	0.169505	0.311378
Ctns	4.36655	3.3004	2.56315	7.61226	7.37345	3.00999
P2rx5	0.272909	0.0804976	0.22616	0	0	0
Shpk	0.545818	0	0.0753867	0.67167	0.339009	0.207586
Trpv1	0	0	0	0	0	0
Ephb3	20.1043	14.6506	28.1946	32.4641	21.9508	15.2575
Tuft1	16.1016	20.9294	20.279	4.70169	17.8827	13.1817
Rcn1	40.2996	58.8438	49.6798	120.901	40.4268	54.6988
Dnase1	0.371156	0.49667	0.313609	0.352627	0.970413	0.520002
Trap1	36.1077	24.9406	27.3533	39.4998	45.1348	38.6099
Naa60	3.46413	4.56985	6.38827	1.62096	4.15795	4.03754
1700037C18Rik	17.095	13.7836	14.4938	19.7605	15.6741	12.5693
Ankrd13d	0.545818	0.0804976	0.22616	0.335835	0.254257	0.311378
Tyrp1	0	0	0	0	0	0
Tpr	718.752	821.768	802.405	817.96	793.5	848.388
Pdc	0	0	0	0	0	0
Odr4	54.6728	33.97	36.6379	37.7255	63.3099	50.1319
Prg4	0	0.837175	0.162081	0.806004	4.35796	1.77901
Dhx34	11.0983	4.10538	5.72939	7.27643	12.2043	12.04
Kptn	2.00133	1.52945	2.18621	3.69419	4.06811	2.49103
Napa	41.3003	36.7874	42.2165	61.122	49.8343	47.3295
Sra1	30.9297	36.1434	42.895	26.531	41.1896	46.084
Calcoco2	0.0909697	0	0	0	0	0
Atp5g1	216.781	132.737	215.506	238.924	283.664	226.899
Snf8	97.5195	43.8688	92.3035	109.706	140.265	129.084
Tbcb	49.4266	61.9775	60.7315	50.4984	71.1427	73.5829
Inpp5k	7.8234	3.21991	3.46779	20.1501	12.5433	7.16171
Crkl	29.6561	26.9667	27.1392	26.9788	25.3409	24.0799
Upk3bl	1.18261	0.0804976	0.22616	0.335835	1.18653	0.103793
Eps8l1	0	0.241493	0	0	0	0
Clint1	110.073	165.745	156.503	200.829	135.858	157.869
Prss16	0.727758	0	0.376933	1.67918	0.254257	1.34931
Cdkal1	20.1043	24.5518	19.6759	18.4709	20.4253	14.1158
Rhox6	0	0.0804976	0	0	0	0
5430419D17Rik	0	0.160995	0.527707	0	0.169505	0
Htra1	56.5832	143.688	112.778	43.0988	98.2279	109.917
Zbtb17	7.92892	11.9306	9.29066	8.28393	9.15324	7.36929
Clcnkb	0	0	0	0	0	0
Fam131c	0	0	0.0753867	0	0	0
Fblim1	18.9217	8.61325	14.2481	39.0688	8.22097	14.012
Hspb7	0.0909697	0.0804976	0.0753867	0	0	0.207586
Epor	0.181939	0.0804976	0.301547	2.91057	0	0
Ccdc159	0.272909	0.482986	0.45232	1.11945	0.169505	0.103793
Mob1b	33.6588	40.6513	28.0438	13.5453	24.9172	19.6168
Atp6v1b1	0	0	0.0753867	0	0	0
Vax1	0	0	0	0	0	0
Atp6v1b2	66.3169	78.8877	120.016	105.452	71.4462	61.0302
Eps15l1	23.5612	23.5858	32.2655	16.9037	22.6289	18.2675
Tep1	8.82406	6.11782	5.12629	7.83615	8.05146	4.98206
Ttc5	3.63879	1.69045	1.58312	2.12696	4.49187	1.55689
Osgep	19.2856	11.4307	16.0574	27.7624	26.7817	17.022
Aamp	186.215	143.849	102.375	179.448	218.915	152.575
Tmbim1	46.6675	34.3725	30.607	36.606	64.0727	47.7447
Arpc2	568.015	441.932	403.771	425.503	543.601	573.144
Kmt2b	13.2816	12.3966	15.4543	13.2095	11.7806	11.002
Zbtb32	0	0	0.0753867	0	0	0.207586
Etv2	0.272909	0.0804976	0.0753867	0	0.0847523	0.207586
Upk1a	0	0.0804976	0.301547	0.22389	0	0.415171
Tmem147	51.5798	52.1625	59.9324	31.2327	62.3777	52.9343
Rps9	1226.51	1114.63	1158.58	1180.11	1296.75	1039.64
Tfpt	6.45885	7.80827	5.95555	7.83615	6.78018	6.64274
Susd2	0	0	0	0.22389	0	0.103793
Ggt5	0	0	0	0	0	0
Ggt1	0	0	0	0	0	0
Crip2	21.2869	0.643981	0.603094	38.2852	35.8502	49.3016
Crip1	60.222	0	0.150773	0	32.7991	28.1279
Cbfa2t3	0.181939	0	0	0	0	0
Fbln1	17.0113	0	0	10.7467	51.9531	36.8465
Pgrmc1	84.7838	130.084	119.262	86.3096	45.512	64.3516
Gcat	49.8514	20.6074	24.3499	55.6367	60.9369	58.2278
Tek	0	0	0	0.111945	0	0
Mpl	0	0	0	0	0	0
Elovl1	43.7883	47.4936	48.6583	43.9944	40.715	50.8585
Med8	58.4026	73.0918	74.9344	57.5397	65.005	69.7488
Hyi	11.0983	10.1427	12.7404	9.51533	8.72948	10.3793
Cdc20	139.607	85.086	97.7426	115.079	93.8716	95.5932
Adamts4	0.636788	0.724479	0.980027	3.4703	0.847523	0.934135
Nectin4	0.0909697	0	0.0753867	0.111945	0.169505	0
Pfdn2	47.3952	41.0538	32.944	27.4265	39.5793	34.2516
Rnf114	26.7451	29.2206	25.5561	21.2696	32.1211	22.8344
C330007P06Rik	51.216	79.4061	66.5951	66.9431	45.3425	39.7527
Neurl1a	0.636788	10.3037	9.42334	6.82865	0.0847523	0.103793
Srm	150.555	167.757	183.265	109.818	167.301	158.492
Epha2	12.9177	16.502	8.14176	2.46279	10.594	5.70861
Rbm14	36.6453	47.6546	45.8351	35.1138	37.291	44.2157
Actn3	0.181939	0	0.0753867	0.22389	0.0847523	0.415171
A530013C23Rik	0.181939	0	0.22616	0.22389	0	0.207586
Zdhhc24	4.09364	4.42737	2.71392	1.56723	3.98336	2.59482
Bbs1	1.36455	0.0804976	0.301547	0.111945	1.10178	1.24551
Slc34a3	0	0	0	0	0	0
Ndor1	7.13476	7.81954	5.63365	2.68668	7.05478	10.8183
Nsmf	14.5552	28.2547	24.1991	40.1883	20.51	26.7785
Prl7a1	0	0.321991	0.301547	0.22389	0.508514	0.72655
Prl8a9	0.181939	0	0.0753867	0	0.0847523	0.103793
Pdk1	23.2882	4.58836	5.35246	34.1432	19.6625	31.0341
Ptbp1	11.3667	11.1554	8.90769	7.5451	7.63279	5.36194
Mvd	8.18728	7.48628	15.8312	10.7467	8.13622	7.05791
Cyba	45.212	57.2338	89.1071	51.8305	29.409	48.4713
Itih3	0.272909	0	0	0	0	0
Stimate	12.9177	10.6257	11.1572	9.40338	11.1025	10.3793
Sfmbt1	14.8281	18.5145	17.0374	21.7173	12.7976	13.4931
Itih1	0	0	0	0	0	0
Ihh	0	0	0	0	0	0
Prkag3	2.91103	0	1.50773	0	3.39009	1.34931
Cryba2	0	0	0	0	0	0
Atp7b	1.81939	0	0.0753867	0	0.508514	0.207586
Defb2	0	0	0	0	0	0
Slc4a1	0	0	0	0	0	0
Rundc3a	0.181939	0.241493	1.43235	5.59725	0.339009	0.311378
Slc4a3	6.004	4.26637	2.56315	6.04503	4.91563	6.85033
Cdt1	141.003	136.846	184.094	182.918	133.824	113.238
Runx1t1	0.181939	1.52945	1.50773	0	0	0
Snai3	0.636788	0.241493	0	0	0.0847523	0.103793
Aprt	234.611	172.506	257.144	164.895	177.302	189.733
Gtf2h1	69.046	87.9839	65.7372	40.5241	42.7999	36.2237
Hfe	1.63746	0.804976	0.150773	1.00751	1.61029	0.622757
Abhd1	5.59919	0	0	3.29118	3.79944	1.39913
Slc5a6	17.1023	8.21076	12.0619	6.82865	14.8316	14.4272
Tcf23	0.727758	0	0.0753867	0	0.0847523	0
Nphs1	1.70113	0.244713	0.22616	0	0.260189	0
Aplp1	0	0	0	5.26142	0	0
Qrich1	31.9304	49.1036	41.0857	40.3002	25.0867	27.4013
P4htm	0	0.241493	0.0753867	0	0	0
Usp19	29.4742	35.8214	30.0039	28.7699	21.1881	18.5789
Pola1	78.6888	128.802	140.55	176.761	66.1915	120.4
Cdc42	233.064	369.484	297.551	307.289	243.832	242.356
Pknox1	20.3772	30.8306	26.2346	27.8743	22.0356	18.2675
D130043K22Rik	0	0.241493	0.22616	0.335835	0	0
Gmnn	50.3972	40.7318	41.3119	47.5766	41.1048	45.1499
Acot13	36.3879	34.6945	50.9614	94.8174	31.4431	24.2875
Zfp184	3.09297	1.12697	0.753867	1.67918	2.11881	0.518964
Cyp27b1	0	0	0	0.111945	0	0
Cdk4	130.051	118.111	102.215	142.713	92.4291	90.2998
B4galnt1	9.33622	0	4.26161	36.9743	0	0
Mettl1	45.8487	30.4281	32.2655	24.8518	46.7832	29.1658
Tspan31	0.399357	0.462056	0.160574	0.128737	0.2051	0.103793
Kif5b	456.94	962.022	989.448	435.687	432.488	464.887
Saal1	11.917	12.3966	15.605	12.6498	13.8994	10.8982
Tph2	0.0909697	0	0.0753867	2.12696	0.508514	0
Krt23	0	0	0	0	0	0
Cnp	2.73	1.44896	4.75162	14.1051	4.09269	4.88449
Ttc25	1.09164	2.17344	1.96005	4.36586	2.03405	4.15171
Sulf2	11.5168	0.114307	23.7619	25.1395	0.146621	0
Sod2	96.2569	113.718	110.983	109.403	121.147	120.024
Tmco6	0.181939	0.160995	0.301547	0.559725	0.423761	0.103793
Stambp	14.3732	12.7186	16.962	13.6573	14.6621	7.57688
Ezh1	11.5532	4.91036	12.2126	28.7699	14.6621	12.3513
Hap1	0.909697	0.241493	1.73389	9.62727	2.28831	2.17965
P3h4	10.6435	0	0.67848	7.61226	16.5267	13.7007
Ctnnb1	7.12748	7.35024	5.92539	6.5611	7.59889	8.00554
Eif1b	31.2936	86.9374	78.7037	44.778	32.4601	43.074
Klk4	0	0	0	0	0	0
Chrd	0.818728	0	0.301547	0.22389	0.847523	0.934135
Psmd2	237.886	289.952	296.044	299.341	248.069	223.466
Syngr3	0.0909697	0.965972	0.527707	0	0	0
Vars	130.996	74.5408	103.054	184.709	136.875	168.767
Vwa7	0.187398	0.0925723	0.0942334	0	0.316973	0.129741
Hspa1l	0	0	0	0.198143	0	0
Slc44a4	0	0	0	0	0	0
Msh5	0.272909	0.885474	0.829254	0.89556	1.52554	2.17965
Abhd16a	19.0127	19.1584	16.962	27.7624	21.1881	15.1538
Neu1	10.3705	3.3809	8.44331	8.50782	10.4245	7.2655
Ddah2	19.5585	63.3516	66.4911	120.453	26.697	23.9761
Clic1	98.8841	153.67	114.362	142.282	112.297	88.5353
Lsm2	94.7905	116.078	120.619	111.273	111.788	109.709
Pole	42.3009	48.8621	47.6444	42.6511	47.0375	52.623
Atp1a2	0.0909697	0	0.0753867	0	0.169505	0.103793
Atp1a4	0	0	0	0	0	0
Casq1	0.181939	0	0	0	0	0.518964
Stx1a	4.00267	3.13941	0.150773	3.69419	3.8986	3.94413
Ceacam9	0	0	0	0	0	0
Zfp775	4.54849	2.65642	3.31701	6.82865	4.66137	5.50102
Scube2	0	0	0	0	0	0
Mrpl49	83.9978	80.9774	66.5989	62.1967	93.7343	80.2121
Dennd2c	3.9117	4.18588	4.07088	3.85763	3.8986	3.94413
Mark3	52.4895	49.2645	51.866	37.7255	50.3428	49.4054
Gatad1	112.257	135.156	128.951	339.862	94.8378	110.228
Pcdha11	0	0	0	0	0	0
2310003L06Rik	0	0	0	0	0	0
M6pr	61.3127	78.0022	61.5909	21.0457	44.0712	24.2875
Lrrc8a	31.4755	55.3019	49.9814	46.1214	31.5278	38.4033
Mc5r	0	0	0	0	0	0
Ppp2r1a	143.55	243.103	209.424	248.07	180.099	142.092
Fance	24.7438	28.4962	25.3299	17.7993	23.3069	21.0699
Tinf2	37.0065	25.7182	20.0694	23.7323	54.7525	37.3997
Tssk4	0.272909	0.241493	0	0.22389	0	0.103793
Hapln4	2.0923	0.0804976	0.980027	2.68668	2.03405	2.9062
Dus3l	11.4622	7.00329	7.46328	8.17199	15.0011	14.012
Gtpbp3	16.6475	16.5825	17.4143	12.4259	14.0689	12.3513
Tgfbr1	7.91437	9.74021	6.93558	15.4484	11.1025	12.7665
Homer1	9.18794	26.7252	18.6959	8.50782	11.3568	10.2755
Rad51c	6.36788	3.21991	4.97552	5.26142	9.4075	5.8124
Gabrb2	0	0	0	0	0.0847523	0
Cav1	153.011	112.858	61.4402	68.9581	261.884	188.176
Arpp19	192.128	314.424	268.15	228.928	198.575	225.957
Bcl2l1	65.1343	47.4936	48.1721	75.5629	62.7167	68.3995
Khsrp	184.569	191.648	201.732	239.106	204.504	176.655
Dio2	0	0.160995	0	0	0	0
Ccdc124	47.3952	40.5708	57.2185	29.4415	38.7318	50.8585
Cct4	380.799	467.128	423.522	433.115	487.071	576.777
0610009B22Rik	9.55182	6.19832	2.63853	1.67918	3.22059	1.4531
Cpt1c	0.727758	0	0	0	0.593266	0.311378
Twist2	27.9222	0.563483	0.45232	63.2691	51.3556	27.7116
Zfp655	15.101	18.9974	16.3589	14.1051	15.9334	15.6727
Rhoa	141.774	339.88	273.217	214.642	166.536	112.529
Zmiz1	43.5745	66.5715	52.6953	43.7705	57.2078	33.4213
Ankrd26	61.6775	69.8719	72.0697	52.8381	71.5309	62.1719
Aldh16a1	14.4642	9.65972	12.2126	24.404	15.4249	14.2196
Hnrnpa0	306.204	312.331	273.729	261.392	235.781	218.795
Prrg2	18.5578	9.01573	14.7004	17.4634	13.8994	18.8903
Hnrnph1	182.983	141.754	130.766	166.534	226.216	277.182
Ift43	18.4669	16.0995	20.8821	23.1726	16.2724	18.9941
Id3	119.443	45.2397	115.266	32.7999	168.233	120.503
Tcap	0	0	0.0753867	0	0.169505	0.103793
Arid1a	31.8394	51.438	49.9814	38.0613	31.3583	28.9582
Crlf1	7.8234	57.3948	44.9305	1.79112	4.83088	11.3134
Ctsd	174.48	215.251	197.438	333.596	204.592	191.602
Rplp1	3563.3	3197.12	3380.89	3911.74	3563.26	2878.23
Cabs1	0	0	0	0	0	0
Hmgcll1	2.27424	0	0.301547	0	6.18691	4.56688
Ttc9b	1.45552	1.18975	0.980027	0.67167	0.999229	1.34931
Phox2a	0.404815	0.105452	0.295516	0	0.620387	0
Abhd8	17.1023	18.0443	30.0039	22.2771	17.0352	17.8524
Ift22	13.4635	14.6506	12.288	12.7617	22.1203	15.9841
Fzd3	8.00534	22.8613	15.0773	8.17199	6.78018	9.96411
1700008O03Rik	0.651343	0.0804976	0.150773	0.111945	0	0.533495
Mid1ip1	19.0127	20.1244	22.9176	32.9118	8.30572	9.02998
Ap2s1	57.5838	65.1226	75.0098	59.8906	75.599	59.9923
Fgfrl1	6.09497	17.146	14.1727	8.06004	5.33939	9.96411
4930432K21Rik	0.727758	0.965972	1.80928	2.12696	0.169505	0.518964
Fhl2	29.1103	32.9235	30.6824	16.0081	18.476	17.3334
Emc10	34.1136	49.828	51.9414	56.4203	42.7151	40.6868
Clstn3	0	0	0	0	0	0
Fbxw9	3.54782	1.12697	1.96005	4.14197	5.00038	2.17965
Spib	0.0909697	0	0.0753867	0	0.254257	0.103793
Fnbp4	60.4949	47.1716	60.7617	61.3459	50.7666	53.7647
Cers4	0.181939	0	0	14.8887	0	0
Scrn3	7.36855	3.78339	5.27707	3.80613	2.71207	3.00999
Phax	60.5858	127.267	132.077	79.481	58.2248	79.1939
Tle1	22.9508	25.9202	22.0129	39.6285	18.9845	20.8624
1700109H08Rik	0	0.288986	0.0753867	2.02732	0.403421	0.627947
Relt	4.8214	6.35931	6.33248	2.35085	2.71207	4.67068
Snrpb2	371.338	452.719	443.274	343.447	323.754	369.502
Ubc	619.959	496.831	479.384	1078.7	734.463	572.729
Prpf31	35.1343	39.7988	39.7755	25.2996	40.1726	34.9491
Sertad1	68.5912	61.4197	54.58	49.7036	46.529	38.092
Carhsp1	46.4855	61.9832	55.8615	76.9062	51.8684	55.0102
Elk3	39.0233	39.4438	36.1102	59.2189	27.2046	22.6113
Herpud2	9.82473	19.7219	12.8911	16.232	7.20394	9.54894
Rdh13	9.27891	11.5112	14.1727	8.86269	14.4926	7.88826
Adam21	0	0	0	0	0	0
Nutf2	105.525	123	127.177	67.6148	74.4972	66.5312
Fut1	0	0	0	0	0.169505	0
Arpc5	98.9751	150.692	121.297	65.3759	80.6841	99.0184
Rnf151	0.454849	0.724479	0.45232	0	0.169505	0.415171
Elavl2	0.818728	0	0	12.314	0	0
Pou2f2	0.181939	0.0804976	0	0.783615	0.0847523	0.72655
Mgst1	30.6568	16.663	20.1282	34.4791	39.8336	17.8524
Nfib	296.652	294.219	287.751	324.193	416.218	336.496
Htr3b	0	0	0	0	0	0
Rab25	0.0909697	0.0804976	0	0.22389	0.254257	0
Ubqln4	34.8414	50.955	39.8042	30.2252	34.1552	34.9782
Rbfox1	0	0	0	0.22389	0	0
Rps18	2299.08	1188.67	1237.08	2299.56	2694.28	2295.84
Rpl10	24.6392	37.5546	27.9338	42.7484	12.9849	33.3829
Rps15a	894.287	861.882	879.291	788.168	1037.87	925.727
Ncaph2	168.021	98.0461	120.694	214.711	190.266	188.023
Hipk1	67.4995	83.637	70.862	105.564	65.7652	73.0691
Gprc5b	1.93856	5.61068	5.97138	4.71177	7.13783	4.89279
Man1a2	162.836	184.581	207.087	290.721	153.486	167.625
Ceacam5	0	0	0	0	0	0
Tppp2	0	0	0	0	0	0
Acyp1	3.45685	5.07135	5.95555	5.7092	5.16989	4.3593
Cldn13	0	0	0	0	0	0
Cd163	0	0	0	0	0	0
Hdac5	13.4635	9.01573	22.1637	60.7862	30.7651	28.543
Rala	168.931	213.319	182.436	167.694	137.214	152.887
Clec3a	0	0	0	0	0	0
Vdac3	134.362	198.185	265.684	130.528	140.773	163.577
Slc1a7	0	0	0.301547	0	0	0
Vps72	53.2173	73.8163	50.8106	76.7943	52.3769	31.553
Gabpa	12.9177	23.2638	17.4143	13.9931	15.4249	14.2196
Bmp7	0.636788	0	0	0	0	0
Dynll1	329.947	395.458	318.283	136.013	281.472	294.006
Pdcl	16.1926	10.2232	10.9311	14.7767	14.8316	11.4172
Tmem184b	31.9304	47.0911	41.2365	37.3896	37.7995	33.4213
Gm5965	0	0	0	0	0	0
Rsph14	0	0	0	0	0.0847523	0
Nf2	44.6661	62.9491	72.522	56.8681	76.3618	53.0381
Cabp7	0.366608	0.439517	0.10328	0	0.232221	0
Zmat5	6.82	7.61025	8.94312	11.3064	11.6331	6.74653
Ewsr1	160.744	161.317	132.831	140.897	121.527	134.723
Ap1b1	36.2969	40.1683	44.252	47.1289	53.0549	47.4333
Derl3	0.0909697	0	0	0	0	0
Gstt4	0.181939	0	0	0	0.339009	0.103793
Tbx1	0	0	0	0	0	0
Gnat2	1.18261	0.804976	1.58312	0.67167	0.76277	0.934135
Bcl2l13	28.3826	23.7468	29.7777	11.8662	24.8324	17.1258
2610028H24Rik	0	0	0	0	0	0
Spatc1l	0	0	0	0	0	0
Dqx1	2.63812	1.28796	2.18621	0.783615	1.86455	2.80241
Ccl8	0	0	0.22616	0.335835	1.44079	0.72655
Lnpk	26.4722	45.0787	36.7887	20.7098	32.2059	27.6089
Prr29	0	0	0	0	0	0
Mymk	0	0	0	0	0	0
Fam163b	0	0	0	0	0	0
Trpm5	0	0	0	0	0	0
Ascl2	0.272909	0	0.0753867	0.111945	0	0
Rarres2	1.18261	1.93194	0.829254	0.22389	1.44079	0.622757
Pttg1ip	427.922	211.145	161.252	273.706	398.675	363.482
Trpm2	1.18806	1.77336	4.47722	3.43559	1.41028	4.53056
Ube2g2	50.8521	42.1808	38.0703	33.5835	27.4597	23.1458
Mpo	0	0	0	0	0	0
Lpo	0	0	0	0	0	0
Met	80.9631	136.121	95.138	48.6961	72.3784	92.2718
Slc16a12	0	0	0	0	0	0
Syn2	1.72842	0	0	0	0.76277	0
Elk1	11.0983	20.2049	22.3145	27.6504	10.8483	10.8982
Nav1	18.7398	22.5393	25.1038	36.1582	27.4597	23.3534
Tnpo1	85.7845	118.171	106.823	66.7159	90.5154	104.935
Myod1	0	0	0	0	0	0
Otog	0	0	0	0	0	0
Rnmt	38.0253	67.0545	53.5246	44.89	38.986	44.112
Kcnq1	0.0909697	0	0.0753867	0	0	0
Srp14	154.376	117.688	121.448	139.26	119.755	150.292
6330409D20Rik	0.181939	0	0	0	0	0
Cdk9	68.2273	60.2122	51.2629	66.1595	49.8343	46.1878
Tor2a	24.016	16.6622	28.6469	15.4484	14.4918	14.012
Fpgs	24.7256	28.6958	26.0717	12.9856	21.0372	12.9575
Mrtfb	9.27891	14.0066	11.9865	18.9187	12.7128	13.0779
Cbx5	573.837	597.856	640.485	619.392	544.448	575.635
Odam	0	0	0	0	0	0
Apobec3	39.6992	54.1749	53.7537	63.6732	37.5919	27.4324
St6galnac1	0	0	0	0	0	0
Taf7l	0	0.241493	10.8557	0	0.169505	1.14172
Sardh	8.66123	24.2821	24.8791	33.7828	8.99476	13.4007
Vav2	13.4635	20.0439	23.596	20.1501	14.5774	13.4931
Tex15	0	0	0	0	0	0
Ppp2cb	4.18461	5.07135	3.24163	1.34334	2.79682	1.86827
G0s2	0	0	0	0	0	0
Dmap1	10.1886	13.6846	13.3434	15.2245	11.3568	9.65273
Pla2g12b	0	0	0	0	0	0
Mcu	118.261	63.1101	101.094	82.3915	109.5	88.3277
Oit3	0.636788	0	0.67848	0.783615	0.593266	0.622757
Tex11	0	0	0	0	0	0
Bcr	27.4729	34.453	27.0638	43.8825	24.0696	19.2017
Fxyd5	8.73309	19.8024	7.23712	15.2245	36.5282	52.8306
Kcnd1	0	0.482986	0.67848	0.44778	0	0
Tfcp2	5.45818	6.6813	6.7848	7.83615	4.74613	5.60481
Pou6f2	0	0	0	0	0	0
Pou6f1	1.18261	1.77095	2.2616	3.4703	0.847523	1.86827
Ubp1	60.0364	84.4018	97.4878	69.8022	47.3113	55.334
Nuak2	5.54915	8.29126	6.70942	2.79863	1.7798	2.80241
Ick	13.6455	23.8273	18.1682	16.1201	8.13622	8.82239
Sdhb	155.649	258.075	225.029	202.061	159.249	137.525
Cox4i2	0.0909697	0	0	0	0	0
Snap47	26.1993	43.4687	34.6779	42.0913	35.8502	33.3175
Wnt3a	0	0	0	0	0	0
Kdsr	31.9304	20.4464	20.279	24.1801	32.4601	22.523
Vps4b	61.8594	43.8768	54.5656	46.1214	58.9028	55.9443
Rps25	1555.76	2057.07	1996.17	1780.46	1653.18	1341.85
Nxf2	0	0	0	0	0	0
Taz	11.7351	8.93524	13.645	14.329	10.7635	13.4931
Kif19a	0	0	0	0	0	0
Aldh3a2	24.4709	9.98171	10.1772	34.591	25.0019	13.9082
Zmynd10	0.181939	0.643981	0.603094	1.11945	0.169505	0.934135
Tmem115	10.3705	18.5145	15.9066	11.8662	10.1703	9.02998
Hyal2	13.0087	20.3659	18.6959	7.50032	8.55998	8.7186
Ifrd2	23.2882	32.7625	24.8776	19.3665	30.5956	18.5789
Hyal1	0.363879	0.16502	0.934041	0.67167	0.511904	0.749384
Tusc2	14.3732	23.8273	19.9775	19.8143	13.3909	10.4831
Nprl2	5.27624	8.69374	9.12179	8.84366	7.28869	7.99205
Slc38a3	0	0	0	0	0	0
Cacna2d2	0	0	0	0	0	0
Rassf1	50.8521	143.829	90.4716	44.1836	47.1528	55.3268
Epn3	28.2916	3.4614	6.10632	8.61977	11.7806	10.8982
Rnf112	0	0	0	0	0	0
Slc3a2	257.626	167.677	203.77	133.327	361.892	166.691
Nxf1	115.804	92.8943	103.581	93.9219	142.808	132.232
Stx5a	21.2869	14.1676	13.2681	29.6654	31.2736	25.8444
Slc47a1	0.0909697	0	0	0	0	0
Pifo	0	0	0	0	0	0
Tnfrsf13b	0	0	0	0	0	0
Spire2	2.72909	2.09294	3.09085	1.00751	2.20356	1.34931
Prox1	0.181939	0	0	0.67167	0	0
Raver1	0	0	1.48286	0	0	0
2610507B11Rik	195.312	193.677	203.77	373.113	162.979	158.803
AI597479	8.27825	5.15185	7.01096	7.16448	11.3568	10.1717
Tmem86a	8.18728	2.09294	1.43235	11.0826	10.3398	7.36929
Optc	0	0.402488	0	0	0	0
Tex14	0	0	0	0.111945	0.169505	0
Ifi35	9.46085	4.58836	7.9156	26.531	23.6459	14.1158
Rdm1	1.91036	0.804976	2.63853	8.50782	5.25464	4.87826
Nedd8	343.502	281.178	313.759	244.039	438.593	266.021
Gosr1	8.82406	10.9477	9.49872	11.7542	12.6281	11.7286
Mrpl52	177.118	144.171	123.634	82.5035	193.998	147.697
Spaca7	0.636788	0.160995	0.301547	0.111945	0	0
Kansl3	72.5029	61.9027	58.5001	86.4216	67.2933	76.3915
Eya4	2.36521	0.724479	3.61856	0.111945	0.0847523	0
Ebf3	11.0073	0	0	11.5303	4.49187	5.08585
Uckl1os	0.110983	0.804976	1.14663	1.34558	0.958548	0.415171
Myt1	0	0	0	0	0	0
Faf1	38.3892	41.8588	39.8042	63.6967	32.8839	35.4971
Gm266	0	0	0	0	0	0
Tsacc	2.91103	1.28796	2.18621	1.45529	2.88158	2.38724
Mettl16	126.357	139.261	150.17	116.535	171.454	194.3
Dazl	0	0	0	0	0	0
Apol7a	2.00133	3.78339	2.63853	3.02252	2.03405	0.934135
Pigyl	11.6441	15.536	22.5406	25.9712	12.8823	14.9462
Rbm25	756.574	646.959	708.261	704.47	666.451	750.748
Psen2	6.18594	4.91036	8.14176	3.91808	8.55998	10.4831
Acaa1b	2.09321	0.0925723	0	0.742196	1.20433	0.413095
Plcd1	0	0	0	0	0.339009	0.103793
Fads1	48.4869	67.296	87.0716	100.527	56.445	71.4095
Lmbr1	12.3719	15.1336	9.72488	9.96311	12.4586	13.1817
Tnfrsf22	6.145	10.0421	12.4433	8.55484	8.59642	10.0596
Cars	52.6715	33.5675	46.589	85.8618	71.2766	67.3615
Phlda2	3.72976	0	0.0753867	1.11945	1.7798	4.3593
Asz1	0.0909697	0	0	0.111945	0	0
Wnt2	0.0909697	0	0	0	0	0
Gabra1	0.272909	0	0.150773	0.22389	0.0847523	0
Grid2ip	0	0	0	0	0	0
Kdelr3	10.0067	17.8705	9.27256	18.4709	12.5433	12.3513
Cfap97d1	0	0	0	0	0	0
Apip	25.5625	19.6414	28.1946	19.5904	32.7991	30.5151
Pdhx	34.9324	36.5459	37.6933	29.8893	41.3591	43.593
Vac14	21.1959	24.7128	33.3209	22.0532	23.2221	20.3434
Mcoln2	0	0	0	0	0	0.103793
Slc5a1	0	0	0	0	0	0
NA	0	0	0	0	0	0
Akt1s1	6.54982	4.58836	4.82475	4.81364	5.84791	6.22757
Tbrg1	73.8147	120.562	126.282	127.193	78.5823	86.804
Panx3	0	0	0	0	0.339009	0
Adssl1	1.09164	0.402488	0.829254	2.01501	1.52554	0.622757
Cfap161	0	0	0.0753867	0.22389	0.169505	0.103793
Brf1	16.3746	17.79	23.0683	24.6279	17.6285	21.4851
Vipr2	0	0	0	0	0	0
Odc1	455.66	444.409	461.955	1143.38	487.49	714.614
Thg1l	3.18394	2.49543	3.31701	3.69419	6.35642	4.15171
Adam19	0.0909697	0.0804976	0.0753867	0.22389	0	0
Pabpc4	164.169	213.768	146.191	71.1008	109.812	92.8707
Exoc3l2	0	0	0	0	0	0
Zfp296	0.818728	0.321991	0.376933	1.56723	0.339009	0.207586
Plin5	0.181939	0	0	0	0.169505	0
Sugp1	18.1939	16.18	27.0638	33.1357	22.1203	29.4772
Dmrtc2	0	0	0	0	0	0
Gm5893	0	0	0	0	0	0.207586
Dhdh	3.002	1.04647	2.33699	2.91057	5.16989	9.96411
Zfp790	0.909697	0.885474	1.1308	2.12696	1.01703	0.415171
Cpb1	0	0.0804976	0	0	0	0
Slc25a41	0	0	0	0	0	0
Fsd1	0	0	0	3.24641	0	0
Pinlyp	0	0	0	0	0	0
Fuz	8.22093	5.76605	8.13347	9.34517	10.45	8.7186
Sptbn4	0.454849	0	0.45232	0	0.508514	0.207586
Pgam1	837.74	599.305	672.525	821.229	1089.83	1271.36
Evi5	117.976	140.541	139.541	116.083	106.448	134.614
Evi5l	4.45752	3.13941	4.59859	8.73171	5.16989	4.87826
Snapc2	16.6475	16.7435	16.3589	18.0232	18.2217	15.2575
Git1	38.3892	48.2181	47.3428	48.3603	51.1904	47.5371
Gltp	102.978	33.2455	30.3054	24.8518	48.7325	34.8744
Bnip2	155.103	375.28	345.271	258.593	112.636	123.929
Ccnt1	114.323	75.6364	71.0444	82.1956	115.605	104.663
Scarf2	20.8321	15.9385	16.4343	21.7173	20.9338	23.3534
4930579F01Rik	0.0909697	0	0	0	0.0847523	0
Brms1l	9.8311	10.6257	10.4433	9.22203	8.36081	12.3887
Med15	34.7504	37.2704	38.2211	45.6736	29.748	29.3734
Dhdds	11.7351	11.0282	10.7049	17.6873	13.3909	10.1717
Crybg2	1.27631	0	0.151527	0	0.254257	0.105869
Ubxn11	0.224695	0.483791	0.654356	1.20005	0.655982	0.126627
Mogat1	0	0	0	0	0	0
Tex22	0	0	0	0	0	0
Wnt8a	0	0	0	0	0	0
Tjap1	77.6881	49.0231	54.1276	45.8975	110.686	76.2877
Ehf	0.727758	0	0	0.335835	0	0
Nanog	0.636788	0.563483	0.67848	0.783615	0.932275	0.72655
Rpl15	1556.39	1173.75	1210.23	997.408	1946.77	1418.87
Tmem167	96.246	108.913	93.1779	80.2646	136.197	128.703
Steap4	0	0.0804976	0	2.57474	0	0
Mplkip	20.5592	20.6074	22.2391	16.5634	9.78973	15.5689
Kif11	98.5202	63.1101	71.3158	70.3015	74.8354	82.4115
Rpa3	2.91103	1.52945	2.78931	0.89556	2.28831	1.66069
Mlkl	16.4655	8.21076	10.2526	20.1501	18.815	16.8144
Phox2b	0	0	0	0	0	0
Tnpo3	240.329	378.732	326.5	170.604	217.983	224.089
Ttll5	11.0073	9.41822	11.7603	14.4409	9.06849	9.34135
Zfp715	6.45885	5.79583	4.82475	10.4109	6.52592	6.22757
Retn	0.454849	0.0804976	0	0	0.508514	0.934135
Acp4	1.68112	0	4.20809	0	3.85623	0
Cdh23	0.272909	0.321991	0	2.91057	0	0.103793
Rps5	825.277	741.625	814.855	907.986	955.158	930.399
Podnl1	1.00067	1.28796	1.65851	0.89556	0.508514	0.103793
Adgrl1	38.8441	95.3092	126.423	78.6974	47.4613	48.9902
Amotl1	75.7778	207.684	199.624	280.982	28.3073	43.593
2200002J24Rik	0	0	0	0	0	0
Etv5	8.09631	10.4647	10.9311	15.1126	5.5089	6.95412
Tmem190	0.0909697	0	0	0	0.0847523	0
Gfod2	9.27891	14.4896	16.4343	9.40338	9.49225	10.7945
Enkd1	30.3839	32.6015	40.558	24.2921	35.3417	46.9144
4933405L10Rik	0.0909697	0	0	0.22389	0	0.103793
Atp6v0d1	16.7384	12.7991	15.7558	18.1351	18.5607	17.6448
Ptprs	60.4039	108.672	78.9299	135.118	66.7	65.9084
Slc41a1	13.0087	13.6846	10.7049	17.2395	10.933	10.3793
Fer1l4	0	0	0	0.111945	0	0
4931406B18Rik	0	0	0	0.335835	0	0
Iglon5	0.272909	0	0.0753867	6.82865	0	0
Igf2bp1	171.569	121.551	157.407	109.37	191.371	191.498
B4galnt2	0.0909697	0	0	0	0	0
Zfp651	6.27691	25.0348	17.4143	12.314	4.83088	6.22757
Nelfb	24.4709	23.5053	24.5007	29.4415	27.714	21.7965
Card14	9.84747	0.311526	0.561631	0.111945	3.79351	3.40233
Tmem175	16.7384	13.4431	18.6959	14.6648	19.5778	17.1258
Bcas1	0	0	0.22616	0	0.0847523	0.103793
Tango2	6.004	8.13026	10.4787	16.232	10.6788	10.1717
4833413E03Rik	0	0	0	0	0	0
Aldh1a2	0	0	0	0	0	0
Ndufs2	64.5885	48.8621	60.3847	64.8162	83.9047	84.3836
Snx31	0	0	0	0	0	0
Atraid	31.8394	21.9759	31.3609	32.0163	23.3916	30.6189
Cad	83.2373	100.22	102.149	39.1808	89.1594	68.8146
Lypd8	0	0	0	0	0	0
Sh3bp5l	32.931	31.1526	31.5116	43.6586	46.19	28.1279
1810065E05Rik	0	0	0	0	0	0
Atad1	77.4152	89.0304	72.522	45.4497	76.955	75.4574
Pten	150.841	144.538	116.741	125.41	111.081	117.628
4933402N03Rik	0	0	0	0	0	0
Pea15a	77.2333	73.7358	70.1096	67.5029	98.5669	91.3377
Timm23	239.775	237.091	207.806	94.9999	262.607	224.386
Tnfaip8l2	0.0909697	0	0	0	0	0
Trnt1	74.9218	71.2219	76.0682	39.1673	77.6204	55.8613
Ly6g6e	0	0	0	0	0	0
Ehmt2	40.3906	38.2364	43.1966	52.2783	46.3595	32.3834
Elof1	62.5872	84.3615	84.9608	59.4428	78.9043	55.633
Med16	14.5033	12.775	12.5632	18.0164	14.118	12.616
St3gal1	17.1933	13.3626	5.35246	44.778	35.8502	28.4392
Tmem259	16.2836	10.6257	14.4464	18.0881	13.2214	10.7945
Rnf170	16.0107	21.4124	33.8486	29.4415	16.7809	22.0041
Clip3	0	2.57592	0.301547	0	0	0
Thap8	0.181939	0.0804976	0.0753867	0	0.0847523	0.207586
Myl2	0	0	0	0	0	0
Dedd	12.9868	22.3333	14.9778	9.35413	0	1.46244
Mcemp1	0	0	0	0	0	0
Nit1	25.0385	10.2683	13.9707	19.6396	41.0201	31.7513
Pax5	0	0	0	0	0	0
Prdm15	4.18461	4.42737	5.27707	3.24641	3.55959	4.04792
Rnf168	72.3983	72.5235	80.6788	131.135	76.0668	68.0746
Tctex1d2	13.6455	11.6722	10.5541	22.7248	13.2214	15.3613
Chp1	118.897	72.9309	67.2449	56.4203	95.6005	80.9584
Sval2	0	0	0	0	0	0
Trpv4	1.09164	0	0	0.111945	0	0.207586
Klhl3	0	0	0	0	0	0
Tvp23b	20.0133	28.8182	21.7868	32.576	25.9342	23.6648
Dnajc7	107.798	87.6619	130.492	132.095	137.359	116.761
Zfp385c	0	0	0.390503	0	0	0.103793
Cacybp	264.993	306.857	250.204	152.357	242.476	264.776
Cluap1	16.3746	18.273	18.1682	19.9262	17.2895	15.7765
Zswim7	8.73309	7.16429	5.35246	6.82865	10.4245	8.92618
Pigl	3.27491	7.64727	4.29704	1.56723	5.76315	1.76448
Ndufa2	195.858	250.831	288.882	247.399	235.781	217.654
Pam16	27.3291	27.8884	31.9918	21.8405	27.7809	25.4697
Glis2	28.0187	26.8057	22.3145	15.7842	28.5615	30.0999
Cox6c	584.979	356.896	391.578	573.581	594.679	527.768
Bicc1	21.2869	0	0	0.22389	0	0
Ube2z	86.5122	67.94	96.7965	151.014	96.6176	93.8287
Gip	0	0	0.0753867	0	0	0
Tmem87b	27.1999	37.7534	24.5761	26.1951	26.8665	30.8265
Anapc1	65.1343	69.1475	72.6728	54.7411	57.3773	58.0202
Mertk	0.909697	3.5419	2.03544	1.11945	0.593266	1.14172
Tsg101	31.2026	42.6034	41.915	24.3245	27.8835	31.4492
Hps5	5.00333	5.47384	9.42334	6.49281	7.28869	6.74653
Map3k4	19.6495	28.4157	34.0748	45.0019	28.9853	26.9861
Piezo1	17.2397	16.4803	20.1471	12.6722	9.44988	6.84306
Blk	0.363879	0	0	0	0.932275	0.207586
Rnf166	18.103	14.3286	25.3299	23.9562	11.1873	9.13377
Ankrd28	40.1176	34.2115	28.9485	49.2558	42.7151	24.9103
Ankrd52	8.73309	11.0282	12.288	4.92558	7.37345	8.09584
Pkd2l2	0.466675	0.903183	0.196005	0.277624	0.282225	0.822039
Srp19	110.528	186.835	180.099	97.6161	102.889	112.2
Tmbim7	0.0909697	0.241493	0	0	0	0
Clec4f	0	0	0	0	0	0
Klra17	0	0	0.150773	0	0	0
Wdfy2	9.006	16.2605	9.42334	10.5228	16.9505	12.1438
Rbsn	35.3872	30.1866	32.2655	26.0832	34.6637	21.0699
Mrps25	102.627	118.504	136.341	67.1088	113.544	72.3052
Dguok	13.0087	11.6722	16.2081	10.4109	11.4416	7.16171
Camta1	3.82073	7.64727	5.42784	8.28393	3.98336	3.63275
Csf1	122.354	159.385	83.6038	88.6605	81.1927	77.637
Strip1	35.0233	35.419	43.6489	39.8524	46.19	42.3475
Kif1a	0	0	0	0	0	0
Alx3	0	0	0	0	0	0
Slc25a11	53.5812	60.5342	53.9769	85.9738	73.4802	74.5233
Chrne	0	0	0	0	0	0
Cmc2	61.3136	71.9649	94.9118	49.9275	39.0708	38.6109
Chfr	13.3725	19.0779	21.636	8.17199	18.7302	9.65273
Ceacam16	0.636788	0.160995	0.150773	0.559725	0.808537	1.24551
Hoxa2	0.636788	0	0	0.44778	0.254257	0.103793
Adam28	0.181939	0	0.150773	0.336955	0	0.311378
Ankrd53	0	0	0	0	0	0
Tex261	131.269	151.577	179.043	95.9369	148.232	97.6691
Fam120b	40.4815	33.7285	32.4163	42.763	37.7995	39.1143
Tbp	20.9467	23.5504	16.5451	13.0707	24.7977	20.7783
Psmb1	277.549	292.85	323.258	340.313	344.264	300.999
Pdcd2	30.5422	30.7855	24.0883	23.8712	31.6473	30.9105
Dll1	5.91303	2.01244	0.829254	1.79112	1.27128	1.03793
Nol3	4.63855	1.87157	11.305	3.34828	4.74189	0
Fhod1	49.0327	64.1566	82.0961	55.6367	53.8177	42.1399
Plekhg4	0.818728	1.28796	2.56315	0.559725	1.18653	0.622757
Slc9a5	11.4622	10.6257	14.7004	11.7542	11.272	10.8982
Elmo3	0.363879	0.885474	0.0753867	0.67167	1.27128	0.72655
Stc1	0.272909	0	0.527707	0.111945	0	0
4931428F04Rik	4.5494	5.7757	3.54619	4.0401	1.10602	8.40722
Tppp3	0.0909697	0.563483	0.301547	0.335835	0.932275	0.207586
Msh3	28.6491	41.8918	40.4359	40.9237	30.2659	33.907
Adamts13	0	0	0	0.22389	0	0
Tmem208	71.9571	82.3491	93.3287	42.8749	80.6841	79.9205
E2f4	50.0333	64.7201	60.3847	26.9788	34.2399	38.8185
Surf4	122.214	179.767	152.456	134.092	116.018	160.222
Surf2	53.9942	75.089	60.6622	43.1167	57.0459	66.1503
Dnajb9	2.72909	5.22752	1.96005	10.2989	2.96633	4.67068
Naf1	68.0454	109.475	170.218	61.6817	73.5633	112.281
Yes1	17.1933	20.6879	15.5206	7.61226	10.1703	10.8982
Ppp1cb	73.7437	82.6711	55.8291	50.823	44.806	39.6489
Gorasp2	100.323	148.268	144.278	139.237	103.131	134.195
Tsen15	26.8333	6.6813	15.3698	13.8812	23.2221	32.5909
Oc90	0	0	0	0	0	0
Efr3a	125.538	102.473	106.748	171.276	120.687	117.182
Trappc2l	26.1083	24.4713	30.0793	29.8893	21.5271	23.561
Acsf3	2.27424	2.41493	3.3924	5.93309	1.52554	1.86827
Ddx19a	34.1173	61.4583	59.9633	29.8479	61.6607	63.899
Galns	5.00333	3.21991	3.99549	12.6498	4.57662	6.22757
Gata2	2.72909	0.0804976	0.301547	2.46279	0.0847523	0.103793
C8g	0	0	0.150773	0.335835	0	0
Entpd2	0	0	0	0	0	0
Rabl6	176.845	128.796	171.882	166.014	166.792	161.294
Ptgds	1.18261	0.241493	0.90464	0.783615	2.03405	0.518964
Edf1	263.043	205.185	219.297	347.461	299.511	247.442
Clic3	0	0	0	0	0.0847523	0
Npdc1	40.0267	43.7102	37.0149	57.3159	31.6973	41.4133
Fbxw5	16.6475	15.375	15.3789	19.1426	16.4419	13.8044
Slc25a13	10.1886	58.6023	50.7352	34.8149	0	0
Ube2i	207.411	251.475	258.803	183.702	222.983	277.124
Tsr3	67.5514	80.9959	77.5639	93.8961	76.288	79.0424
Unkl	0.544909	0.206074	0.906148	0.535097	0.406811	0.488864
Lrrk1	28.8374	43.1467	39.578	22.7248	34.7484	26.8823
Aldh1a3	3.82073	7.72616	15.2281	4.92558	3.39009	9.54894
Actn1	474.862	1104.51	604.526	383.524	426.389	372.824
Sirt2	17.5572	20.6879	21.4098	37.9494	25.0019	22.3155
Hnrnpl	119.989	80.1756	72.8989	95.1533	99.4144	94.0363
Nolc1	443.023	345.657	358.991	214.151	444.017	486.685
Casd1	1.09164	21.4929	13.9465	4.25391	0	0
Cnksr3	4.73043	1.36846	2.56315	3.35835	4.15286	4.98206
Mtmr1	4.8214	8.37175	7.23712	8.84366	3.30534	5.70861
Hmgb3	128.59	208.026	243.843	146.619	56.5298	140.767
Map2	4.00267	0	10.5541	0.22389	0	0
Cyp2j9	0	0	0	0	0	0
Nipsnap3a	0	0	0	0	0	0
Abca1	0.181939	2.97841	1.58312	0.67167	0	0.103793
Nipsnap3b	4.63946	13.3626	13.2681	16.1201	4.40712	5.8124
Lage3	54.6728	100.3	89.8609	92.4666	49.4106	76.3915
Ubl4a	46.7584	99.9781	74.859	61.01	47.3765	95.3856
Gdi1	26.3812	46.2861	32.7178	25.5235	16.6962	24.0799
Sash1	5.91303	3.62239	4.14627	6.94059	3.47484	1.4531
Gadd45b	23.7431	26.8057	26.4607	18.1351	21.5271	11.7286
Slamf6	0.0909697	0	0	0	0	0
Slamf1	3.09297	1.69045	1.43235	2.01501	2.11881	1.97206
Zdhhc12	26.1392	29.4806	28.0016	16.8511	24.4629	17.9966
Endog	1.18715	0.190779	0.0949872	0	0.580553	0.178524
Cybb	0.181939	0	0	0.559725	0.0847523	0.103793
Golga7	45.3029	51.0355	58.7262	33.5835	40.5116	33.6289
Xk	2.27424	0.321991	6.7848	0	0	0
Pcolce2	80.9631	86.8569	12.5896	43.7705	55.5127	102.34
Cd48	0	0	0	0	0	0
Clpx	13.2816	22.3783	14.3235	13.8812	8.55998	10.5869
Trabd	44.0293	43.6297	41.5381	45.2258	52.3769	40.9982
Mov10l1	0	0	0	0	0	0.311378
Dennd6b	4.73043	2.25393	3.3924	2.68668	5.25464	3.63275
Cd83	0	0	0	0	0	0
Cltrn	0	0.0804976	0	0.22389	0	0
Ace2	0	0	0.301547	0	0	0
Gzmb	0	0	0	0	0	0
Gzmf	0	0	0	0	0	0
Gzmn	0	0	0	0	0	0
C4a	1.00067	0.0804976	0.527707	1.00751	0.169505	0.518964
Ager	0.818728	0.241493	0.301547	0.22389	1.69505	0.311378
Atf6b	35.2963	42.6637	50.5845	36.9419	51.7836	28.4392
Egfl8	1.79665	0	0.480213	1.33438	7.4243	2.0717
Notch4	0.272909	0.0804976	0.0753867	0.22389	0.254257	0.830343
Ppt2	9.82473	1.69045	4.07088	3.69419	10.0855	8.30343
Prrt1	0	0	0	0	0.254257	0
Rnf5	3.9308	4.76546	1.2959	1.1855	2.01202	1.0919
Fam163a	0	0	0	0	0	0
Cacfd1	18.2849	18.3535	20.3544	21.4934	16.1877	16.9182
Hivep2	11.917	21.9759	10.1772	13.9931	17.6285	14.1158
2310057J18Rik	0	0	0	0	0	0
Arnt	15.1919	15.2141	11.6849	18.9187	11.9501	8.6148
Itga2	3.002	11.0282	11.2326	16.6798	2.11881	3.00999
Mocs2	39.6628	38.8804	40.1057	38.2852	42.4609	38.092
Nat9	2.82006	1.60995	2.86469	4.70169	4.15286	3.00999
Lpl	0	0	0.0753867	0.22389	0	0
Atp6v0e	79.1437	76.9557	97.3242	92.4666	79.8366	86.7708
Nkx2-5	5.0943	0.0804976	0.90464	24.404	0	0
Zfp318	51.216	50.5525	60.6109	81.7199	54.4109	66.7388
Ttbk1	0	0	0.22616	0	0	0
Srf	4.36655	10.3037	2.71392	0.111945	0.932275	0.934135
Gata3	10.4615	17.79	18.7713	37.6135	16.1029	11.7286
Gata5	0	0	0	0	0	0
Lama5	67.2266	47.8156	42.895	96.2727	73.1412	54.6988
Steap1	73.4126	127.508	109.386	711.858	136.197	179.977
Steap2	68.4092	77.6802	63.3248	416.212	95.77	91.1301
Hspa8	1818.09	1603.61	1603.67	2012.78	1605.49	2087
Serac1	1.16259	1.61076	1.52281	1.36909	0.76277	1.4531
Awat1	0	0	0	0	0	0
Pdzd11	26.8361	48.2181	36.3364	24.2921	20.6796	44.3195
Psma2	315.119	273.04	303.356	312.215	267.817	351.545
Mrpl32	49.3966	37.7534	36.6379	18.1351	26.6122	32.2796
Setdb1	15.7641	27.7644	14.8233	14.1297	11.5695	10.5464
Anxa9	3.57784	5.60827	6.07391	3.26879	2.01626	2.5969
Arnt2	1.63746	2.57592	7.99099	4.52034	0.76277	0.207586
Prune1	17.8301	20.1172	18.6959	23.6204	17.459	19.5982
Cers2	152.621	272.331	160.074	127.481	119.966	92.9351
Nlrp5	0	0	0	0	0	0
Capza2	97.0647	186.755	132.304	52.1664	98.2279	102.444
Plekho1	9.55182	15.375	25.3299	9.40338	4.83088	7.47308
Vps45	9.27891	13.3626	10.4034	9.29144	11.0178	9.02998
Prpf3	66.135	113.341	80.2868	61.7937	67.2077	66.2198
Anp32e	203.044	299.854	221.109	184.933	125.094	120.296
Aph1a	52.848	75.1687	61.2042	48.9189	50.225	42.0818
Tab2	88.1497	93.5382	80.1361	79.8168	64.5812	60.5112
Ppil4	178.846	119.458	146.853	113.736	133.315	147.282
Cnih1	173.478	169.045	141.199	89.3321	173.912	143.649
Eps8	132.543	22.3783	38.0703	62.2414	139.417	90.5073
Med22	39.026	37.5924	50.0568	22.0532	39.5793	41.9323
Abo	0	0	0	0	0	0
Surf1	25.7444	33.004	30.0793	47.1289	37.4605	42.1399
Med28	69.6828	95.7117	85.7147	45.5616	80.6841	71.3057
Qdpr	57.8567	54.7384	67.848	37.6135	74.921	83.0343
Gnrh1	0.545818	0.241493	0.301547	0.111945	0.423761	0.622757
Tnr	0	0	0.0753867	0	0	0
Sqstm1	153.557	145.298	140.219	521.104	269.682	213.606
Nfe2l2	194.584	149.001	135.168	289.042	195.1	195.961
Rxrg	0	0	0	0	0	0
Rxra	28.4735	26.8057	25.4807	31.9043	24.8324	30.0999
Adamtsl4	12.4629	5.87633	3.84472	11.0826	7.88196	3.94413
Fcrls	0	0	0	0	0	0
Cd5l	0	0	0	0	0	0
Prpsap1	115.168	61.0977	103.129	120.565	124.84	136.384
Fam184b	0.136455	0	0.11308	0	0.127128	0.311378
Ncapg	105.344	104.748	115.487	113.222	97.243	120.016
Lcorl	20.0124	31.5349	35.8893	31.2987	16.7487	18.5478
Lta4h	19.1946	12.6381	12.5896	23.8443	6.44117	5.60481
Amdhd1	0	0	0	0	0	0
Dstn	476.863	698.478	550.398	367.068	437.237	487.411
H2afy	146.277	118.733	133.661	194.896	103.398	120.707
Gtf2ird2	6.004	5.15185	5.27707	7.83615	6.61068	5.50102
Bola1	31.9304	19.5609	25.1038	26.3071	30.5956	32.7985
Castor2	6.82273	5.40059	7.31251	20.1501	8.39047	10.7093
Fcgr1	0	0	0	0	0	0.207586
Ncf1	0	0.0804976	0.0753867	0	0	0.103793
Wnt11	0	0.0804976	0.0753867	0	0	0
Adss	143.459	110.443	101.621	78.1376	132.044	154.859
1700016C15Rik	6.54982	0	0.22616	0.111945	0.678018	0.415171
Il17rb	0.0909697	0.241493	0.22616	0	0	0
Cacna1d	0.0909697	0	0.0753867	0	0.169505	0
Chdh	0	0	0	0	0	0
Actr8	24.016	24.9543	20.9575	16.5679	21.0186	17.7486
Lrrc27	1.00067	0.241493	0.301547	0.335835	0.593266	0.622757
Stk32c	0.181939	0	0	0	0	0
Fnta	91.2426	99.1731	128.308	99.855	102.804	137.11
Mtrex	147.354	125.44	126.45	125.743	150.214	149.939
Lbp	0.181939	0	0.0753867	9.06755	0	0
Celsr1	5.54915	11.3502	5.95555	4.36586	5.33939	6.01998
Fli1	0.181939	0	0	0	0	0
Stard13	15.2829	17.307	11.9111	4.25391	16.5267	9.23756
Tenm1	0	0	0	0	0	0
Camk1g	0	0	0.0753867	0	0	0
Diexf	25.2896	25.0348	22.9929	19.7023	28.9853	24.7027
Hsd11b1	0	0	0	1.56723	0	0
Syt14	0.0909697	0	0	0	0	0
H2-M3	0.363879	0.724479	1.43235	1.11945	1.61029	1.03793
Lonrf3	18.3759	7.64727	34.5271	55.7486	20.51	29.3734
Atp5e	133.453	76.3923	63.4756	86.3096	119.416	92.5832
Nelfcd	57.4929	63.5931	77.8745	75.8987	82.4639	48.8864
Tubb1	0	0	0	0	0	0
Ctsz	20.3772	50.472	77.3467	110.378	0	0
Prelid3b	84.4199	125.576	111.422	62.8012	120.772	93.8287
Sertad4	14.8281	40.8928	33.9994	5.26142	0.169505	0
H2-M2	0	0.0804976	0.0753867	3.91808	1.10178	0.518964
Ube2a	50.1243	92.8943	79.3822	65.3759	40.9353	39.4413
Slc25a5	393.898	610.01	395.479	184.933	187.472	146.244
Atp1b4	0	0	0	0	0	0
Ppdpf	27.1999	21.5734	22.6914	28.6579	28.2225	24.8065
Kcnq2	0.181939	0	0	0	0	0
Eef1a2	0	0	0	0	0	0
Col20a1	0.0909697	0.0804976	0.150773	0	0.254257	0
Pls3	107.981	333.582	188.165	288.035	54.4109	183.194
Mpped2	0	0	0	0	0	0
Nkap	56.5832	73.9773	76.2144	86.866	50.1733	45.4613
Ndufa1	84.6018	125.254	115.492	106.908	50.6818	50.6509
Wt1	0	0	0.0753867	0.22389	0	0
E2f3	30.2929	28.4962	30.0793	22.389	26.9512	33.7327
Cr1l	44.3023	17.146	24.5632	31.2327	61.5869	63.2098
Ppfibp1	88.4226	177.417	185.527	120.005	101.279	68.3995
Cd46	0.909697	0.0804976	0.22616	0.746673	1.27128	0.622757
Cd34	0.272909	0	0	1.2314	0.169505	0.207586
Plgrkt	26.0173	16.502	19.3744	17.1276	18.815	13.8044
Cd274	2.0923	1.93194	3.61856	1.90307	2.79682	2.38724
Pdcd1lg2	0	0	0	0	0.254257	0
Gtf3a	83.0654	105.33	124.931	50.9473	87.4025	108.9
Mtif3	23.1864	17.8318	24.9379	18.5706	30.4032	28.1061
Lnx2	5.54915	8.93524	12.2126	2.57474	4.91563	6.12378
Il19	0	0	0	0.111945	0.0847523	0
Dyrk3	7.09564	16.5825	14.0973	5.14947	6.69543	6.64274
Mapkapk2	73.8674	112.294	94.5349	98.9594	70.2596	77.0143
Il10	0	0	0	0	0	0
Lamp2	42.3018	101.511	107.664	157.395	36.9579	40.583
Atxn10	175.299	130.165	128.308	259.824	271.8	266.125
Foxred2	4.63946	0.0804976	0.376933	6.15698	5.00038	4.04792
Eif3d	362.978	270.632	279.458	408.072	405.296	460.008
H3f3b	1350.35	820.262	1028.43	1317.02	1299	1352.36
Nup50	159.834	127.669	123.785	158.85	176.539	187.761
Phf21b	2.36521	1.28796	1.88467	2.46279	2.96633	3.21758
Nlrp14	0	0	0	0	0	0
Ift27	14.5552	9.82071	16.0574	28.8818	22.4593	20.3434
Pacsin2	94.5175	83.315	85.7147	89.8919	133.485	156.727
Cmah	0.181939	0.0804976	0	0	0.423761	0
Ttll12	76.6875	83.5565	79.0053	69.9656	83.7352	67.5691
Bik	0.636788	0.885474	0.0753867	0	0.423761	0.311378
Scube1	0	0	0	0	0	0
Tox4	40.1422	33.0298	31.3729	39.361	43.4364	31.5447
Mrps18c	84.6018	80.8188	82.8492	49.5916	80.5994	78.156
Sulf1	0.181939	0	0.0753867	0	0	0
Srsf6	169.477	200.439	171.806	116.087	144.079	142.923
Plcg1	28.5645	42.5027	51.866	70.6373	30.7651	44.2157
Kctd2	12.1899	6.19832	12.4388	20.5979	11.8653	9.23756
Tmprss6	0.0909697	0	0	0	0	0
Kctd5	16.5565	25.9202	13.7958	7.05254	11.5263	12.9741
Pom121l2	0	0	0	0	0	0
Etaa1	34.0227	30.5891	33.3963	55.6367	47.885	43.2816
Matn4	0	0.0804976	0.0753867	0.111945	0.0847523	0.207586
Svs4	0	0	0	0	0	0
Svs6	0	0	0	0	0	0
Slpi	14.4642	7.40578	5.27707	62.3534	41.4439	27.1937
Svs3a	0	0	0	0	0	0
Svs5	0	0	0	0	0	0
Rbpjl	0.0909697	0	0	0	0.169505	0.415171
Sdc4	126.539	137.651	95.8165	87.8768	148.401	97.5653
Ccdc70	0	0	0	0	0	0
Il13ra1	20.4682	2.89791	7.3879	74.2196	14.0689	14.012
Prl5a1	0	0	0	0	0	0
Nbr1	38.4802	16.18	20.2036	67.6148	42.3761	29.6847
Cyth1	6.18594	5.07135	4.44781	5.48531	4.23761	4.25551
Rnd3	18.3759	18.9974	16.7358	24.8518	11.4416	14.4272
Brca1	26.0173	21.0904	26.31	38.0613	30.7651	27.6089
Gast	0	0	0	0	0	0
Cntnap1	0.454849	0.160995	0.90464	1.45529	0.932275	0.830343
Nt5c3b	24.107	11.7527	24.0484	32.9118	34.0704	30.3075
Coa3	78.4159	20.8489	27.5915	64.0326	106.364	77.4295
Zpbp2	0	0	0	0.111945	0	0
Gsdma	0.0909697	0	0	0.111945	0	0.103793
Med24	14.1913	7.88877	11.1572	15.6723	19.7473	16.3993
Gsdma2	0.0909697	0	0.150773	0.111945	0.0847523	0
Psmd3	296.743	237.629	392.765	340.873	437.83	345.526
Exosc10	70.3196	68.906	66.3403	93.9219	60.5131	66.3236
Glod4	17.6481	10.5452	13.645	21.1576	23.0526	17.3334
Vps53	38.5712	34.614	36.3364	47.5766	50.9361	49.8206
Taok1	251.258	337.849	305.693	390.688	281.632	248.272
Dnttip1	31.5665	21.3319	29.4762	41.6436	33.7314	30.6189
Tnnc2	0	0	0.198267	0	0	0
Acot8	10.6225	3.40102	6.30836	6.34616	14.0918	5.66709
Cd300lg	0.0909697	0.0804976	0.0753867	0	0	0
Spint4	0	0	0	0	0	0
Pyy	0	0	0	0	0	0
Mpp2	2.45618	0.482986	0.980027	1.34334	3.81385	3.32137
Ppy	0	0	0	0	0	0
Vtn	0	0.160995	0	0.111945	0	0
Nlk	44.6661	72.3674	65.7372	73.324	50.2581	54.9064
Traf4	31.3846	20.2854	17.1128	14.1051	27.714	22.6268
Aldoc	0.545818	0.563483	0.753867	18.1351	0.76277	1.4531
Stac2	0	0	0.90464	0	0	0
Rpl19	1720.59	980.23	1368.19	1838.95	2250.23	1916.11
Nek8	5.27624	3.3809	3.09085	5.48531	7.11919	6.01998
Cacnb4	0.326581	0	0	0	0	0
Plxdc1	0	0.0804976	0.301547	0.111945	0	0.103793
Arl5b	13.0087	17.8705	17.1128	14.217	14.7469	16.6069
Zfp207	172.933	217.102	194.272	127.841	174.081	182.364
Psmd11	412.026	453.315	419.32	451.752	474.134	411.062
C1qtnf1	2.0923	0.241493	0.150773	10.5228	1.44079	1.4531
Pipox	1.81939	0	0	0	0.0847523	0
Timp2	786.342	541.669	964.573	1219.64	1062.71	1107.99
Zc3h18	124.629	166.711	210.403	107.915	86.4473	65.7009
Top2b	147.462	173.472	180.928	232.734	154.503	144.791
Rarb	0	0.0804976	0	0	0	0
Igfbp4	638.153	375.441	589.976	1831.64	820.063	1224.76
Cdc6	59.949	47.4131	63.0987	94.8174	95.0073	93.206
Suz12	239.371	234.498	261.666	319.685	292.844	260.276
Atad5	75.141	68.906	80.7391	92.6905	96.9566	83.5532
Crlf3	44.3932	36.7069	32.1147	30.8968	43.5627	35.4971
Krt27	0	0	0	0	0	0
Tns4	7.00467	1.36846	1.88467	29.7774	48.3088	33.1099
Tnfaip1	190.582	225.796	194.347	203.964	218.322	216.719
Abr	32.4762	35.9824	26.913	59.107	43.8169	28.8544
Rab11fip4	0	0	0	0	0.169505	0
Cd40	0	0	0.0753867	1.90307	0	0
Slc35c2	17.7391	17.0655	16.5097	12.9856	16.9505	18.06
Zfp334	14.1003	13.2821	14.2481	17.1276	9.66176	18.1637
Elmo2	24.8347	22.9418	19.6759	19.0307	15.7639	14.3234
Wsb1	62.2233	80.7391	64.8326	70.4134	58.3943	62.8985
Ttpal	12.5538	10.1427	11.308	12.314	11.9501	9.54894
Rhot1	60.9497	74.2188	72.8989	62.6892	67.378	67.2578
Hnf4g	0.454849	0	0	0	0	0
Rhbdl3	0.727758	0	0	8.06004	0.0847523	0
Ada	5.82206	1.52945	5.42784	4.92558	6.27167	11.7286
Serinc3	62.5872	63.1101	52.4691	161.201	77.2093	56.3595
Tha1	0.454849	0	0.45232	1.00751	0.339009	0.622757
Pgs1	37.5705	23.5858	37.0149	36.0463	40.1726	49.094
Birc5	547.729	368.438	580.478	558.718	560.975	588.402
Afmid	3.60604	1.63008	2.29251	5.3409	6.38439	3.9078
Trp53tg5	0	0	0	0	0	0
Pigt	18.8307	19.1584	13.7204	14.6648	22.8831	12.6627
Wfdc2	463.764	203.9	289.786	211.688	460.629	515.331
Etv4	18.9217	9.65972	11.6849	19.3665	12.5433	16.6069
Eppin	0	0	0	0	0	0
Dbndd2	37.1156	42.5832	22.7668	19.5904	24.2391	16.6069
Mmp9	2.91103	2.41493	2.63853	22.9487	4.49187	1.86827
Slc12a5	0.272909	0.724479	0.0753867	1.34334	0.423761	0.830343
Ghdc	21.014	6.19832	13.4942	21.1576	21.4423	20.032
Pltp	0.381163	0.5015	0.514137	0	0.583096	0.562557
Slc12a7	18.9217	19.3194	19.5252	19.3665	16.1877	14.531
Ctsa	45.3766	23.0038	35.2192	95.2652	56.2857	34.208
Zswim1	6.27691	5.63483	5.72939	4.58975	8.81423	7.47308
Slc12a4	25.1986	36.3849	38.9749	21.3815	26.6122	32.2796
Spata25	0	0	0	0	0	0
Myo1c	181.939	125.737	118.131	196.352	250.528	219.626
Crk	62.0414	50.794	58.5001	45.7855	61.7844	59.4733
Cox7c	420.92	374.163	279.381	174.312	201.158	189.609
Pitpna	183.122	196.414	168.715	224.45	211.457	215.681
Mlx	20.2926	11.8493	21.0427	11.818	25.3248	22.2688
Retreg3	7.18661	4.10538	7.68944	11.8662	9.06849	7.99205
Jph2	0	0	0	0	0	0
Dhx58	0.363879	0	0.22616	0.89556	0.169505	0.311378
Rab5a	32.4826	39.703	30.3379	37.8923	41.2481	32.1789
Hspb9	0	0	0	0	0	0
Nkiras2	10.7344	6.35931	12.8022	10.5228	16.3572	10.5869
Ppp2r5c	116.623	106.337	125.971	51.0469	121.619	123.825
Ift52	20.2862	17.8705	21.9375	15.2245	21.4423	23.9761
Mybl2	73.4126	99.4146	105.541	82.9513	85.2608	78.4674
Sgk2	5.91303	0.241493	0.301547	1.00751	2.71207	3.32137
Eya2	19.7404	25.6787	18.6959	26.8668	7.03444	18.3713
Prl3c1	0	0	0	0	0	0
B4galt5	18.7398	32.521	32.8686	21.4934	18.815	22.9382
Gdap1l1	0	0.160995	0.150773	0.111945	0.0847523	0
Hnf4a	28.1096	0	0	0	2.71207	0.72655
Ptgis	0	0.402488	0	0	0.0847523	0
Cadps2	0	0.160995	0.0753867	0	0	0
Ddx27	302.838	357.892	316.247	240.57	304.091	301.622
Cyth3	21.4689	20.4464	16.8112	22.9487	19.493	21.1737
Cyth4	0.545818	1.85145	2.41237	4.36586	0.678018	1.03793
Rac3	0.363879	0	0.150773	0.111945	0.0847523	0.103793
Rrp7a	33.2431	18.3036	23.6714	32.8447	38.4224	44.5925
Cyb5r3	306.932	149.565	196.307	534.985	349.857	281.798
Ints2	42.5229	38.7709	44.6749	37.5475	39.5149	55.6132
Med13l	80.1443	174.277	163.288	103.661	92.2105	83.3456
Hist1h2bc	10.3378	5.65818	9.15421	6.99545	10.4466	11.4193
Baiap2l2	0.272909	0	0	0.111945	0	0
Mafk	19.7841	17.113	12.4599	6.82865	14.8444	10.1032
Med1	167.657	115.353	169.394	168.477	182.811	169.494
Erbb3	1.36455	0	0	0	0	0
Stard3	19.6495	7.48628	15.3035	27.4265	27.8835	20.4472
Ikzf3	0	0	0	0	0	0
Mfng	0	0	0.0753867	0	0.0847523	0.207586
Vmp1	228.516	225.071	222.692	436.362	185.523	204.264
Uchl5	134.362	109.722	130.268	99.743	131.451	158.284
Glrx2	48.123	32.843	36.5625	44.89	63.7803	55.7367
Ro60	50.1243	48.2181	56.917	64.9281	57.0467	77.7408
Stk4	59.4032	82.9126	90.5394	63.5848	71.1919	69.5412
Wfdc15b	0	0	0	0	0	0
Pmp22	61.1317	36.7874	33.3963	66.0476	180.946	102.962
Gdf9	0.0909697	0.0804976	0	0.111945	0.169505	0.830343
Zcchc10	98.5202	90.1573	95.8165	51.0469	130.349	94.7629
Prl8a2	0	0	0	0	0	0
Tbx5	0	0	0	0	0	0
Psmb6	254.442	203.337	229.477	292.848	387.572	317.814
Spag7	137.455	139.341	144.139	162.432	157.215	159.945
Pfn1	119.17	90.5598	45.0812	34.703	42.1219	28.3354
Tomm34	31.4755	29.4621	38.4472	26.9788	24.2391	30.8265
Ywhab	434.289	595.602	577.914	526.142	527.752	584.976
Ksr1	7.00467	9.01573	10.5541	22.6129	8.89899	9.23756
Gpx3	0	0	0.22616	0	0	0
Anxa6	58.9484	222.173	157.106	137.916	43.3932	49.9244
Il12rb2	0	0	0	0	0	0
Zkscan6	6.36788	5.47384	5.20168	16.6798	6.69543	6.43516
Kpna2	288.629	176.902	307.37	153.828	285.19	227.082
Smurf2	23.925	19.3999	25.2545	29.8893	20.171	24.1837
Cep95	21.5598	12.0746	16.5097	30.2252	23.7306	20.4472
Vezf1	70.1377	64.0761	91.9718	152.693	86.3625	90.4036
Cuedc1	9.46085	5.15185	14.0973	26.8668	7.88196	12.1438
Srsf1	325.854	364.976	350.096	165.791	235.103	200.424
Abi3	12.1499	0	1.96005	1.27617	22.3687	17.0459
Shroom1	1.91036	2.01244	3.46779	2.46279	0.932275	1.4531
Kif3a	51.4889	55.8589	60.0108	136.168	77.6331	91.4093
2008-09-01	70.1377	93.6992	97.8519	171.612	115.602	100.471
Mtmr4	50.3063	48.0571	63.9279	134.446	55.0042	74.1081
Mrm1	5.91303	6.52031	6.48326	11.9781	7.54295	7.99205
Mapt	1.18261	0	0.150773	0.22389	2.11881	1.66069
Kansl1	25.5625	11.5112	11.5342	13.8812	24.6629	17.4372
Gid4	25.1986	29.3816	31.1347	41.4197	23.5611	23.4572
Myo1b	17.1933	35.9019	38.4472	40.636	0	0
Dhx40	27.1999	8.45225	26.1592	79.5929	12.5433	11.7286
Ypel2	0.636788	0.643981	0.603094	7.83615	0.932275	0.415171
Akap1	27.1999	22.2173	26.3853	19.0307	23.9001	25.4292
Nol11	120.54	100.836	147.355	84.7413	127.287	146.986
Derl2	38.6003	31.3136	31.964	30.7849	55.3432	43.1778
C1qbp	542.543	611.701	466.267	476.438	635.218	516.473
Rpain	8.36921	11.7527	6.93558	18.4709	15.0011	13.0779
6330403K07Rik	0.181939	0.0804976	0.376933	0.559725	0.169505	0.207586
Slc13a3	0	0	0	0	0	0
Kcnab3	10.5525	2.01244	2.48776	3.58224	10.6788	18.5789
Chd3	135.636	132.419	183.19	212.472	115.941	98.4994
Kdm6b	8.27825	8.29126	6.70942	5.48531	6.44117	8.09584
1700125H20Rik	0	0	0	0.111945	0	0
Appbp2	45.03	55.9459	54.4292	68.2865	50.2581	54.8026
Wnt9b	0	0	0	0	0	0
Adora2b	0.545818	3.21991	0.45232	0.783615	2.37306	1.4531
Ncor1	365.334	366.103	445.46	621.407	428.168	372.097
Trpv2	0.0909697	0.321991	0.150773	0.44778	0.593266	0.207586
Cenpv	44.7571	29.6231	45.3828	57.8756	42.6304	64.7667
Pcgf2	26.0173	10.3037	22.1637	32.9118	28.6463	33.1099
Cwc25	50.943	27.6107	43.4981	56.3084	57.6315	54.9064
1700001P01Rik	0	0.563483	0.376933	0	0.0847523	0.207586
Pip4k2b	31.2026	20.2854	29.0239	38.3971	32.5449	34.4592
Trim37	72.5029	69.067	95.138	117.318	99.5839	91.8567
Ybx2	0.181939	0	0	0	0	0.207586
Ctdnep1	109.346	103.037	95.7411	156.051	147.638	117.39
Elp5	78.7798	59.0048	56.7662	71.7568	97.8889	92.8946
Slc2a4	0	0	0	0.111945	0.169505	0.103793
Gabarap	68.4092	61.2587	63.0987	151.909	95.3463	82.4115
Cldn7	0.0909697	0.0804976	0.22616	0.22389	0.169505	0
2810408A11Rik	1.91036	1.36846	2.18621	2.12696	2.79682	2.38724
Phf23	114.44	95.2287	81.0407	134.11	146.621	117.701
Acadvl	31.2063	15.4072	17.3012	59.0779	43.4525	40.4014
Dnah11	0.100067	0	0.0821715	0	0	0.228344
G3bp1	510.886	553.985	501.698	449.347	545.127	531.108
Atox1	99.248	83.8785	90.3886	155.156	130.857	142.508
Glra2	0	0	0	0	0	0
Sparc	581.933	829.045	1016.21	1379.72	638.269	592.968
Glra4	0	0	0	0	0	0
Mief2	7.18661	6.9228	5.35246	10.4109	7.37345	7.78446
Tbx3	27.1999	0.0804976	0.150773	129.185	0	0
Mmp20	0	0	0	0.111945	0	0
Mmp7	0	0	0	0	0	0
Crhr1	0	0	0	0	0	0
Dusp14	26.6541	28.0937	21.4098	8.84366	32.0364	33.6289
Tada2a	51.7618	61.0977	58.1231	55.077	60.3436	50.8585
Ikzf1	0	0.160995	0	0	0	0.311378
Tcaf3	0	0	0	0	0	0
Pnpo	17.5572	6.35931	9.95104	18.5672	21.8661	22.7306
Cog1	4.27285	3.10318	5.8779	6.85663	5.3182	7.30494
Cbx1	441.658	422.21	630.534	615.922	528.685	564.529
Cdk5rap3	12.3719	4.82986	14.3989	32.0084	23.2221	24.5989
Copz2	1.45552	0.402488	2.03544	9.51533	3.64435	2.17965
Slc25a39	161.016	115.192	168.037	288.37	179.421	160.049
Sp2	15.101	9.5124	12.6469	20.7177	12.267	8.66047
Aatf	34.3866	45.2397	34.2256	47.6886	35.5959	36.7427
Lhx1	0.545818	0	0	0	0	0
Dync1h1	96.5189	188.203	173.992	113.96	117.551	86.5632
Cpsf4l	0	0	0	0	0	0
Pex12	6.9137	8.04976	5.72939	6.15698	10.5093	7.68067
Ndel1	43.7564	56.1873	41.8396	56.1964	47.4613	43.593
Slc25a35	0.196495	0	0.882024	0.580995	0.979736	0.207586
Zbtb4	9.82473	1.04647	4.67397	42.4272	11.272	12.1438
Tnfsfm13	0.215598	0	0.182436	2.31838	0.880576	0.805432
Mpdu1	71.5022	48.5401	55.4092	59.8906	118.145	78.8826
Fxr2	60.222	94.1017	86.6947	75.6748	100.94	73.5891
Atp5g3	935.806	1056.85	1053.53	1105.23	993.635	1124.28
Cd68	2.36521	1.52945	1.20619	7.16448	4.40712	4.87826
Slc35g3	0	0	0	0.89556	0	0
Acsl1	14.0093	15.9192	26.0717	23.7323	13.8807	19.2816
Abca5	6.54982	2.97841	3.24163	14.4409	12.2891	7.47308
Smyd4	12.4629	10.9477	8.82024	17.4634	17.2674	11.4172
[truncated: 52,839 more rows]
