# Supplementary material for: ERBB2 signaling drives immune cell evasion and resistance against immunotherapy in small cell lung cancer
Source: Nat Commun. 2025 Dec 9;16:10983. doi: 10.1038/s41467-025-66800-x (PMC12689756; doi:10.1038/s41467-025-66800-x)
Supplement: Supplementary file 8 — Supplementary Data 6 [file 41467_2025_66800_MOESM8_ESM.xlsx]

## Sheet: Clonotypes_TX202
clonotype_id	consensus_ids	frequency	proportion	tra_cdr3s	tra_cdr3_nts	tra_v_genes	tra_d_genes	tra_j_genes	tra_c_genes	trb_cdr3s	trb_cdr3_nts	trb_v_genes	trb_d_genes	trb_j_genes	trb_c_genes
clonotype1	clonotype1_consensus_2;clonotype1_consensus_3;clonotype1_consensus_1	71	1.31045e+16	CALRALTTASLGKLQF;CAVRTMGYKLTF	TGTGCTTTGAGGGCCTTGACAACTGCCAGTTTGGGGAAACTGCAGTTT;TGCGCAGTCAGAACCATGGGCTACAAACTTACCTTC	TRAV12N-2;TRAV3N-3	;	TRAJ24;TRAJ9	TRAC;TRAC	CASSPGGPSAETLYF	TGTGCCAGCAGCCCCGGGGGGCCTAGTGCAGAAACGCTGTATTTT	TRBV14		TRBJ2-3	TRBC2
clonotype2	clonotype2_consensus_5;clonotype2_consensus_4	42	7751937984496124	CAMREGNTGGSNAKLTF	TGTGCTATGAGAGAGGGGAATACTGGAGGAAGCAATGCAAAGCTAACCTTC	TRAV16N		TRAJ42	TRAC	CASSPQFEQYF	TGTGCAAGCAGCCCCCAATTTGAACAGTACTTC	TRBV16		TRBJ2-7	TRBC2
clonotype3	clonotype3_consensus_7;clonotype3_consensus_6	25	4614248800295312	CAISSSFSKLVF	TGTGCTATATCCTCCTCCTTCAGCAAGCTGGTGTTT	TRAV13-2		TRAJ50	TRAC	CASSLLRQNTLYF	TGTGCCAGCTCTCTCCTCCGTCAAAACACCTTGTACTTT	TRBV12-2		TRBJ2-4	TRBC2
clonotype4	clonotype4_consensus_8	23	4245108896271687							CASSPQFEQYF	TGTGCAAGCAGCCCCCAATTTGAACAGTACTTC	TRBV16		TRBJ2-7	TRBC2
clonotype5	clonotype5_consensus_10;clonotype5_consensus_9	22	4060538944259874	CAGTGNTGKLIF	TGTGCAGGAACAGGCAATACCGGAAAACTCATCTTT	TRAV14-2		TRAJ37	TRAC	CASSYGKANTEVFF	TGTGCTAGCAGTTACGGCAAAGCAAACACAGAAGTCTTCTTT	TRBV29		TRBJ1-1	TRBC1
clonotype6	clonotype6_consensus_12;clonotype6_consensus_11	18	3.32226e+16	CAMREGNTGGSNAKLTF	TGTGCTATGAGAGAGGGGAATACTGGAGGAAGCAATGCAAAGCTAACCTTC	TRAV16N		TRAJ42	TRAC	CASSPQFEQYF	TGTGCAAGCAGCCCCCAATTTGAACAGTACTTC	TRBV16		TRBJ2-7	TRBC2
clonotype7	clonotype7_consensus_14;clonotype7_consensus_13	18	3.32226e+16	CAMRESGYQNFYF	TGTGCTATGAGAGAGTCGGGTTACCAGAACTTCTATTTT	TRAV16		TRAJ49	TRAC	CASSLSQNTLYF	TGTGCCAGCAGCTTGTCACAAAACACCTTGTACTTT	TRBV3		TRBJ2-4	TRBC2
clonotype8	clonotype8_consensus_16;clonotype8_consensus_15	16	2.95312e+16	CAASGSGSFNKLTF	TGTGCTGCAAGTGGATCTGGTAGCTTCAATAAGTTGACCTTT	TRAV5N-4		TRAJ4	TRAC	CASSIRGASNQAPLF	TGTGCCAGCAGTATACGGGGGGCAAGCAACCAGGCTCCGCTTTTT	TRBV19		TRBJ1-5	TRBC1
clonotype9	clonotype9_consensus_18;clonotype9_consensus_19;clonotype9_consensus_17	10	1.8457e+16	CALGEDSGTYQRF;CAVTRGSALGRLHF	TGTGCTCTGGGTGAGGATTCTGGGACTTACCAGAGGTTT;TGCGCAGTCACCAGAGGTTCAGCCTTAGGGAGGCTGCATTTT	TRAV6N-5;TRAV3N-3	;	TRAJ13;TRAJ18	TRAC;TRAC	CASGDAGLGLSSYEQYF	TGTGCCAGCGGTGATGCGGGACTGGGGCTGTCCTCCTATGAACAGTACTTC	TRBV12-2+TRBV13-2		TRBJ2-7	TRBC2
clonotype10	clonotype10_consensus_21;clonotype10_consensus_20	8	1.47656e+16	CAAGSSSSSFSKLVF	TGCGCAGCAGGTTCCTCATCCTCCTCCTTCAGCAAGCTGGTGTTT	TRAV19		TRAJ50	TRAC	CASSLAGGSDYTF	TGTGCCAGCAGTTTGGCAGGAGGATCCGACTACACCTTC	TRBV14		TRBJ1-2	TRBC1
clonotype11	clonotype11_consensus_23;clonotype11_consensus_22	8	1.47656e+16	CILRPQNQGGSAKLIF	TGTATCCTGAGACCTCAGAATCAAGGAGGGTCTGCGAAGCTCATCTTT	TRAV21-DV12		TRAJ57	TRAC	CTCSARQGMANERLFF	TGCACCTGCAGTGCGAGACAGGGGATGGCCAACGAAAGATTATTTTTC	TRBV1	TRBD1	TRBJ1-4	TRBC1
clonotype12	clonotype12_consensus_25;clonotype12_consensus_24	5	9228497600590624	CALEQVYGNEKITF	TGTGCTTTGGAACAGGTCTATGGAAATGAGAAAATAACTTTT	TRAV13-1		TRAJ48	TRAC	CAWSLGRGYNSPLYF	TGTGCCTGGAGTCTAGGCAGGGGCTATAATTCGCCCCTCTACTTT	TRBV31		TRBJ1-6	TRBC1
clonotype13	clonotype13_consensus_27;clonotype13_consensus_26	5	9228497600590624	CALSENYNQGKLIF	TGTGCTCTGAGTGAGAATTATAACCAGGGGAAGCTTATCTTT	TRAV12N-1		TRAJ23	TRAC	CASSQGTFSGNTLYF	TGTGCCAGCAGCCAAGGGACATTTTCTGGAAATACGCTCTATTTT	TRBV5		TRBJ1-3	TRBC1
clonotype14	clonotype14_consensus_30;clonotype14_consensus_28;clonotype14_consensus_29	5	9228497600590624	CALETNKVVF	TGTGCTTTGGAGACCAACAAAGTCGTCTTT	TRAV13-1		TRAJ34	TRAC	CASSMAREETPLYF;CTCSVSSAETLYF	TGTGCCAGCAGTATGGCCAGGGAGGAGACGCCCCTCTACTTT;TGCACCTGCAGTGTATCTAGTGCAGAAACGCTGTATTTT	TRBV19;TRBV1	;	TRBJ1-6;TRBJ2-3	TRBC1;TRBC2
clonotype15	clonotype15_consensus_33;clonotype15_consensus_34;clonotype15_consensus_31;clonotype15_consensus_32	5	9228497600590624	CALVENYNQGKLIF;CAVSLVSGSFNKLTF	TGTGCTCTGGTTGAGAATTATAACCAGGGGAAGCTTATCTTT;TGCGCAGTCAGTCTCGTATCTGGTAGCTTCAATAAGTTGACCTTT	TRAV6-4;TRAV3N-3	;	TRAJ23;TRAJ4	TRAC;TRAC	CASSGTESAETLYF;CASSPRGSAETLYF	TGTGCCAGCAGTGGGACTGAGAGTGCAGAAACGCTGTATTTT;TGTGCCAGCTCTCCCCGGGGTAGTGCAGAAACGCTGTATTTT	TRBV15;TRBV12-1	TRBD2;	TRBJ2-3;TRBJ2-3	TRBC2;TRBC2
clonotype16	clonotype16_consensus_36;clonotype16_consensus_35	4	7382798080472499	CAVNSGTYQRF	TGCGCAGTCAATTCTGGGACTTACCAGAGGTTT	TRAV3N-3		TRAJ13	TRAC	CAWSPRQGQAPLF	TGTGCCTGGAGTCCTCGCCAGGGCCAGGCTCCGCTTTTT	TRBV31		TRBJ1-5	TRBC1
clonotype17	clonotype17_consensus_38;clonotype17_consensus_39;clonotype17_consensus_37	4	7382798080472499	CAAEATSSGQKLVF;CAIDRNNNAPRF	TGTGCTGCTGAGGCAACTTCAAGTGGCCAGAAGCTGGTTTTT;TGTGCTATAGATCGGAACAACAATGCCCCACGATTT	TRAV4N-4;TRAV13N-2	;	TRAJ16;TRAJ43	TRAC;TRAC	CASSIMGYEQYF	TGTGCCAGCAGTATAATGGGGTATGAACAGTACTTC	TRBV19		TRBJ2-7	TRBC2
clonotype18	clonotype18_consensus_42;clonotype18_consensus_40;clonotype18_consensus_41	4	7382798080472499	CAPPGAKLTF	TGTGCTCCCCCAGGTGCCAAGCTCACATTC	TRAV12-3		TRAJ39	TRAC	CASSMAREETPLYF;CTCSVSSAETLYF	TGTGCCAGCAGTATGGCCAGGGAGGAGACGCCCCTCTACTTT;TGCACCTGCAGTGTATCTAGTGCAGAAACGCTGTATTTT	TRBV19;TRBV1	;	TRBJ1-6;TRBJ2-3	TRBC1;TRBC2
clonotype19	clonotype19_consensus_44;clonotype19_consensus_43	4	7382798080472499	CALSRGNTNTGKLTF	TGTGCTCTGTCCCGAGGGAACACCAATACAGGCAAATTAACCTTT	TRAV12-3		TRAJ27	TRAC	CASSQDFNWGQDTQYF	TGTGCCAGCAGCCAAGATTTCAACTGGGGCCAAGACACCCAGTACTTT	TRBV5		TRBJ2-5	TRBC2
clonotype20	clonotype20_consensus_46;clonotype20_consensus_45	4	7382798080472499	CAAGLMDYANKMIF	TGCGCAGCAGGCCTCATGGACTATGCAAACAAGATGATCTTT	TRAV19		TRAJ47	TRAC	CASSPDRVNERLFF	TGTGCCAGCAGTCCGGACAGGGTCAACGAAAGATTATTTTTC	TRBV19		TRBJ1-4	TRBC1
clonotype21	clonotype21_consensus_48;clonotype21_consensus_47	4	7382798080472499	CAASGQQGGRALIF	TGTGCAGCAAGCGGGCAGCAGGGAGGCAGAGCTCTGATATTT	TRAV7D-2		TRAJ15	TRAC	CASGDAWDWGGGNTLYF	TGTGCCAGCGGTGATGCATGGGACTGGGGGGGAGGGAACACCTTGTACTTT	TRBV12-2+TRBV13-2	TRBD2	TRBJ2-4	TRBC2
clonotype22	clonotype22_consensus_50;clonotype22_consensus_49	3	5537098560354374	CAIEGNNNAPRF	TGTGCTATAGAAGGTAACAACAATGCCCCACGATTT	TRAV13N-2		TRAJ43	TRAC	CASSGQGENTLYF	TGTGCCAGCAGTGGACAGGGAGAAAACACCTTGTACTTT	TRBV13-1	TRBD1	TRBJ2-4	TRBC2
clonotype23	clonotype23_consensus_52;clonotype23_consensus_51	3	5537098560354374	CAIDLNTNTGKLTF	TGTGCTATAGACCTAAACACCAATACAGGCAAATTAACCTTT	TRAV13N-2		TRAJ27	TRAC	CASSDATNTEVFF	TGTGCCAGCAGTGATGCAACAAACACAGAAGTCTTCTTT	TRBV13-1		TRBJ1-1	TRBC1
clonotype24	clonotype24_consensus_55;clonotype24_consensus_53;clonotype24_consensus_54	3	5537098560354374	CAARWDYANKMIF	TGTGCAGCTAGATGGGACTATGCAAACAAGATGATCTTT	TRAV7D-4		TRAJ47	TRAC	CASSQDGQGTNERLFF;CAWSLRGITEVFF	TGTGCCAGCAGCCAAGACGGACAGGGAACCAACGAAAGATTATTTTTC;TGTGCCTGGAGTCTACGGGGGATCACAGAAGTCTTCTTT	TRBV5;TRBV31	TRBD1;	TRBJ1-4;TRBJ1-1	TRBC1;TRBC1
clonotype25	clonotype25_consensus_57;clonotype25_consensus_56	3	5537098560354374	CAASPLTGNTGKLIF	TGTGCAGCAAGTCCTTTAACAGGCAATACCGGAAAACTCATCTTT	TRAV14N-2		TRAJ37	TRAC	CASAGVAETLYF	TGTGCCAGCGCAGGGGTTGCAGAAACGCTGTATTTT	TRBV13-3		TRBJ2-3	TRBC2
clonotype26	clonotype26_consensus_59;clonotype26_consensus_58	3	5537098560354374	CATGGTNAYKVIF	TGTGCTACAGGGGGCACAAATGCTTACAAAGTCATCTTT	TRAV8D-2		TRAJ30	TRAC	CAVAGTGNTLYF	TGTGCTGTGGCTGGGACTGGAAATACGCTCTATTTT	TRBV29		TRBJ1-3	TRBC1
clonotype27	clonotype27_consensus_61;clonotype27_consensus_60	3	5537098560354374	CALVPKGYKVVF	TGTGCTCTGGTCCCCAAAGGCTATAAAGTGGTCTTT	TRAV6-4		TRAJ12	TRAC	CASSEGGRTYEQYF	TGTGCCAGCAGTGAAGGGGGGCGCACCTATGAACAGTACTTC	TRBV13-1		TRBJ2-7	TRBC2
clonotype28	clonotype28_consensus_63;clonotype28_consensus_62	3	5537098560354374	CAAGNMGYKLTF	TGTGCAGCAGGTAACATGGGCTACAAACTTACCTTC	TRAV7D-2		TRAJ9	TRAC	CASSLSQNTLYF	TGTGCCAGCAGCCTCAGTCAAAACACCTTGTACTTT	TRBV14		TRBJ2-4	TRBC2
clonotype29	clonotype29_consensus_65;clonotype29_consensus_64	3	5537098560354374	CALSVLSGGNYKPTF	TGTGCTTTGAGTGTTCTCTCAGGAGGAAACTACAAACCTACGTTT	TRAV12N-2		TRAJ6	TRAC	CASSLPASAETLYF	TGTGCTAGCAGTTTACCTGCTAGTGCAGAAACGCTGTATTTT	TRBV29		TRBJ2-3	TRBC2
clonotype30	clonotype30_consensus_67;clonotype30_consensus_66	3	5537098560354374	CVLSADSNNRIFF	TGTGTTTTGAGCGCGGATAGCAATAACAGAATCTTCTTT	TRAV9-2		TRAJ31	TRAC	CASSSTGYAEQFF	TGTGCAAGCAGCTCGACTGGATATGCTGAGCAGTTCTTC	TRBV16		TRBJ2-1	TRBC2
clonotype31	clonotype31_consensus_69;clonotype31_consensus_68	3	5537098560354374	CAARANYNVLYF	TGTGCAGCAAGGGCTAATTACAACGTGCTTTACTTC	TRAV14-2		TRAJ21	TRAC	CASSPDWASQNTLYF	TGTGCCAGCAGCCCCGACTGGGCCAGTCAAAACACCTTGTACTTT	TRBV14		TRBJ2-4	TRBC2
clonotype32	clonotype32_consensus_71;clonotype32_consensus_72;clonotype32_consensus_70	3	5537098560354374	CALGEDSGTYQRF;CAVTRGSALGRLHF	TGTGCTCTGGGTGAGGATTCTGGGACTTACCAGAGGTTT;TGCGCAGTCACCAGAGGTTCAGCCTTAGGGAGGCTGCATTTT	TRAV6N-5;TRAV3N-3	;	TRAJ13;TRAJ18	TRAC;TRAC	CASGDAGLGLSSYEQYF	TGTGCCAGCGGTGATGCGGGACTGGGGCTGTCCTCCTATGAACAGTACTTC	TRBV13-2		TRBJ2-7	TRBC2
clonotype33	clonotype33_consensus_74;clonotype33_consensus_73	3	5537098560354374	CAIDRNNNAPRF	TGTGCTATAGATCGGAACAACAATGCCCCACGATTT	TRAV13N-2		TRAJ43	TRAC	CASSILGSSYEQYF	TGTGCCAGCAGTATACTGGGGAGCTCCTATGAACAGTACTTC	TRBV19		TRBJ2-7	TRBC2
clonotype34	clonotype34_consensus_76;clonotype34_consensus_75	3	5537098560354374	CAMREGRNTGANTGKLTF	TGTGCTATGAGAGAGGGCCGTAACACTGGAGCTAACACTGGAAAGCTCACGTTT	TRAV16		TRAJ52	TRAC	CASTGDSYNSPLYF	TGTGCCAGCACCGGGGACTCTTATAATTCGCCCCTCTACTTT	TRBV19		TRBJ1-6	TRBC1
clonotype35	clonotype35_consensus_78;clonotype35_consensus_77	3	5537098560354374	CALSDLRTGGYKVVF	TGTGCTCTGAGTGATCTAAGGACTGGAGGCTATAAAGTGGTCTTT	TRAV12D-3		TRAJ12	TRAC	CASSSTGVYEQYF	TGTGCCAGCAGCTCGACTGGGGTGTATGAACAGTACTTC	TRBV10		TRBJ2-7	TRBC2
clonotype36	clonotype36_consensus_80;clonotype36_consensus_79	3	5537098560354374	CAVSLSNTNKVVF	TGTGCAGTGTCCCTTTCCAATACCAACAAAGTCGTCTTT	TRAV7-3		TRAJ34	TRAC	CASSNPGHPNSDYTF	TGTGCCAGCAGTAACCCCGGACATCCAAACTCCGACTACACCTTC	TRBV19		TRBJ1-2	TRBC1
clonotype37	clonotype37_consensus_82;clonotype37_consensus_81	3	5537098560354374	CATMNYNQGKLIF	TGTGCTACGATGAATTATAACCAGGGGAAGCTTATCTTT	TRAV8N-2		TRAJ23	TRAC	CASSIRGASAETLYF	TGTGCCAGCAGTATAAGGGGGGCGAGTGCAGAAACGCTGTATTTT	TRBV19		TRBJ2-3	TRBC2
clonotype38	clonotype38_consensus_84;clonotype38_consensus_83	3	5537098560354374	CAASADQGGSAKLIF	TGTGCAGCAAGTGCAGATCAAGGAGGGTCTGCGAAGCTCATCTTT	TRAV14-3		TRAJ57	TRAC	CASSLVSYNSPLYF	TGTGCCAGCTCTCTCGTTTCCTATAATTCGCCCCTCTACTTT	TRBV12-1		TRBJ1-6	TRBC1
clonotype39	clonotype39_consensus_86;clonotype39_consensus_85	3	5537098560354374	CAASPIAQGLTF	TGTGCAGCAAGTCCCATTGCCCAGGGATTAACCTTC	TRAV14-1		TRAJ26	TRAC	CASGDEGLGDYEQYF	TGTGCCAGCGGTGATGAAGGGCTGGGGGACTATGAACAGTACTTC	TRBV12-2+TRBV13-2		TRBJ2-7	TRBC2
clonotype40	clonotype40_consensus_88;clonotype40_consensus_87	2	3.6914e+16	CALRANYNVLYF	TGTGCTCTGAGGGCTAATTACAACGTGCTTTACTTC	TRAV12D-3		TRAJ21	TRAC	CASRGTEQYF	TGTGCCAGCAGGGGGACAGAACAGTACTTC	TRBV13-3		TRBJ2-7	TRBC2
clonotype41	clonotype41_consensus_90;clonotype41_consensus_89	2	3.6914e+16	CALRGQGTGSKLSF	TGTGCTCTGAGGGGGCAAGGCACTGGGTCTAAGCTGTCATTT	TRAV12-1		TRAJ58	TRAC	CASGQTEVFF	TGTGCTAGCGGCCAGACAGAAGTCTTCTTT	TRBV29		TRBJ1-1	TRBC1
clonotype42	clonotype42_consensus_93;clonotype42_consensus_91;clonotype42_consensus_92	2	3.6914e+16	CAASGSSGSWQLIF	TGTGCAGCAAGTGGGTCTTCTGGCAGCTGGCAACTCATCTTT	TRAV14N-3		TRAJ22	TRAC	CASSDGNTEVFF;CASSLGRPNERLFF	TGTGCCAGCAGTGATGGAAACACAGAAGTCTTCTTT;TGTGCCAGCAGCTTGGGACGGCCCAACGAAAGATTATTTTTC	TRBV13-1;TRBV3	;	TRBJ1-1;TRBJ1-4	TRBC1;TRBC1
clonotype43	clonotype43_consensus_95;clonotype43_consensus_94	2	3.6914e+16	CALDRTNAYKVIF	TGTGCTTTGGACCGCACAAATGCTTACAAAGTCATCTTT	TRAV13-1		TRAJ30	TRAC	CAWSRRNSDYTF	TGTGCCTGGAGTCGCAGAAACTCCGACTACACCTTC	TRBV31		TRBJ1-2	TRBC1
clonotype44	clonotype44_consensus_97;clonotype44_consensus_96	2	3.6914e+16	CAITGANTGKLTF	TGTGCTATCACTGGAGCTAACACTGGAAAGCTCACGTTT	TRAV13-4-DV7		TRAJ52	TRAC	CASSLEGNSDYTF	TGTGCCAGCAGCTTAGAAGGGAACTCCGACTACACCTTC	TRBV3		TRBJ1-2	TRBC1
clonotype45	clonotype45_consensus_99;clonotype45_consensus_98	2	3.6914e+16	CAGVYNQGKLIF	TGTGCTGGAGTTTATAACCAGGGGAAGCTTATCTTT	TRAV8D-1		TRAJ23	TRAC	CAWGSDWGAEQYF	TGTGCCTGGGGCTCGGACTGGGGGGCTGAACAGTACTTC	TRBV31		TRBJ2-7	TRBC2
clonotype46	clonotype46_consensus_101;clonotype46_consensus_100	2	3.6914e+16	CAASDYDTNAYKVIF	TGTGCAGCTAGTGACTATGACACAAATGCTTACAAAGTCATCTTT	TRAV7D-4		TRAJ30	TRAC	CASSPNERLFF	TGTGCCAGCAGCCCCAACGAAAGATTATTTTTC	TRBV10		TRBJ1-4	TRBC1
clonotype47	clonotype47_consensus_103;clonotype47_consensus_102	2	3.6914e+16	CAIDRNNAGAKLTF	TGTGCTATAGATAGGAATAATGCAGGTGCCAAGCTCACATTC	TRAV13N-2		TRAJ39	TRAC	CGARQGAGNTLYF	TGTGGTGCTAGGCAGGGGGCTGGAAATACGCTCTATTTT	TRBV20	TRBD1	TRBJ1-3	TRBC1
clonotype48	clonotype48_consensus_106;clonotype48_consensus_104;clonotype48_consensus_105	2	3.6914e+16	CATSSGQKLVF	TGTGCAACTTCAAGTGGCCAGAAGCTGGTTTTT	TRAV4N-4		TRAJ16	TRAC	CASSDRQDTQYF;CAWTQGSTGQLYF	TGTGCCAGCAGTGACAGACAAGACACCCAGTACTTT;TGTGCCTGGACTCAGGGAAGCACCGGGCAGCTCTACTTT	TRBV13-1;TRBV31	;	TRBJ2-5;TRBJ2-2	TRBC2;TRBC2
clonotype49	clonotype49_consensus_108;clonotype49_consensus_109;clonotype49_consensus_107	2	3.6914e+16	CAARPGYQNFYF;CAASVRANKMIF	TGTGCAGCGAGACCGGGTTACCAGAACTTCTATTTT;TGTGCAGCAAGTGTGAGAGCAAACAAGATGATCTTT	TRAV7D-2;TRAV14-2	;	TRAJ49;TRAJ47	TRAC;TRAC	CASSDAGEDEQYF	TGTGCCAGCAGTGACGCAGGGGAGGATGAACAGTACTTC	TRBV13-1		TRBJ2-7	TRBC2
clonotype50	clonotype50_consensus_111;clonotype50_consensus_110	2	3.6914e+16	CAMEPSNSAGNKLTF	TGTGCTATGGAACCCTCTAACAGTGCAGGGAACAAGCTAACTTTT	TRAV13N-3		TRAJ17	TRAC	CASSPQPNTEVFF	TGTGCCAGCAGTCCACAACCAAACACAGAAGTCTTCTTT	TRBV13-1		TRBJ1-1	TRBC1
clonotype51	clonotype51_consensus_113;clonotype51_consensus_112	2	3.6914e+16	CAASRAGNTGKLIF	TGTGCAGCAAGCAGAGCAGGCAATACCGGAAAACTCATCTTT	TRAV10		TRAJ37	TRAC	CASSPQPNTEVFF	TGTGCCAGCAGTCCACAACCAAACACAGAAGTCTTCTTT	TRBV13-1		TRBJ1-1	TRBC1
clonotype52	clonotype52_consensus_115;clonotype52_consensus_114	2	3.6914e+16	CAASSTSGGNYKPTF	TGTGCTGCAAGTTCAACCTCAGGAGGAAACTACAAACCTACGTTT	TRAV5N-4		TRAJ6	TRAC	CGARGGYNQAPLF	TGTGGTGCTAGGGGGGGCTACAACCAGGCTCCGCTTTTT	TRBV20		TRBJ1-5	TRBC1
clonotype53	clonotype53_consensus_117;clonotype53_consensus_116	2	3.6914e+16	CAASESNTNKVVF	TGTGCAGCAAGTGAATCCAATACCAACAAAGTCGTCTTT	TRAV14N-2		TRAJ34	TRAC	CASSEIGKDTQYF	TGTGCCAGCAGTGAAATTGGGAAAGACACCCAGTACTTT	TRBV13-1		TRBJ2-5	TRBC2
clonotype54	clonotype54_consensus_119;clonotype54_consensus_120;clonotype54_consensus_118	2	3.6914e+16	CAASKDTNTGKLTF;CAGMTNSAGNKLTF	TGTGCAGCAAGCAAGGACACCAATACAGGCAAATTAACCTTT;TGTGCTGGGATGACTAACAGTGCAGGGAACAAGCTAACTTTT	TRAV7D-2;TRAV6-7-DV9	;	TRAJ27;TRAJ17	TRAC;TRAC	CASLRRYEQYF	TGTGCTAGCCTCCGCCGGTACGAACAGTACTTC	TRBV29		TRBJ2-7	TRBC2
clonotype55	clonotype55_consensus_122;clonotype55_consensus_121	2	3.6914e+16	CATDSAGNKLTF	TGTGCTACTGACAGTGCAGGGAACAAGCTAACTTTT	TRAV8N-2		TRAJ17	TRAC	CASSLEGTEYAEQFF	TGTGCAAGCAGCTTAGAAGGGACAGAATATGCTGAGCAGTTCTTC	TRBV16		TRBJ2-1	TRBC2
clonotype56	clonotype56_consensus_124;clonotype56_consensus_123	2	3.6914e+16	CALRLTGNTGKLIF	TGTGCTTTGAGGTTAACAGGCAATACCGGAAAACTCATCTTT	TRAV12N-2		TRAJ37	TRAC	CASSQDHAETLYF	TGTGCCAGCAGCCAAGACCATGCAGAAACGCTGTATTTT	TRBV5		TRBJ2-3	TRBC2
clonotype57	clonotype57_consensus_126;clonotype57_consensus_125	2	3.6914e+16	CALSDMGYKLTF	TGTGCTCTGAGTGACATGGGCTACAAACTTACCTTC	TRAV12D-3		TRAJ9	TRAC	CASSRDPQNTLYF	TGTGCCAGCAGCCGGGACCCCCAAAACACCTTGTACTTT	TRBV5		TRBJ2-4	TRBC2
clonotype58	clonotype58_consensus_128;clonotype58_consensus_127	2	3.6914e+16	CALGAGNTGKLIF	TGTGCTCTGGGTGCCGGCAATACCGGAAAACTCATCTTT	TRAV6D-6		TRAJ37	TRAC	CASSETYSGNTLYF	TGTGCCAGCAGTGAGACATATTCTGGAAATACGCTCTATTTT	TRBV13-1		TRBJ1-3	TRBC1
clonotype59	clonotype59_consensus_130;clonotype59_consensus_129	2	3.6914e+16	CALSGSSGSWQLIF	TGTGCTCTGAGTGGGTCTTCTGGCAGCTGGCAACTCATCTTT	TRAV12-3		TRAJ22	TRAC	CASSGTISGNTLYF	TGTGCCAGCAGTGGGACAATTTCTGGAAATACGCTCTATTTT	TRBV13-1		TRBJ1-3	TRBC1
clonotype60	clonotype60_consensus_132;clonotype60_consensus_131	2	3.6914e+16	CAPNAYKVIF	TGTGCTCCAAATGCTTACAAAGTCATCTTT	TRAV8-1		TRAJ30	TRAC	CASSYTTEVFF	TGTGCCAGCAGTTACACAACAGAAGTCTTCTTT	TRBV14		TRBJ1-1	TRBC1
clonotype61	clonotype61_consensus_134;clonotype61_consensus_133	2	3.6914e+16	CAIDSNTNKVVF	TGTGCTATAGATTCCAATACCAACAAAGTCGTCTTT	TRAV13N-2		TRAJ34	TRAC	CAWSPREGQNTLYF	TGTGCCTGGAGTCCCAGGGAGGGCCAAAACACCTTGTACTTT	TRBV31		TRBJ2-4	TRBC2
clonotype62	clonotype62_consensus_136;clonotype62_consensus_135	2	3.6914e+16	CAIEDNAGAKLTF	TGTGCTATAGAGGATAATGCAGGTGCCAAGCTCACATTC	TRAV13-2		TRAJ39	TRAC	CASTGGSSAETLYF	TGTGCCAGCACTGGGGGGTCTAGTGCAGAAACGCTGTATTTT	TRBV13-1	TRBD2	TRBJ2-3	TRBC2
clonotype63	clonotype63_consensus_138;clonotype63_consensus_137	2	3.6914e+16	CAAKATGGNNKLTF	TGTGCTGCCAAGGCTACTGGAGGCAATAATAAGCTGACTTTT	TRAV13-4-DV7		TRAJ56	TRAC	CASRDWGSYEQYF	TGTGCCAGCAGGGACTGGGGGTCCTATGAACAGTACTTC	TRBV13-3		TRBJ2-7	TRBC2
clonotype64	clonotype64_consensus_140;clonotype64_consensus_139	2	3.6914e+16	CAMESTGGNNKLTF	TGTGCTATGGAATCTACTGGAGGCAATAATAAGCTGACTTTT	TRAV13-4-DV7		TRAJ56	TRAC	CASSDNRGQEQYF	TGTGCCAGCAGTGATAACAGGGGGCAGGAACAGTACTTC	TRBV13-3	TRBD1	TRBJ2-7	TRBC2
clonotype65	clonotype65_consensus_143;clonotype65_consensus_141;clonotype65_consensus_142	2	3.6914e+16	CAASNNYAQGLTF	TGTGCAGCAAGCAATAACTATGCCCAGGGATTAACCTTC	TRAV7D-2		TRAJ26	TRAC	CASSWDNTEVFF;CTCSADRGGDTQYF	TGTGCTAGCAGTTGGGACAACACAGAAGTCTTCTTT;TGCACCTGCAGTGCAGACAGGGGAGGGGACACCCAGTACTTT	TRBV29;TRBV1	;	TRBJ1-1;TRBJ2-5	TRBC1;TRBC2
clonotype66	clonotype66_consensus_145;clonotype66_consensus_144	2	3.6914e+16	CALGPSSGQKLVF	TGTGCTTTGGGACCTTCAAGTGGCCAGAAGCTGGTTTTT	TRAV12N-2		TRAJ16	TRAC	CASSAGTYNSPLYF	TGTGCCAGCAGTGCCGGGACATATAATTCGCCCCTCTACTTT	TRBV13-1		TRBJ1-6	TRBC1
clonotype67	clonotype67_consensus_147;clonotype67_consensus_146	2	3.6914e+16	CVLSPMQQGTGSKLSF	TGTGTTTTGAGCCCTATGCAGCAAGGCACTGGGTCTAAGCTGTCATTT	TRAV9-2		TRAJ58	TRAC	CAWSLLGGYAEQFF	TGTGCCTGGAGTCTACTGGGGGGCTATGCTGAGCAGTTCTTC	TRBV31		TRBJ2-1	TRBC2
clonotype68	clonotype68_consensus_149;clonotype68_consensus_148	2	3.6914e+16	CAAGTGGNNKLTF	TGCGCAGCAGGGACTGGAGGCAATAATAAGCTGACTTTT	TRAV19		TRAJ56	TRAC	CASSETFSGNTLYF	TGTGCCAGCAGTGAGACATTTTCTGGAAATACGCTCTATTTT	TRBV13-1		TRBJ1-3	TRBC1
clonotype69	clonotype69_consensus_152;clonotype69_consensus_150;clonotype69_consensus_151	2	3.6914e+16	CALRANYNQGKLIF	TGTGCTTTGAGGGCGAATTATAACCAGGGGAAGCTTATCTTT	TRAV12N-2		TRAJ23	TRAC	CASSLDQSEQYF;CASSPDWGGWKNTLYF	TGTGCAAGCAGCTTAGATCAGAGTGAACAGTACTTC;TGTGCCAGCAGCCCCGACTGGGGGGGCTGGAAAAACACCTTGTACTTT	TRBV16;TRBV10	;TRBD2	TRBJ2-7;TRBJ2-4	TRBC2;TRBC2
clonotype70	clonotype70_consensus_154;clonotype70_consensus_153	2	3.6914e+16	CALSQGGRALIF	TGTGCTCTGAGCCAGGGAGGCAGAGCTCTGATATTT	TRAV12D-3		TRAJ15	TRAC	CASSDGTGVYEQYF	TGTGCCAGCAGTGATGGGACTGGGGTGTATGAACAGTACTTC	TRBV13-3		TRBJ2-7	TRBC2
clonotype71	clonotype71_consensus_156;clonotype71_consensus_155	2	3.6914e+16	CALDYANKMIF	TGTGCTCTGGACTATGCAAACAAGATGATCTTT	TRAV12-1		TRAJ47	TRAC	CASSGKQGANERLFF	TGTGCCAGCAGTGGCAAACAGGGGGCCAACGAAAGATTATTTTTC	TRBV13-1	TRBD1	TRBJ1-4	TRBC1
clonotype72	clonotype72_consensus_158;clonotype72_consensus_157	2	3.6914e+16	CAMREGNYGNEKITF	TGTGCTATGAGAGAGGGCAACTATGGAAATGAGAAAATAACTTTT	TRAV16N		TRAJ48	TRAC	CASSRDWGDEQYF	TGTGCCAGCAGCCGGGACTGGGGGGATGAACAGTACTTC	TRBV10		TRBJ2-7	TRBC2
clonotype73	clonotype73_consensus_160;clonotype73_consensus_159	2	3.6914e+16	CAASSGSWQLIF	TGTGCCGCATCTTCTGGCAGCTGGCAACTCATCTTT	TRAV4N-4		TRAJ22	TRAC	CASSDAGTLNERLFF	TGTGCCAGCAGTGATGCAGGGACACTCAACGAAAGATTATTTTTC	TRBV13-1		TRBJ1-4	TRBC1
clonotype74	clonotype74_consensus_162;clonotype74_consensus_161	2	3.6914e+16	CAVPVNTGNYKYVF	TGTGCAGTGCCCGTTAATACAGGAAACTACAAATACGTCTTT	TRAV7D-3		TRAJ40	TRAC	CASSYGGNTEVFF	TGTGCTAGCAGTTACGGGGGAAACACAGAAGTCTTCTTT	TRBV29		TRBJ1-1	TRBC1
clonotype75	clonotype75_consensus_165;clonotype75_consensus_163;clonotype75_consensus_164	2	3.6914e+16	CAWSSNTNKVVF	TGTGCTTGGTCTTCCAATACCAACAAAGTCGTCTTT	TRAV12-2		TRAJ34	TRAC	CASSPRGDTEVFF;CASSQEQSNERLFF	TGTGCCAGCTCTCCCAGGGGGGACACAGAAGTCTTCTTT;TGTGCCAGCAGCCAAGAACAGTCCAACGAAAGATTATTTTTC	TRBV12-2;TRBV5	;	TRBJ1-1;TRBJ1-4	TRBC1;TRBC1
clonotype76	clonotype76_consensus_167;clonotype76_consensus_166	2	3.6914e+16	CAVSARGNTGKLIF	TGTGCTGTGAGCGCGAGGGGCAATACCGGAAAACTCATCTTT	TRAV9-1		TRAJ37	TRAC	CASSQEGAGNTLYF	TGTGCCAGCAGCCAAGAGGGGGCTGGAAATACGCTCTATTTT	TRBV5		TRBJ1-3	TRBC1
clonotype77	clonotype77_consensus_169;clonotype77_consensus_168	2	3.6914e+16	CAASENNAGAKLTF	TGTGCAGCTAGTGAGAATAATGCAGGTGCCAAGCTCACATTC	TRAV7D-4		TRAJ39	TRAC	CASSRQGAGERLFF	TGTGCCAGCAGCCGACAGGGGGCGGGCGAAAGATTATTTTTC	TRBV5	TRBD1	TRBJ1-4	TRBC1
clonotype78	clonotype78_consensus_171;clonotype78_consensus_172;clonotype78_consensus_170	2	3.6914e+16	CALSAASSGSWQLIF;CATDAGTGGYKVVF	TGTGCTCTGAGCGCAGCATCTTCTGGCAGCTGGCAACTCATCTTT;TGTGCTACTGATGCAGGGACTGGAGGCTATAAAGTGGTCTTT	TRAV9N-4;TRAV8N-2	;	TRAJ22;TRAJ12	TRAC;TRAC	CASSFHNSPLYF	TGTGCCAGCAGTTTCCATAATTCGCCCCTCTACTTT	TRBV14		TRBJ1-6	TRBC1
clonotype79	clonotype79_consensus_174;clonotype79_consensus_173	2	3.6914e+16	CALGGNMGYKLTF	TGTGCTCTGGGTGGCAACATGGGCTACAAACTTACCTTC	TRAV6N-7		TRAJ9	TRAC	CASSGRQDGNERLFF	TGTGCCAGCAGTGGTCGACAGGATGGCAACGAAAGATTATTTTTC	TRBV13-1		TRBJ1-4	TRBC1
clonotype80	clonotype80_consensus_176;clonotype80_consensus_175	2	3.6914e+16	CAVSVATNSAGNKLTF	TGCGCAGTCAGTGTGGCGACTAACAGTGCAGGGAACAAGCTAACTTTT	TRAV3N-3		TRAJ17	TRAC	CASSPRGSGTEVFF	TGTGCCAGCAGCCCCAGGGGGAGCGGCACAGAAGTCTTCTTT	TRBV5		TRBJ1-1	TRBC1
clonotype81	clonotype81_consensus_178;clonotype81_consensus_177	2	3.6914e+16	CAASTSTGANTGKLTF	TGTGCAGCAAGCACGAGCACTGGAGCTAACACTGGAAAGCTCACGTTT	TRAV10		TRAJ52	TRAC	CASSLLGYEQYF	TGTGCAAGCAGCTTACTGGGGTATGAACAGTACTTC	TRBV16		TRBJ2-7	TRBC2
clonotype82	clonotype82_consensus_180;clonotype82_consensus_179	2	3.6914e+16	CALRDRYGSSGNKLIF	TGCGCTCTGAGGGACCGTTATGGGAGCAGTGGCAACAAGCTCATCTTT	TRAV6N-6		TRAJ32	TRAC	CASSPSPTEVFF	TGTGCCAGCAGTCCCTCCCCGACAGAAGTCTTCTTT	TRBV26		TRBJ1-1	TRBC1
clonotype83	clonotype83_consensus_182;clonotype83_consensus_181	2	3.6914e+16	CALSDRGNMGYKLTF	TGTGCTCTGAGTGATCGAGGCAACATGGGCTACAAACTTACCTTC	TRAV12D-3		TRAJ9	TRAC	CASSGRQGTNERLFF	TGTGCCAGCAGTGGTCGACAGGGAACCAACGAAAGATTATTTTTC	TRBV13-1		TRBJ1-4	TRBC1
clonotype84	clonotype84_consensus_184;clonotype84_consensus_183	2	3.6914e+16	CAARATGNYKYVF	TGTGCAGCAAGGGCTACAGGAAACTACAAATACGTCTTT	TRAV14N-3		TRAJ40	TRAC	CASSDPGRNAEQFF	TGTGCCAGCAGTGACCCAGGGAGGAATGCTGAGCAGTTCTTC	TRBV13-3		TRBJ2-1	TRBC2
clonotype85	clonotype85_consensus_186;clonotype85_consensus_187;clonotype85_consensus_185	2	3.6914e+16	CAASAGNTGGLSGKLTF;CALSELRLGANTGGLSGKLTF	TGTGCAGCAAGTGCGGGGAATACTGGAGGACTAAGTGGTAAATTAACATTC;TGCGCTCTCTCGGAACTGAGACTGGGGGCGAATACTGGAGGACTAAGTGGTAAATTAACATTC	TRAV14N-1;TRAV15N-2	;	TRAJ2;TRAJ2	TRAC;TRAC	CASSPYRDEQFF	TGTGCCAGCAGTCCGTACAGGGATGAGCAGTTCTTC	TRBV26		TRBJ2-1	TRBC2
clonotype86	clonotype86_consensus_189;clonotype86_consensus_188	2	3.6914e+16	CAASGTGSFNKLTF	TGTGCAGCAAGCGGGACTGGTAGCTTCAATAAGTTGACCTTT	TRAV7D-2		TRAJ4	TRAC	CASSDTNSDYTF	TGTGCCAGCAGTGACACAAACTCCGACTACACCTTC	TRBV13-1		TRBJ1-2	TRBC1
clonotype87	clonotype87_consensus_192;clonotype87_consensus_190;clonotype87_consensus_191	2	3.6914e+16	CAIEDQGGRALIF	TGTGCTATAGAAGACCAGGGAGGCAGAGCTCTGATATTT	TRAV13-2		TRAJ15	TRAC	CASSQEGQNYAEQFF;CTCSAKNTGQLYF	TGTGCCAGCAGCCAAGAAGGGCAGAACTATGCTGAGCAGTTCTTC;TGCACCTGCAGTGCTAAAAACACCGGGCAGCTCTACTTT	TRBV5;TRBV1	;	TRBJ2-1;TRBJ2-2	TRBC2;TRBC2
clonotype88	clonotype88_consensus_194;clonotype88_consensus_193	2	3.6914e+16	CAFLTGSGGKLTL	TGTGCTTTCCTTACTGGCAGTGGTGGAAAACTCACTTTG	TRAV13-1		TRAJ44	TRAC	CASSPGQFSNERLFF	TGTGCCAGCAGCCCCGGACAGTTTTCCAACGAAAGATTATTTTTC	TRBV5		TRBJ1-4	TRBC1
clonotype89	clonotype89_consensus_196;clonotype89_consensus_195	2	3.6914e+16	CALRGTQVVGQLTF	TGTGCTTTGAGGGGGACACAGGTTGTGGGGCAGCTCACTTTC	TRAV12N-2		TRAJ5	TRAC	CASSMMGGSSAETLYF	TGTGCCAGCAGTATGATGGGGGGGTCTAGTGCAGAAACGCTGTATTTT	TRBV19		TRBJ2-3	TRBC2
clonotype90	clonotype90_consensus_198;clonotype90_consensus_197	2	3.6914e+16	CALSEGDYANKMIF	TGTGCTTTGAGTGAGGGGGACTATGCAAACAAGATGATCTTT	TRAV12-2		TRAJ47	TRAC	CASSLGSSYEQYF	TGTGCAAGCAGCTTAGGGAGCTCCTATGAACAGTACTTC	TRBV16		TRBJ2-7	TRBC2
clonotype91	clonotype91_consensus_200;clonotype91_consensus_199	2	3.6914e+16	CALDPPYGSSGNKLIF	TGTGCTTTGGACCCCCCCTATGGGAGCAGTGGCAACAAGCTCATCTTT	TRAV13-1		TRAJ32	TRAC	CASSLDWNSYEQYF	TGTGCCAGCAGTTTGGACTGGAATTCTTATGAACAGTACTTC	TRBV10		TRBJ2-7	TRBC2
clonotype92	clonotype92_consensus_202;clonotype92_consensus_201	2	3.6914e+16	CATGPPSFSKLVF	TGTGCTACTGGGCCCCCCTCCTTCAGCAAGCTGGTGTTT	TRAV8-1		TRAJ50	TRAC	CASSPDSSGNTLYF	TGTGCCAGCAGCCCCGACAGTTCTGGAAATACGCTCTATTTT	TRBV10		TRBJ1-3	TRBC1
clonotype93	clonotype93_consensus_204;clonotype93_consensus_203	2	3.6914e+16	CILRVWGQGGSAKLIF	TGTATCCTGAGAGTATGGGGTCAAGGAGGGTCTGCGAAGCTCATCTTT	TRAV21-DV12		TRAJ57	TRAC	CASSLDNYAEQFF	TGTGCCAGCAGCTTGGACAACTATGCTGAGCAGTTCTTC	TRBV3		TRBJ2-1	TRBC2
clonotype94	clonotype94_consensus_206;clonotype94_consensus_205	2	3.6914e+16	CAAGDSNYQLIW	TGTGCAGCAGGGGATAGCAACTATCAGTTGATCTGG	TRAV10		TRAJ33	TRAC	CASRQQDTQYF	TGTGCCAGCAGGCAGCAAGACACCCAGTACTTT	TRBV19		TRBJ2-5	TRBC2
clonotype95	clonotype95_consensus_208;clonotype95_consensus_207	2	3.6914e+16	CAVSPGGSNAKLTF	TGTGCAGTGAGTCCTGGAGGAAGCAATGCAAAGCTAACCTTC	TRAV7-1		TRAJ42	TRAC	CASSQGTGGPYEQYF	TGTGCCAGCAGCCAAGGGACTGGGGGGCCTTATGAACAGTACTTC	TRBV5	TRBD2	TRBJ2-7	TRBC2
clonotype96	clonotype96_consensus_211;clonotype96_consensus_209;clonotype96_consensus_210	2	3.6914e+16	CAASMEGNTGKLIF	TGTGCAGCAAGCATGGAAGGCAATACCGGAAAACTCATCTTT	TRAV7D-2		TRAJ37	TRAC	CASSIHRGRGSDYTF;CASSTANTGQLYF	TGTGCCAGCAGTATCCACAGGGGGCGCGGCTCCGACTACACCTTC;TGTGCAAGCAGCACAGCAAACACCGGGCAGCTCTACTTT	TRBV19;TRBV16	TRBD1;	TRBJ1-2;TRBJ2-2	TRBC1;TRBC2
clonotype97	clonotype97_consensus_213;clonotype97_consensus_212	2	3.6914e+16	CVLSASSGSWQLIF	TGTGTTTTGAGCGCGTCTTCTGGCAGCTGGCAACTCATCTTT	TRAV9-2		TRAJ22	TRAC	CASSTGPEQFF	TGTGCCAGCAGTACAGGTCCTGAGCAGTTCTTC	TRBV19		TRBJ2-1	TRBC2
clonotype98	clonotype98_consensus_215;clonotype98_consensus_214	2	3.6914e+16	CALSDSFNKLTF	TGTGCTCTGAGTGACAGCTTCAATAAGTTGACCTTT	TRAV12N-1		TRAJ4	TRAC	CASSQDYRTNERLFF	TGTGCCAGCAGCCAAGATTACAGGACCAACGAAAGATTATTTTTC	TRBV5		TRBJ1-4	TRBC1
clonotype99	clonotype99_consensus_217;clonotype99_consensus_218;clonotype99_consensus_216	2	3.6914e+16	CAATSGGNYKPTF;CALRPTSGGNYKPTF	TGTGCAGCCACCTCAGGAGGAAACTACAAACCTACGTTT;TGTGCTTTGAGGCCAACCTCAGGAGGAAACTACAAACCTACGTTT	TRAV14N-3;TRAV12N-2	;	TRAJ6;TRAJ6	TRAC;TRAC	CASSPSSQNTLYF	TGTGCCAGCAGTCCCAGTAGTCAAAACACCTTGTACTTT	TRBV15		TRBJ2-4	TRBC2
clonotype100	clonotype100_consensus_220;clonotype100_consensus_219	2	3.6914e+16	CAARITGNTGKLIF	TGTGCAGCAAGGATAACAGGCAATACCGGAAAACTCATCTTT	TRAV10D		TRAJ37	TRAC	CASSHDWGNYAEQFF	TGTGCCAGCAGCCATGACTGGGGTAACTATGCTGAGCAGTTCTTC	TRBV5		TRBJ2-1	TRBC2
clonotype101	clonotype101_consensus_222;clonotype101_consensus_221	2	3.6914e+16	CALGGHDTNAYKVIF	TGTGCTCTGGGTGGACATGACACAAATGCTTACAAAGTCATCTTT	TRAV6N-7		TRAJ30	TRAC	CASSLLTVYAEQFF	TGTGCTAGCAGTTTATTGACGGTCTATGCTGAGCAGTTCTTC	TRBV29		TRBJ2-1	TRBC2
clonotype102	clonotype102_consensus_224;clonotype102_consensus_223	2	3.6914e+16	CAASEDQGGRALIF	TGTGCAGCAAGTGAGGACCAGGGAGGCAGAGCTCTGATATTT	TRAV14-1		TRAJ15	TRAC	CASSIQYEQYF	TGTGCCAGCAGTATACAGTATGAACAGTACTTC	TRBV19		TRBJ2-7	TRBC2
clonotype103	clonotype103_consensus_226;clonotype103_consensus_225	2	3.6914e+16	CALSLNNNAGAKLTF	TGTGCTCTGAGTTTGAATAATAATGCAGGTGCCAAGCTCACATTC	TRAV6-7-DV9		TRAJ39	TRAC	CASSQVGGRAETLYF	TGTGCCAGCAGCCAAGTGGGGGGGCGGGCAGAAACGCTGTATTTT	TRBV5		TRBJ2-3	TRBC2
clonotype104	clonotype104_consensus_228;clonotype104_consensus_227	2	3.6914e+16	CAASDDSNYQLIW	TGTGCTGCAAGTGATGATAGCAACTATCAGTTGATCTGG	TRAV5-4		TRAJ33	TRAC	CASSQDQYTEVFF	TGTGCCAGCAGCCAAGATCAGTACACAGAAGTCTTCTTT	TRBV2		TRBJ1-1	TRBC1
clonotype105	clonotype105_consensus_230;clonotype105_consensus_231;clonotype105_consensus_229	2	3.6914e+16	CAPGGSNNRLTL;CVVGMLSGSFNKLTF	TGTGCTCCAGGGGGCAGCAACAACAGACTTACTTTG;TGTGTGGTGGGGATGTTATCTGGTAGCTTCAATAAGTTGACCTTT	TRAV12D-3;TRAV11	;	TRAJ7;TRAJ4	TRAC;TRAC	CASSTGGGEQYF	TGTGCCAGCAGTACGGGGGGTGGGGAACAGTACTTC	TRBV19		TRBJ2-7	TRBC2
clonotype106	clonotype106_consensus_233;clonotype106_consensus_232	2	3.6914e+16	CAMREGNYAQGLTF	TGTGCTATGAGAGAGGGAAACTATGCCCAGGGATTAACCTTC	TRAV16N		TRAJ26	TRAC	CASSIRQTEVFF	TGTGCCAGCAGTATAAGGCAAACAGAAGTCTTCTTT	TRBV19		TRBJ1-1	TRBC1
clonotype107	clonotype107_consensus_235;clonotype107_consensus_234	2	3.6914e+16	CVLGDRPGNTGKLIF	TGTGTTCTGGGTGACCGACCAGGCAATACCGGAAAACTCATCTTT	TRAV6-1		TRAJ37	TRAC	CASSQDALGGLGEQYF	TGTGCCAGCAGCCAAGACGCTCTGGGGGGGCTAGGAGAACAGTACTTC	TRBV5	TRBD2	TRBJ2-7	TRBC2
clonotype108	clonotype108_consensus_237;clonotype108_consensus_236	2	3.6914e+16	CAVSRYTNKVVF	TGTGCAGTGAGCAGATATACCAACAAAGTCGTCTTT	TRAV7-5		TRAJ34	TRAC	CASSLRLGGAEQYF	TGTGCCAGCAGCTTAAGGCTGGGGGGTGCGGAACAGTACTTC	TRBV3		TRBJ2-7	TRBC2
clonotype109	clonotype109_consensus_239;clonotype109_consensus_238	2	3.6914e+16	CALSRSNNRIFF	TGTGCTCTGAGTAGGAGCAATAACAGAATCTTCTTT	TRAV6-5		TRAJ31	TRAC	CASSLERNTGQLYF	TGTGCCAGCAGCTTAGAGCGAAACACCGGGCAGCTCTACTTT	TRBV3		TRBJ2-2	TRBC2
clonotype110	clonotype110_consensus_242;clonotype110_consensus_240;clonotype110_consensus_241	2	3.6914e+16	CAENYNQGKLIF	TGCGCAGAGAATTATAACCAGGGGAAGCTTATCTTT	TRAV3N-3		TRAJ23	TRAC	CASRLTGYYAEQFF;CASSPDNSQNTLYF	TGTGCCAGCAGATTGACTGGGTACTATGCTGAGCAGTTCTTC;TGTGCCAGCAGCCCCGACAATAGTCAAAACACCTTGTACTTT	TRBV14;TRBV3	;	TRBJ2-1;TRBJ2-4	TRBC2;TRBC2
clonotype111	clonotype111_consensus_245;clonotype111_consensus_243;clonotype111_consensus_244	2	3.6914e+16	CAMREGASSGSWQLIF	TGTGCTATGAGAGAGGGAGCATCTTCTGGCAGCTGGCAACTCATCTTT	TRAV16N		TRAJ22	TRAC	CASSLDPANSDYTF;CASSLEMGGLEQYF	TGTGCCAGCAGTTTAGACCCTGCAAACTCCGACTACACCTTC;TGTGCCAGCTCTCTCGAGATGGGGGGGCTTGAACAGTACTTC	TRBV15;TRBV12-1	;	TRBJ1-2;TRBJ2-7	TRBC1;TRBC2
clonotype112	clonotype112_consensus_247;clonotype112_consensus_248;clonotype112_consensus_246	2	3.6914e+16	CALENQGGSAKLIF;CALSDRYDNNNAPRF	TGTGCACTGGAGAATCAAGGAGGGTCTGCGAAGCTCATCTTT;TGTGCTCTGAGTGATAGGTACGATAACAACAATGCCCCACGATTT	TRAV17;TRAV12-3	;	TRAJ57;TRAJ43	TRAC;TRAC	CTCSATGIHYEQYF	TGCACCTGCAGTGCAACTGGGATACACTATGAACAGTACTTC	TRBV1		TRBJ2-7	TRBC2
clonotype113	clonotype113_consensus_250;clonotype113_consensus_249	2	3.6914e+16	CAIEVSNNRIFF	TGTGCTATAGAAGTAAGCAATAACAGAATCTTCTTT	TRAV13-2		TRAJ31	TRAC	CARPGRSYNSPLYF	TGTGCCAGGCCGGGCCGCTCCTATAATTCGCCCCTCTACTTT	TRBV14		TRBJ1-6	TRBC1
clonotype114	clonotype114_consensus_252;clonotype114_consensus_253;clonotype114_consensus_251	2	3.6914e+16	CAAYRGSALGRLHF;CALGKTGFASALTF	TGTGCAGCTTATAGAGGTTCAGCCTTAGGGAGGCTGCATTTT;TGTGCTCTGGGCAAGACAGGCTTTGCAAGTGCGCTGACATTT	TRAV7-4;TRAV12-3	;	TRAJ18;TRAJ35	TRAC;TRAC	CASSDAGAGRGTEVFF	TGTGCCAGCAGTGATGCAGGGGCAGGGAGAGGCACAGAAGTCTTCTTT	TRBV13-3	TRBD1	TRBJ1-1	TRBC1
clonotype115	clonotype115_consensus_255;clonotype115_consensus_254	2	3.6914e+16	CAMRDVGSGGKLTL	TGTGCTATGAGAGATGTTGGCAGTGGTGGAAAACTCACTTTG	TRAV6-3		TRAJ44	TRAC	CASSLWGGSQNTLYF	TGTGCCAGCAGCCTCTGGGGGGGTAGTCAAAACACCTTGTACTTT	TRBV10		TRBJ2-4	TRBC2
clonotype116	clonotype116_consensus_258;clonotype116_consensus_256;clonotype116_consensus_257	2	3.6914e+16	CALSDPSYNQGKLIF	TGTGCTCTGAGTGATCCGAGTTATAACCAGGGGAAGCTTATCTTT	TRAV6-5		TRAJ23	TRAC	CASNAGGRGYAEQFF;CASSFYTGQLYF	TGTGCTAGCAACGCTGGGGGGCGCGGCTATGCTGAGCAGTTCTTC;TGTGCCAGCAGCTTTTACACCGGGCAGCTCTACTTT	TRBV29;TRBV3	;	TRBJ2-1;TRBJ2-2	TRBC2;TRBC2
clonotype117	clonotype117_consensus_260;clonotype117_consensus_259	2	3.6914e+16	CALEDQGGSAKLIF	TGTGCACTGGAGGATCAAGGAGGGTCTGCGAAGCTCATCTTT	TRAV17		TRAJ57	TRAC	CASSRDWGSGEQYF	TGTGCCAGCAGCAGGGACTGGGGGTCTGGGGAACAGTACTTC	TRBV3		TRBJ2-7	TRBC2
clonotype118	clonotype118_consensus_262;clonotype118_consensus_261	2	3.6914e+16	CAGSNSAGNKLTF	TGTGCAGGTTCTAACAGTGCAGGGAACAAGCTAACTTTT	TRAV10		TRAJ17	TRAC	CASSDLLGGTQNTLYF	TGTGCCAGCAGTGATCTACTGGGGGGGACTCAAAACACCTTGTACTTT	TRBV13-3		TRBJ2-4	TRBC2
clonotype119	clonotype119_consensus_264;clonotype119_consensus_263	2	3.6914e+16	CALSGQGGRALIF	TGTGCTCTGAGTGGCCAGGGAGGCAGAGCTCTGATATTT	TRAV12D-3		TRAJ15	TRAC	CASSLGTGITEVFF	TGTGCCAGCAGTCTCGGGACAGGGATCACAGAAGTCTTCTTT	TRBV26	TRBD1	TRBJ1-1	TRBC1
clonotype120	clonotype120_consensus_266;clonotype120_consensus_265	2	3.6914e+16	CAMRERNNNNAPRF	TGTGCTATGAGAGAGCGCAATAACAACAATGCCCCACGATTT	TRAV16		TRAJ43	TRAC	CASSSGLGGLEQYF	TGTGCCAGCAGCTCGGGACTGGGGGGCCTTGAACAGTACTTC	TRBV3	TRBD2	TRBJ2-7	TRBC2
clonotype121	clonotype121_consensus_268;clonotype121_consensus_267	2	3.6914e+16	CAASKSDYGSSGNKLIF	TGTGCAGCAAGCAAATCGGATTATGGGAGCAGTGGCAACAAGCTCATCTTT	TRAV7D-2		TRAJ32	TRAC	CASSLLGVSAETLYF	TGTGCCAGCAGTTTACTGGGGGTTAGTGCAGAAACGCTGTATTTT	TRBV10		TRBJ2-3	TRBC2
clonotype122	clonotype122_consensus_270;clonotype122_consensus_269	2	3.6914e+16	CALGENTGNYKYVF	TGTGCTCTGGGTGAGAATACAGGAAACTACAAATACGTCTTT	TRAV6N-7		TRAJ40	TRAC	CASSLQGYNNQAPLF	TGTGCTAGCAGTCTCCAGGGATATAACAACCAGGCTCCGCTTTTT	TRBV29		TRBJ1-5	TRBC1
clonotype123	clonotype123_consensus_272;clonotype123_consensus_271	2	3.6914e+16	CAASDNYAQGLTF	TGTGCAGCAAGTGATAACTATGCCCAGGGATTAACCTTC	TRAV14-1		TRAJ26	TRAC	CASSLEAGSNERLFF	TGTGCAAGCAGCTTAGAAGCGGGTTCCAACGAAAGATTATTTTTC	TRBV16		TRBJ1-4	TRBC1
clonotype124	clonotype124_consensus_274;clonotype124_consensus_273	2	3.6914e+16	CAANTGANTGKLTF	TGTGCTGCGAACACTGGAGCTAACACTGGAAAGCTCACGTTT	TRAV4-4-DV10		TRAJ52	TRAC	CASSPGRRSGNTLYF	TGTGCCAGCAGCCCCGGGCGTCGTTCTGGAAATACGCTCTATTTT	TRBV3		TRBJ1-3	TRBC1
clonotype125	clonotype125_consensus_276;clonotype125_consensus_275	2	3.6914e+16	CATDASAGNKLTF	TGTGCTACAGATGCGAGTGCAGGGAACAAGCTAACTTTT	TRAV8D-2		TRAJ17	TRAC	CASSQDTGGAGTGQLYF	TGTGCCAGCAGCCAAGATACGGGGGGCGCGGGCACCGGGCAGCTCTACTTT	TRBV5		TRBJ2-2	TRBC2
clonotype126	clonotype126_consensus_278;clonotype126_consensus_279;clonotype126_consensus_277	2	3.6914e+16	CAASVHSGGSNAKLTF;CALSLNYAQGLTF	TGTGCAGCAAGTGTCCATTCTGGAGGAAGCAATGCAAAGCTAACCTTC;TGTGCTCTGAGCCTTAACTATGCCCAGGGATTAACCTTC	TRAV14-3;TRAV6-5	;	TRAJ42;TRAJ26	TRAC;TRAC	CASSLGRRSGNTLYF	TGTGCCAGCAGCTTGGGAAGGCGTTCTGGAAATACGCTCTATTTT	TRBV3		TRBJ1-3	TRBC1
clonotype127	clonotype127_consensus_281;clonotype127_consensus_280	2	3.6914e+16	CAASANSNNRIFF	TGTGCTGCAAGTGCGAATAGCAATAACAGAATCTTCTTT	TRAV5N-4		TRAJ31	TRAC	CASSSQGAYEQYF	TGTGCCAGCAGTTCCCAGGGGGCTTATGAACAGTACTTC	TRBV19		TRBJ2-7	TRBC2
clonotype128	clonotype128_consensus_284;clonotype128_consensus_282;clonotype128_consensus_283	2	3.6914e+16	CAMRDRNNYAQGLTF	TGTGCTATGAGAGACAGAAATAACTATGCCCAGGGATTAACCTTC	TRAV16N		TRAJ26	TRAC	CASSRGIRNTLYF;CASSSRDRDGNTLYF	TGTGCTAGCAGTCGGGGGATTAGAAACACCTTGTACTTT;TGTGCCAGCAGTTCTCGGGACAGGGATGGAAATACGCTCTATTTT	TRBV29;TRBV14	;	TRBJ2-4;TRBJ1-3	TRBC2;TRBC1
clonotype129	clonotype129_consensus_286;clonotype129_consensus_285	2	3.6914e+16	CILRVPGYQNFYF	TGTATCCTGAGAGTCCCGGGTTACCAGAACTTCTATTTT	TRAV21-DV12		TRAJ49	TRAC	CASSLELGGLGAEQFF	TGTGCCAGCAGCTTAGAGCTGGGGGGGCTGGGAGCTGAGCAGTTCTTC	TRBV3		TRBJ2-1	TRBC2
clonotype130	clonotype130_consensus_288;clonotype130_consensus_289;clonotype130_consensus_287	2	3.6914e+16	CALEGRGTGYQNFYF;CILRVGGTGSKLSF	TGTGCACTGGAGGGCCGGGGCACGGGTTACCAGAACTTCTATTTT;TGTATCCTGAGAGTAGGAGGCACTGGGTCTAAGCTGTCATTT	TRAV17;TRAV21-DV12	;	TRAJ49;TRAJ58	TRAC;TRAC	CASSSGLGGSQNTLYF	TGTGCAAGCAGCTCGGGACTGGGGGGGAGTCAAAACACCTTGTACTTT	TRBV16	TRBD2	TRBJ2-4	TRBC2
clonotype131	clonotype131_consensus_291;clonotype131_consensus_292;clonotype131_consensus_290	2	3.6914e+16	CALSIYNQGKLIF;CAMREGTGNTGKLIF	TGTGCTCTGAGCATATATAACCAGGGGAAGCTTATCTTT;TGTGCTATGAGAGAGGGCACAGGCAATACCGGAAAACTCATCTTT	TRAV9N-4;TRAV16D-DV11	;	TRAJ23;TRAJ37	TRAC;TRAC	CASSLVGGARYAEQFF	TGTGCAAGCAGCTTAGTGGGGGGGGCGCGCTATGCTGAGCAGTTCTTC	TRBV16		TRBJ2-1	TRBC2
clonotype132	clonotype132_consensus_294;clonotype132_consensus_293	2	3.6914e+16	CAMREDNNAGAKLTF	TGTGCTATGAGAGAGGATAATAATGCAGGTGCCAAGCTCACATTC	TRAV16		TRAJ39	TRAC	CASSDPAYAEQFF	TGTGCCAGCAGTGATCCTGCCTATGCTGAGCAGTTCTTC	TRBV13-1		TRBJ2-1	TRBC2
clonotype133	clonotype133_consensus_296;clonotype133_consensus_295	2	3.6914e+16	CAMREGNNYAQGLTF	TGTGCTATGAGAGAGGGAAATAACTATGCCCAGGGATTAACCTTC	TRAV16N		TRAJ26	TRAC	CASSLGGGNTGQLYF	TGTGCTAGCAGTTTAGGGGGGGGAAACACCGGGCAGCTCTACTTT	TRBV29		TRBJ2-2	TRBC2
clonotype134	clonotype134_consensus_298;clonotype134_consensus_297	2	3.6914e+16	CAASDTNAYKVIF	TGTGCAGCAAGTGACACAAATGCTTACAAAGTCATCTTT	TRAV14N-3		TRAJ30	TRAC	CASGERGAETLYF	TGTGCCAGCGGTGAGAGGGGAGCAGAAACGCTGTATTTT	TRBV12-2+TRBV13-2		TRBJ2-3	TRBC2
clonotype135	clonotype135_consensus_300;clonotype135_consensus_299	2	3.6914e+16	CAVSTNAYKVIF	TGTGCAGTGAGCACAAATGCTTACAAAGTCATCTTT	TRAV7-5		TRAJ30	TRAC	CATGTGDTEVFF	TGTGCCACAGGGACAGGGGACACAGAAGTCTTCTTT	TRBV12-2+TRBV13-2	TRBD1	TRBJ1-1	TRBC1
clonotype136	clonotype136_consensus_302;clonotype136_consensus_301	2	3.6914e+16	CAASASNNRIFF	TGTGCAGCAAGTGCGAGCAATAACAGAATCTTCTTT	TRAV14N-3		TRAJ31	TRAC	CASGTGEDTQYF	TGTGCCAGCGGTACAGGGGAAGACACCCAGTACTTT	TRBV12-2+TRBV13-2	TRBD1	TRBJ2-5	TRBC2
clonotype137	clonotype137_consensus_304;clonotype137_consensus_303	2	3.6914e+16	CAASEASGGNYKPTF	TGTGCAGCAAGTGAGGCCTCAGGAGGAAACTACAAACCTACGTTT	TRAV14N-3		TRAJ6	TRAC	CASSSLAGAETLYF	TGTGCAAGCAGCTCCCTGGCCGGGGCAGAAACGCTGTATTTT	TRBV16		TRBJ2-3	TRBC2
clonotype138	clonotype138_consensus_306;clonotype138_consensus_305	2	3.6914e+16	CAVSMNYNQGKLIF	TGTGCAGTGAGCATGAATTATAACCAGGGGAAGCTTATCTTT	TRAV7N-5		TRAJ23	TRAC	CASGDNSGNTLYF	TGTGCCAGCGGTGATAATTCTGGAAATACGCTCTATTTT	TRBV12-2+TRBV13-2		TRBJ1-3	TRBC1
clonotype139	clonotype139_consensus_308;clonotype139_consensus_309;clonotype139_consensus_307	2	3.6914e+16	CAMESDYSNNRLTL;CAMREGINYGNEKITF	TGTGCTATGGAATCGGACTACAGCAACAACAGACTTACTTTG;TGTGCTATGAGAGAGGGCATCAACTATGGAAATGAGAAAATAACTTTT	TRAV13D-4;TRAV16N	;	TRAJ7;TRAJ48	TRAC;TRAC	CASEYRVEDTQYF	TGTGCCAGCGAGTACAGGGTGGAAGACACCCAGTACTTT	TRBV12-2+TRBV13-2		TRBJ2-5	TRBC2
clonotype140	clonotype140_consensus_311;clonotype140_consensus_310	2	3.6914e+16	CAASVNYGNEKITF	TGTGCAGCAAGTGTCAACTATGGAAATGAGAAAATAACTTTT	TRAV14-2		TRAJ48	TRAC	CASSLSNTGQLYF	TGTGCCAGCTCTCTTTCAAACACCGGGCAGCTCTACTTT	TRBV12-2		TRBJ2-2	TRBC2
clonotype141	clonotype141_consensus_313;clonotype141_consensus_312	2	3.6914e+16	CAVSTNAYKVIF	TGTGCAGTGAGCACAAATGCTTACAAAGTCATCTTT	TRAV7-5		TRAJ30	TRAC	CASSLLGYTGQLYF	TGTGCCAGCTCCCTACTGGGGTACACCGGGCAGCTCTACTTT	TRBV12-1		TRBJ2-2	TRBC2
clonotype142	clonotype142_consensus_315;clonotype142_consensus_314	2	3.6914e+16	CALDLITGNTGKLIF	TGTGCTTTGGATCTTATAACAGGCAATACCGGAAAACTCATCTTT	TRAV13-1		TRAJ37	TRAC	CASGDGQGGYTLYF	TGTGCCAGCGGTGATGGACAAGGGGGCTACACCTTGTACTTT	TRBV12-2+TRBV13-2	TRBD1	TRBJ2-4	TRBC2
clonotype143	clonotype143_consensus_317;clonotype143_consensus_316	2	3.6914e+16	CAVINTNTGKLTF	TGTGCTGTGATCAACACCAATACAGGCAAATTAACCTTT	TRAV9-1		TRAJ27	TRAC	CASSIWGDSYEQYF	TGTGCCAGCTCCATTTGGGGGGATTCCTATGAACAGTACTTC	TRBV12-1		TRBJ2-7	TRBC2
clonotype144	clonotype144_consensus_319;clonotype144_consensus_320;clonotype144_consensus_318	2	3.6914e+16	CAASRDTGYQNFYF;CALGERSNNRIFF	TGTGCAGCAAGTCGAGACACGGGTTACCAGAACTTCTATTTT;TGTGCTCTGGGTGAGAGGAGCAATAACAGAATCTTCTTT	TRAV14N-2;TRAV6D-6	;	TRAJ49;TRAJ31	TRAC;TRAC	CASGDMGGAETLYF	TGTGCCAGCGGTGATATGGGGGGAGCAGAAACGCTGTATTTT	TRBV12-2+TRBV13-2		TRBJ2-3	TRBC2
clonotype145	clonotype145_consensus_322;clonotype145_consensus_321	2	3.6914e+16	CAVSAYQGGRALIF	TGCGCAGTCAGTGCCTACCAGGGAGGCAGAGCTCTGATATTT	TRAV3N-3		TRAJ15	TRAC	CASGDAEASNERLFF	TGTGCCAGCGGTGATGCAGAGGCATCCAACGAAAGATTATTTTTC	TRBV12-2+TRBV13-2		TRBJ1-4	TRBC1
clonotype146	clonotype146_consensus_325;clonotype146_consensus_323;clonotype146_consensus_324	2	3.6914e+16	CALSESSGSWQLIF	TGTGCTCTGAGTGAATCTTCTGGCAGCTGGCAACTCATCTTT	TRAV6-5		TRAJ22	TRAC	CASGDAGTGNSDYTF;CASKTGEDEQYF	TGTGCCAGCGGTGATGCCGGGACAGGGAACTCCGACTACACCTTC;TGTGCCAGCAAGACAGGGGAAGATGAACAGTACTTC	TRBV12-2+TRBV13-2;TRBV13-3	TRBD1;	TRBJ1-2;TRBJ2-7	TRBC1;TRBC2
clonotype147	clonotype147_consensus_327;clonotype147_consensus_328;clonotype147_consensus_326	2	3.6914e+16	CAAGMDSNYQLIW;CALERGGSSGNKLIF	TGTGCTGCCGGGATGGATAGCAACTATCAGTTGATCTGG;TGTGCTTTGGAACGAGGGGGGAGCAGTGGCAACAAGCTCATCTTT	TRAV4-3;TRAV13-1	;	TRAJ33;TRAJ32	TRAC;TRAC	CASGDAQISNERLFF	TGTGCCAGCGGTGATGCACAAATTTCCAACGAAAGATTATTTTTC	TRBV12-2+TRBV13-2		TRBJ1-4	TRBC1
clonotype148	clonotype148_consensus_330;clonotype148_consensus_329	2	3.6914e+16	CALDHNQGGSAKLIF	TGCGCCTTGGACCATAATCAAGGAGGGTCTGCGAAGCTCATCTTT	TRAV6N-6		TRAJ57	TRAC	CASSPDWGISYEQYF	TGTGCCAGCTCTCCGGACTGGGGGATCTCCTATGAACAGTACTTC	TRBV12-1		TRBJ2-7	TRBC2
clonotype149	clonotype149_consensus_332;clonotype149_consensus_331	2	3.6914e+16	CAAGEDTGYQNFYF	TGCGCAGCAGGTGAAGACACGGGTTACCAGAACTTCTATTTT	TRAV19		TRAJ49	TRAC	CASSLGQGAGNTLYF	TGTGCCAGCTCTCTCGGGCAGGGGGCTGGAAATACGCTCTATTTT	TRBV12-2	TRBD1	TRBJ1-3	TRBC1
clonotype150	clonotype150_consensus_334;clonotype150_consensus_333	2	3.6914e+16	CAASYNSNNRIFF	TGTGCAGCAAGCTACAATAGCAATAACAGAATCTTCTTT	TRAV14D-3-DV8		TRAJ31	TRAC	CASSLTGGSAETLYF	TGTGCCAGCTCTCTGACTGGGGGTAGTGCAGAAACGCTGTATTTT	TRBV12-1		TRBJ2-3	TRBC2
clonotype151	clonotype151_consensus_336;clonotype151_consensus_335	2	3.6914e+16	CASGPGNMGYKLTF	TGTGCCTCCGGGCCCGGCAACATGGGCTACAAACTTACCTTC	TRAV14N-1		TRAJ9	TRAC	CASSLDGTVAETLYF	TGTGCCAGCTCTCTCGATGGGACTGTTGCAGAAACGCTGTATTTT	TRBV12-2		TRBJ2-3	TRBC2
clonotype152	clonotype152_consensus_338;clonotype152_consensus_337	2	3.6914e+16	CAMREGPGNYKYVF	TGTGCTATGAGAGAGGGCCCAGGAAACTACAAATACGTCTTT	TRAV16N		TRAJ40	TRAC	CASSLGTGDPGNTLYF	TGTGCCAGCTCTCTCGGGACAGGGGATCCTGGAAATACGCTCTATTTT	TRBV12-1	TRBD1	TRBJ1-3	TRBC1
clonotype153	clonotype153_consensus_340;clonotype153_consensus_339	2	3.6914e+16	CALSTHYNQGKLIF	TGTGCTCTGAGCACTCATTATAACCAGGGGAAGCTTATCTTT	TRAV9N-4		TRAJ23	TRAC	CASSWDWGGAGQNTLYF	TGTGCCAGCTCTTGGGACTGGGGGGGCGCGGGCCAAAACACCTTGTACTTT	TRBV12-2	TRBD2	TRBJ2-4	TRBC2
clonotype154	clonotype154_consensus_341	1	1.8457e+16							CAWRENTLYF	TGTGCCTGGAGGGAAAACACCTTGTACTTT	TRBV31		TRBJ2-4	TRBC2
clonotype155	clonotype155_consensus_342	1	1.8457e+16							CSSRQDTQYF	TGTAGTTCCCGCCAAGACACCCAGTACTTT	TRBV30		TRBJ2-5	TRBC2
clonotype156	clonotype156_consensus_343	1	1.8457e+16							CSSRDREVFF	TGTAGTTCTAGGGACAGAGAAGTCTTCTTT	TRBV30		TRBJ1-1	TRBC1
clonotype157	clonotype157_consensus_345;clonotype157_consensus_344	1	1.8457e+16	CAAESSNTNKVVF	TGTGCTGCTGAGTCTTCCAATACCAACAAAGTCGTCTTT	TRAV4-3		TRAJ34	TRAC	CAWSLREVFF	TGTGCCTGGAGTCTTAGAGAAGTCTTCTTT	TRBV31		TRBJ1-1	TRBC1
clonotype158	clonotype158_consensus_347;clonotype158_consensus_346	1	1.8457e+16	CAAERMDSNYQLIW	TGTGCTGCTGAGAGAATGGATAGCAACTATCAGTTGATCTGG	TRAV4-4-DV10		TRAJ33	TRAC	CGARGGTLYF	TGTGGTGCTAGGGGAGGCACGCTGTATTTT	TRBV20		TRBJ2-3	TRBC2
clonotype159	clonotype159_consensus_350;clonotype159_consensus_351;clonotype159_consensus_348;clonotype159_consensus_349	1	1.8457e+16	CAASMSNYNVLYF;CAVRAYDTNAYKVIF	TGTGCAGCAAGCATGTCTAATTACAACGTGCTTTACTTC;TGTGCTGTGAGGGCCTATGACACAAATGCTTACAAAGTCATCTTT	TRAV10;TRAV1	;	TRAJ21;TRAJ30	TRAC;TRAC	CASEDTQYF;CASSLSQDKDTQYF	TGTGCCAGCGAAGACACCCAGTACTTT;TGTGCTAGCAGTTTATCGCAGGACAAAGACACCCAGTACTTT	TRBV13-3;TRBV29	;	TRBJ2-5;TRBJ2-5	TRBC2;TRBC2
clonotype160	clonotype160_consensus_353;clonotype160_consensus_352	1	1.8457e+16	CALEGDGNEKITF	TGTGCACTGGAGGGAGATGGAAATGAGAAAATAACTTTT	TRAV17		TRAJ48	TRAC	CAWSNAEQFF	TGTGCCTGGAGTAATGCTGAGCAGTTCTTC	TRBV31		TRBJ2-1	TRBC2
clonotype161	clonotype161_consensus_355;clonotype161_consensus_354	1	1.8457e+16	CAVSMGGGSNAKLTF	TGTGCAGTGAGCATGGGGGGAGGAAGCAATGCAAAGCTAACCTTC	TRAV7-6		TRAJ42	TRAC	CAWSYREVFF	TGTGCCTGGAGTTACAGGGAAGTCTTCTTT	TRBV31		TRBJ1-1	TRBC1
clonotype162	clonotype162_consensus_357;clonotype162_consensus_356	1	1.8457e+16	CAAYDRGSALGRLHF	TGTGCAGCCTATGATAGAGGTTCAGCCTTAGGGAGGCTGCATTTT	TRAV7-4		TRAJ18	TRAC	CASSDAEQFF	TGTGCCAGCAGTGATGCTGAGCAGTTCTTC	TRBV13-1		TRBJ2-1	TRBC2
clonotype163	clonotype163_consensus_360;clonotype163_consensus_358;clonotype163_consensus_359	1	1.8457e+16	CAVSIPGTGSNRLTF	TGTGCTGTGAGCATCCCAGGCACTGGGAGTAACAGGCTCACTTTT	TRAV9N-3		TRAJ28	TRAC	CASSSGTGIEQYF;CAWNQDTQYF	TGTGCCAGCAGCTCCGGGACAGGGATTGAACAGTACTTC;TGTGCCTGGAACCAAGACACCCAGTACTTT	TRBV13-3;TRBV31	TRBD1;	TRBJ2-7;TRBJ2-5	TRBC2;TRBC2
clonotype164	clonotype164_consensus_363;clonotype164_consensus_361;clonotype164_consensus_362	1	1.8457e+16	CALEGSPGNTGKLIF	TGTGCACTGGAGGGATCCCCAGGCAATACCGGAAAACTCATCTTT	TRAV17		TRAJ37	TRAC	CASSPRATGQLYF;CGARVSDYTF	TGTGCCAGCAGTCCCAGGGCCACCGGGCAGCTCTACTTT;TGTGGTGCTAGGGTCTCCGACTACACCTTC	TRBV14;TRBV20	;	TRBJ2-2;TRBJ1-2	TRBC2;TRBC1
clonotype165	clonotype165_consensus_364	1	1.8457e+16	CANNAGAKLTF	TGTGCAAATAATGCAGGTGCCAAGCTCACATTC	TRAV13N-1		TRAJ39	TRAC
clonotype166	clonotype166_consensus_365	1	1.8457e+16	CAMDSNYQLIW	TGTGCTATGGATAGCAACTATCAGTTGATCTGG	TRAV13D-1		TRAJ33	TRAC
clonotype167	clonotype167_consensus_366	1	1.8457e+16							CASSQGEQYF	TGTGCCAGCAGCCAAGGTGAACAGTACTTC	TRBV5		TRBJ2-7	TRBC2
clonotype168	clonotype168_consensus_367	1	1.8457e+16							CAWSPGVEQYF	TGTGCCTGGAGTCCTGGGGTGGAACAGTACTTC	TRBV31		TRBJ2-7	TRBC2
clonotype169	clonotype169_consensus_368	1	1.8457e+16							CASSDREQYF	TGTGCCAGCAGTGACAGAGAACAGTACTTC	TRBV13-3		TRBJ2-7	TRBC2
clonotype170	clonotype170_consensus_369	1	1.8457e+16							CASGQNTLYF	TGTGCCAGCGGTCAAAACACCTTGTACTTT	TRBV13-2		TRBJ2-4	TRBC2
clonotype171	clonotype171_consensus_370	1	1.8457e+16							CASGDLEVFF	TGTGCCAGCGGTGATTTAGAAGTCTTCTTT	TRBV13-2		TRBJ1-1	TRBC1
clonotype172	clonotype172_consensus_371	1	1.8457e+16							CASSDSYEQYF	TGTGCCAGCAGTGACAGTTATGAACAGTACTTC	TRBV13-1		TRBJ2-7	TRBC2
clonotype173	clonotype173_consensus_372	1	1.8457e+16							CASSDRNTLYF	TGTGCCAGCAGTGACCGAAATACGCTCTATTTT	TRBV13-1		TRBJ1-3	TRBC1
clonotype174	clonotype174_consensus_373	1	1.8457e+16							CASSDEGGQYF	TGTGCCAGCAGTGATGAGGGGGGACAGTACTTC	TRBV13-1		TRBJ2-7	TRBC2
clonotype175	clonotype175_consensus_374	1	1.8457e+16							CASSDAGDYTF	TGTGCCAGCAGTGATGCCGGGGACTACACCTTC	TRBV13-1		TRBJ1-2	TRBC1
clonotype176	clonotype176_consensus_375	1	1.8457e+16							CASSGQGPLYF	TGTGCCAGCAGTGGACAGGGGCCGCTCTATTTT	TRBV13-1	TRBD1	TRBJ1-3	TRBC1
clonotype177	clonotype177_consensus_376	1	1.8457e+16							CASSVSYEQYF	TGTGCCAGCAGTGTGAGCTATGAACAGTACTTC	TRBV13-1		TRBJ2-7	TRBC2
clonotype178	clonotype178_consensus_377	1	1.8457e+16							CASRLGETLYF	TGTGCCAGCCGACTGGGGGAAACGCTGTATTTT	TRBV13-1		TRBJ2-3	TRBC2
clonotype179	clonotype179_consensus_378	1	1.8457e+16							CSSRGGERLFF	TGTAGTTCTAGAGGGGGCGAAAGATTATTTTTC	TRBV30		TRBJ1-4	TRBC1
clonotype180	clonotype180_consensus_379	1	1.8457e+16							CGAGTKNTLYF	TGTGGTGCCGGGACAAAAAACACCTTGTACTTT	TRBV20		TRBJ2-4	TRBC2
clonotype181	clonotype181_consensus_380	1	1.8457e+16							CGARSSYEQYF	TGTGGTGCTAGGAGCTCCTATGAACAGTACTTC	TRBV20		TRBJ2-7	TRBC2
clonotype182	clonotype182_consensus_381	1	1.8457e+16							CGAGRNSDYTF	TGTGGTGCTGGGAGGAACTCCGACTACACCTTC	TRBV20		TRBJ1-2	TRBC1
clonotype183	clonotype183_consensus_383;clonotype183_consensus_382	1	1.8457e+16	CAISSSFSKLVF	TGTGCTATATCCTCCTCCTTCAGCAAGCTGGTGTTT	TRAV13-2		TRAJ50	TRAC	CASSDRNTLYF	TGTGCCAGCAGTGATCGGAACACCTTGTACTTT	TRBV13-1		TRBJ2-4	TRBC2
clonotype184	clonotype184_consensus_385;clonotype184_consensus_384	1	1.8457e+16	CAIDQGGSAKLIF	TGTGCTATAGATCAAGGAGGGTCTGCGAAGCTCATCTTT	TRAV13-2		TRAJ57	TRAC	CASSDQDTQYF	TGTGCCAGCAGTGATCAAGACACCCAGTACTTT	TRBV13-1		TRBJ2-5	TRBC2
clonotype185	clonotype185_consensus_387;clonotype185_consensus_386	1	1.8457e+16	CATDNNNAPRF	TGTGCTACTGATAACAACAATGCCCCACGATTT	TRAV8D-1		TRAJ43	TRAC	CASSDPYEQYF	TGTGCCAGCAGTGATCCATATGAACAGTACTTC	TRBV13-1		TRBJ2-7	TRBC2
clonotype186	clonotype186_consensus_389;clonotype186_consensus_388	1	1.8457e+16	CAAEAGGNEKITF	TGTGCTGCTGAGGCCGGAGGAAATGAGAAAATAACTTTT	TRAV4-4-DV10		TRAJ48	TRAC	CASSDADTQYF	TGTGCCAGCAGTGATGCGGACACCCAGTACTTT	TRBV13-1		TRBJ2-5	TRBC2
clonotype187	clonotype187_consensus_391;clonotype187_consensus_390	1	1.8457e+16	CAIDYMSNYNVLYF	TGTGCTATAGATTACATGTCTAATTACAACGTGCTTTACTTC	TRAV13N-2		TRAJ21	TRAC	CAWDSSYEQYF	TGTGCCTGGGACAGCTCCTATGAACAGTACTTC	TRBV31		TRBJ2-7	TRBC2
clonotype188	clonotype188_consensus_393;clonotype188_consensus_392	1	1.8457e+16	CAMERNTNTGKLTF	TGTGCTATGGAACGAAACACCAATACAGGCAAATTAACCTTT	TRAV13D-4		TRAJ27	TRAC	CAWGHTETLYF	TGTGCCTGGGGACATACAGAAACGCTGTATTTT	TRBV31		TRBJ2-3	TRBC2
clonotype189	clonotype189_consensus_396;clonotype189_consensus_394;clonotype189_consensus_395	1	1.8457e+16	CAMERRTGYQNFYF	TGTGCTATGGAACGTAGGACGGGTTACCAGAACTTCTATTTT	TRAV13-4-DV7		TRAJ49	TRAC	CASSPTVNTEVFF;CAWGTNTEVFF	TGTGCCAGCAGTCCGACAGTAAACACAGAAGTCTTCTTT;TGTGCCTGGGGGACAAACACAGAAGTCTTCTTT	TRBV14;TRBV31	;	TRBJ1-1;TRBJ1-1	TRBC1;TRBC1
clonotype190	clonotype190_consensus_398;clonotype190_consensus_397	1	1.8457e+16	CALVPGTGSNRLTF	TGTGCTTTGGTACCAGGCACTGGGAGTAACAGGCTCACTTTT	TRAV13-1		TRAJ28	TRAC	CASSPMYEQYF	TGTGCCAGCAGTCCGATGTATGAACAGTACTTC	TRBV13-1		TRBJ2-7	TRBC2
clonotype191	clonotype191_consensus_400;clonotype191_consensus_399	1	1.8457e+16	CAAEEAGSGGKLTL	TGTGCTGCTGAGGAGGCTGGCAGTGGTGGAAAACTCACTTTG	TRAV4-4-DV10		TRAJ44	TRAC	CASSDRGTLYF	TGTGCCAGCAGTGATCGAGGAACGCTGTATTTT	TRBV13-1		TRBJ2-3	TRBC2
clonotype192	clonotype192_consensus_402;clonotype192_consensus_401	1	1.8457e+16	CAVNTNTGKLTF	TGTGCAGTGAACACCAATACAGGCAAATTAACCTTT	TRAV7-3		TRAJ27	TRAC	CASSDVKEVFF	TGTGCCAGCAGTGATGTCAAAGAAGTCTTCTTT	TRBV13-1		TRBJ1-1	TRBC1
clonotype193	clonotype193_consensus_404;clonotype193_consensus_403	1	1.8457e+16	CAAEANYGNEKITF	TGTGCTGCTGAGGCGAACTATGGAAATGAGAAAATAACTTTT	TRAV4N-4		TRAJ48	TRAC	CGATTGERLFF	TGTGGTGCTACGACAGGGGAAAGATTATTTTTC	TRBV20		TRBJ1-4	TRBC1
clonotype194	clonotype194_consensus_406;clonotype194_consensus_405	1	1.8457e+16	CAAERGTNAYKVIF	TGTGCTGCTGAAAGGGGCACAAATGCTTACAAAGTCATCTTT	TRAV4N-3		TRAJ30	TRAC	CGASGQTEVFF	TGTGGTGCTTCGGGACAAACAGAAGTCTTCTTT	TRBV20		TRBJ1-1	TRBC1
clonotype195	clonotype195_consensus_408;clonotype195_consensus_407	1	1.8457e+16	CAASVSGSFNKLTF	TGTGCAGCAAGCGTATCTGGTAGCTTCAATAAGTTGACCTTT	TRAV7D-2		TRAJ4	TRAC	CAWSQGAEVFF	TGTGCCTGGAGTCAGGGGGCCGAAGTCTTCTTT	TRBV31	TRBD1	TRBJ1-1
clonotype196	clonotype196_consensus_410;clonotype196_consensus_411;clonotype196_consensus_409	1	1.8457e+16	CAASSDDNRIFF;CALSDSNYQLIW	TGTGCAGCAAGTAGTGACGATAACAGAATCTTCTTT;TGTGCTTTGAGTGATAGCAACTATCAGTTGATCTGG	TRAV14-1;TRAV12-2	;	TRAJ31;TRAJ33	TRAC;TRAC	CAWSLGNTLYF	TGTGCCTGGAGTCTGGGAAATACGCTCTATTTT	TRBV31		TRBJ1-3	TRBC1
clonotype197	clonotype197_consensus_413;clonotype197_consensus_412	1	1.8457e+16	CAVRYNYAQGLTF	TGTGCTGTGAGGTATAACTATGCCCAGGGATTAACCTTC	TRAV9-4		TRAJ26	TRAC	CASGEEEVFF	TGTGCCAGCGGTGAAGAAGAAGTCTTCTTT	TRBV13-2		TRBJ1-1	TRBC1
clonotype198	clonotype198_consensus_415;clonotype198_consensus_414	1	1.8457e+16	CAVSKGTGYQNFYF	TGTGCAGTGAGCAAGGGCACGGGTTACCAGAACTTCTATTTT	TRAV7-5		TRAJ49	TRAC	CASSGGGEVFF	TGTGCCAGCAGTGGGGGGGGAGAAGTCTTCTTT	TRBV13-1		TRBJ1-1	TRBC1
clonotype199	clonotype199_consensus_417;clonotype199_consensus_416	1	1.8457e+16	CAVSAQGNYKYVF	TGTGCTGTGAGCGCGCAGGGAAACTACAAATACGTCTTT	TRAV9-4		TRAJ40	TRAC	CGARDRGEQYF	TGTGGTGCTAGGGACCGGGGTGAACAGTACTTC	TRBV20		TRBJ2-7	TRBC2
clonotype200	clonotype200_consensus_420;clonotype200_consensus_418;clonotype200_consensus_419	1	1.8457e+16	CALGEANTNKVVF	TGTGCTCTGGGTGAAGCCAATACCAACAAAGTCGTCTTT	TRAV6D-6		TRAJ34	TRAC	CASSVSGDTF;CTCSVDWGGAGAETLYF	TGTGCCAGCAGTGTCTCAGGGGACACCTTC;TGCACCTGCAGTGTCGACTGGGGGGGCGCGGGTGCAGAAACGCTGTATTTT	TRBV13-3;TRBV1	;TRBD2	TRBJ1-2;TRBJ2-3	TRBC1;TRBC2
clonotype201	clonotype201_consensus_422;clonotype201_consensus_421	1	1.8457e+16	CVLDNVGDNSKLIW	TGTGTTTTGGATAATGTTGGTGACAACAGTAAGCTGATTTGG	TRAV9-2		TRAJ38	TRAC	CASSATGQLYF	TGTGCCAGCAGTGCCACCGGGCAGCTCTACTTT	TRBV13-1		TRBJ2-2	TRBC2
clonotype202	clonotype202_consensus_424;clonotype202_consensus_423	1	1.8457e+16	CVLSPYNAGAKLTF	TGTGTTTTGAGCCCTTATAATGCAGGTGCCAAGCTCACATTC	TRAV9-2		TRAJ39	TRAC	CGARDTTEVFF	TGTGGTGCTAGGGACACCACAGAAGTCTTCTTT	TRBV20		TRBJ1-1	TRBC1
clonotype203	clonotype203_consensus_427;clonotype203_consensus_425;clonotype203_consensus_426	1	1.8457e+16	CAASNYNQGKLIF	TGTGCAGCAAGCAATTATAACCAGGGGAAGCTTATCTTT	TRAV10		TRAJ23	TRAC	CASSPGGGASEVFF;CGAWTGGEVFF	TGTGCCAGCAGCCCCGGGGGGGGCGCATCAGAAGTCTTCTTT;TGTGGTGCTTGGACAGGGGGAGAAGTCTTCTTT	TRBV5;TRBV20	;TRBD1	TRBJ1-1;TRBJ1-1	TRBC1;TRBC1
clonotype204	clonotype204_consensus_429;clonotype204_consensus_428	1	1.8457e+16	CAASPSTGYQNFYF	TGTGCAGCAAGCCCGAGCACGGGTTACCAGAACTTCTATTTT	TRAV10N		TRAJ49	TRAC	CASGATEVFF	TGTGCCAGCGGTGCTACAGAAGTCTTCTTT	TRBV13-2		TRBJ1-1	TRBC1
clonotype205	clonotype205_consensus_431;clonotype205_consensus_430	1	1.8457e+16	CAASKTGNTGKLIF	TGTGCAGCAAGCAAGACAGGCAATACCGGAAAACTCATCTTT	TRAV10		TRAJ37	TRAC	CASSVSYEQYF	TGTGCCAGCAGTGTCTCTTATGAACAGTACTTC	TRBV13-1		TRBJ2-7	TRBC2
clonotype206	clonotype206_consensus_433;clonotype206_consensus_432	1	1.8457e+16	CVVGDRGSALGRLHF	TGTGTGGTGGGCGATAGAGGTTCAGCCTTAGGGAGGCTGCATTTT	TRAV11		TRAJ18	TRAC	CASSDGEQYF	TGTGCCAGCAGTGATGGCGAACAGTACTTC	TRBV13-3		TRBJ2-7	TRBC2
clonotype207	clonotype207_consensus_435;clonotype207_consensus_434	1	1.8457e+16	CALGDRTNTGKLTF	TGTGCTCTGGGTGATCGCACCAATACAGGCAAATTAACCTTT	TRAV6N-7		TRAJ27	TRAC	CAWSLDNTLYF	TGTGCCTGGAGTCTAGACAACACCTTGTACTTT	TRBV31		TRBJ2-4	TRBC2
clonotype208	clonotype208_consensus_438;clonotype208_consensus_436;clonotype208_consensus_437	1	1.8457e+16	CALGVMNQGGSAKLIF	TGTGCTCTGGGTGTAATGAATCAAGGAGGGTCTGCGAAGCTCATCTTT	TRAV6D-6		TRAJ57	TRAC	CASSDRYEQYF;CASSLVGQKNSDYTF	TGTGCCAGCAGTGACAGATATGAACAGTACTTC;TGTGCCAGCTCCCTCGTGGGACAGAAGAACTCCGACTACACCTTC	TRBV13-1;TRBV12-2	;	TRBJ2-7;TRBJ1-2	TRBC2;TRBC1
clonotype209	clonotype209_consensus_440;clonotype209_consensus_441;clonotype209_consensus_439	1	1.8457e+16	CAASPPYGSSGNKLIF;CAASPPYGSSGNKLIF	TGTGCAGCAAGCCCTCCTTATGGGAGCAGTGGCAACAAGCTCATCTTT;TGTGCAGCAAGCCCTCCTTATGGGAGCAGTGGCAACAAGCTCATCTTT	TRAV10D;TRAV10D	;	TRAJ32;TRAJ32	TRAC;TRAC	CGASSAETLYF	TGTGGTGCTAGCAGTGCAGAAACGCTGTATTTT	TRBV20		TRBJ2-3	TRBC2
clonotype210	clonotype210_consensus_443;clonotype210_consensus_442	1	1.8457e+16	CALAPMDSNYQLIW	TGTGCTCTGGCTCCCATGGATAGCAACTATCAGTTGATCTGG	TRAV6N-7		TRAJ33	TRAC	CGARAGYEQYF	TGTGGTGCTAGGGCCGGCTATGAACAGTACTTC	TRBV20		TRBJ2-7	TRBC2
clonotype211	clonotype211_consensus_445;clonotype211_consensus_446;clonotype211_consensus_444	1	1.8457e+16	CAASEDGGNNKLTF;CAASGTGGYKVVF	TGTGCAGCAAGTGAGGATGGAGGCAATAATAAGCTGACTTTT;TGTGCAGCAAGTGGGACTGGAGGCTATAAAGTGGTCTTT	TRAV14-3;TRAV14N-1	;	TRAJ56;TRAJ12	TRAC;TRAC	CASRAYEQYF	TGTGCCAGCAGGGCCTATGAACAGTACTTC	TRBV13-3		TRBJ2-7	TRBC2
clonotype212	clonotype212_consensus_448;clonotype212_consensus_447	1	1.8457e+16	CAASASSGSWQLIF	TGTGCAGCAAGTGCATCTTCTGGCAGCTGGCAACTCATCTTT	TRAV14N-1		TRAJ22	TRAC	CASSPGYEQYF	TGTGCCAGCAGTCCAGGGTATGAACAGTACTTC	TRBV13-1		TRBJ2-7	TRBC2
clonotype213	clonotype213_consensus_450;clonotype213_consensus_449	1	1.8457e+16	CAASPYNTNTGKLTF	TGTGCAGCAAGCCCGTATAACACCAATACAGGCAAATTAACCTTT	TRAV14-1		TRAJ27	TRAC	CASSLRYF	TGTGCCAGCAGTTTAAGGTACTTC	TRBV15		TRBJ2-7	TRBC2
clonotype214	clonotype214_consensus_452;clonotype214_consensus_451	1	1.8457e+16	CAASEGTGANTGKLTF	TGTGCAGCAAGTGAGGGGACTGGAGCTAACACTGGAAAGCTCACGTTT	TRAV14N-1		TRAJ52	TRAC	CGARVQTEVFF	TGTGGTGCTAGGGTGCAGACAGAAGTCTTCTTT	TRBV20		TRBJ1-1	TRBC1
clonotype215	clonotype215_consensus_453	1	1.8457e+16	CASNTNTGKLTF	TGTGCTTCCAACACCAATACAGGCAAATTAACCTTT	TRAV13-1		TRAJ27	TRAC
clonotype216	clonotype216_consensus_454	1	1.8457e+16	CALGNSGTYQRF	TGTGCTTTGGGAAATTCTGGGACTTACCAGAGGTTT	TRAV13-1		TRAJ13	TRAC
clonotype217	clonotype217_consensus_455	1	1.8457e+16	CAMAGSFNKLTF	TGTGCTATGGCGGGAAGCTTCAATAAGTTGACCTTT	TRAV13D-1		TRAJ4	TRAC
clonotype218	clonotype218_consensus_456	1	1.8457e+16	CAISSSFSKLVF	TGTGCTATATCCTCCTCCTTCAGCAAGCTGGTGTTT	TRAV13-2		TRAJ50	TRAC
clonotype219	clonotype219_consensus_457	1	1.8457e+16							CASSLSGVYF	TGTGCTAGCAGTTTATCAGGGGTTTACTTC	TRBV29		TRBJ2-7	TRBC2
clonotype220	clonotype220_consensus_458	1	1.8457e+16							CAGAGYEQYF	TGTGCTGGGGCGGGGTATGAACAGTACTTC	TRBV29		TRBJ2-7	TRBC2
clonotype221	clonotype221_consensus_459	1	1.8457e+16	CATESSNTNKVVF	TGTGCTACTGAATCTTCCAATACCAACAAAGTCGTCTTT	TRAV8-1		TRAJ34	TRAC
clonotype222	clonotype222_consensus_460	1	1.8457e+16	CAAYSAGNKLTF	TGTGCTGCCTACAGTGCAGGGAACAAGCTAACTTTT	TRAV4N-4		TRAJ17	TRAC
clonotype223	clonotype223_consensus_461	1	1.8457e+16							CAWKTGGEEQYF	TGTGCCTGGAAGACTGGGGGGGAAGAACAGTACTTC	TRBV31	TRBD2	TRBJ2-7	TRBC2
clonotype224	clonotype224_consensus_462	1	1.8457e+16							CAWRIPGNTLYF	TGTGCCTGGAGAATCCCCGGAAATACGCTCTATTTT	TRBV31		TRBJ1-3	TRBC1
clonotype225	clonotype225_consensus_463	1	1.8457e+16							CAWSQGQGTLYF	TGTGCCTGGAGTCAGGGACAGGGAACGCTGTATTTT	TRBV31	TRBD1	TRBJ2-3	TRBC2
clonotype226	clonotype226_consensus_464	1	1.8457e+16							CAWSPGNERLFF	TGTGCCTGGAGTCCGGGCAACGAAAGATTATTTTTC	TRBV31		TRBJ1-4	TRBC1
clonotype227	clonotype227_consensus_465	1	1.8457e+16							CAWSLLNSPLYF	TGTGCCTGGAGTCTACTAAATTCGCCCCTCTACTTT	TRBV31		TRBJ1-6	TRBC1
clonotype228	clonotype228_consensus_466	1	1.8457e+16							CAWRTGQNTLYF	TGTGCCTGGCGGACAGGTCAAAACACCTTGTACTTT	TRBV31		TRBJ2-4	TRBC2
clonotype229	clonotype229_consensus_467	1	1.8457e+16							CASSRGSDYTF	TGTGCCAGCAGTCGAGGCTCCGACTACACCTTC	TRBV13-3		TRBJ1-2	TRBC1
clonotype230	clonotype230_consensus_468	1	1.8457e+16							CASSERGQIFF	TGTGCCAGCAGTGAACGGGGGCAAATCTTCTTT	TRBV13-3	TRBD1	TRBJ1-1	TRBC1
clonotype231	clonotype231_consensus_469	1	1.8457e+16							CASSEGDTQYF	TGTGCCAGCAGTGAAGGAGACACCCAGTACTTT	TRBV13-3		TRBJ2-5	TRBC2
clonotype232	clonotype232_consensus_470	1	1.8457e+16							CASSEGVEQYF	TGTGCCAGCAGTGAGGGGGTTGAACAGTACTTC	TRBV13-3		TRBJ2-7	TRBC2
clonotype233	clonotype233_consensus_471	1	1.8457e+16							CASGAWGVRYF	TGTGCCAGCGGTGCGTGGGGGGTCAGGTACTTC	TRBV13-2		TRBJ2-7	TRBC2
clonotype234	clonotype234_consensus_472	1	1.8457e+16							CASKGHYAEQFF	TGTGCCAGCAAAGGGCACTATGCTGAGCAGTTCTTC	TRBV13-1		TRBJ2-1	TRBC2
clonotype235	clonotype235_consensus_473	1	1.8457e+16							CASRTGAETLYF	TGTGCCAGCAGAACTGGGGCAGAAACGCTGTATTTT	TRBV13-1		TRBJ2-3	TRBC2
clonotype236	clonotype236_consensus_474	1	1.8457e+16							CASSEGTEEVFF	TGTGCCAGCAGTGAAGGGACCGAAGAAGTCTTCTTT	TRBV13-1		TRBJ1-1	TRBC1
clonotype237	clonotype237_consensus_475	1	1.8457e+16							CASSEGGTEVFF	TGTGCCAGCAGTGAAGGGGGCACAGAAGTCTTCTTT	TRBV13-1		TRBJ1-1	TRBC1
clonotype238	clonotype238_consensus_476	1	1.8457e+16							CASSDHSYEQYF	TGTGCCAGCAGTGACCACTCCTATGAACAGTACTTC	TRBV13-1		TRBJ2-7	TRBC2
clonotype239	clonotype239_consensus_477	1	1.8457e+16							CASSGQGYEQYF	TGTGCCAGCAGTGGACAGGGCTATGAACAGTACTTC	TRBV13-1		TRBJ2-7	TRBC2
clonotype240	clonotype240_consensus_478	1	1.8457e+16							CASSGTPYEQYF	TGTGCCAGCAGTGGGACTCCTTATGAACAGTACTTC	TRBV13-1		TRBJ2-7	TRBC2
clonotype241	clonotype241_consensus_479	1	1.8457e+16							CASSVRNERLFF	TGTGCCAGCAGTGTCAGAAACGAAAGATTATTTTTC	TRBV13-1		TRBJ1-4	TRBC1
clonotype242	clonotype242_consensus_480	1	1.8457e+16							CGARDWGYEQYF	TGTGGTGCCCGGGACTGGGGGTATGAACAGTACTTC	TRBV20		TRBJ2-7	TRBC2
clonotype243	clonotype243_consensus_481	1	1.8457e+16							CGARDSQNTLYF	TGTGGTGCTAGGGACAGTCAAAACACCTTGTACTTT	TRBV20		TRBJ2-4	TRBC2
clonotype244	clonotype244_consensus_482	1	1.8457e+16							CGARDYNSPLYF	TGTGGTGCTAGGGACTATAATTCGCCCCTCTACTTT	TRBV20		TRBJ1-6	TRBC1
clonotype245	clonotype245_consensus_483	1	1.8457e+16							CGARDWSYEQYF	TGTGGTGCTAGGGACTGGTCCTATGAACAGTACTTC	TRBV20		TRBJ2-7	TRBC2
clonotype246	clonotype246_consensus_484	1	1.8457e+16							CGAREGYAEQFF	TGTGGTGCTAGGGAGGGGTATGCTGAGCAGTTCTTC	TRBV20		TRBJ2-1	TRBC2
clonotype247	clonotype247_consensus_485	1	1.8457e+16							CGARGVQNTLYF	TGTGGTGCTAGGGGGGTGCAAAACACCTTGTACTTT	TRBV20		TRBJ2-4	TRBC2
clonotype248	clonotype248_consensus_487;clonotype248_consensus_486	1	1.8457e+16	CAGAKLTF	TGTGCGGGTGCCAAGCTCACATTC	TRAV13-2		TRAJ39	TRAC	CAWSRSAETLYF	TGTGCCTGGAGTCGGAGTGCAGAAACGCTGTATTTT	TRBV31		TRBJ2-3	TRBC2
clonotype249	clonotype249_consensus_489;clonotype249_consensus_488	1	1.8457e+16	CAIDHTNKVVF	TGTGCTATAGATCATACCAACAAAGTCGTCTTT	TRAV13N-2		TRAJ34	TRAC	CASSGDRVEQYF	TGTGCCAGCAGTGGCGACAGGGTTGAACAGTACTTC	TRBV13-1		TRBJ2-7	TRBC2
clonotype250	clonotype250_consensus_491;clonotype250_consensus_492;clonotype250_consensus_490	1	1.8457e+16	CAAESNYQLIW;SAVYFPSS	TGTGCTGCTGAGAGCAACTATCAGTTGATCTGG;TGCTGTGTACTTCCCCTCTTCCAA	TRAV4N-3;TRAV6-1	;	TRAJ33;TRAJ34	TRAC;TRAC	CGARRGRAEQFF	TGTGGTGCTAGGAGGGGGCGGGCTGAGCAGTTCTTC	TRBV20		TRBJ2-1	TRBC2
clonotype251	clonotype251_consensus_494;clonotype251_consensus_493	1	1.8457e+16	CAAPNYAQGLTF	TGTGCTGCTCCTAACTATGCCCAGGGATTAACCTTC	TRAV4N-4		TRAJ26	TRAC	CASRGYEQYF	TGTGCTAGCAGGGGGTATGAACAGTACTTC	TRBV29		TRBJ2-7	TRBC2
clonotype252	clonotype252_consensus_496;clonotype252_consensus_495	1	1.8457e+16	CAADSGYNKLTF	TGTGCTGCTGACTCGGGATACAACAAACTCACTTTT	TRAV4-3		TRAJ11	TRAC	CAWSLGQNTLYF	TGTGCCTGGAGTCTGGGTCAAAACACCTTGTACTTT	TRBV31		TRBJ2-4	TRBC2
clonotype253	clonotype253_consensus_499;clonotype253_consensus_497;clonotype253_consensus_498	1	1.8457e+16	CAAENMGYKLTF	TGTGCTGCTGAGAACATGGGCTACAAACTTACCTTC	TRAV4N-4		TRAJ9	TRAC	CAGDRGDTLYF;CAWRPDRGNSDYTF	TGTGCCGGAGACAGGGGTGACACCTTGTACTTT;TGTGCCTGGAGACCGGACAGGGGGAACTCCGACTACACCTTC	TRBV13-3;TRBV31	;TRBD1	TRBJ2-4;TRBJ1-2	TRBC2;TRBC1
clonotype254	clonotype254_consensus_501;clonotype254_consensus_502;clonotype254_consensus_500	1	1.8457e+16	CAASDPITGNTGKLIF;CAFNNAGAKLTF	TGTGCAGCTAGTGACCCCATAACAGGCAATACCGGAAAACTCATCTTT;TGTGCTTTTAATAATGCAGGTGCCAAGCTCACATTC	TRAV7D-4;TRAV13-1	;	TRAJ37;TRAJ39	TRAC;TRAC	CASSDGSAEQFF	TGTGCCAGCAGTGATGGGAGTGCTGAGCAGTTCTTC	TRBV13-1		TRBJ2-1	TRBC2
clonotype255	clonotype255_consensus_504;clonotype255_consensus_503	1	1.8457e+16	CALENNNNAPRF	TGTGCTTTGGAAAATAACAACAATGCCCCACGATTT	TRAV13-1		TRAJ43	TRAC	CGAREWTDTQYF	TGTGGTGCTAGGGAGTGGACCGACACCCAGTACTTT	TRBV20		TRBJ2-5	TRBC2
clonotype256	clonotype256_consensus_506;clonotype256_consensus_505	1	1.8457e+16	CIVTDHYSNNRLTL	TGCATTGTGACTGACCACTACAGCAACAACAGACTTACTTTG	TRAV2		TRAJ7	TRAC	CGAEGQKNTLYF	TGTGGTGCTGAGGGACAAAAAAACACCTTGTACTTT	TRBV20		TRBJ2-4	TRBC2
clonotype257	clonotype257_consensus_508;clonotype257_consensus_507	1	1.8457e+16	CAAEADMGYKLTF	TGTGCTGCTGAGGCGGACATGGGCTACAAACTTACCTTC	TRAV4-3		TRAJ9	TRAC	CASSQAREQYF	TGTGCCAGCAGCCAGGCTCGGGAACAGTACTTC	TRBV5		TRBJ2-7	TRBC2
clonotype258	clonotype258_consensus_510;clonotype258_consensus_509	1	1.8457e+16	CAVPDYSNNRLTL	TGTGCTGTCCCTGACTACAGCAACAACAGACTTACTTTG	TRAV4-2		TRAJ7	TRAC	CAWTGGAGQLYF	TGTGCCTGGACAGGGGGCGCCGGGCAGCTCTACTTT	TRBV31	TRBD1	TRBJ2-2	TRBC2
clonotype259	clonotype259_consensus_512;clonotype259_consensus_511	1	1.8457e+16	CAVNYAQGLTF	TGTGCAGTGAACTATGCCCAGGGATTAACCTTC	TRAV7D-3		TRAJ26	TRAC	CAWSRGGAEVFF	TGTGCCTGGAGTCGTGGGGGTGCAGAAGTCTTCTTT	TRBV31		TRBJ1-1	TRBC1
clonotype260	clonotype260_consensus_514;clonotype260_consensus_513	1	1.8457e+16	CAAGSNYQLIW	TGTGCAGCAGGAAGCAACTATCAGTTGATCTGG	TRAV7D-2		TRAJ33	TRAC	CASSEPTEVFF	TGTGCCAGCAGTGAGCCCACAGAAGTCTTCTTT	TRBV13-3		TRBJ1-1	TRBC1
clonotype261	clonotype261_consensus_516;clonotype261_consensus_515	1	1.8457e+16	CAAPSSGSWQLIF	TGTGCTGCGCCATCTTCTGGCAGCTGGCAACTCATCTTT	TRAV4N-4		TRAJ22	TRAC	CASSEPGDTQYF	TGTGCCAGCAGTGAACCTGGTGACACCCAGTACTTT	TRBV13-1		TRBJ2-5	TRBC2
clonotype262	clonotype262_consensus_518;clonotype262_consensus_517	1	1.8457e+16	CATDARDSNYQLIW	TGTGCTACTGATGCAAGGGATAGCAACTATCAGTTGATCTGG	TRAV8-1		TRAJ33	TRAC	CASSDPGTRLFF	TGTGCCAGCAGTGATCCCGGGACAAGATTATTTTTC	TRBV13-1		TRBJ1-4	TRBC1
clonotype263	clonotype263_consensus_520;clonotype263_consensus_519	1	1.8457e+16	CAAVDTGYQNFYF	TGTGCTGCTGTTGACACGGGTTACCAGAACTTCTATTTT	TRAV4-4-DV10		TRAJ49	TRAC	CASSDPGYEQYF	TGTGCCAGCAGTGATCCTGGCTATGAACAGTACTTC	TRBV13-1		TRBJ2-7	TRBC2
clonotype264	clonotype264_consensus_522;clonotype264_consensus_521	1	1.8457e+16	CATESPSGSWQLIF	TGTGCTACTGAAAGCCCTTCTGGCAGCTGGCAACTCATCTTT	TRAV8-1		TRAJ22	TRAC	CASRAETLYF	TGTGCCAGCAGGGCAGAAACGCTGTATTTT	TRBV10		TRBJ2-3	TRBC2
clonotype265	clonotype265_consensus_524;clonotype265_consensus_523	1	1.8457e+16	CILRVATGGNNKLTF	TGTATCCTGAGAGTAGCTACTGGAGGCAATAATAAGCTGACTTTT	TRAV21-DV12		TRAJ56	TRAC	CGARRNYAEQFF	TGTGGTGCTAGGCGGAACTATGCTGAGCAGTTCTTC	TRBV20		TRBJ2-1	TRBC2
clonotype266	clonotype266_consensus_526;clonotype266_consensus_525	1	1.8457e+16	CARYTEGADRLTF	TGTGCTAGGTATACAGAAGGTGCAGATAGACTCACCTTT	TRAV13-4-DV7		TRAJ45	TRAC	CGARGSRAEQYF	TGTGGTGCTAGGGGGTCCCGGGCTGAACAGTACTTC	TRBV20		TRBJ2-7	TRBC2
clonotype267	clonotype267_consensus_528;clonotype267_consensus_529;clonotype267_consensus_527	1	1.8457e+16	CALGDQGGRALIF;CANEGDMGYKLTF	TGTGCTCTGGGTGATCAGGGAGGCAGAGCTCTGATATTT;TGTGCTAACGAGGGAGACATGGGCTACAAACTTACCTTC	TRAV6N-7;TRAV13N-1	;	TRAJ15;TRAJ9	TRAC;TRAC	CGAHSTNSDYTF	TGTGGTGCTCACAGTACAAACTCCGACTACACCTTC	TRBV20		TRBJ1-2	TRBC1
clonotype268	clonotype268_consensus_531;clonotype268_consensus_530	1	1.8457e+16	CAMRDSNYQLIW	TGTGCTATGAGGGATAGCAACTATCAGTTGATCTGG	TRAV6-3		TRAJ33	TRAC	CAWTTGEDTQYF	TGTGCCTGGACAACAGGGGAGGACACCCAGTACTTT	TRBV31		TRBJ2-5	TRBC2
clonotype269	clonotype269_consensus_533;clonotype269_consensus_534;clonotype269_consensus_532	1	1.8457e+16	CAIEEGTNTGKLTF;CAIGPSSGSWQLIF	TGTGCTATAGAAGAGGGGACCAATACAGGCAAATTAACCTTT;TGTGCTATAGGCCCATCTTCTGGCAGCTGGCAACTCATCTTT	TRAV13N-2;TRAV13N-2	;	TRAJ27;TRAJ22	TRAC;TRAC	CAWSTGKNTLYF	TGTGCCTGGAGCACCGGAAAAAACACCTTGTACTTT	TRBV31		TRBJ2-4	TRBC2
clonotype270	clonotype270_consensus_536;clonotype270_consensus_535	1	1.8457e+16	CAIEASSSFSKLVF	TGTGCTATAGAGGCATCCTCCTCCTTCAGCAAGCTGGTGTTT	TRAV13N-2		TRAJ50	TRAC	CAWRPGNTEVFF	TGTGCCTGGAGGCCAGGGAACACAGAAGTCTTCTTT	TRBV31		TRBJ1-1	TRBC1
clonotype271	clonotype271_consensus_538;clonotype271_consensus_537	1	1.8457e+16	CALEPAGNTGKLIF	TGTGCTTTGGAACCGGCAGGCAATACCGGAAAACTCATCTTT	TRAV13-1		TRAJ37	TRAC	CAWSPHRDEVFF	TGTGCCTGGAGTCCCCACAGGGATGAAGTCTTCTTT	TRBV31		TRBJ1-1	TRBC1
clonotype272	clonotype272_consensus_540;clonotype272_consensus_541;clonotype272_consensus_539	1	1.8457e+16	CAAGSNTGNYKYVF;CVLSANSGGSNAKLTF	TGTGCTGCTGGGTCTAATACAGGAAACTACAAATACGTCTTT;TGTGTTTTGAGCGCGAATTCTGGAGGAAGCAATGCAAAGCTAACCTTC	TRAV4N-4;TRAV9-2	;	TRAJ40;TRAJ42	TRAC;TRAC	CAWSRGVAEVFF	TGTGCCTGGAGTCGGGGGGTCGCAGAAGTCTTCTTT	TRBV31		TRBJ1-1	TRBC1
clonotype273	clonotype273_consensus_543;clonotype273_consensus_542	1	1.8457e+16	CALEPGGSNAKLTF	TGTGCTTTGGAACCGGGAGGAAGCAATGCAAAGCTAACCTTC	TRAV13-1		TRAJ42	TRAC	CASSPPLYF	TGTGCCAGCAGTCCCCCCTTGTACTTT	TRBV15		TRBJ2-4	TRBC2
clonotype274	clonotype274_consensus_545;clonotype274_consensus_544	1	1.8457e+16	CATGTGGYKVVF	TGTGCTACCGGGACTGGAGGCTATAAAGTGGTCTTT	TRAV8N-2		TRAJ12	TRAC	CASRRQPEVFF	TGTGCCAGCAGGAGGCAACCAGAAGTCTTCTTT	TRBV13-3		TRBJ1-1	TRBC1
clonotype275	clonotype275_consensus_547;clonotype275_consensus_546	1	1.8457e+16	CAAEAGNSGTYQRF	TGTGCTGCTGAGGCCGGCAATTCTGGGACTTACCAGAGGTTT	TRAV4-4-DV10		TRAJ13	TRAC	CASSENTEVFF	TGTGCCAGCAGTGAAAACACAGAAGTCTTCTTT	TRBV13-3		TRBJ1-1	TRBC1
clonotype276	clonotype276_consensus_549;clonotype276_consensus_548	1	1.8457e+16	CALYTNTGKLTF	TGTGCTTTGTACACCAATACAGGCAAATTAACCTTT	TRAV12N-2		TRAJ27	TRAC	CASSDAFEQYF	TGTGCCAGCAGTGATGCATTTGAACAGTACTTC	TRBV13-3		TRBJ2-7	TRBC2
clonotype277	clonotype277_consensus_551;clonotype277_consensus_550	1	1.8457e+16	CAAEANSAGNKLTF	TGTGCTGCTGAGGCTAACAGTGCAGGGAACAAGCTAACTTTT	TRAV4N-3		TRAJ17	TRAC	CASSDSNSPLYF	TGTGCCAGCAGTGACAGTAATTCGCCCCTCTACTTT	TRBV13-1		TRBJ1-6	TRBC1
clonotype278	clonotype278_consensus_553;clonotype278_consensus_552	1	1.8457e+16	CALERAEGADRLTF	TGTGCTTTGGAAAGGGCAGAAGGTGCAGATAGACTCACCTTT	TRAV13-1		TRAJ45	TRAC	CASSDAGYEQYF	TGTGCCAGCAGTGACGCAGGCTATGAACAGTACTTC	TRBV13-1		TRBJ2-7	TRBC2
clonotype279	clonotype279_consensus_555;clonotype279_consensus_554	1	1.8457e+16	CAVTGNTGKLIF	TGTGCAGTGACAGGCAATACCGGAAAACTCATCTTT	TRAV7N-6		TRAJ37	TRAC	CASSGTNERLFF	TGTGCCAGCAGTGGGACCAACGAAAGATTATTTTTC	TRBV13-1		TRBJ1-4	TRBC1
clonotype280	clonotype280_consensus_558;clonotype280_consensus_556;clonotype280_consensus_557	1	1.8457e+16	CAAEAGGTGSKLSF	TGTGCTGCTGAGGCAGGGGGCACTGGGTCTAAGCTGTCATTT	TRAV4-3		TRAJ58	TRAC	CASRDYEQYF;CASSPRLGVQDTQYF	TGTGCCAGCAGAGACTATGAACAGTACTTC;TGTGCAAGCAGCCCCCGACTGGGGGTCCAAGACACCCAGTACTTT	TRBV10;TRBV16	;	TRBJ2-7;TRBJ2-5	TRBC2;TRBC2
clonotype281	clonotype281_consensus_560;clonotype281_consensus_559	1	1.8457e+16	CAIDRAGNTGKLIF	TGTGCTATAGATAGAGCAGGCAATACCGGAAAACTCATCTTT	TRAV13-2		TRAJ37	TRAC	CASSHYEQYF	TGTGCCAGCAGCCATTATGAACAGTACTTC	TRBV10		TRBJ2-7	TRBC2
clonotype282	clonotype282_consensus_562;clonotype282_consensus_561	1	1.8457e+16	CAAEANYNQGKLIF	TGTGCTGCTGAGGCCAATTATAACCAGGGGAAGCTTATCTTT	TRAV4-4-DV10		TRAJ23	TRAC	CASGWDTQYF	TGTGCCAGCGGGTGGGACACCCAGTACTTT	TRBV10		TRBJ2-5	TRBC2
clonotype283	clonotype283_consensus_564;clonotype283_consensus_563	1	1.8457e+16	CAASNMGYKLTF	TGTGCAGCTAGCAACATGGGCTACAAACTTACCTTC	TRAV7-4		TRAJ9	TRAC	CGAVRENTEVFF	TGTGGTGCAGTTCGGGAGAACACAGAAGTCTTCTTT	TRBV20		TRBJ1-1	TRBC1
clonotype284	clonotype284_consensus_566;clonotype284_consensus_565	1	1.8457e+16	CAMEGGNYAQGLTF	TGTGCTATGGAAGGCGGTAACTATGCCCAGGGATTAACCTTC	TRAV13N-1		TRAJ26	TRAC	CGARVGGYEQYF	TGTGGTGCCAGGGTCGGGGGGTATGAACAGTACTTC	TRBV20	TRBD1	TRBJ2-7	TRBC2
clonotype285	clonotype285_consensus_568;clonotype285_consensus_567	1	1.8457e+16	CAARGMGYKLTF	TGTGCAGCAAGGGGCATGGGCTACAAACTTACCTTC	TRAV7D-2		TRAJ9	TRAC	CGARTEYAEQFF	TGTGGTGCTAGGACAGAATATGCTGAGCAGTTCTTC	TRBV20		TRBJ2-1	TRBC2
clonotype286	clonotype286_consensus_570;clonotype286_consensus_569	1	1.8457e+16	CALANSGTYQRF	TGTGCTCTTGCAAATTCTGGGACTTACCAGAGGTTT	TRAV8N-2		TRAJ13	TRAC	CGAREGQDTQYF	TGTGGTGCTAGGGAGGGGCAAGACACCCAGTACTTT	TRBV20		TRBJ2-5	TRBC2
clonotype287	clonotype287_consensus_572;clonotype287_consensus_571	1	1.8457e+16	CAVSTNSNYQLIW	TGTGCAGTGAGCACCAATAGCAACTATCAGTTGATCTGG	TRAV7N-5		TRAJ33	TRAC	CASSQGDTQYF	TGTGCCAGCAGCCAAGGAGACACCCAGTACTTT	TRBV5		TRBJ2-5	TRBC2
clonotype288	clonotype288_consensus_574;clonotype288_consensus_573	1	1.8457e+16	CAVADTNAYKVIF	TGTGCAGTCGCTGACACAAATGCTTACAAAGTCATCTTT	TRAV7N-6		TRAJ30	TRAC	CAWTISNERLFF	TGTGCCTGGACAATTTCCAACGAAAGATTATTTTTC	TRBV31		TRBJ1-4	TRBC1
clonotype289	clonotype289_consensus_576;clonotype289_consensus_575	1	1.8457e+16	CAARNTGGLSGKLTF	TGTGCTGCCCGGAATACTGGAGGACTAAGTGGTAAATTAACATTC	TRAV4-3		TRAJ2	TRAC	CAWSLGGNTLYF	TGTGCCTGGAGTCTAGGTGGAAATACGCTCTATTTT	TRBV31		TRBJ1-3	TRBC1
clonotype290	clonotype290_consensus_578;clonotype290_consensus_577	1	1.8457e+16	CAAEPFNTGNYKYVF	TGTGCTGCTGAGCCCTTTAATACAGGAAACTACAAATACGTCTTT	TRAV4-4-DV10		TRAJ40	TRAC	CASSQGGEQYF	TGTGCCAGCAGTCAGGGGGGTGAACAGTACTTC	TRBV13-3		TRBJ2-7	TRBC2
clonotype291	clonotype291_consensus_580;clonotype291_consensus_579	1	1.8457e+16	CAAEAWAGNTGKLIF	TGTGCTGCTGAGGCATGGGCAGGCAATACCGGAAAACTCATCTTT	TRAV4-3		TRAJ37	TRAC	CASSERYEQYF	TGTGCCAGCAGTGAGCGGTATGAACAGTACTTC	TRBV13-3		TRBJ2-7	TRBC2
clonotype292	clonotype292_consensus_582;clonotype292_consensus_581	1	1.8457e+16	CALMGYKLTF	TGTGCCCTCATGGGCTACAAACTTACCTTC	TRAV12D-3		TRAJ9	TRAC	CASHGGDTQYF	TGTGCCAGCCACGGGGGAGACACCCAGTACTTT	TRBV13-3		TRBJ2-5	TRBC2
clonotype293	clonotype293_consensus_584;clonotype293_consensus_583	1	1.8457e+16	CAVSMTNNRLTL	TGTGCTGTGAGCATGACCAACAACAGACTTACTTTG	TRAV9N-3		TRAJ7	TRAC	CASDRYTEVFF	TGTGCCAGCGACAGATACACAGAAGTCTTCTTT	TRBV13-2		TRBJ1-1	TRBC1
clonotype294	clonotype294_consensus_586;clonotype294_consensus_585	1	1.8457e+16	CAVRAVYQGGRALIF	TGTGCTGTGAGGGCCGTCTACCAGGGAGGCAGAGCTCTGATATTT	TRAV1		TRAJ15	TRAC	CASSDRNSDYTF	TGTGCCAGCAGTGACAGAAACTCCGACTACACCTTC	TRBV13-1		TRBJ1-2	TRBC1
clonotype295	clonotype295_consensus_588;clonotype295_consensus_587	1	1.8457e+16	CAFRGSALGRLHF	TGTGCTTTTAGAGGTTCAGCCTTAGGGAGGCTGCATTTT	TRAV12N-2		TRAJ18	TRAC	CGARDPGDTQYF	TGTGGTGCTAGGGATCCGGGGGACACCCAGTACTTT	TRBV20		TRBJ2-5	TRBC2
clonotype296	clonotype296_consensus_590;clonotype296_consensus_589	1	1.8457e+16	CAVTITGNTGKLIF	TGTGCTGTGACAATAACAGGCAATACCGGAAAACTCATCTTT	TRAV9-1		TRAJ37	TRAC	CAWRTVSYEQYF	TGTGCCTGGAGGACAGTCTCCTATGAACAGTACTTC	TRBV31		TRBJ2-7	TRBC2
clonotype297	clonotype297_consensus_592;clonotype297_consensus_591	1	1.8457e+16	CAQGNMGYKLTF	TGTGCCCAAGGGAACATGGGCTACAAACTTACCTTC	TRAV5N-4		TRAJ9	TRAC	CAWRGQNTEVFF	TGTGCCTGGAGGGGACAGAACACAGAAGTCTTCTTT	TRBV31		TRBJ1-1	TRBC1
clonotype298	clonotype298_consensus_594;clonotype298_consensus_593	1	1.8457e+16	CAVRLNSNNRIFF	TGTGCTGTGAGGCTAAATAGCAATAACAGAATCTTCTTT	TRAV9-4		TRAJ31	TRAC	CAWSLPGPEQFF	TGTGCCTGGAGTCTCCCAGGGCCTGAGCAGTTCTTC	TRBV31		TRBJ2-1	TRBC2
clonotype299	clonotype299_consensus_597;clonotype299_consensus_595;clonotype299_consensus_596	1	1.8457e+16	CAAKKGNNRIFF	TGTGCAGCAAAAAAGGGCAATAACAGAATCTTCTTT	TRAV10		TRAJ31	TRAC	CASSLGINQDTQYF;CAWSLDTGQLYF	TGTGCCAGCTCTCTCGGCATTAACCAAGACACCCAGTACTTT;TGTGCCTGGAGTCTTGACACCGGGCAGCTCTACTTT	TRBV12-1;TRBV31	;	TRBJ2-5;TRBJ2-2	TRBC2;TRBC2
clonotype300	clonotype300_consensus_599;clonotype300_consensus_598	1	1.8457e+16	CALSEAGGNNKLTF	TGTGCTTTGAGTGAGGCTGGAGGCAATAATAAGCTGACTTTT	TRAV12N-2		TRAJ56	TRAC	CATDNYAEQFF	TGTGCCACAGACAACTATGCTGAGCAGTTCTTC	TRBV13-3		TRBJ2-1	TRBC2
clonotype301	clonotype301_consensus_601;clonotype301_consensus_600	1	1.8457e+16	CAVSANSNYQLIW	TGTGCTGTGAGCGCGAATAGCAACTATCAGTTGATCTGG	TRAV9-4		TRAJ33	TRAC	CASRDRYEQYF	TGTGCCAGCAGGGACAGATATGAACAGTACTTC	TRBV13-3		TRBJ2-7	TRBC2
clonotype302	clonotype302_consensus_603;clonotype302_consensus_602	1	1.8457e+16	CALGGGYKVVF	TGTGCTCTGGGTGGAGGCTATAAAGTGGTCTTT	TRAV12D-3		TRAJ12	TRAC	CASRGAYEQYF	TGTGCCAGCCGGGGGGCCTATGAACAGTACTTC	TRBV13-3		TRBJ2-7	TRBC2
clonotype303	clonotype303_consensus_605;clonotype303_consensus_604	1	1.8457e+16	CAASMAGNTGKLIF	TGTGCAGCAAGCATGGCAGGCAATACCGGAAAACTCATCTTT	TRAV7D-2		TRAJ37	TRAC	CASSNRVAEVFF	TGTGCCAGCAGCAACAGGGTGGCAGAAGTCTTCTTT	TRBV13-1		TRBJ1-1	TRBC1
clonotype304	clonotype304_consensus_607;clonotype304_consensus_606	1	1.8457e+16	CAVTGGNYKPTF	TGCGCAGTCACAGGAGGAAACTACAAACCTACGTTT	TRAV3N-3		TRAJ6	TRAC	CASRQGEGEVFF	TGTGCCAGCAGGCAGGGGGAGGGAGAAGTCTTCTTT	TRBV13-1		TRBJ1-1	TRBC1
clonotype305	clonotype305_consensus_610;clonotype305_consensus_608;clonotype305_consensus_609	1	1.8457e+16	CALGNYAQGLTF	TGTGCTCTGGGTAACTATGCCCAGGGATTAACCTTC	TRAV6D-6		TRAJ26	TRAC	CASGDAGDISAETLYF;CASSERNERLFF	TGTGCCAGCGGTGATGCTGGGGACATTAGTGCAGAAACGCTGTATTTT;TGTGCCAGCAGTGAGAGAAACGAAAGATTATTTTTC	TRBV12-2+TRBV13-2;TRBV13-1	;	TRBJ2-3;TRBJ1-4	TRBC2;TRBC1
clonotype306	clonotype306_consensus_612;clonotype306_consensus_611	1	1.8457e+16	CAVSTDTNAYKVIF	TGTGCAGTGAGTACGGACACAAATGCTTACAAAGTCATCTTT	TRAV7-3		TRAJ30	TRAC	CASSDHWDEQYF	TGTGCCAGCAGTGATCACTGGGATGAACAGTACTTC	TRBV13-1		TRBJ2-7	TRBC2
clonotype307	clonotype307_consensus_614;clonotype307_consensus_613	1	1.8457e+16	CALSERTGGYKVVF	TGTGCTTTGAGTGAGCGGACTGGAGGCTATAAAGTGGTCTTT	TRAV12N-2		TRAJ12	TRAC	CASSDWNTEVFF	TGTGCCAGCAGTGATTGGAACACAGAAGTCTTCTTT	TRBV13-1		TRBJ1-1	TRBC1
clonotype308	clonotype308_consensus_616;clonotype308_consensus_615	1	1.8457e+16	CALNYAQGLTF	TGTGCTCTCAACTATGCCCAGGGATTAACCTTC	TRAV12D-3		TRAJ26	TRAC	CASSAGTTEVFF	TGTGCCAGCAGTGCCGGGACCACAGAAGTCTTCTTT	TRBV13-1		TRBJ1-1	TRBC1
clonotype309	clonotype309_consensus_619;clonotype309_consensus_620;clonotype309_consensus_617;clonotype309_consensus_618	1	1.8457e+16	CAVSMTGNTGKLIF;CVLGDPGGSNAKLTF	TGTGCAGTGAGCATGACAGGCAATACCGGAAAACTCATCTTT;TGTGTTCTGGGTGATCCCGGAGGAAGCAATGCAAAGCTAACCTTC	TRAV7-6;TRAV6D-5	;	TRAJ37;TRAJ42	;TRAC	CAAGISNERLFF;CASIHRNERLFF	TGTGCCGCGGGAATTTCCAACGAAAGATTATTTTTC;TGTGCCAGCATTCACAGGAACGAAAGATTATTTTTC	TRBV13-1;TRBV14	;	TRBJ1-4;TRBJ1-4	TRBC1;TRBC1
clonotype310	clonotype310_consensus_623;clonotype310_consensus_621;clonotype310_consensus_622	1	1.8457e+16	CASNYGNEKITF	TGTGCTTCAAACTATGGAAATGAGAAAATAACTTTT	TRAV12-2		TRAJ48	TRAC	CASSEGAGNTLYF;CGAPTGQDTQYF	TGTGCCAGCAGTGAGGGGGCTGGAAATACGCTCTATTTT;TGTGGTGCCCCGACAGGCCAAGACACCCAGTACTTT	TRBV13-1;TRBV20	;	TRBJ1-3;TRBJ2-5	TRBC1;TRBC2
clonotype311	clonotype311_consensus_625;clonotype311_consensus_624	1	1.8457e+16	CAASDGSGYNKLTF	TGTGCAGCTAGTGACGGCTCGGGATACAACAAACTCACTTTT	TRAV7-4		TRAJ11	TRAC	CGASPSQNTLYF	TGTGGTGCTAGCCCTAGTCAAAACACCTTGTACTTT	TRBV20		TRBJ2-4	TRBC2
clonotype312	clonotype312_consensus_627;clonotype312_consensus_628;clonotype312_consensus_626	1	1.8457e+16	CAARNNNAGAKLTF;CAASALDYANKMIF	TGTGCAGCTAGGAATAATAATGCAGGTGCCAAGCTCACATTC;TGTGCTGCAAGTGCTCTGGACTATGCAAACAAGATGATCTTT	TRAV7-4;TRAV5-4	;	TRAJ39;TRAJ47	TRAC;TRAC	CGALQPNTEVFF	TGTGGTGCTCTTCAACCAAACACAGAAGTCTTCTTT	TRBV20		TRBJ1-1	TRBC1
clonotype313	clonotype313_consensus_631;clonotype313_consensus_629;clonotype313_consensus_630	1	1.8457e+16	CAVQMKGGSAKLIF	TGTGCAGTGCAGATGAAAGGAGGGTCTGCGAAGCTCATCTTT	TRAV7N-5		TRAJ57	TRAC	CAWRGGGYAEQFF;CGGDGGQDTQYF	TGTGCCTGGAGAGGGGGGGGCTATGCTGAGCAGTTCTTC;TGTGGTGGAGATGGGGGCCAAGACACCCAGTACTTT	TRBV31;TRBV20	;	TRBJ2-1;TRBJ2-5	TRBC2;TRBC2
clonotype314	clonotype314_consensus_633;clonotype314_consensus_632	1	1.8457e+16	CALGDQSSNTNKVVF	TGTGCTCTGGGTGACCAATCTTCCAATACCAACAAAGTCGTCTTT	TRAV6D-7		TRAJ34	TRAC	CASSQQDTQYF	TGTGCCAGCAGCCAACAAGACACCCAGTACTTT	TRBV5		TRBJ2-5	TRBC2
clonotype315	clonotype315_consensus_635;clonotype315_consensus_634	1	1.8457e+16	CALSASSGSWQLIF	TGTGCTCTGAGTGCATCTTCTGGCAGCTGGCAACTCATCTTT	TRAV9N-4		TRAJ22	TRAC	CAWRTDQDTQYF	TGTGCCTGGAGGACAGACCAAGACACCCAGTACTTT	TRBV31		TRBJ2-5	TRBC2
clonotype316	clonotype316_consensus_637;clonotype316_consensus_636	1	1.8457e+16	CAASPTNAYKVIF	TGTGCTGCAAGTCCCACAAATGCTTACAAAGTCATCTTT	TRAV5-4		TRAJ30	TRAC	CAWSLGNSDYTF	TGTGCCTGGAGTCTCGGGAACTCCGACTACACCTTC	TRBV31		TRBJ1-2
clonotype317	clonotype317_consensus_639;clonotype317_consensus_638	1	1.8457e+16	CAVSAYGSSGNKLIF	TGTGCTGTGAGCGCATATGGGAGCAGTGGCAACAAGCTCATCTTT	TRAV9-1		TRAJ32	TRAC	CAWSSSNTEVFF	TGTGCCTGGAGTTCATCAAACACAGAAGTCTTCTTT	TRBV31		TRBJ1-1	TRBC1
clonotype318	clonotype318_consensus_641;clonotype318_consensus_640	1	1.8457e+16	CAVSGNMGYKLTF	TGCGCAGTCAGTGGCAACATGGGCTACAAACTTACCTTC	TRAV3N-3		TRAJ9	TRAC	CAWGASGNTLYF	TGTGCCTGGGGGGCTTCTGGAAATACGCTCTATTTT	TRBV31		TRBJ1-3	TRBC1
clonotype319	clonotype319_consensus_643;clonotype319_consensus_642	1	1.8457e+16	CAASEITGNTGKLIF	TGTGCAGCTAGTGAGATAACAGGCAATACCGGAAAACTCATCTTT	TRAV7-4		TRAJ37	TRAC	CASSAGVEVFF	TGTGCCAGCAGTGCAGGGGTGGAAGTCTTCTTT	TRBV13-3		TRBJ1-1	TRBC1
clonotype320	clonotype320_consensus_646;clonotype320_consensus_647;clonotype320_consensus_644;clonotype320_consensus_645	1	1.8457e+16	CALSDNSNNRIFF;CVVGDRGSALGRLHF	TGTGCTTTGAGTGATAACAGCAATAACAGAATCTTCTTT;TGTGTGGTGGGCGATAGAGGTTCAGCCTTAGGGAGGCTGCATTTT	TRAV12-2;TRAV11	;	TRAJ31;TRAJ18	TRAC;TRAC	CASSHGTGGDTQYF;CASSPRTTEVFF	TGTGCCAGCAGCCATGGGACAGGGGGAGACACCCAGTACTTT;TGTGCCAGCAGCCCCCGGACAACAGAAGTCTTCTTT	TRBV13-1;TRBV13-1	TRBD1;	TRBJ2-5;TRBJ1-1	TRBC2;TRBC1
clonotype321	clonotype321_consensus_649;clonotype321_consensus_648	1	1.8457e+16	CVLSYNTNTGKLTF	TGTGTTTTGAGCTATAACACCAATACAGGCAAATTAACCTTT	TRAV9-2		TRAJ27	TRAC	CASSTGVTEVFF	TGTGCCAGCAGTACAGGGGTCACAGAAGTCTTCTTT	TRBV13-1	TRBD1	TRBJ1-1	TRBC1
clonotype322	clonotype322_consensus_651;clonotype322_consensus_650	1	1.8457e+16	CAVRTSSGQKLVF	TGCGCAGTCAGAACTTCAAGTGGCCAGAAGCTGGTTTTT	TRAV3N-3		TRAJ16	TRAC	CASSDAVGTQYF	TGTGCCAGCAGTGATGCGGTGGGCACCCAGTACTTT	TRBV13-1		TRBJ2-5	TRBC2
clonotype323	clonotype323_consensus_654;clonotype323_consensus_652;clonotype323_consensus_653	1	1.8457e+16	CATVPITGNTGKLIF	TGTGCTACTGTCCCTATAACAGGCAATACCGGAAAACTCATCTTT	TRAV8N-2		TRAJ37	TRAC	CASSGDIETLYF;CASSLEGANQDTQYF	TGTGCCAGCAGTGGGGACATAGAAACGCTGTATTTT;TGTGCCAGCTCCCTTGAGGGGGCTAACCAAGACACCCAGTACTTT	TRBV13-1;TRBV12-2	;	TRBJ2-3;TRBJ2-5	TRBC2;TRBC2
clonotype324	clonotype324_consensus_656;clonotype324_consensus_655	1	1.8457e+16	CALSGMNYNQGKLIF	TGTGCTTTGAGTGGAATGAATTATAACCAGGGGAAGCTTATCTTT	TRAV12N-2		TRAJ23	TRAC	CASSVQEQYF	TGTGCCAGCAGCGTACAAGAACAGTACTTC	TRBV10		TRBJ2-7	TRBC2
clonotype325	clonotype325_consensus_658;clonotype325_consensus_657	1	1.8457e+16	CAATTGGNNKLTF	TGTGCAGCAACTACTGGAGGCAATAATAAGCTGACTTTT	TRAV10		TRAJ56	TRAC	CGAREGKAEQFF	TGTGGTGCTAGAGAGGGGAAGGCTGAGCAGTTCTTC	TRBV20		TRBJ2-1	TRBC2
clonotype326	clonotype326_consensus_660;clonotype326_consensus_659	1	1.8457e+16	CVLSVNNYAQGLTF	TGTGTTTTGAGCGTAAATAACTATGCCCAGGGATTAACCTTC	TRAV9-2		TRAJ26	TRAC	CGARAGGAEQFF	TGTGGTGCTAGGGCAGGGGGCGCTGAGCAGTTCTTC	TRBV20	TRBD1	TRBJ2-1	TRBC2
clonotype327	clonotype327_consensus_663;clonotype327_consensus_661;clonotype327_consensus_662	1	1.8457e+16	CAASISSGSWQLIF	TGTGCAGCAAGCATATCTTCTGGCAGCTGGCAACTCATCTTT	TRAV10D		TRAJ22	TRAC	CAWGLGEDTQYF;CPKADRVRERLFF	TGTGCCTGGGGACTGGGGGAAGACACCCAGTACTTT;TGTCCTAAGGCGGACAGGGTCCGCGAAAGATTATTTTTC	TRBV31;TRBV17	;TRBD1	TRBJ2-5;TRBJ1-4	TRBC2;TRBC1
clonotype328	clonotype328_consensus_665;clonotype328_consensus_664	1	1.8457e+16	CAARGTASLGKLQF	TGTGCAGCAAGAGGGACTGCCAGTTTGGGGAAACTGCAGTTT	TRAV10N		TRAJ24	TRAC	CASGDRVEQYF	TGTGCCAGCGGTGACAGGGTTGAACAGTACTTC	TRBV13-2		TRBJ2-7	TRBC2
clonotype329	clonotype329_consensus_667;clonotype329_consensus_666	1	1.8457e+16	CSASHGSSGNKLIF	TGCTCAGCAAGCCATGGGAGCAGTGGCAACAAGCTCATCTTT	TRAV5-1		TRAJ32	TRAC	CASSETYFEQYF	TGTGCCAGCAGTGAAACCTACTTTGAACAGTACTTC	TRBV13-1		TRBJ2-7	TRBC2
clonotype330	clonotype330_consensus_669;clonotype330_consensus_668	1	1.8457e+16	CAASKDYGSSGNKLIF	TGTGCAGCAAGCAAGGATTATGGGAGCAGTGGCAACAAGCTCATCTTT	TRAV7D-2		TRAJ32	TRAC	CASSDAGVEQYF	TGTGCCAGCAGTGATGCAGGGGTTGAACAGTACTTC	TRBV13-1		TRBJ2-7	TRBC2
clonotype331	clonotype331_consensus_671;clonotype331_consensus_670	1	1.8457e+16	CAASASSNTNKVVF	TGTGCTGCAAGTGCGTCTTCCAATACCAACAAAGTCGTCTTT	TRAV5N-4		TRAJ34	TRAC	CASSGYNSPLYF	TGTGCCAGCAGTGGGTATAATTCGCCCCTCTACTTT	TRBV13-1		TRBJ1-6	TRBC1
clonotype332	clonotype332_consensus_673;clonotype332_consensus_672	1	1.8457e+16	CALENSAGNKLTF	TGTGCTCTTGAAAACAGTGCAGGGAACAAGCTAACTTTT	TRAV12D-3		TRAJ17	TRAC	CGARDWGGEQYF	TGTGGTGCTAGGGACTGGGGGGGAGAACAGTACTTC	TRBV20	TRBD2	TRBJ2-7	TRBC2
clonotype333	clonotype333_consensus_675;clonotype333_consensus_674	1	1.8457e+16	CVLRLNSGGSNYKLTF	TGTGTTTTGAGGCTGAACAGTGGAGGCAGCAATTACAAACTGACATTT	TRAV9-2		TRAJ53	TRAC	CAWSLLGNTLYF	TGTGCCTGGAGCCTACTTGGAAATACGCTCTATTTT	TRBV31		TRBJ1-3	TRBC1
clonotype334	clonotype334_consensus_677;clonotype334_consensus_676	1	1.8457e+16	CALEGLGAEGADRLTF	TGTGCACTGGAGGGCCTGGGGGCAGAAGGTGCAGATAGACTCACCTTT	TRAV17		TRAJ45	TRAC	CAWSLVDRGRYF	TGTGCCTGGAGTCTAGTGGACAGGGGAAGGTACTTT	TRBV31	TRBD1	TRBJ2-4	TRBC2
clonotype335	clonotype335_consensus_680;clonotype335_consensus_681;clonotype335_consensus_678;clonotype335_consensus_679	1	1.8457e+16	CALGHTGGLSGKLTF;CVVGDRGSALGRLHF	TGTGCTCTGGGTCATACTGGAGGACTAAGTGGTAAATTAACATTC;TGTGTGGTGGGGGATAGAGGTTCAGCCTTAGGGAGGCTGCATTTT	TRAV6N-7;TRAV11	;	TRAJ2;TRAJ18	TRAC;TRAC	CASSLGRGGADAEQFF;CAWSLFNERLFF	TGTGCCAGCAGCCTGGGGCGGGGGGGCGCGGATGCTGAGCAGTTCTTC;TGTGCCTGGAGTCTATTCAACGAAAGATTATTTTTC	TRBV3;TRBV31	;	TRBJ2-1;TRBJ1-4	TRBC2;TRBC1
clonotype336	clonotype336_consensus_683;clonotype336_consensus_682	1	1.8457e+16	CAASAFNTGANTGKLTF	TGTGCAGCTAGTGCTTTCAACACTGGAGCTAACACTGGAAAGCTCACGTTT	TRAV7-4		TRAJ52	TRAC	CAWSAPQNTLYF	TGTGCCTGGAGTGCCCCTCAAAACACCTTGTACTTT	TRBV31		TRBJ2-4	TRBC2
clonotype337	clonotype337_consensus_685;clonotype337_consensus_684	1	1.8457e+16	CAVRDSGGSNAKLTF	TGCGCAGTCAGGGATTCTGGAGGAAGCAATGCAAAGCTAACCTTC	TRAV3N-3		TRAJ42	TRAC	CASSRDEQYF	TGTGCTAGCAGTAGAGATGAACAGTACTTC	TRBV17		TRBJ2-7	TRBC2
clonotype338	clonotype338_consensus_687;clonotype338_consensus_686	1	1.8457e+16	CALSIASSSFSKLVF	TGTGCTTTGAGCATAGCATCCTCCTCCTTCAGCAAGCTGGTGTTT	TRAV12-2		TRAJ50	TRAC	CASSDGAEVFF	TGTGCCAGCAGTGACGGGGCAGAAGTCTTCTTT	TRBV13-3		TRBJ1-1
clonotype339	clonotype339_consensus_689;clonotype339_consensus_688	1	1.8457e+16	CALSEGTASLGKLQF	TGTGCTTTGAGTGAAGGGACTGCCAGTTTGGGGAAACTGCAGTTT	TRAV12-2		TRAJ24	TRAC	CASSGTAQAPLF	TGTGCCAGCAGTGGGACAGCCCAGGCTCCGCTTTTT	TRBV13-1		TRBJ1-5	TRBC1
clonotype340	clonotype340_consensus_692;clonotype340_consensus_690;clonotype340_consensus_691	1	1.8457e+16	CAMREDTNTGKLTF	TGTGCTATGAGAGAGGACACCAATACAGGCAAATTAACCTTT	TRAV16D-DV11		TRAJ27	TRAC	CARDFSPLYF;CASSQGTGGQDTQYF	TGTGCTAGGGACTTTTCGCCCCTCTACTTT;TGTGCCAGCTCTCAAGGGACTGGGGGGCAAGACACCCAGTACTTT	TRBV29;TRBV12-1	;	TRBJ1-6;TRBJ2-5	TRBC1;TRBC2
clonotype341	clonotype341_consensus_694;clonotype341_consensus_693	1	1.8457e+16	CALSPGGGMGYKLTF	TGTGCTCTGAGCCCGGGGGGGGGCATGGGCTACAAACTTACCTTC	TRAV12D-3		TRAJ9	TRAC	CAWTGVQNTLYF	TGTGCCTGGACTGGGGTTCAAAACACCTTGTACTTT	TRBV31		TRBJ2-4	TRBC2
clonotype342	clonotype342_consensus_697;clonotype342_consensus_695;clonotype342_consensus_696	1	1.8457e+16	CALSDTGGLSGKLTF	TGTGCTCTGAGTGATACTGGAGGACTAAGTGGTAAATTAACATTC	TRAV12-1		TRAJ2	TRAC	CASISQGTLYF;CAWSLEYAGCQAPLF	TGTGCCAGCATCTCTCAGGGAACGCTGTATTTT;TGTGCCTGGAGTCTAGAGTACGCAGGGTGCCAGGCTCCGCTTTTT	TRBV13-3;TRBV31	;	TRBJ2-3;TRBJ1-5	TRBC2;TRBC1
clonotype343	clonotype343_consensus_699;clonotype343_consensus_698	1	1.8457e+16	CALSGVNTGNYKYVF	TGTGCTCTGAGTGGAGTTAATACAGGAAACTACAAATACGTCTTT	TRAV12-1		TRAJ40	TRAC	CASRTGVAEQFF	TGTGCCAGCAGGACAGGGGTTGCTGAGCAGTTCTTC	TRBV13-1		TRBJ2-1	TRBC2
clonotype344	clonotype344_consensus_701;clonotype344_consensus_700	1	1.8457e+16	CAMRDPGTGSNRLTF	TGTGCTATGAGAGATCCAGGCACTGGGAGTAACAGGCTCACTTTT	TRAV16N		TRAJ28	TRAC	CASSDKQYEQYF	TGTGCCAGCAGTGATAAACAGTATGAACAGTACTTC	TRBV13-1		TRBJ2-7	TRBC2
clonotype345	clonotype345_consensus_704;clonotype345_consensus_702;clonotype345_consensus_703	1	1.8457e+16	CALSDATSPGGNYKPTF	TGTGCTTTGAGTGATGCCACCTCGCCAGGAGGAAACTACAAACCTACGTTT	TRAV12-2		TRAJ6	TRAC	CASSEDSPLYF;CASSPRDNYAEQFF	TGTGCCAGCAGTGAGGATTCGCCCCTCTACTTT;TGTGCCAGCAGCCCCAGGGATAACTATGCTGAGCAGTTCTTC	TRBV13-3;TRBV3	;	TRBJ1-6;TRBJ2-1	TRBC1;TRBC2
clonotype346	clonotype346_consensus_706;clonotype346_consensus_705	1	1.8457e+16	CAMREDATSSGQKLVF	TGTGCTATGAGAGAGGATGCAACTTCAAGTGGCCAGAAGCTGGTTTTT	TRAV16N		TRAJ16	TRAC	CASSDAGEEVFF	TGTGCCAGCAGTGATGCGGGGGAGGAAGTCTTCTTT	TRBV13-1		TRBJ1-1	TRBC1
clonotype347	clonotype347_consensus_708;clonotype347_consensus_707	1	1.8457e+16	CAMREGSSGSWQLIF	TGTGCTATGAGAGAGGGGTCTTCTGGCAGCTGGCAACTCATCTTT	TRAV16N		TRAJ22	TRAC	CGALTGGAEQYF	TGTGGTGCCCTGACTGGGGGGGCGGAACAGTACTTC	TRBV20	TRBD2	TRBJ2-7	TRBC2
clonotype348	clonotype348_consensus_710;clonotype348_consensus_709	1	1.8457e+16	CALGDAAGTGSNRLTF	TGTGCTCTGGGTGATGCGGCAGGCACTGGGAGTAACAGGCTCACTTTT	TRAV6N-7		TRAJ28	TRAC	CAWTNNNQAPLF	TGTGCCTGGACAAATAACAACCAGGCTCCGCTTTTT	TRBV31		TRBJ1-5	TRBC1
clonotype349	clonotype349_consensus_712;clonotype349_consensus_711	1	1.8457e+16	CAASPNTNKVVF	TGTGCAGCAAGTCCCAATACCAACAAAGTCGTCTTT	TRAV14-3		TRAJ34	TRAC	CAWSPNTGQLYF	TGTGCCTGGAGTCCAAACACCGGGCAGCTCTACTTT	TRBV31		TRBJ2-2	TRBC2
clonotype350	clonotype350_consensus_714;clonotype350_consensus_713	1	1.8457e+16	CAMREGLNYNQGKLIF	TGTGCTATGAGAGAGGGCCTGAATTATAACCAGGGGAAGCTTATCTTT	TRAV16N		TRAJ23	TRAC	CASGEGTPLYF	TGTGCCAGCGGTGAGGGAACGCCCCTCTACTTT	TRBV13-2		TRBJ1-6	TRBC1
clonotype351	clonotype351_consensus_716;clonotype351_consensus_715	1	1.8457e+16	CALSATSATSSGQKLVF	TGTGCTCTGAGTGCCACCAGCGCAACTTCAAGTGGCCAGAAGCTGGTTTTT	TRAV12D-3		TRAJ16	TRAC	CSSELGTYEQYF	TGTAGTTCTGAACTGGGGACCTATGAACAGTACTTC	TRBV30		TRBJ2-7	TRBC2
clonotype352	clonotype352_consensus_718;clonotype352_consensus_717	1	1.8457e+16	CAASQSNYQLIW	TGTGCAGCAAGTCAAAGCAACTATCAGTTGATCTGG	TRAV14-2		TRAJ33	TRAC	CASDISGNTLYF	TGTGCCTCTGACATTTCTGGAAATACGCTCTATTTT	TRBV31		TRBJ1-3
clonotype353	clonotype353_consensus_720;clonotype353_consensus_719	1	1.8457e+16	CAASGTGGYKVVF	TGTGCAGCAAGTGGGACTGGAGGCTATAAAGTGGTCTTT	TRAV14N-3		TRAJ12	TRAC	CASSVTGQAPLF	TGTGCCAGCAGTGTGACAGGCCAGGCTCCGCTTTTT	TRBV13-1		TRBJ1-5	TRBC1
clonotype354	clonotype354_consensus_722;clonotype354_consensus_721	1	1.8457e+16	CAASWGGSNYKLTF	TGTGCAGCAAGTTGGGGAGGCAGCAATTACAAACTGACATTT	TRAV14-3		TRAJ53	TRAC	CASTTNTEVFF	TGTGCCAGCACCACAAACACAGAAGTCTTCTTT	TRBV13-3		TRBJ1-1	TRBC1
clonotype355	clonotype355_consensus_724;clonotype355_consensus_723	1	1.8457e+16	CAASAPGSGGKLTL	TGTGCAGCAAGTGCACCTGGCAGTGGTGGAAAACTCACTTTG	TRAV14-3		TRAJ44	TRAC	CASRGSAETLYF	TGTGCCAGCAGGGGGAGTGCAGAAACGCTGTATTTT	TRBV13-1		TRBJ2-3	TRBC2
clonotype356	clonotype356_consensus_726;clonotype356_consensus_725	1	1.8457e+16	CAASGSSGSWQLIF	TGTGCAGCAAGTGGGTCTTCTGGCAGCTGGCAACTCATCTTT	TRAV14D-3-DV8		TRAJ22	TRAC	CASSDRGYEQYF	TGTGCCAGCAGTGATCGGGGATATGAACAGTACTTC	TRBV13-1		TRBJ2-7	TRBC2
clonotype357	clonotype357_consensus_728;clonotype357_consensus_727	1	1.8457e+16	CAASRNSGTYQRF	TGTGCAGCAAGTCGGAATTCTGGGACTTACCAGAGGTTT	TRAV14-1		TRAJ13	TRAC	CASSDDSYEQYF	TGTGCCAGCAGTGATGACAGCTATGAACAGTACTTC	TRBV13-1		TRBJ2-7	TRBC2
clonotype358	clonotype358_consensus_731;clonotype358_consensus_732;clonotype358_consensus_729;clonotype358_consensus_730	1	1.8457e+16	CAASLYGSSGNKLIF;CALSPNYGNEKITF	TGTGCAGCAAGCCTTTATGGGAGCAGTGGCAACAAGCTCATCTTT;TGTGCTCTGAGTCCCAACTATGGAAATGAGAAAATAACTTTT	TRAV14-3;TRAV6-7-DV9	;	TRAJ32;TRAJ48	TRAC;TRAC	CASGLGRYEQYF;CASSPGTKIRQLYF	TGTGCCTCGGGACTGGGGAGGTATGAACAGTACTTC;TGTGCTAGCAGCCCCGGGACAAAAATCCGCCAGCTCTACTTT	TRBV31;TRBV29	TRBD2;	TRBJ2-7;TRBJ2-2	TRBC2;TRBC2
clonotype359	clonotype359_consensus_734;clonotype359_consensus_733	1	1.8457e+16	CAASDGTNTGKLTF	TGTGCAGCAAGTGACGGCACCAATACAGGCAAATTAACCTTT	TRAV14-2		TRAJ27	TRAC	CAWSQQGRGFFF	TGTGCCTGGAGTCAACAGGGAAGGGGGTTCTTCTTT	TRBV31		TRBJ1-1	TRBC1
clonotype360	clonotype360_consensus_736;clonotype360_consensus_735	1	1.8457e+16	CAASENQGGSAKLIF	TGTGCAGCAAGTGAGAATCAAGGAGGGTCTGCGAAGCTCATCTTT	TRAV14-3		TRAJ57	TRAC	CAWSHQGNTLYF	TGTGCCTGGAGTCATCAGGGAAATACGCTCTATTTT	TRBV31		TRBJ1-3	TRBC1
clonotype361	clonotype361_consensus_738;clonotype361_consensus_737	1	1.8457e+16	CAASGGSSNTNKVVF	TGTGCAGCAAGTGGGGGTTCTTCCAATACCAACAAAGTCGTCTTT	TRAV14N-3		TRAJ34	TRAC	CAWSDNNQAPLF	TGTGCCTGGTCAGATAACAACCAGGCTCCGCTTTTT	TRBV31		TRBJ1-5	TRBC1
clonotype362	clonotype362_consensus_740;clonotype362_consensus_739	1	1.8457e+16	CAAKPLYYYSNNRLTL	TGTGCAGCAAAGCCCCTCTACTACTACAGCAACAACAGACTTACTTTG	TRAV14N-3		TRAJ7	TRAC	CASTSGNSDYTF	TGTGCCAGCACCTCAGGGAACTCCGACTACACCTTC	TRBV13-1		TRBJ1-2	TRBC1
clonotype363	clonotype363_consensus_742;clonotype363_consensus_741	1	1.8457e+16	CAPSDNYAQGLTF	TGTGCTCCCTCGGATAACTATGCCCAGGGATTAACCTTC	TRAV6-7-DV9		TRAJ26	TRAC	CAGGRYEQYF	TGTGCGGGGGGGCGTTATGAACAGTACTTC	TRBV2		TRBJ2-7	TRBC2
clonotype364	clonotype364_consensus_744;clonotype364_consensus_743	1	1.8457e+16	CALTSNTGYQNFYF	TGTGCTCTGACTTCGAACACGGGTTACCAGAACTTCTATTTT	TRAV6-7-DV9		TRAJ49	TRAC	CAWTGGDYEQYF	TGTGCCTGGACTGGGGGGGACTATGAACAGTACTTC	TRBV31	TRBD2	TRBJ2-7	TRBC2
clonotype365	clonotype365_consensus_745	1	1.8457e+16	CALVRTGYQNFYF	TGTGCTTTGGTTCGCACGGGTTACCAGAACTTCTATTTT	TRAV13-1		TRAJ49	TRAC
clonotype366	clonotype366_consensus_746	1	1.8457e+16	CATSNTGYQNFYF	TGTGCTACGTCGAACACGGGTTACCAGAACTTCTATTTT	TRAV13-4-DV7		TRAJ49	TRAC
clonotype367	clonotype367_consensus_747	1	1.8457e+16							CASRQGGTLYF	TGTGCTAGCAGGCAGGGAGGCACCTTGTACTTT	TRBV29		TRBJ2-4	TRBC2
clonotype368	clonotype368_consensus_748	1	1.8457e+16							CASRGEDTQYF	TGTGCTAGCAGGGGGGAGGACACCCAGTACTTT	TRBV29		TRBJ2-5	TRBC2
clonotype369	clonotype369_consensus_749	1	1.8457e+16							CASSQQYAEQFF	TGTGCCAGCAGCCAACAGTATGCTGAGCAGTTCTTC	TRBV5		TRBJ2-1	TRBC2
clonotype370	clonotype370_consensus_750	1	1.8457e+16							CASSQEGYEQYF	TGTGCCAGCAGCCAAGAAGGCTATGAACAGTACTTC	TRBV5		TRBJ2-7	TRBC2
clonotype371	clonotype371_consensus_751	1	1.8457e+16							CASSQGRQAPLF	TGTGCCAGCAGCCAAGGACGGCAGGCTCCGCTTTTT	TRBV5		TRBJ1-5	TRBC1
clonotype372	clonotype372_consensus_752	1	1.8457e+16							CASSSNTGQLYF	TGTGCCAGCAGCTCAAACACCGGGCAGCTCTACTTT	TRBV5		TRBJ2-2	TRBC2
clonotype373	clonotype373_consensus_753	1	1.8457e+16							CASSPQGRTLYF	TGTGCCAGCAGTCCACAGGGTAGAACGCTGTATTTT	TRBV5		TRBJ2-3	TRBC2
clonotype374	clonotype374_consensus_754	1	1.8457e+16	CATNSNNRIFF	TGTGCTACTAATAGCAATAACAGAATCTTCTTT	TRAV8D-1		TRAJ31	TRAC
clonotype375	clonotype375_consensus_755	1	1.8457e+16	CATDAGGSNAKLTF	TGTGCTACTGATGCTGGAGGAAGCAATGCAAAGCTAACCTTC	TRAV8-1		TRAJ42	TRAC
clonotype376	clonotype376_consensus_756	1	1.8457e+16	CAAEENSNNRIFF	TGTGCTGCTGAGGAGAATAGCAATAACAGAATCTTCTTT	TRAV4N-4		TRAJ31	TRAC
clonotype377	clonotype377_consensus_757	1	1.8457e+16							CAWTELGIYEQYF	TGTGCCTGGACCGAACTGGGGATCTATGAACAGTACTTC	TRBV31		TRBJ2-7	TRBC2
clonotype378	clonotype378_consensus_758	1	1.8457e+16							CAWSRGSSYEQYF	TGTGCCTGGAGCCGGGGGAGCTCCTATGAACAGTACTTC	TRBV31		TRBJ2-7	TRBC2
clonotype379	clonotype379_consensus_759	1	1.8457e+16							CAWSTSNNQAPLF	TGTGCCTGGAGTACCAGTAACAACCAGGCTCCGCTTTTT	TRBV31		TRBJ1-5	TRBC1
clonotype380	clonotype380_consensus_760	1	1.8457e+16							CAWSQSPQDTQYF	TGTGCCTGGAGTCAAAGTCCTCAAGACACCCAGTACTTT	TRBV31		TRBJ2-5	TRBC2
clonotype381	clonotype381_consensus_761	1	1.8457e+16							CAWSQGSNERLFF	TGTGCCTGGAGTCAGGGTTCCAACGAAAGATTATTTTTC	TRBV31		TRBJ1-4	TRBC1
clonotype382	clonotype382_consensus_762	1	1.8457e+16							CAWSPRQGQAPLF	TGTGCCTGGAGTCCTCGCCAGGGCCAGGCTCCGCTTTTT	TRBV31		TRBJ1-5	TRBC1
clonotype383	clonotype383_consensus_763	1	1.8457e+16							CAWSPRQGQAPLF	TGTGCCTGGAGTCCTCGCCAGGGCCAGGCTCCGCTTTTT	TRBV31		TRBJ1-5	TRBC1
clonotype384	clonotype384_consensus_764	1	1.8457e+16							CAWSPRQGQAPLF	TGTGCCTGGAGTCCTCGCCAGGGCCAGGCTCCGCTTTTT	TRBV31		TRBJ1-5	TRBC1
clonotype385	clonotype385_consensus_765	1	1.8457e+16							CAWSPRQGQAPLF	TGTGCCTGGAGTCCTCGCCAGGGCCAGGCTCCGCTTTTT	TRBV31		TRBJ1-5	TRBC1
clonotype386	clonotype386_consensus_766	1	1.8457e+16							CAWSPRQGQAPLF	TGTGCCTGGAGTCCTCGCCAGGGCCAGGCTCCGCTTTTT	TRBV31		TRBJ1-5	TRBC1
clonotype387	clonotype387_consensus_767	1	1.8457e+16							CAWSLRGITEVFF	TGTGCCTGGAGTCTACGGGGGATCACAGAAGTCTTCTTT	TRBV31		TRBJ1-1	TRBC1
clonotype388	clonotype388_consensus_768	1	1.8457e+16							CAWSLGLGDTLYF	TGTGCCTGGAGTCTAGGACTGGGGGACACCTTGTACTTT	TRBV31		TRBJ2-4	TRBC2
clonotype389	clonotype389_consensus_769	1	1.8457e+16							CAWSLGWNTEVFF	TGTGCCTGGAGTCTAGGGTGGAACACAGAAGTCTTCTTT	TRBV31		TRBJ1-1	TRBC1
clonotype390	clonotype390_consensus_770	1	1.8457e+16							CAWSLHNNQAPLF	TGTGCCTGGAGTCTCCATAACAACCAGGCTCCGCTTTTT	TRBV31		TRBJ1-5	TRBC1
clonotype391	clonotype391_consensus_771	1	1.8457e+16							CAWSLRGGYEQYF	TGTGCCTGGAGTCTCCGGGGGGGGTATGAACAGTACTTC	TRBV31		TRBJ2-7	TRBC2
clonotype392	clonotype392_consensus_772	1	1.8457e+16							CAWSLEGGYEQYF	TGTGCCTGGAGTCTCGAAGGGGGGTATGAACAGTACTTC	TRBV31		TRBJ2-7	TRBC2
clonotype393	clonotype393_consensus_773	1	1.8457e+16							CAWSLGVGYEQYF	TGTGCCTGGAGTCTGGGGGTCGGCTATGAACAGTACTTC	TRBV31		TRBJ2-7	TRBC2
clonotype394	clonotype394_consensus_774	1	1.8457e+16							CAWSLREGTEVFF	TGTGCCTGGAGTCTTCGGGAGGGCACAGAAGTCTTCTTT	TRBV31		TRBJ1-1	TRBC1
clonotype395	clonotype395_consensus_775	1	1.8457e+16							CASSKDQAPLF	TGTGCTAGCAGTAAAGACCAGGCTCCGCTTTTT	TRBV17		TRBJ1-5	TRBC1
clonotype396	clonotype396_consensus_776	1	1.8457e+16							CASSKDQAPLF	TGTGCTAGCAGTAAAGACCAGGCTCCGCTTTTT	TRBV17		TRBJ1-5	TRBC1
clonotype397	clonotype397_consensus_777	1	1.8457e+16							CASSEETLYF	TGTGCAAGCAGCGAAGAAACGCTGTATTTT	TRBV16		TRBJ2-3	TRBC2
clonotype398	clonotype398_consensus_778	1	1.8457e+16							CASSRVEQYF	TGTGCCAGCAGTCGGGTTGAACAGTACTTC	TRBV26		TRBJ2-7	TRBC2
clonotype399	clonotype399_consensus_779	1	1.8457e+16							CASSLNPQYF	TGTGCCAGCAGTCTCAACCCCCAGTACTTT	TRBV26		TRBJ2-5	TRBC2
clonotype400	clonotype400_consensus_780	1	1.8457e+16	CILREDQGGSAKLIF	TGTATCCTGAGAGAGGATCAAGGAGGGTCTGCGAAGCTCATCTTT	TRAV21-DV12		TRAJ57	TRAC
clonotype401	clonotype401_consensus_781	1	1.8457e+16							CASRTDYAEQFF	TGTGCCAGCAGGACAGACTATGCTGAGCAGTTCTTC	TRBV13-3		TRBJ2-1	TRBC2
clonotype402	clonotype402_consensus_782	1	1.8457e+16							CASRYRDYEQYF	TGTGCCAGCAGGTACAGGGACTATGAACAGTACTTC	TRBV13-3		TRBJ2-7	TRBC2
clonotype403	clonotype403_consensus_783	1	1.8457e+16							CASSEGTYEQYF	TGTGCCAGCAGTGAAGGCACCTATGAACAGTACTTC	TRBV13-3		TRBJ2-7	TRBC2
clonotype404	clonotype404_consensus_784	1	1.8457e+16							CASSEGAGTQYF	TGTGCCAGCAGTGAGGGGGCTGGCACCCAGTACTTT	TRBV13-3		TRBJ2-5	TRBC2
clonotype405	clonotype405_consensus_785	1	1.8457e+16							CASSDRSETLYF	TGTGCCAGCAGTGATAGATCAGAAACGCTGTATTTT	TRBV13-3		TRBJ2-3	TRBC2
clonotype406	clonotype406_consensus_786	1	1.8457e+16							CASSDVGNTLYF	TGTGCCAGCAGTGATGTCGGAAATACGCTCTATTTT	TRBV13-3		TRBJ1-3	TRBC1
clonotype407	clonotype407_consensus_787	1	1.8457e+16							CASSGAGDEQYF	TGTGCCAGCAGTGGAGCAGGGGATGAACAGTACTTC	TRBV13-3		TRBJ2-7	TRBC2
clonotype408	clonotype408_consensus_788	1	1.8457e+16							CASSSSAETLYF	TGTGCCAGCAGTTCTAGTGCAGAAACGCTGTATTTT	TRBV13-3		TRBJ2-3	TRBC2
clonotype409	clonotype409_consensus_789	1	1.8457e+16							CASGDEAETLYF	TGTGCCAGCGGTGATGAGGCAGAAACGCTGTATTTT	TRBV13-2		TRBJ2-3	TRBC2
clonotype410	clonotype410_consensus_790	1	1.8457e+16							CASGDAGDEQYF	TGTGCCAGCGGTGATGCAGGCGATGAACAGTACTTC	TRBV13-2		TRBJ2-7	TRBC2
clonotype411	clonotype411_consensus_791	1	1.8457e+16							CASGDADSDYTF	TGTGCCAGCGGTGATGCTGACTCCGACTACACCTTC	TRBV13-2		TRBJ1-2	TRBC1
clonotype412	clonotype412_consensus_792	1	1.8457e+16							CASGDGGYEQYF	TGTGCCAGCGGTGATGGGGGTTATGAACAGTACTTC	TRBV13-2		TRBJ2-7	TRBC2
clonotype413	clonotype413_consensus_793	1	1.8457e+16							CASGDVGTEVFF	TGTGCCAGCGGTGATGTGGGAACAGAAGTCTTCTTT	TRBV13-2		TRBJ1-1	TRBC1
clonotype414	clonotype414_consensus_794	1	1.8457e+16							CASGGESERLFF	TGTGCCAGCGGTGGGGAGAGCGAAAGATTATTTTTC	TRBV13-2		TRBJ1-4	TRBC1
clonotype415	clonotype415_consensus_795	1	1.8457e+16							CASGGGAETLYF	TGTGCCAGCGGTGGGGGTGCAGAAACGCTGTATTTT	TRBV13-2		TRBJ2-3	TRBC2
clonotype416	clonotype416_consensus_796	1	1.8457e+16							CASKTGSAETLYF	TGTGCCAGCAAGACTGGGAGTGCAGAAACGCTGTATTTT	TRBV13-1		TRBJ2-3	TRBC2
clonotype417	clonotype417_consensus_797	1	1.8457e+16							CASKEGGRDTQYF	TGTGCCAGCAAGGAGGGGGGCAGAGACACCCAGTACTTT	TRBV13-1		TRBJ2-5	TRBC2
clonotype418	clonotype418_consensus_798	1	1.8457e+16							CASKEGGRDTQYF	TGTGCCAGCAAGGAGGGGGGCAGAGACACCCAGTACTTT	TRBV13-1		TRBJ2-5	TRBC2
clonotype419	clonotype419_consensus_799	1	1.8457e+16							CASRDKSSYEQYF	TGTGCCAGCAGGGACAAGAGCTCCTATGAACAGTACTTC	TRBV13-1		TRBJ2-7	TRBC2
clonotype420	clonotype420_consensus_800	1	1.8457e+16							CASRDRQNTEVFF	TGTGCCAGCAGGGACAGACAAAACACAGAAGTCTTCTTT	TRBV13-1		TRBJ1-1	TRBC1
clonotype421	clonotype421_consensus_801	1	1.8457e+16							CASRDWGYAEQFF	TGTGCCAGCAGGGACTGGGGCTATGCTGAGCAGTTCTTC	TRBV13-1		TRBJ2-1	TRBC2
clonotype422	clonotype422_consensus_802	1	1.8457e+16							CASRAGSNERLFF	TGTGCCAGCAGGGCAGGATCCAACGAAAGATTATTTTTC	TRBV13-1		TRBJ1-4	TRBC1
clonotype423	clonotype423_consensus_803	1	1.8457e+16							CASSRTANTEVFF	TGTGCCAGCAGTAGGACAGCAAACACAGAAGTCTTCTTT	TRBV13-1		TRBJ1-1	TRBC1
clonotype424	clonotype424_consensus_804	1	1.8457e+16							CASSRHNQDTQYF	TGTGCCAGCAGTCGACATAACCAAGACACCCAGTACTTT	TRBV13-1		TRBJ2-5	TRBC2
clonotype425	clonotype425_consensus_805	1	1.8457e+16							CASSRDRGSDYTF	TGTGCCAGCAGTCGGGACAGGGGGTCCGACTACACCTTC	TRBV13-1	TRBD1	TRBJ1-2	TRBC1
clonotype426	clonotype426_consensus_806	1	1.8457e+16							CASSEARATEVFF	TGTGCCAGCAGTGAAGCCAGGGCCACAGAAGTCTTCTTT	TRBV13-1		TRBJ1-1	TRBC1
clonotype427	clonotype427_consensus_807	1	1.8457e+16							CASSDRVNSDYTF	TGTGCCAGCAGTGACAGGGTAAACTCCGACTACACCTTC	TRBV13-1		TRBJ1-2	TRBC1
clonotype428	clonotype428_consensus_808	1	1.8457e+16							CASSDDRVYEQYF	TGTGCCAGCAGTGACGACAGGGTCTATGAACAGTACTTC	TRBV13-1		TRBJ2-7	TRBC2
clonotype429	clonotype429_consensus_809	1	1.8457e+16							CASSDGAGTEVFF	TGTGCCAGCAGTGACGGGGCGGGCACAGAAGTCTTCTTT	TRBV13-1	TRBD2	TRBJ1-1	TRBC1
clonotype430	clonotype430_consensus_810	1	1.8457e+16							CASSDWGGAEQFF	TGTGCCAGCAGTGACTGGGGTGGAGCTGAGCAGTTCTTC	TRBV13-1	TRBD2	TRBJ2-1	TRBC2
clonotype431	clonotype431_consensus_811	1	1.8457e+16							CASSEARVERLFF	TGTGCCAGCAGTGAGGCCAGGGTCGAAAGATTATTTTTC	TRBV13-1		TRBJ1-4	TRBC1
clonotype432	clonotype432_consensus_812	1	1.8457e+16							CASSEGQTERLFF	TGTGCCAGCAGTGAGGGACAGACCGAAAGATTATTTTTC	TRBV13-1		TRBJ1-4	TRBC1
clonotype433	clonotype433_consensus_813	1	1.8457e+16							CASSDTGNERLFF	TGTGCCAGCAGTGATACGGGCAACGAAAGATTATTTTTC	TRBV13-1		TRBJ1-4	TRBC1
clonotype434	clonotype434_consensus_814	1	1.8457e+16							CASSDPSSYEQYF	TGTGCCAGCAGTGATCCCAGTTCCTATGAACAGTACTTC	TRBV13-1		TRBJ2-7	TRBC2
clonotype435	clonotype435_consensus_815	1	1.8457e+16							CASSDERNERLFF	TGTGCCAGCAGTGATGAAAGGAACGAAAGATTATTTTTC	TRBV13-1		TRBJ1-4	TRBC1
clonotype436	clonotype436_consensus_816	1	1.8457e+16							CASSDAGDQAPLF	TGTGCCAGCAGTGATGCAGGGGACCAGGCTCCGCTTTTT	TRBV13-1		TRBJ1-5	TRBC1
clonotype437	clonotype437_consensus_817	1	1.8457e+16							CASSDAHYAEQFF	TGTGCCAGCAGTGATGCGCACTATGCTGAGCAGTTCTTC	TRBV13-1		TRBJ2-1	TRBC2
clonotype438	clonotype438_consensus_818	1	1.8457e+16							CASSDSDHYEQYF	TGTGCCAGCAGTGATTCGGACCACTATGAACAGTACTTC	TRBV13-1		TRBJ2-7	TRBC2
clonotype439	clonotype439_consensus_819	1	1.8457e+16							CASSAWGGYEQYF	TGTGCCAGCAGTGCATGGGGGGGGTATGAACAGTACTTC	TRBV13-1		TRBJ2-7	TRBC2
clonotype440	clonotype440_consensus_820	1	1.8457e+16							CASSADSAETLYF	TGTGCCAGCAGTGCGGACAGTGCAGAAACGCTGTATTTT	TRBV13-1		TRBJ2-3	TRBC2
clonotype441	clonotype441_consensus_821	1	1.8457e+16							CASSGLGGYEQYF	TGTGCCAGCAGTGGACTGGGGGGTTATGAACAGTACTTC	TRBV13-1		TRBJ2-7	TRBC2
clonotype442	clonotype442_consensus_822	1	1.8457e+16							CASSGRGDSPLYF	TGTGCCAGCAGTGGCAGGGGTGATTCGCCCCTCTACTTT	TRBV13-1		TRBJ1-6	TRBC1
clonotype443	clonotype443_consensus_823	1	1.8457e+16							CASSQDREQYF	TGTGCCAGCAGCCAAGATCGAGAACAGTACTTC	TRBV2		TRBJ2-7	TRBC2
clonotype444	clonotype444_consensus_824	1	1.8457e+16							CASSQNTEVFF	TGTGCCAGCAGCCAAAACACAGAAGTCTTCTTT	TRBV10		TRBJ1-1	TRBC1
clonotype445	clonotype445_consensus_825	1	1.8457e+16							CASSYDSDYTF	TGTGCCAGCAGCTATGACTCCGACTACACCTTC	TRBV10		TRBJ1-2	TRBC1
clonotype446	clonotype446_consensus_826	1	1.8457e+16							CASSFNERLFF	TGTGCCAGCAGCTTTAACGAAAGATTATTTTTC	TRBV10		TRBJ1-4	TRBC1
clonotype447	clonotype447_consensus_827	1	1.8457e+16							CGATGTGDQAPLF	TGTGGTGCAACCGGGACAGGGGACCAGGCTCCGCTTTTT	TRBV20	TRBD1	TRBJ1-5	TRBC1
clonotype448	clonotype448_consensus_828	1	1.8457e+16							CGAWDINQDTQYF	TGTGGTGCATGGGACATTAACCAAGACACCCAGTACTTT	TRBV20		TRBJ2-5	TRBC2
clonotype449	clonotype449_consensus_829	1	1.8457e+16							CGASPAGGDEQYF	TGTGGTGCCAGCCCGGCTGGGGGGGATGAACAGTACTTC	TRBV20		TRBJ2-7	TRBC2
clonotype450	clonotype450_consensus_830	1	1.8457e+16							CGARQGANSDYTF	TGTGGTGCTAGACAGGGTGCAAACTCCGACTACACCTTC	TRBV20	TRBD1	TRBJ1-2	TRBC1
clonotype451	clonotype451_consensus_831	1	1.8457e+16							CGARRGGDERLFF	TGTGGTGCTAGGAGGGGAGGGGACGAAAGATTATTTTTC	TRBV20		TRBJ1-4	TRBC1
clonotype452	clonotype452_consensus_832	1	1.8457e+16							CGARPGGTYEQYF	TGTGGTGCTAGGCCAGGGGGCACCTATGAACAGTACTTC	TRBV20	TRBD1	TRBJ2-7	TRBC2
clonotype453	clonotype453_consensus_833	1	1.8457e+16							CGARDRGHTEVFF	TGTGGTGCTAGGGACAGGGGGCACACAGAAGTCTTCTTT	TRBV20	TRBD1	TRBJ1-1	TRBC1
clonotype454	clonotype454_consensus_834	1	1.8457e+16							CGARVRVNSDYTF	TGTGGTGCTAGGGTCAGGGTAAACTCCGACTACACCTTC	TRBV20		TRBJ1-2	TRBC1
clonotype455	clonotype455_consensus_835	1	1.8457e+16							CGAIQGSGNTLYF	TGTGGTGCTATACAGGGTTCTGGAAATACGCTCTATTTT	TRBV20		TRBJ1-3	TRBC1
clonotype456	clonotype456_consensus_836	1	1.8457e+16							CGAVGDANSDYTF	TGTGGTGCTGTGGGGGATGCAAACTCCGACTACACCTTC	TRBV20		TRBJ1-2	TRBC1
clonotype457	clonotype457_consensus_837	1	1.8457e+16							CGACGTGAYEQYF	TGTGGTGCTTGCGGGACTGGGGCGTATGAACAGTACTTC	TRBV20		TRBJ2-7	TRBC2
clonotype458	clonotype458_consensus_838	1	1.8457e+16							CGAWDWGDYEQYF	TGTGGTGCTTGGGACTGGGGGGACTATGAACAGTACTTC	TRBV20	TRBD2	TRBJ2-7	TRBC2
clonotype459	clonotype459_consensus_840;clonotype459_consensus_839	1	1.8457e+16	CALYQRF	TGTGCCCTTTACCAGAGGTTT	TRAV13N-2		TRAJ13	TRAC	CAWAGTLNSDYTF	TGTGCCTGGGCCGGGACACTAAACTCCGACTACACCTTC	TRBV31		TRBJ1-2	TRBC1
clonotype460	clonotype460_consensus_842;clonotype460_consensus_841	1	1.8457e+16	CAIGPKLTF	TGTGCTATAGGGCCCAAATTAACCTTT	TRAV13N-2		TRAJ27	TRAC	CASSAGVNERLFF	TGTGCCAGCAGTGCAGGGGTCAACGAAAGATTATTTTTC	TRBV13-1		TRBJ1-4	TRBC1
clonotype461	clonotype461_consensus_844;clonotype461_consensus_845;clonotype461_consensus_843	1	1.8457e+16	CAPNNNAPRF;CAVSESNYNVLYF	TGTGCTCCTAACAACAATGCCCCACGATTT;TGCGCAGTCAGTGAATCTAATTACAACGTGCTTTACTTC	TRAV13N-2;TRAV3N-3	;	TRAJ43;TRAJ21	TRAC;TRAC	CAWSSRAQDTQYF	TGTGCCTGGAGTAGCAGGGCCCAAGACACCCAGTACTTT	TRBV31		TRBJ2-5	TRBC2
clonotype462	clonotype462_consensus_847;clonotype462_consensus_846	1	1.8457e+16	CATDGYNVLYF	TGTGCTACTGATGGATACAACGTGCTTTACTTC	TRAV8-1		TRAJ21	TRAC	CASGDASYEQYF	TGTGCCAGCGGTGATGCTAGCTATGAACAGTACTTC	TRBV13-2		TRBJ2-7	TRBC2
clonotype463	clonotype463_consensus_849;clonotype463_consensus_848	1	1.8457e+16	CAIDSNYQLIW	TGTGCTATAGATAGCAACTATCAGTTGATCTGG	TRAV13-2		TRAJ33	TRAC	CATGTPWAEQFF	TGTGCCACCGGGACTCCTTGGGCTGAGCAGTTCTTC	TRBV13-3		TRBJ2-1	TRBC2
clonotype464	clonotype464_consensus_851;clonotype464_consensus_850	1	1.8457e+16	CAVDSNNRIFF	TGTGCTGTTGATAGCAATAACAGAATCTTCTTT	TRAV4-2		TRAJ31	TRAC	CGARTGGTQAPLF	TGTGGTGCTAGGACAGGGGGCACCCAGGCTCCGCTTTTT	TRBV20	TRBD1	TRBJ1-5	TRBC1
clonotype465	clonotype465_consensus_853;clonotype465_consensus_852	1	1.8457e+16	CILYQGGSAKLIF	TGTATCCTGTATCAAGGAGGGTCTGCGAAGCTCATCTTT	TRAV21-DV12		TRAJ57	TRAC	CGARDRRFAEQFF	TGTGGTGCTAGGGATCGCAGGTTTGCTGAGCAGTTCTTC	TRBV20		TRBJ2-1	TRBC2
clonotype466	clonotype466_consensus_855;clonotype466_consensus_854	1	1.8457e+16	CAITNSGTYQRF	TGTGCTATCACAAATTCTGGGACTTACCAGAGGTTT	TRAV13N-2		TRAJ13	TRAC	CASSRENTEVFF	TGTGCCAGCAGCCGGGAGAACACAGAAGTCTTCTTT	TRBV5		TRBJ1-1	TRBC1
clonotype467	clonotype467_consensus_857;clonotype467_consensus_856	1	1.8457e+16	CALGSNTNKVVF	TGTGCTTTGGGTTCCAATACCAACAAAGTCGTCTTT	TRAV13-1		TRAJ34	TRAC	CAWSPGSQNTLYF	TGTGCCTGGAGCCCTGGTAGTCAAAACACCTTGTACTTT	TRBV31		TRBJ2-4	TRBC2
clonotype468	clonotype468_consensus_859;clonotype468_consensus_858	1	1.8457e+16	CAAEANTNKVVF	TGTGCTGCTGAGGCCAATACCAACAAAGTCGTCTTT	TRAV4-3		TRAJ34	TRAC	CAWSTGPPTEVFF	TGTGCCTGGAGTACAGGGCCCCCCACAGAAGTCTTCTTT	TRBV31		TRBJ1-1	TRBC1
clonotype469	clonotype469_consensus_861;clonotype469_consensus_860	1	1.8457e+16	CILRVQGGSAKLIF	TGTATCCTGAGAGTACAAGGAGGGTCTGCGAAGCTCATCTTT	TRAV21-DV12		TRAJ57	TRAC	CAWSRQGGEAPLF	TGTGCCTGGAGTCGACAGGGAGGGGAGGCTCCGCTTTTT	TRBV31	TRBD1	TRBJ1-5	TRBC1
clonotype470	clonotype470_consensus_864;clonotype470_consensus_862;clonotype470_consensus_863	1	1.8457e+16	CAIESGYNKLTF	TGTGCTATAGAATCGGGATACAACAAACTCACTTTT	TRAV13N-2		TRAJ11	TRAC	CASSLKGLGGSQNTLYF;CAWSLRGNSDYTF	TGTGCAAGCAGCTTAAAGGGACTGGGGGGTAGTCAAAACACCTTGTACTTT;TGTGCCTGGAGTCTAAGGGGAAACTCCGACTACACCTTC	TRBV16;TRBV31	;	TRBJ2-4;TRBJ1-2	TRBC2;TRBC1
clonotype471	clonotype471_consensus_866;clonotype471_consensus_865	1	1.8457e+16	CISMQQGTGSKLSF	TGTATCTCCATGCAGCAAGGCACTGGGTCTAAGCTGTCATTT	TRAV21-DV12		TRAJ58	TRAC	CAWSLHNQDTQYF	TGTGCCTGGAGTCTCCACAACCAAGACACCCAGTACTTT	TRBV31		TRBJ2-5	TRBC2
clonotype472	clonotype472_consensus_868;clonotype472_consensus_867	1	1.8457e+16	CAAEGSNAKLTF	TGTGCTGCTGAAGGAAGCAATGCAAAGCTAACCTTC	TRAV4-3		TRAJ42	TRAC	CAWSLTGNSDYTF	TGTGCCTGGAGTCTGACAGGGAACTCCGACTACACCTTC	TRBV31		TRBJ1-2	TRBC1
clonotype473	clonotype473_consensus_870;clonotype473_consensus_869	1	1.8457e+16	CATEDYSNNRLTL	TGTGCTACTGAGGACTACAGCAACAACAGACTTACTTTG	TRAV8-1		TRAJ7	TRAC	CASNWGGDEQYF	TGTGCCAGCAACTGGGGGGGCGATGAACAGTACTTC	TRBV13-3	TRBD2	TRBJ2-7	TRBC2
clonotype474	clonotype474_consensus_873;clonotype474_consensus_874;clonotype474_consensus_871;clonotype474_consensus_872	1	1.8457e+16	CAAEETSGSWQLIF;CAMERNAQGLTF	TGTGCTGCTGAGGAGACTTCTGGCAGCTGGCAACTCATCTTT;TGTGCTATGGAACGAAACGCCCAGGGATTAACCTTC	TRAV4N-3;TRAV13D-1	;	TRAJ22;TRAJ26	TRAC;TRAC	CASSRDGYEQYF;CASSSRDYEQYF	TGTGCCAGCAGTCGGGACGGTTATGAACAGTACTTC;TGTGCCAGCAGCTCTCGGGACTATGAACAGTACTTC	TRBV13-3;TRBV10	;	TRBJ2-7;TRBJ2-7	TRBC2;TRBC2
clonotype475	clonotype475_consensus_876;clonotype475_consensus_875	1	1.8457e+16	CAIDTNYNVLYF	TGTGCTATAGATACTAATTACAACGTGCTTTACTTC	TRAV13N-2		TRAJ21	TRAC	CASSEGTGWEQYF	TGTGCCAGCAGTGAAGGGACAGGGTGGGAACAGTACTTC	TRBV13-1		TRBJ2-7	TRBC2
clonotype476	clonotype476_consensus_878;clonotype476_consensus_877	1	1.8457e+16	CAASYNQGKLIF	TGTGCTGCTTCTTATAACCAGGGGAAGCTTATCTTT	TRAV4N-4		TRAJ23	TRAC	CASSDDGGDTQYF	TGTGCCAGCAGTGATGACGGGGGCGACACCCAGTACTTT	TRBV13-1		TRBJ2-5	TRBC2
clonotype477	clonotype477_consensus_880;clonotype477_consensus_879	1	1.8457e+16	CAFGGSNAKLTF	TGTGCTTTTGGAGGAAGCAATGCAAAGCTAACCTTC	TRAV13N-1		TRAJ42	TRAC	CASSAGDYAEQFF	TGTGCCAGCAGTGCCGGGGACTATGCTGAGCAGTTCTTC	TRBV13-1		TRBJ2-1	TRBC2
clonotype478	clonotype478_consensus_882;clonotype478_consensus_881	1	1.8457e+16	CATASSGSWQLIF	TGTGCTACCGCATCTTCTGGCAGCTGGCAACTCATCTTT	TRAV8-1		TRAJ22	TRAC	CASSGGTSSPLYF	TGTGCCAGCAGTGGCGGGACATCTTCGCCCCTCTACTTT	TRBV13-1		TRBJ1-6	TRBC1
clonotype479	clonotype479_consensus_884;clonotype479_consensus_883	1	1.8457e+16	CAAESAGNKLTF	TGTGCTGCTGAGAGTGCAGGGAACAAGCTAACTTTT	TRAV4N-4		TRAJ17	TRAC	CASSGTGGYEQYF	TGTGCCAGCAGTGGGACTGGGGGTTATGAACAGTACTTC	TRBV13-1		TRBJ2-7	TRBC2
clonotype480	clonotype480_consensus_886;clonotype480_consensus_885	1	1.8457e+16	CAADAMGYKLTF	TGTGCTGCTGATGCCATGGGCTACAAACTTACCTTC	TRAV4N-3		TRAJ9	TRAC	CGARRGGQNTLYF	TGTGGTGCTAGAAGGGGGGGTCAAAACACCTTGTACTTT	TRBV20		TRBJ2-4	TRBC2
clonotype481	clonotype481_consensus_888;clonotype481_consensus_887	1	1.8457e+16	CATYDTNAYKVIF	TGTGCTACCTATGACACAAATGCTTACAAAGTCATCTTT	TRAV8-1		TRAJ30	TRAC	CGARYGTGNTLYF	TGTGGTGCTAGATATGGGACTGGAAATACGCTCTATTTT	TRBV20		TRBJ1-3	TRBC1
clonotype482	clonotype482_consensus_890;clonotype482_consensus_889	1	1.8457e+16	CAAEDMGYKLTF	TGTGCTGCTGAAGACATGGGCTACAAACTTACCTTC	TRAV4N-3		TRAJ9	TRAC	CGARGGHNTEVFF	TGTGGTGCTAGGGGGGGACATAACACAGAAGTCTTCTTT	TRBV20		TRBJ1-1	TRBC1
clonotype483	clonotype483_consensus_892;clonotype483_consensus_891	1	1.8457e+16	CAAEDTNAYKVIF	TGTGCTGCTGAGGACACAAATGCTTACAAAGTCATCTTT	TRAV4N-4		TRAJ30	TRAC	CASSIGTGFFF	TGTGCTAGCAGCATCGGGACAGGGTTCTTCTTT	TRBV29	TRBD1	TRBJ1-1	TRBC1
clonotype484	clonotype484_consensus_895;clonotype484_consensus_893;clonotype484_consensus_894	1	1.8457e+16	CAAGSNYQLIW	TGTGCAGCAGGGAGCAACTATCAGTTGATCTGG	TRAV7D-2		TRAJ33	TRAC	CASSPDRGLVFF;CASSQRTGVSNERLFF	TGTGCCAGCAGCCCAGACAGGGGGCTGGTCTTCTTT;TGTGCCAGCAGCCAACGGACAGGGGTTTCCAACGAAAGATTATTTTTC	TRBV5;TRBV5	TRBD1;TRBD1	TRBJ1-1;TRBJ1-4	TRBC1;TRBC1
clonotype485	clonotype485_consensus_898;clonotype485_consensus_899;clonotype485_consensus_896;clonotype485_consensus_897	1	1.8457e+16	CAAEESSGSWQLIF;CAIDLSNYNVLYF	TGTGCTGCTGAGGAATCTTCTGGCAGCTGGCAACTCATCTTT;TGTGCTATAGATCTATCGAATTACAACGTGCTTTACTTC	TRAV4-3;TRAV13-2	;	TRAJ22;TRAJ21	TRAC;TRAC	CASSPGRENTLYF;CAWREHSGNTLYF	TGTGCAAGCAGCCCGGGGAGAGAGAACACCTTGTACTTT;TGTGCCTGGAGAGAGCATTCTGGAAATACGCTCTATTTT	TRBV16;TRBV31	;	TRBJ2-4;TRBJ1-3	TRBC2;TRBC1
clonotype486	clonotype486_consensus_901;clonotype486_consensus_900	1	1.8457e+16	CAAAQGGSAKLIF	TGTGCTGCTGCTCAAGGAGGGTCTGCGAAGCTCATCTTT	TRAV4-3		TRAJ57	TRAC	CAWSQQANSDYTF	TGTGCCTGGAGCCAACAAGCAAACTCCGACTACACCTTC	TRBV31		TRBJ1-2	TRBC1
clonotype487	clonotype487_consensus_903;clonotype487_consensus_902	1	1.8457e+16	CAPNNNAGAKLTF	TGTGCTCCGAATAATAATGCAGGTGCCAAGCTCACATTC	TRAV13-1		TRAJ39	TRAC	CAWSGNSGNTLYF	TGTGCCTGGAGCGGGAATTCTGGAAATACGCTCTATTTT	TRBV31		TRBJ1-3	TRBC1
clonotype488	clonotype488_consensus_905;clonotype488_consensus_904	1	1.8457e+16	CVMNNNAGAKLTF	TGTGTGATGAATAATAATGCAGGTGCCAAGCTCACATTC	TRAV13-1		TRAJ39	TRAC	CAWSRGYTGQLYF	TGTGCCTGGAGTCGGGGGTACACCGGGCAGCTCTACTTT	TRBV31		TRBJ2-2	TRBC2
clonotype489	clonotype489_consensus_908;clonotype489_consensus_906;clonotype489_consensus_907	1	1.8457e+16	CAFTDNAGAKLTF	TGTGCTTTTACGGATAATGCAGGTGCCAAGCTCACATTC	TRAV13-1		TRAJ39	TRAC	CASSQERTSNQDTQYF;CAWSLDNNERLFF	TGTGCCAGCAGCCAAGAGCGGACATCTAACCAAGACACCCAGTACTTT;TGTGCCTGGAGTCTAGACAACAACGAAAGATTATTTTTC	TRBV5;TRBV31	;	TRBJ2-5;TRBJ1-4	TRBC2;TRBC1
clonotype490	clonotype490_consensus_910;clonotype490_consensus_909	1	1.8457e+16	CALERNNNNAPRF	TGTGCTTTGGAACGCAATAACAACAATGCCCCACGATTT	TRAV13-1		TRAJ43	TRAC	CAWSLGTNTEVFF	TGTGCCTGGAGTCTAGGGACAAACACAGAAGTCTTCTTT	TRBV31		TRBJ1-1
clonotype491	clonotype491_consensus_912;clonotype491_consensus_911	1	1.8457e+16	CATDADTNAYKVIF	TGTGCTACTGATGCAGACACAAATGCTTACAAAGTCATCTTT	TRAV8-1		TRAJ30	TRAC	CASSANTGQLYF	TGTGCCAGCAGCGCAAACACCGGGCAGCTCTACTTT	TRBV13-3		TRBJ2-2	TRBC2
clonotype492	clonotype492_consensus_915;clonotype492_consensus_916;clonotype492_consensus_913;clonotype492_consensus_914	1	1.8457e+16	CADPDYSNNRLTL;CAGNRGSALGRLHF	TGTGCTGACCCGGACTACAGCAACAACAGACTTACTTTG;TGCGCAGGAAATAGAGGTTCAGCCTTAGGGAGGCTGCATTTT	TRAV4N-3;TRAV3N-3	;	TRAJ7;TRAJ18	TRAC;TRAC	CASRGANTEVFF;CTCSTGDGQLYF	TGTGCCAGCAGGGGAGCAAACACAGAAGTCTTCTTT;TGCACCTGCAGTACAGGGGACGGGCAGCTCTACTTT	TRBV13-3;TRBV1	;TRBD1	TRBJ1-1;TRBJ2-2	TRBC1;TRBC2
clonotype493	clonotype493_consensus_918;clonotype493_consensus_917	1	1.8457e+16	CALERRSNNRIFF	TGTGCTTTGGAACGGCGTAGCAATAACAGAATCTTCTTT	TRAV13-1		TRAJ31	TRAC	CASSDATEEVFF	TGTGCCAGCAGTGATGCCACAGAAGAAGTCTTCTTT	TRBV13-3		TRBJ1-1	TRBC1
clonotype494	clonotype494_consensus_921;clonotype494_consensus_919;clonotype494_consensus_920	1	1.8457e+16	CAADSGSGGKLTL	TGTGCTGCTGATTCTGGCAGTGGTGGAAAACTCACTTTG	TRAV4-4-DV10		TRAJ44	TRAC	CASSDGTYEQYF;CASSLHRVEQYF	TGTGCCAGCAGTGATGGGACATATGAACAGTACTTC;TGTGCCAGCTCTCTCCACAGGGTTGAACAGTACTTC	TRBV13-3;TRBV12-2	;	TRBJ2-7;TRBJ2-7	TRBC2;TRBC2
clonotype495	clonotype495_consensus_923;clonotype495_consensus_922	1	1.8457e+16	CAADGSNTNKVVF	TGTGCTGCTGATGGGTCCAATACCAACAAAGTCGTCTTT	TRAV4-3		TRAJ34	TRAC	CASGGSSYEQYF	TGTGCCAGCGGTGGAAGCTCCTATGAACAGTACTTC	TRBV13-2		TRBJ2-7	TRBC2
clonotype496	clonotype496_consensus_926;clonotype496_consensus_927;clonotype496_consensus_924;clonotype496_consensus_925	1	1.8457e+16	CAAEAGGNEKITF;CAAEATGNTGKLIF	TGTGCTGCTGAGGCTGGGGGAAATGAGAAAATAACTTTT;TGTGCTGCTGAGGCAACAGGCAATACCGGAAAACTCATCTTT	TRAV4-4-DV10;TRAV4-4-DV10	;	TRAJ48;TRAJ37	TRAC;TRAC	CASSLTGGNEQYF;CGARAGSGNTLYF	TGTGCCAGCAGTCTGACAGGGGGCAATGAACAGTACTTC;TGTGGTGCTAGGGCAGGGTCTGGAAATACGCTCTATTTT	TRBV13-1;TRBV20	TRBD1;	TRBJ2-7;TRBJ1-3	TRBC2;TRBC1
clonotype497	clonotype497_consensus_929;clonotype497_consensus_928	1	1.8457e+16	CAAESKSNNRIFF	TGTGCTGCTGAATCGAAAAGCAATAACAGAATCTTCTTT	TRAV4N-4		TRAJ31	TRAC	CASSDRGGETLYF	TGTGCCAGCAGTGACAGGGGGGGAGAAACGCTGTATTTT	TRBV13-1		TRBJ2-3	TRBC2
clonotype498	clonotype498_consensus_932;clonotype498_consensus_930;clonotype498_consensus_931	1	1.8457e+16	CAAGGTGGYKVVF	TGTGCTGCTGGGGGGACTGGAGGCTATAAAGTGGTCTTT	TRAV4N-3		TRAJ12	TRAC	CASSEGGAETLYF;CASSSGDRGPRERLFF	TGTGCCAGCAGTGAGGGAGGTGCAGAAACGCTGTATTTT;TGTGCCAGCAGTTCCGGGGACAGGGGGCCGAGGGAAAGATTATTTTTC	TRBV13-1;TRBV13-1	;TRBD1	TRBJ2-3;TRBJ1-4	TRBC2;TRBC1
clonotype499	clonotype499_consensus_935;clonotype499_consensus_933;clonotype499_consensus_934	1	1.8457e+16	CATHRGSALGRLHF	TGTGCTACCCATAGAGGTTCAGCCTTAGGGAGGCTGCATTTT	TRAV8-1		TRAJ18	TRAC	CASSDTGTSDYTF;CASSPRANTEVFF	TGTGCCAGCAGTGATACAGGGACCTCCGACTACACCTTC;TGTGCCAGCAGTCCTCGGGCGAACACAGAAGTCTTCTTT	TRBV13-1;TRBV13-3	;	TRBJ1-2;TRBJ1-1	TRBC1;TRBC1
clonotype500	clonotype500_consensus_937;clonotype500_consensus_936	1	1.8457e+16	CAMDLNMGYKLTF	TGTGCTATGGACCTCAACATGGGCTACAAACTTACCTTC	TRAV13N-1		TRAJ9	TRAC	CASSDVANTEVFF	TGTGCCAGCAGTGATGTTGCAAACACAGAAGTCTTCTTT	TRBV13-1		TRBJ1-1	TRBC1
clonotype501	clonotype501_consensus_939;clonotype501_consensus_938	1	1.8457e+16	CAAESNMGYKLTF	TGTGCTGCTGAAAGCAACATGGGCTACAAACTTACCTTC	TRAV4N-3		TRAJ9	TRAC	CASSARDNYEQYF	TGTGCCAGCAGTGCCCGGGACAACTATGAACAGTACTTC	TRBV13-1		TRBJ2-7	TRBC2
clonotype502	clonotype502_consensus_941;clonotype502_consensus_940	1	1.8457e+16	CALGMDYANKMIF	TGTGCTTTGGGCATGGACTATGCAAACAAGATGATCTTT	TRAV13-1		TRAJ47	TRAC	CASSGGSGNTLYF	TGTGCCAGCAGTGGAGGATCTGGAAATACGCTCTATTTT	TRBV13-1		TRBJ1-3	TRBC1
clonotype503	clonotype503_consensus_943;clonotype503_consensus_942	1	1.8457e+16	CAIENYSNNRLTL	TGTGCTATAGAGAACTACAGCAACAACAGACTTACTTTG	TRAV13N-2		TRAJ7	TRAC	CASSVQGAEEQYF	TGTGCCAGCAGTGTACAGGGGGCGGAGGAACAGTACTTC	TRBV13-1	TRBD1	TRBJ2-7	TRBC2
clonotype504	clonotype504_consensus_945;clonotype504_consensus_944	1	1.8457e+16	CAAENGSGGKLTL	TGTGCTGCTGAAAATGGCAGTGGTGGAAAACTCACTTTG	TRAV4-4-DV10		TRAJ44	TRAC	CSSRGSLYAEQFF	TGTAGTTCTAGAGGGTCTCTCTATGCTGAGCAGTTCTTC	TRBV30		TRBJ2-1	TRBC2
clonotype505	clonotype505_consensus_947;clonotype505_consensus_946	1	1.8457e+16	CAAEANSGTYQRF	TGTGCTGCTGAGGCAAATTCTGGGACTTACCAGAGGTTT	TRAV4N-4		TRAJ13	TRAC	CGARDPGVAEQFF	TGTGGTGCTAGGGACCCAGGGGTGGCTGAGCAGTTCTTC	TRBV20		TRBJ2-1	TRBC2
clonotype506	clonotype506_consensus_949;clonotype506_consensus_948	1	1.8457e+16	CAAEGTGSGGKLTL	TGTGCTGCTGAGGGTACTGGCAGTGGTGGAAAACTCACTTTG	TRAV4-3		TRAJ44	TRAC	CASSQEGYEQYF	TGTGCCAGCAGCCAAGAGGGGTATGAACAGTACTTC	TRBV5		TRBJ2-7	TRBC2
clonotype507	clonotype507_consensus_951;clonotype507_consensus_950	1	1.8457e+16	CAAPPNYGNEKITF	TGTGCTGCTCCTCCCAACTATGGAAATGAGAAAATAACTTTT	TRAV4-4-DV10		TRAJ48	TRAC	CASSQGLYEQYF	TGTGCCAGCAGCCAAGGACTCTATGAACAGTACTTC	TRBV5		TRBJ2-7	TRBC2
clonotype508	clonotype508_consensus_953;clonotype508_consensus_952	1	1.8457e+16	CAVRNYAQGLTF	TGTGCAGTGAGGAACTATGCCCAGGGATTAACCTTC	TRAV7-5		TRAJ26	TRAC	CTLGGSSAETLYF	TGTACCTTGGGAGGGTCTAGTGCAGAAACGCTGTATTTT	TRBV31		TRBJ2-3	TRBC2
clonotype509	clonotype509_consensus_955;clonotype509_consensus_954	1	1.8457e+16	CALAFNTGNYKYVF	TGTGCTTTGGCCTTTAATACAGGAAACTACAAATACGTCTTT	TRAV13-1		TRAJ40	TRAC	CAWSRGSQNTLYF	TGTGCCTGGAGTCGTGGCAGTCAAAACACCTTGTACTTT	TRBV31		TRBJ2-4	TRBC2
clonotype510	clonotype510_consensus_958;clonotype510_consensus_956;clonotype510_consensus_957	1	1.8457e+16	CAVDTNAYKVIF	TGTGCAGTCGACACAAATGCTTACAAAGTCATCTTT	TRAV7D-3		TRAJ30	TRAC	CASSLDNSPLYF;CAWSLKGSSDYTF	TGTGCAAGCAGCTTAGATAATTCGCCCCTCTACTTT;TGTGCCTGGAGTCTAAAAGGGTCCTCCGACTACACCTTC	TRBV16;TRBV31	;	TRBJ1-6;TRBJ1-2	TRBC1;TRBC1
clonotype511	clonotype511_consensus_960;clonotype511_consensus_959	1	1.8457e+16	CALSTNTGKLTF	TGTGCTCTGAGTACCAATACAGGCAAATTAACCTTT	TRAV6-5		TRAJ27	TRAC	CAWSLDRKNTLYF	TGTGCCTGGAGTCTAGACAGAAAAAACACCTTGTACTTT	TRBV31		TRBJ2-4	TRBC2
clonotype512	clonotype512_consensus_963;clonotype512_consensus_961;clonotype512_consensus_962	1	1.8457e+16	CAVGTGGYKVVF	TGTGCAGTCGGGACTGGAGGCTATAAAGTGGTCTTT	TRAV7N-5		TRAJ12	TRAC	CASSLDARDSPLYF;CAWSLVLGDEQYF	TGTGCAAGCAGCTTAGATGCAAGGGATTCGCCCCTCTACTTT;TGTGCCTGGAGTCTAGTTCTGGGGGATGAACAGTACTTC	TRBV16;TRBV31	;	TRBJ1-6;TRBJ2-7	TRBC1;TRBC2
clonotype513	clonotype513_consensus_966;clonotype513_consensus_964;clonotype513_consensus_965	1	1.8457e+16	CAADRSSNTNKVVF	TGTGCTGCTGACCGTTCTTCCAATACCAACAAAGTCGTCTTT	TRAV4-4-DV10		TRAJ34	TRAC	CASGEQYEQYF;CASSLHTVYF	TGTGCCAGCGGTGAACAGTATGAACAGTACTTC;TGTGCCAGCAGCTTACACACGGTGTACTTC	TRBV12-2+TRBV13-2;TRBV3	;	TRBJ2-7;TRBJ2-7	TRBC2;TRBC2
clonotype514	clonotype514_consensus_968;clonotype514_consensus_967	1	1.8457e+16	CAMDHNNAGAKLTF	TGTGCTATGGACCATAATAATGCAGGTGCCAAGCTCACATTC	TRAV13-4-DV7		TRAJ39	TRAC	CASSDARYEQYF	TGTGCCAGCAGTGATGCCAGATATGAACAGTACTTC	TRBV13-3		TRBJ2-7	TRBC2
clonotype515	clonotype515_consensus_970;clonotype515_consensus_969	1	1.8457e+16	CAAEAKLYAQGLTF	TGTGCTGCTGAGGCCAAGCTCTATGCCCAGGGATTAACCTTC	TRAV4N-3		TRAJ26	TRAC	CASSYRGLEVFF	TGTGCCAGCAGTTACAGGGGGCTTGAAGTCTTCTTT	TRBV13-3	TRBD1	TRBJ1-1	TRBC1
clonotype516	clonotype516_consensus_972;clonotype516_consensus_971	1	1.8457e+16	CIVTENYGSSGNKLIF	TGCATTGTGACTGAGAATTATGGGAGCAGTGGCAACAAGCTCATCTTT	TRAV2		TRAJ32	TRAC	CASSGTGDTEVFF	TGTGCCAGCAGCGGGACAGGGGACACAGAAGTCTTCTTT	TRBV13-1	TRBD1	TRBJ1-1	TRBC1
clonotype517	clonotype517_consensus_974;clonotype517_consensus_973	1	1.8457e+16	CALERAGNTGKLIF	TGTGCTTTGGAACGTGCAGGCAATACCGGAAAACTCATCTTT	TRAV13-1		TRAJ37	TRAC	CASRQGRDSPLYF	TGTGCCAGCAGGCAGGGCCGGGATTCGCCCCTCTACTTT	TRBV13-1		TRBJ1-6	TRBC1
clonotype518	clonotype518_consensus_976;clonotype518_consensus_975	1	1.8457e+16	CAAYQGGRALIF	TGTGCAGCTTACCAGGGAGGCAGAGCTCTGATATTT	TRAV7D-2		TRAJ15	TRAC	CASSEEGGTEVFF	TGTGCCAGCAGTGAGGAGGGGGGCACAGAAGTCTTCTTT	TRBV13-1		TRBJ1-1	TRBC1
clonotype519	clonotype519_consensus_978;clonotype519_consensus_979;clonotype519_consensus_977	1	1.8457e+16	CAAEDSSGSWQLIF;CAVEAGGSSGNKLIF	TGTGCTGCTGAGGACTCTTCTGGCAGCTGGCAACTCATCTTT;TGTGCTGTTGAGGCAGGGGGGAGCAGTGGCAACAAGCTCATCTTT	TRAV4-3;TRAV4-2	;	TRAJ22;TRAJ32	TRAC;TRAC	CASSDAGVEEQYF	TGTGCCAGCAGTGATGCTGGGGTAGAAGAACAGTACTTC	TRBV13-1		TRBJ2-7	TRBC2
clonotype520	clonotype520_consensus_981;clonotype520_consensus_980	1	1.8457e+16	CAVTTNTGKLTF	TGTGCAGTGACGACCAATACAGGCAAATTAACCTTT	TRAV7N-6		TRAJ27	TRAC	CASGGQGNQAPLF	TGTGCCAGCGGGGGACAGGGGAACCAGGCTCCGCTTTTT	TRBV13-1	TRBD1	TRBJ1-5	TRBC1
clonotype521	clonotype521_consensus_984;clonotype521_consensus_982;clonotype521_consensus_983	1	1.8457e+16	CAMGPGTGGYKVVF	TGTGCTATGGGTCCCGGGACTGGAGGCTATAAAGTGGTCTTT	TRAV13N-1		TRAJ12	TRAC	CASSAYAEQFF;CSSSPGTGGAADQDTQYF	TGTGCCAGCAGCGCCTATGCTGAGCAGTTCTTC;TGCTCCAGCAGTCCCGGGACTGGGGGGGCTGCTGACCAAGACACCCAGTACTTT	TRBV10;TRBV23	;TRBD2	TRBJ2-1;TRBJ2-5	TRBC2;TRBC2
clonotype522	clonotype522_consensus_986;clonotype522_consensus_985	1	1.8457e+16	CALERASGSWQLIF	TGTGCTTTGGAACGGGCTTCTGGCAGCTGGCAACTCATCTTT	TRAV13-1		TRAJ22	TRAC	CASSWGGEQYF	TGTGCCAGCAGCTGGGGGGGCGAACAGTACTTC	TRBV10	TRBD2	TRBJ2-7	TRBC2
clonotype523	clonotype523_consensus_988;clonotype523_consensus_987	1	1.8457e+16	CALERGTNTGKLTF	TGTGCTTTGGAACGGGGCACCAATACAGGCAAATTAACCTTT	TRAV13-1		TRAJ27	TRAC	CSSSQGGNSPLYF	TGTAGTTCTAGCCAGGGAGGGAATTCGCCCCTCTACTTT	TRBV30		TRBJ1-6	TRBC1
clonotype524	clonotype524_consensus_990;clonotype524_consensus_989	1	1.8457e+16	CAYDSGSWQLIF	TGTGCTTACGACTCTGGCAGCTGGCAACTCATCTTT	TRAV12N-2		TRAJ22	TRAC	CGARQGGNSPLYF	TGTGGTGCTAGGCAGGGGGGGAATTCGCCCCTCTACTTT	TRBV20		TRBJ1-6	TRBC1
clonotype525	clonotype525_consensus_993;clonotype525_consensus_994;clonotype525_consensus_991;clonotype525_consensus_992	1	1.8457e+16	CAASVQGGRALIF;CAIDRSSGSWQLIF	TGTGCAGCAAGTGTCCAGGGAGGCAGAGCTCTGATATTT;TGTGCTATAGATCGTTCTTCTGGCAGCTGGCAACTCATCTTT	TRAV14N-1;TRAV13N-2	;	TRAJ15;TRAJ22	TRAC;TRAC	CASRRDWGGYAEQFF;CGASVDRVYEQYF	TGTGCTAGCAGACGGGACTGGGGGGGATATGCTGAGCAGTTCTTC;TGTGGTGCTAGTGTGGACAGGGTCTATGAACAGTACTTC	TRBV29;TRBV20	TRBD2;	TRBJ2-1;TRBJ2-7	TRBC2;TRBC2
clonotype526	clonotype526_consensus_996;clonotype526_consensus_995	1	1.8457e+16	CAARGYQNFYF	TGTGCTGCTCGAGGTTACCAGAACTTCTATTTT	TRAV5-4		TRAJ49	TRAC	CASSRRVEQYF	TGTGCTAGCAGCCGCAGGGTGGAACAGTACTTC	TRBV29		TRBJ2-7	TRBC2
clonotype527	clonotype527_consensus_998;clonotype527_consensus_997	1	1.8457e+16	CALTTSSGQKLVF	TGTGCTTTGACCACTTCAAGTGGCCAGAAGCTGGTTTTT	TRAV12N-2		TRAJ16	TRAC	CASTANSDYTF	TGTGCTAGTACAGCAAACTCCGACTACACCTTC	TRBV29		TRBJ1-2	TRBC1
clonotype528	clonotype528_consensus_1000;clonotype528_consensus_999	1	1.8457e+16	CALSGSGSWQLIF	TGTGCTTTGAGTGGATCTGGCAGCTGGCAACTCATCTTT	TRAV12N-2		TRAJ22	TRAC	CASSQGGYEQYF	TGTGCCAGCAGCCAAGGGGGGTATGAACAGTACTTC	TRBV5		TRBJ2-7	TRBC2
clonotype529	clonotype529_consensus_1002;clonotype529_consensus_1001	1	1.8457e+16	CAVRGSNTNKVVF	TGTGCTGTGAGGGGTTCCAATACCAACAAAGTCGTCTTT	TRAV9-1		TRAJ34	TRAC	CAWTDWGWDTQYF	TGTGCCTGGACCGACTGGGGGTGGGACACCCAGTACTTT	TRBV31		TRBJ2-5	TRBC2
clonotype530	clonotype530_consensus_1004;clonotype530_consensus_1003	1	1.8457e+16	CATLNNAGAKLTF	TGTGCTACTCTTAATAATGCAGGTGCCAAGCTCACATTC	TRAV8D-1		TRAJ39	TRAC	CAWRLGGTAEQFF	TGTGCCTGGAGACTGGGGGGGACTGCTGAGCAGTTCTTC	TRBV31	TRBD2	TRBJ2-1	TRBC2
clonotype531	clonotype531_consensus_1006;clonotype531_consensus_1005	1	1.8457e+16	CALDAYKVIF	TGTGCTCTAGATGCTTACAAAGTCATCTTT	TRAV12D-3		TRAJ30	TRAC	CAWSPGTYAEQFF	TGTGCCTGGAGTCCCGGGACATATGCTGAGCAGTTCTTC	TRBV31		TRBJ2-1	TRBC2
clonotype532	clonotype532_consensus_1008;clonotype532_consensus_1007	1	1.8457e+16	CADSGGSNYKLTF	TGTGCAGACAGTGGAGGCAGCAATTACAAACTGACATTT	TRAV7N-5		TRAJ53	TRAC	CAWSPGANTEVFF	TGTGCCTGGAGTCCGGGGGCAAACACAGAAGTCTTCTTT	TRBV31		TRBJ1-1	TRBC1
clonotype533	clonotype533_consensus_1010;clonotype533_consensus_1011;clonotype533_consensus_1009	1	1.8457e+16	CAASMRSSGSWQLIF;CAWGSNNRIFF	TGTGCAGCAAGCATGAGGTCTTCTGGCAGCTGGCAACTCATCTTT;TGTGCTTGGGGGAGCAATAACAGAATCTTCTTT	TRAV7D-2;TRAV12-2	;	TRAJ22;TRAJ31	TRAC;TRAC	CAWSPGLGYEQYF	TGTGCCTGGAGTCCTGGACTGGGGTATGAACAGTACTTC	TRBV31		TRBJ2-7	TRBC2
clonotype534	clonotype534_consensus_1013;clonotype534_consensus_1012	1	1.8457e+16	CAVRDYGNEKITF	TGTGCAGTGAGAGACTATGGAAATGAGAAAATAACTTTT	TRAV7-6		TRAJ48	TRAC	CAWSRGREDTQYF	TGTGCCTGGAGTCGAGGGCGTGAAGACACCCAGTACTTT	TRBV31		TRBJ2-5	TRBC2
clonotype535	clonotype535_consensus_1016;clonotype535_consensus_1017;clonotype535_consensus_1014;clonotype535_consensus_1015	1	1.8457e+16	CAANYAQGLTF;CAARWDYANKMIF	TGTGCTGCAAACTATGCCCAGGGATTAACCTTC;TGTGCAGCTAGATGGGACTATGCAAACAAGATGATCTTT	TRAV5N-4;TRAV7D-4	;	TRAJ26;TRAJ47	TRAC;TRAC	CASSRNGISNERLFF;CAWSLRGITEVFF	TGTGCTAGCAGTAGAAACGGAATTTCCAACGAAAGATTATTTTTC;TGTGCCTGGAGTCTACGGGGGATCACAGAAGTCTTCTTT	TRBV17;TRBV31	;	TRBJ1-4;TRBJ1-1	TRBC1;TRBC1
clonotype536	clonotype536_consensus_1019;clonotype536_consensus_1018	1	1.8457e+16	CAMSRSNTNKVVF	TGTGCTATGAGTAGATCCAATACCAACAAAGTCGTCTTT	TRAV6D-3		TRAJ34	TRAC	CAWSAEDGNTLYF	TGTGCCTGGAGTGCCGAGGATGGAAATACGCTCTATTTT	TRBV31		TRBJ1-3	TRBC1
clonotype537	clonotype537_consensus_1021;clonotype537_consensus_1020	1	1.8457e+16	CAMELATGGNNKLTF	TGTGCTATGGAACTGGCTACTGGAGGCAATAATAAGCTGACTTTT	TRAV13-4-DV7		TRAJ56	TRAC	CAWDNSYNSPLYF	TGTGCCTGGGACAATTCCTATAATTCGCCCCTCTACTTT	TRBV31		TRBJ1-6	TRBC1
clonotype538	clonotype538_consensus_1023;clonotype538_consensus_1022	1	1.8457e+16	CAARGNYQLIW	TGTGCTGCAAGGGGCAACTATCAGTTGATCTGG	TRAV5-4		TRAJ33	TRAC	CASRGQNERLFF	TGTGCCAGCAGAGGACAAAACGAAAGATTATTTTTC	TRBV13-3		TRBJ1-4	TRBC1
clonotype539	clonotype539_consensus_1025;clonotype539_consensus_1024	1	1.8457e+16	CAASDQGGRALIF	TGTGCAGCAAGTGACCAGGGAGGCAGAGCTCTGATATTT	TRAV7D-2		TRAJ15	TRAC	CASSDRGEEQYF	TGTGCCAGCAGTGACAGGGGAGAGGAACAGTACTTC	TRBV13-3	TRBD1	TRBJ2-7	TRBC2
clonotype540	clonotype540_consensus_1027;clonotype540_consensus_1026	1	1.8457e+16	CATDTGGNYKPTF	TGTGCTACAGATACAGGAGGAAACTACAAACCTACGTTT	TRAV8D-2		TRAJ6	TRAC	CASSDSAETLYF	TGTGCCAGCAGTGACAGTGCAGAAACGCTGTATTTT	TRBV13-3		TRBJ2-3	TRBC2
clonotype541	clonotype541_consensus_1030;clonotype541_consensus_1031;clonotype541_consensus_1028;clonotype541_consensus_1029	1	1.8457e+16	CAASAGGYQNFYF;CAVSMSNYNVLYF	TGTGCTGCAAGTGCAGGGGGTTACCAGAACTTCTATTTT;TGTGCAGTGAGCATGTCTAATTACAACGTGCTTTACTTC	TRAV5-4;TRAV7N-5	;	TRAJ49;TRAJ21	TRAC;TRAC	CASSDRGTEVFF;CASSKGQNYAEQFF	TGTGCCAGCAGTGATCGGGGGACAGAAGTCTTCTTT;TGTGCCAGCAGTAAGGGACAGAACTATGCTGAGCAGTTCTTC	TRBV13-3;TRBV19	;	TRBJ1-1;TRBJ2-1	TRBC1;TRBC2
clonotype542	clonotype542_consensus_1033;clonotype542_consensus_1032	1	1.8457e+16	CATETGNTGKLIF	TGTGCTACTGAGACAGGCAATACCGGAAAACTCATCTTT	TRAV8D-1		TRAJ37	TRAC	CASSDYDERLFF	TGTGCCAGCAGTGATTACGACGAAAGATTATTTTTC	TRBV13-3		TRBJ1-4	TRBC1
clonotype543	clonotype543_consensus_1035;clonotype543_consensus_1034	1	1.8457e+16	CAAAYQGGRALIF	TGTGCAGCAGCCTACCAGGGAGGCAGAGCTCTGATATTT	TRAV7D-2		TRAJ15	TRAC	CASSERQGPDYTF	TGTGCCAGCAGTGAAAGACAGGGCCCCGACTACACCTTC	TRBV13-1		TRBJ1-2	TRBC1
clonotype544	clonotype544_consensus_1037;clonotype544_consensus_1036	1	1.8457e+16	CAASANSGTYQRF	TGTGCAGCTTCTGCAAATTCTGGGACTTACCAGAGGTTT	TRAV7D-4		TRAJ13	TRAC	CASSEAENTEVFF	TGTGCCAGCAGTGAGGCAGAAAACACAGAAGTCTTCTTT	TRBV13-1		TRBJ1-1	TRBC1
clonotype545	clonotype545_consensus_1039;clonotype545_consensus_1038	1	1.8457e+16	CAASEPNTGKLTF	TGTGCAGCTAGTGAACCCAATACAGGCAAATTAACCTTT	TRAV7-4		TRAJ27	TRAC	CASSDEGAQAPLF	TGTGCCAGCAGTGATGAGGGGGCTCAGGCTCCGCTTTTT	TRBV13-1		TRBJ1-5	TRBC1
clonotype546	clonotype546_consensus_1041;clonotype546_consensus_1040	1	1.8457e+16	CAMGTGNTGKLIF	TGTGCTATGGGAACAGGCAATACCGGAAAACTCATCTTT	TRAV13D-3		TRAJ37	TRAC	CASSDAQNTEVFF	TGTGCCAGCAGTGATGCCCAAAACACAGAAGTCTTCTTT	TRBV13-1		TRBJ1-1	TRBC1
clonotype547	clonotype547_consensus_1043;clonotype547_consensus_1042	1	1.8457e+16	CAVSMKNTNKVVF	TGTGCAGTGAGCATGAAGAATACCAACAAAGTCGTCTTT	TRAV7-5		TRAJ34	TRAC	CASSDGRGYTQYF	TGTGCCAGCAGTGATGGCAGGGGATACACCCAGTACTTT	TRBV13-1		TRBJ2-5	TRBC2
clonotype548	clonotype548_consensus_1045;clonotype548_consensus_1044	1	1.8457e+16	CAASANSGTYQRF	TGTGCAGCTAGTGCAAATTCTGGGACTTACCAGAGGTTT	TRAV7-4		TRAJ13	TRAC	CASSDGGDTEVFF	TGTGCCAGCAGTGATGGGGGAGACACAGAAGTCTTCTTT	TRBV13-1		TRBJ1-1	TRBC1
clonotype549	clonotype549_consensus_1047;clonotype549_consensus_1048;clonotype549_consensus_1046	1	1.8457e+16	CALSDPSYNQGKLIF;CAVRDRNNYAQGLTF	TGTGCTCTGAGTGATCCGAGTTATAACCAGGGGAAGCTTATCTTT;TGTGCTGTGAGGGATAGAAATAACTATGCCCAGGGATTAACCTTC	TRAV6-5;TRAV1	;	TRAJ23;TRAJ26	TRAC;TRAC	CASSGQGGDTQYF	TGTGCCAGCAGTGGACAGGGAGGAGACACCCAGTACTTT	TRBV13-1	TRBD1	TRBJ2-5	TRBC2
clonotype550	clonotype550_consensus_1050;clonotype550_consensus_1049	1	1.8457e+16	CAASNNYAQGLTF	TGTGCAGCAAGCAATAACTATGCCCAGGGATTAACCTTC	TRAV7D-2		TRAJ26	TRAC	CASSVTTNTEVFF	TGTGCCAGCAGTGTGACAACAAACACAGAAGTCTTCTTT	TRBV13-1		TRBJ1-1	TRBC1
clonotype551	clonotype551_consensus_1052;clonotype551_consensus_1051	1	1.8457e+16	CAVRDRNNYAQGLTF	TGTGCTGTGAGGGATCGGAATAACTATGCCCAGGGATTAACCTTC	TRAV1		TRAJ26	TRAC	CASHREANERLFF	TGTGCCAGCCACAGGGAGGCCAACGAAAGATTATTTTTC	TRBV13-1		TRBJ1-4	TRBC1
clonotype552	clonotype552_consensus_1054;clonotype552_consensus_1055;clonotype552_consensus_1053	1	1.8457e+16	CAVRSQGGRALIF;CAVSANYAQGLTF	TGTGCAGTGAGAAGCCAGGGAGGCAGAGCTCTGATATTT;TGCGCAGTCAGTGCAAACTATGCCCAGGGATTAACCTTC	TRAV7N-5;TRAV3N-3	;	TRAJ15;TRAJ26	TRAC;TRAC	CASSRQYEQYF	TGTGCCAGCAGCCGGCAGTATGAACAGTACTTC	TRBV2		TRBJ2-7	TRBC2
clonotype553	clonotype553_consensus_1057;clonotype553_consensus_1056	1	1.8457e+16	CAIEVTTASLGKLQF	TGTGCTATAGAGGTGACAACTGCCAGTTTGGGGAAACTGCAGTTT	TRAV13N-2		TRAJ24	TRAC	CASSSGTEVFF	TGTGCCAGCAGCTCAGGGACAGAAGTCTTCTTT	TRBV10		TRBJ1-1	TRBC1
clonotype554	clonotype554_consensus_1060;clonotype554_consensus_1058;clonotype554_consensus_1059	1	1.8457e+16	CAMPLLSGSFNKLTF	TGTGCTATGCCCCTGTTATCTGGTAGCTTCAATAAGTTGACCTTT	TRAV13D-1		TRAJ4	TRAC	CASSRDWGNTEVFF;CSSRENRGADYTF	TGTGCTAGCAGTAGAGATTGGGGAAACACAGAAGTCTTCTTT;TGTAGTTCTAGAGAGAACAGGGGTGCCGACTACACCTTC	TRBV17;TRBV30	;	TRBJ1-1;TRBJ1-2	TRBC1;TRBC1
clonotype555	clonotype555_consensus_1062;clonotype555_consensus_1061	1	1.8457e+16	CAVSSTGYQNFYF	TGTGCAGTGAGCAGCACGGGTTACCAGAACTTCTATTTT	TRAV7D-3		TRAJ49	TRAC	CGAGGGRNERLFF	TGTGGTGCAGGGGGGGGGCGGAACGAAAGATTATTTTTC	TRBV20		TRBJ1-4	TRBC1
clonotype556	clonotype556_consensus_1064;clonotype556_consensus_1063	1	1.8457e+16	CALSRNSNNRIFF	TGTGCTCTGAGTCGGAATAGCAATAACAGAATCTTCTTT	TRAV6-5		TRAJ31	TRAC	CGARRQPQDTQYF	TGTGGTGCTAGACGGCAGCCCCAAGACACCCAGTACTTT	TRBV20		TRBJ2-5	TRBC2
clonotype557	clonotype557_consensus_1066;clonotype557_consensus_1065	1	1.8457e+16	CALTSGGNYKPTF	TGTGCTTTAACCTCAGGAGGAAACTACAAACCTACGTTT	TRAV12N-2		TRAJ6	TRAC	CGARDPGAYEQYF	TGTGGTGCTAGGGATCCAGGGGCCTATGAACAGTACTTC	TRBV20		TRBJ2-7	TRBC2
clonotype558	clonotype558_consensus_1069;clonotype558_consensus_1070;clonotype558_consensus_1067;clonotype558_consensus_1068	1	1.8457e+16	CAARAGTGGYKVVF;CAVSMWNYAQGLTF	TGTGCTGCAAGGGCTGGGACTGGAGGCTATAAAGTGGTCTTT;TGTGCAGTGAGCATGTGGAACTATGCCCAGGGATTAACCTTC	TRAV5N-4;TRAV7-5	;	TRAJ12;TRAJ26	TRAC;TRAC	CASFEQYF;CASSMDERLFF	TGTGCCAGCTTTGAACAGTACTTC;TGTGCCAGCAGTATGGACGAAAGATTATTTTTC	TRBV19;TRBV19	;	TRBJ2-7;TRBJ1-4	TRBC2;TRBC1
clonotype559	clonotype559_consensus_1072;clonotype559_consensus_1071	1	1.8457e+16	CAIRLNTGGLSGKLTF	TGTGCTATACGGTTGAATACTGGAGGACTAAGTGGTAAATTAACATTC	TRAV13N-2		TRAJ2	TRAC	CASSPPGRVFF	TGTGCTAGCAGTCCCCCGGGTCGGGTCTTCTTT	TRBV29		TRBJ1-1	TRBC1
clonotype560	clonotype560_consensus_1074;clonotype560_consensus_1073	1	1.8457e+16	CAAVSGGSNAKLTF	TGTGCAGCAGTTTCTGGAGGAAGCAATGCAAAGCTAACCTTC	TRAV7D-2		TRAJ42	TRAC	CASSLSTEQYF	TGTGCTAGCAGTTTATCAACAGAACAGTACTTC	TRBV29		TRBJ2-7	TRBC2
clonotype561	clonotype561_consensus_1076;clonotype561_consensus_1075	1	1.8457e+16	CAVSADTGNYKYVF	TGTGCTGTGAGCGCGGATACAGGAAACTACAAATACGTCTTT	TRAV9-1		TRAJ40	TRAC	CASSPRGGEQYF	TGTGCCAGCAGCCCCAGGGGGGGAGAACAGTACTTC	TRBV5		TRBJ2-7	TRBC2
clonotype562	clonotype562_consensus_1078;clonotype562_consensus_1077	1	1.8457e+16	CAVSMSNMGYKLTF	TGTGCAGTGAGCATGAGCAACATGGGCTACAAACTTACCTTC	TRAV7D-3		TRAJ9	TRAC	CAWSLGLGGEQYF	TGTGCCTGGAGCCTGGGACTGGGGGGGGAACAGTACTTC	TRBV31	TRBD2	TRBJ2-7	TRBC2
clonotype563	clonotype563_consensus_1080;clonotype563_consensus_1079	1	1.8457e+16	CAVSKGTNTGKLTF	TGTGCAGTGAGCAAGGGCACCAATACAGGCAAATTAACCTTT	TRAV7-5		TRAJ27	TRAC	CAWRGHLNERLFF	TGTGCCTGGAGGGGACATCTCAACGAAAGATTATTTTTC	TRBV31		TRBJ1-4	TRBC1
clonotype564	clonotype564_consensus_1082;clonotype564_consensus_1081	1	1.8457e+16	CAAYVTGSGGKLTL	TGTGCAGCGTACGTTACTGGCAGTGGTGGAAAACTCACTTTG	TRAV7-6		TRAJ44	TRAC	CAWSLGAGDTQYF	TGTGCCTGGAGTCTAGGGGCGGGGGACACCCAGTACTTT	TRBV31	TRBD1	TRBJ2-5	TRBC2
clonotype565	clonotype565_consensus_1084;clonotype565_consensus_1083	1	1.8457e+16	CAARTGGYKVVF	TGTGCAGCCCGGACTGGAGGCTATAAAGTGGTCTTT	TRAV10		TRAJ12	TRAC	CAWSLGGVYEQYF	TGTGCCTGGAGTCTAGGGGGGGTCTATGAACAGTACTTC	TRBV31		TRBJ2-7	TRBC2
clonotype566	clonotype566_consensus_1086;clonotype566_consensus_1085	1	1.8457e+16	CAVSMTGNTGKLIF	TGTGCAGTGAGCATGACAGGCAATACCGGAAAACTCATCTTT	TRAV7D-3		TRAJ37	TRAC	CAWSLGKNTEVFF	TGTGCCTGGAGTCTGGGGAAAAACACAGAAGTCTTCTTT	TRBV31		TRBJ1-1	TRBC1
clonotype567	clonotype567_consensus_1089;clonotype567_consensus_1087;clonotype567_consensus_1088	1	1.8457e+16	CALNNYAQGLTF	TGTGCTTTGAATAACTATGCCCAGGGATTAACCTTC	TRAV12-2		TRAJ26	TRAC	CASSLYRDGDSDYTF;CAWSLGSQNTLYF	TGTGCCAGCTCTCTCTACAGGGACGGGGACTCCGACTACACCTTC;TGTGCCTGGAGTCTGGGGAGTCAAAACACCTTGTACTTT	TRBV12-1;TRBV31	;	TRBJ1-2;TRBJ2-4	TRBC1;TRBC2
clonotype568	clonotype568_consensus_1091;clonotype568_consensus_1090	1	1.8457e+16	CAARPANSGTYQRF	TGTGCAGCTAGGCCTGCAAATTCTGGGACTTACCAGAGGTTT	TRAV7D-4		TRAJ13	TRAC	CAWSEGGEETLYF	TGTGCCTGGAGTGAGGGGGGCGAAGAAACGCTGTATTTT	TRBV31		TRBJ2-3	TRBC2
clonotype569	clonotype569_consensus_1093;clonotype569_consensus_1092	1	1.8457e+16	CAASIGTGNYKYVF	TGTGCAGCAAGCATAGGTACAGGAAACTACAAATACGTCTTT	TRAV7D-2		TRAJ40	TRAC	CASKASQNTLYF	TGTGCCAGCAAGGCAAGTCAAAACACCTTGTACTTT	TRBV13-3		TRBJ2-4	TRBC2
clonotype570	clonotype570_consensus_1095;clonotype570_consensus_1094	1	1.8457e+16	CATDVGDYAQGLTF	TGTGCTACTGATGTCGGGGACTATGCCCAGGGATTAACCTTC	TRAV8N-2		TRAJ26	TRAC	CASRGGEDTQYF	TGTGCCAGCAGAGGGGGGGAAGACACCCAGTACTTT	TRBV13-3		TRBJ2-5	TRBC2
clonotype571	clonotype571_consensus_1097;clonotype571_consensus_1096	1	1.8457e+16	CAASSSFSKLVF	TGTGCTGCATCCTCCTCCTTCAGCAAGCTGGTGTTT	TRAV5-4		TRAJ50	TRAC	CASSWGYAEQFF	TGTGCCAGCAGCTGGGGGTATGCTGAGCAGTTCTTC	TRBV13-3		TRBJ2-1	TRBC2
clonotype572	clonotype572_consensus_1099;clonotype572_consensus_1098	1	1.8457e+16	CAVANYGNEKITF	TGTGCTGTGGCCAACTATGGAAATGAGAAAATAACTTTT	TRAV9-4		TRAJ48	TRAC	CASRDRQDTQYF	TGTGCCAGCAGGGACAGGCAAGACACCCAGTACTTT	TRBV13-3		TRBJ2-5	TRBC2
clonotype573	clonotype573_consensus_1101;clonotype573_consensus_1100	1	1.8457e+16	CAVSINNNNAPRF	TGTGCTGTGAGCATCAATAACAACAATGCCCCACGATTT	TRAV9N-3		TRAJ43	TRAC	CASSENIYEQYF	TGTGCCAGCAGTGAGAACATCTATGAACAGTACTTC	TRBV13-3		TRBJ2-7	TRBC2
clonotype574	clonotype574_consensus_1103;clonotype574_consensus_1102	1	1.8457e+16	CAARHSGGNYKPTF	TGTGCAGCAAGGCACTCAGGAGGAAACTACAAACCTACGTTT	TRAV7D-2		TRAJ6	TRAC	CASSDGGTEVFF	TGTGCCAGCAGTGATGGAGGGACAGAAGTCTTCTTT	TRBV13-3		TRBJ1-1	TRBC1
clonotype575	clonotype575_consensus_1105;clonotype575_consensus_1104	1	1.8457e+16	CAASKGTNKVVF	TGTGCAGCAAGCAAGGGAACCAACAAAGTCGTCTTT	TRAV10		TRAJ34	TRAC	CASGVSGTEVFF	TGTGCCAGCGGTGTATCGGGCACAGAAGTCTTCTTT	TRBV13-2		TRBJ1-1	TRBC1
clonotype576	clonotype576_consensus_1108;clonotype576_consensus_1106;clonotype576_consensus_1107	1	1.8457e+16	CALILNSAGNKLTF	TGTGCTTTGATCTTGAACAGTGCAGGGAACAAGCTAACTTTT	TRAV12N-2		TRAJ17	TRAC	CASRGQSSYEQYF;CAWSPGTGGYAEQFF	TGTGCCAGCAGAGGACAGAGCTCCTATGAACAGTACTTC;TGTGCCTGGAGTCCCGGGACTGGGGGCTATGCTGAGCAGTTCTTC	TRBV13-1;TRBV31	;TRBD1	TRBJ2-7;TRBJ2-1	TRBC2;TRBC2
clonotype577	clonotype577_consensus_1110;clonotype577_consensus_1109	1	1.8457e+16	CAVTHDSGYNKLTF	TGTGCAGTGACCCATGACTCGGGATACAACAAACTCACTTTT	TRAV7N-6		TRAJ11	TRAC	CASSLQGATEVFF	TGTGCCAGCAGCCTACAGGGAGCCACAGAAGTCTTCTTT	TRBV13-1		TRBJ1-1	TRBC1
clonotype578	clonotype578_consensus_1112;clonotype578_consensus_1111	1	1.8457e+16	CAASMGYSNNRLTL	TGTGCAGCAAGCATGGGCTACAGCAACAACAGACTTACTTTG	TRAV7D-2		TRAJ7	TRAC	CASSTGPHTEVFF	TGTGCCAGCAGTACAGGGCCGCACACAGAAGTCTTCTTT	TRBV13-1		TRBJ1-1	TRBC1
clonotype579	clonotype579_consensus_1114;clonotype579_consensus_1113	1	1.8457e+16	CAASVSSGSWQLIF	TGTGCAGCTAGTGTATCTTCTGGCAGCTGGCAACTCATCTTT	TRAV7-4		TRAJ22	TRAC	CASSQQEDTEVFF	TGTGCCAGCAGTCAACAAGAGGACACAGAAGTCTTCTTT	TRBV13-1		TRBJ1-1	TRBC1
clonotype580	clonotype580_consensus_1116;clonotype580_consensus_1115	1	1.8457e+16	CAVNNNAGAKLTF	TGTGCTGTGAATAATAATGCAGGTGCCAAGCTCACATTC	TRAV9-4		TRAJ39	TRAC	CASSLNANSDYTF	TGTGCCAGCAGTCTCAATGCAAACTCCGACTACACCTTC	TRBV13-1		TRBJ1-2	TRBC1
clonotype581	clonotype581_consensus_1118;clonotype581_consensus_1117	1	1.8457e+16	CAASRGTGKLTF	TGTGCAGCAAGCAGAGGGACAGGCAAATTAACCTTT	TRAV10		TRAJ27	TRAC	CASSENRENTLYF	TGTGCCAGCAGTGAGAACAGGGAAAACACCTTGTACTTT	TRBV13-1		TRBJ2-4	TRBC2
clonotype582	clonotype582_consensus_1120;clonotype582_consensus_1119	1	1.8457e+16	CAASPLRGGRALIF	TGTGCAGCTAGTCCCCTGAGGGGAGGCAGAGCTCTGATATTT	TRAV7-4		TRAJ15	TRAC	CASSEEDWHTQYF	TGTGCCAGCAGTGAGGAGGACTGGCACACCCAGTACTTT	TRBV13-1		TRBJ2-5	TRBC2
clonotype583	clonotype583_consensus_1122;clonotype583_consensus_1123;clonotype583_consensus_1121	1	1.8457e+16	CALERRDGSSGNKLIF;CASNYGNEKITF	TGTGCTTTGGAACGTCGGGATGGGAGCAGTGGCAACAAGCTCATCTTT;TGTGCTTCCAACTATGGAAATGAGAAAATAACTTTT	TRAV13-1;TRAV12-2	;	TRAJ32;TRAJ48	TRAC;TRAC	CASSDTGGDTQYF	TGTGCCAGCAGTGATACAGGGGGCGACACCCAGTACTTT	TRBV13-1	TRBD1	TRBJ2-5	TRBC2
clonotype584	clonotype584_consensus_1125;clonotype584_consensus_1124	1	1.8457e+16	CATLNQGGSAKLIF	TGTGCTACCTTGAATCAAGGAGGGTCTGCGAAGCTCATCTTT	TRAV8D-1		TRAJ57	TRAC	CASSDDREDTQYF	TGTGCCAGCAGTGATGACCGGGAAGACACCCAGTACTTT	TRBV13-1		TRBJ2-5	TRBC2
clonotype585	clonotype585_consensus_1127;clonotype585_consensus_1126	1	1.8457e+16	CAVSMGTNTGKLTF	TGTGCAGTGAGCATGGGCACCAATACAGGCAAATTAACCTTT	TRAV7-1		TRAJ27	TRAC	CASSGAGNQAPLF	TGTGCCAGCAGTGGAGCAGGCAACCAGGCTCCGCTTTTT	TRBV13-1		TRBJ1-5	TRBC1
clonotype586	clonotype586_consensus_1129;clonotype586_consensus_1130;clonotype586_consensus_1128	1	1.8457e+16	CALSPDYSNNRLTL;CAVSGTSGGNYKPTF	TGTGCTTTGAGCCCGGACTACAGCAACAACAGACTTACTTTG;TGCGCAGTCAGCGGAACCTCAGGAGGAAACTACAAACCTACGTTT	TRAV12N-2;TRAV3N-3	;	TRAJ7;TRAJ6	TRAC;TRAC	CASSGTGQDTQYF	TGTGCCAGCAGTGGGACTGGGCAAGACACCCAGTACTTT	TRBV13-1		TRBJ2-5	TRBC2
clonotype587	clonotype587_consensus_1132;clonotype587_consensus_1131	1	1.8457e+16	CAFDTNAYKVIF	TGCGCATTCGACACAAATGCTTACAAAGTCATCTTT	TRAV3N-3		TRAJ30	TRAC	CASSGTGGSEQYF	TGTGCCAGCAGTGGGACTGGGGGGAGCGAACAGTACTTC	TRBV13-1		TRBJ2-7	TRBC2
clonotype588	clonotype588_consensus_1134;clonotype588_consensus_1133	1	1.8457e+16	CAAPHDTNAYKVIF	TGTGCAGCCCCCCATGACACAAATGCTTACAAAGTCATCTTT	TRAV7D-2		TRAJ30	TRAC	CASSPTETLYF	TGTGCCAGCAGCCCCACAGAAACGCTGTATTTT	TRBV10		TRBJ2-3	TRBC2
clonotype589	clonotype589_consensus_1136;clonotype589_consensus_1135	1	1.8457e+16	CALGGGNNRIFF	TGTGCTCTGGGTGGCGGCAATAACAGAATCTTCTTT	TRAV6D-6		TRAJ31	TRAC	CGARQGPNERLFF	TGTGGTGCTAGACAGGGCCCCAACGAAAGATTATTTTTC	TRBV20		TRBJ1-4	TRBC1
clonotype590	clonotype590_consensus_1138;clonotype590_consensus_1137	1	1.8457e+16	CAVSANSNNRIFF	TGTGCTGTGAGCGCGAATAGCAATAACAGAATCTTCTTT	TRAV9-4		TRAJ31	TRAC	CGARGSYNSPLYF	TGTGGTGCTAGAGGGTCCTATAATTCGCCCCTCTACTTT	TRBV20		TRBJ1-6	TRBC1
clonotype591	clonotype591_consensus_1140;clonotype591_consensus_1139	1	1.8457e+16	CAWNTGYQNFYF	TGTGCTTGGAACACGGGTTACCAGAACTTCTATTTT	TRAV12-2		TRAJ49	TRAC	CGARDGNGSDYTF	TGTGGTGCTAGGGATGGGAATGGCTCCGACTACACCTTC	TRBV20		TRBJ1-2	TRBC1
clonotype592	clonotype592_consensus_1142;clonotype592_consensus_1141	1	1.8457e+16	CAVSSSNYNVLYF	TGTGCTGTGAGTTCGTCTAATTACAACGTGCTTTACTTC	TRAV9N-3		TRAJ21	TRAC	CGARGRDNTEVFF	TGTGGTGCTAGGGGCAGGGACAACACAGAAGTCTTCTTT	TRBV20		TRBJ1-1	TRBC1
clonotype593	clonotype593_consensus_1144;clonotype593_consensus_1143	1	1.8457e+16	CALSVTGYQNFYF	TGTGCTTTGAGTGTCACGGGTTACCAGAACTTCTATTTT	TRAV12-2		TRAJ49	TRAC	CASSLGFEQYF	TGTGCTAGCAGTCTGGGGTTTGAACAGTACTTC	TRBV29		TRBJ2-7	TRBC2
clonotype594	clonotype594_consensus_1146;clonotype594_consensus_1145	1	1.8457e+16	CVLGDPPNTNKVVF	TGTGTTCTGGGTGATCCGCCCAATACCAACAAAGTCGTCTTT	TRAV6-2		TRAJ34	TRAC	CASSWEDEQYF	TGTGCTAGCAGTTGGGAGGATGAACAGTACTTC	TRBV29		TRBJ2-7	TRBC2
clonotype595	clonotype595_consensus_1148;clonotype595_consensus_1149;clonotype595_consensus_1147	1	1.8457e+16	CAMRESGYQNFYF;CAVGGTNSAGNKLTF	TGTGCTATGAGAGAGTCGGGTTACCAGAACTTCTATTTT;TGTGCAGTGGGGGGGACTAACAGTGCAGGGAACAAGCTAACTTTT	TRAV16;TRAV7-3	;	TRAJ49;TRAJ17	;TRAC	CASSQDRYEQYF	TGTGCCAGCAGCCAAGACCGGTATGAACAGTACTTC	TRBV5		TRBJ2-7	TRBC2
clonotype596	clonotype596_consensus_1151;clonotype596_consensus_1150	1	1.8457e+16	CAVSVTNAYKVIF	TGCGCAGTCAGTGTCACAAATGCTTACAAAGTCATCTTT	TRAV3N-3		TRAJ30	TRAC	CASSQNYAEQFF	TGTGCCAGCAGCCAGAACTATGCTGAGCAGTTCTTC	TRBV5		TRBJ2-1	TRBC2
clonotype597	clonotype597_consensus_1153;clonotype597_consensus_1152	1	1.8457e+16	CALSENSNNRIFF	TGTGCTTTGAGTGAGAATAGCAATAACAGAATCTTCTTT	TRAV12-2		TRAJ31		CAWRGPSQNTLYF	TGTGCCTGGAGGGGACCTAGTCAAAACACCTTGTACTTT	TRBV31		TRBJ2-4	TRBC2
clonotype598	clonotype598_consensus_1155;clonotype598_consensus_1154	1	1.8457e+16	CALTPPGTGGYKVVF	TGTGCTCTGACCCCACCCGGGACTGGAGGCTATAAAGTGGTCTTT	TRAV6-5		TRAJ12	TRAC	CAWRWGDTGQLYF	TGTGCCTGGAGGTGGGGGGACACCGGGCAGCTCTACTTT	TRBV31		TRBJ2-2
clonotype599	clonotype599_consensus_1157;clonotype599_consensus_1156	1	1.8457e+16	CAAVSGSFNKLTF	TGTGCAGCAGTATCTGGTAGCTTCAATAAGTTGACCTTT	TRAV10		TRAJ4	TRAC	CAWRTGAGNTLYF	TGTGCCTGGCGGACAGGAGCTGGAAATACGCTCTATTTT	TRBV31		TRBJ1-3	TRBC1
clonotype600	clonotype600_consensus_1160;clonotype600_consensus_1158;clonotype600_consensus_1159	1	1.8457e+16	CAGMLSGSFNKLTF	TGTGCTGGGATGTTATCTGGTAGCTTCAATAAGTTGACCTTT	TRAV9N-3		TRAJ4	TRAC	CASSIKGTANTEVFF;CAWSLGGNSPLYF	TGTGCCAGCAGTATAAAGGGGACAGCAAACACAGAAGTCTTCTTT;TGTGCCTGGTCCCTGGGGGGTAATTCGCCCCTCTACTTT	TRBV19;TRBV31	;	TRBJ1-1;TRBJ1-6	TRBC1;TRBC1
clonotype601	clonotype601_consensus_1162;clonotype601_consensus_1161	1	1.8457e+16	CAVSGASSGSWQLIF	TGTGCAGTGAGCGGGGCATCTTCTGGCAGCTGGCAACTCATCTTT	TRAV7-6		TRAJ22	TRAC	CASRAQGYEQYF	TGTGCCAGCAGAGCACAGGGTTATGAACAGTACTTC	TRBV13-3		TRBJ2-7	TRBC2
clonotype602	clonotype602_consensus_1164;clonotype602_consensus_1163	1	1.8457e+16	CALADTGNYKYVF	TGTGCTCTGGCCGATACAGGAAACTACAAATACGTCTTT	TRAV6D-6		TRAJ40	TRAC	CASRNWGGEQYF	TGTGCCAGCAGGAACTGGGGGGGCGAACAGTACTTC	TRBV13-3	TRBD2	TRBJ2-7	TRBC2
clonotype603	clonotype603_consensus_1166;clonotype603_consensus_1165	1	1.8457e+16	CALRGSNNRIFF	TGTGCTCTGAGAGGTAGCAATAACAGAATCTTCTTT	TRAV12D-3		TRAJ31	TRAC	CASRDSGNTLYF	TGTGCCAGCAGGGATTCTGGAAATACGCTCTATTTT	TRBV13-3		TRBJ1-3	TRBC1
clonotype604	clonotype604_consensus_1168;clonotype604_consensus_1167	1	1.8457e+16	CAASKPGGYKVVF	TGTGCAGCAAGCAAGCCTGGAGGCTATAAAGTGGTCTTT	TRAV10		TRAJ12	TRAC	CASSPREDTQYF	TGTGCCAGCAGTCCCAGGGAAGACACCCAGTACTTT	TRBV13-3		TRBJ2-5	TRBC2
clonotype605	clonotype605_consensus_1170;clonotype605_consensus_1169	1	1.8457e+16	CAVSPDSNYQLIW	TGCGCAGTCAGTCCCGATAGCAACTATCAGTTGATCTGG	TRAV3N-3		TRAJ33	TRAC	CASSEREDTQYF	TGTGCCAGCAGTGAAAGGGAAGACACCCAGTACTTT	TRBV13-3		TRBJ2-5	TRBC2
clonotype606	clonotype606_consensus_1172;clonotype606_consensus_1171	1	1.8457e+16	CAVSIDNYAQGLTF	TGTGCTGTGAGCATTGATAACTATGCCCAGGGATTAACCTTC	TRAV9N-3		TRAJ26	TRAC	CASSEEYAEQFF	TGTGCCAGCAGTGAGGAATATGCTGAGCAGTTCTTC	TRBV13-3		TRBJ2-1	TRBC2
clonotype607	clonotype607_consensus_1174;clonotype607_consensus_1173	1	1.8457e+16	CALSGSNYKLTF	TGTGCTCTGAGCGGCAGCAATTACAAACTGACATTT	TRAV12-3		TRAJ53	TRAC	CASSARNSDYTF	TGTGCCAGCAGTGCCAGGAACTCCGACTACACCTTC	TRBV13-3		TRBJ1-2	TRBC1
clonotype608	clonotype608_consensus_1176;clonotype608_consensus_1175	1	1.8457e+16	CAASSSGSWQLIF	TGTGCAGCAAGCTCTTCTGGCAGCTGGCAACTCATCTTT	TRAV10		TRAJ22	TRAC	CASGDALYEQYF	TGTGCCAGCGGTGATGCCCTCTATGAACAGTACTTC	TRBV13-2		TRBJ2-7	TRBC2
clonotype609	clonotype609_consensus_1178;clonotype609_consensus_1177	1	1.8457e+16	CAFEDTNTGKLTF	TGCGCCTTTGAGGACACCAATACAGGCAAATTAACCTTT	TRAV3N-3		TRAJ27	TRAC	CASGGTGQAPLF	TGTGCCAGCGGTGGGACAGGCCAGGCTCCGCTTTTT	TRBV13-2		TRBJ1-5	TRBC1
clonotype610	clonotype610_consensus_1180;clonotype610_consensus_1179	1	1.8457e+16	CAASDPGYQNFYF	TGTGCTGCAAGTGACCCGGGTTACCAGAACTTCTATTTT	TRAV5-4		TRAJ49	TRAC	CASKEGQNTEVFF	TGTGCCAGCAAAGAAGGACAAAACACAGAAGTCTTCTTT	TRBV13-1		TRBJ1-1	TRBC1
clonotype611	clonotype611_consensus_1183;clonotype611_consensus_1181;clonotype611_consensus_1182	1	1.8457e+16	CALSGLNTGKLTF	TGCGCTCTGAGTGGACTCAATACAGGCAAATTAACCTTT	TRAV6N-6		TRAJ27	TRAC	CASKEGGRDTQYF;CASSPTGGVNTLYF	TGTGCCAGCAAGGAGGGGGGCAGAGACACCCAGTACTTT;TGTGCCAGCAGCCCGACGGGGGGCGTAAACACCTTGTACTTT	TRBV13-1;TRBV5	;TRBD1	TRBJ2-5;TRBJ2-4	TRBC2;TRBC2
clonotype612	clonotype612_consensus_1185;clonotype612_consensus_1184	1	1.8457e+16	CAVTVYGSSGNKLIF	TGTGCAGTGACCGTTTATGGGAGCAGTGGCAACAAGCTCATCTTT	TRAV7-5		TRAJ32	TRAC	CASSRDRYYEQYF	TGTGCCAGCAGTAGGGACAGGTATTATGAACAGTACTTC	TRBV13-1		TRBJ2-7	TRBC2
clonotype613	clonotype613_consensus_1187;clonotype613_consensus_1186	1	1.8457e+16	CALSPSNYNQGKLIF	TGTGCTTTGAGCCCTTCAAATTATAACCAGGGGAAGCTTATCTTT	TRAV12N-2		TRAJ23	TRAC	CASSQNSGNTLYF	TGTGCCAGCAGTCAGAATTCTGGAAATACGCTCTATTTT	TRBV13-1		TRBJ1-3	TRBC1
clonotype614	clonotype614_consensus_1189;clonotype614_consensus_1190;clonotype614_consensus_1188	1	1.8457e+16	CAASARQGGSAKLIF;CALEHAVQQGTGSKLSF	TGTGCAGCAAGTGCGAGGCAAGGAGGGTCTGCGAAGCTCATCTTT;TGTGCTTTGGAACATGCGGTGCAGCAAGGCACTGGGTCTAAGCTGTCATTT	TRAV14-1;TRAV13-1	;	TRAJ57;TRAJ58	TRAC;TRAC	CASSPGGDAEQFF	TGTGCCAGCAGTCCAGGGGGAGATGCTGAGCAGTTCTTC	TRBV13-1		TRBJ2-1	TRBC2
clonotype615	clonotype615_consensus_1192;clonotype615_consensus_1191	1	1.8457e+16	CAVGFYGNEKITF	TGCGCAGTCGGATTCTATGGAAATGAGAAAATAACTTTT	TRAV3-3		TRAJ48	TRAC	CASSDNSGNTLYF	TGTGCCAGCAGTGACAATTCTGGAAATACGCTCTATTTT	TRBV13-1		TRBJ1-3	TRBC1
clonotype616	clonotype616_consensus_1194;clonotype616_consensus_1193	1	1.8457e+16	CAHQTGGYKVVF	TGTGCCCATCAGACTGGAGGCTATAAAGTGGTCTTT	TRAV12D-3		TRAJ12	TRAC	CASSDSTGDEQYF	TGTGCCAGCAGTGACTCGACAGGGGATGAACAGTACTTC	TRBV13-1		TRBJ2-7	TRBC2
clonotype617	clonotype617_consensus_1196;clonotype617_consensus_1195	1	1.8457e+16	CALRRGNEKITF	TGTGCTCTGAGGCGGGGAAATGAGAAAATAACTTTT	TRAV12-3		TRAJ48	TRAC	CASSEGFYAEQFF	TGTGCCAGCAGTGAGGGATTCTATGCTGAGCAGTTCTTC	TRBV13-1		TRBJ2-1	TRBC2
clonotype618	clonotype618_consensus_1198;clonotype618_consensus_1197	1	1.8457e+16	CAVIPMDSNYQLIW	TGTGCTGTGATCCCCATGGATAGCAACTATCAGTTGATCTGG	TRAV9-4		TRAJ33	TRAC	CASSEVQGDEQYF	TGTGCCAGCAGTGAGGTACAGGGGGACGAACAGTACTTC	TRBV13-1	TRBD1	TRBJ2-7
clonotype619	clonotype619_consensus_1200;clonotype619_consensus_1199	1	1.8457e+16	CVLGESYQGGRALIF	TGTGTTCTGGGTGAATCCTACCAGGGAGGCAGAGCTCTGATATTT	TRAV6-1		TRAJ15	TRAC	CASSDPGASDYTF	TGTGCCAGCAGTGATCCAGGGGCCTCCGACTACACCTTC	TRBV13-1		TRBJ1-2	TRBC1
clonotype620	clonotype620_consensus_1202;clonotype620_consensus_1203;clonotype620_consensus_1201	1	1.8457e+16	CAARMDSNYQLIW;CAVSANNAGAKLTF	TGTGCAGCAAGGATGGATAGCAACTATCAGTTGATCTGG;TGCGCAGTCAGTGCAAATAATGCAGGTGCCAAGCTCACATTC	TRAV10;TRAV3-3	;	TRAJ33;TRAJ39	TRAC;TRAC	CASSDARGGEQYF	TGTGCCAGCAGTGATGCGCGGGGAGGCGAACAGTACTTC	TRBV13-1		TRBJ2-7	TRBC2
clonotype621	clonotype621_consensus_1205;clonotype621_consensus_1204	1	1.8457e+16	CAVSGSGSWQLIF	TGCGCAGTCAGTGGTTCTGGCAGCTGGCAACTCATCTTT	TRAV3N-3		TRAJ22	TRAC	CASSDAEGGEQYF	TGTGCCAGCAGTGATGCGGAGGGAGGAGAACAGTACTTC	TRBV13-1		TRBJ2-7	TRBC2
clonotype622	clonotype622_consensus_1207;clonotype622_consensus_1206	1	1.8457e+16	CAAVQGTGSKLSF	TGTGCAGCAGTTCAAGGCACTGGGTCTAAGCTGTCATTT	TRAV10		TRAJ58	TRAC	CASSGQGQDTQYF	TGTGCCAGCAGTGGACAGGGACAAGACACCCAGTACTTT	TRBV13-1		TRBJ2-5	TRBC2
clonotype623	clonotype623_consensus_1209;clonotype623_consensus_1208	1	1.8457e+16	CAVSVAGNTGKLIF	TGTGCTGTGAGCGTAGCAGGCAATACCGGAAAACTCATCTTT	TRAV9-4		TRAJ37	TRAC	CASSGTGGYEQYF	TGTGCCAGCAGTGGGACAGGGGGGTATGAACAGTACTTC	TRBV13-1	TRBD1	TRBJ2-7	TRBC2
clonotype624	clonotype624_consensus_1212;clonotype624_consensus_1210;clonotype624_consensus_1211	1	1.8457e+16	CAVSPPGGSNAKLTF	TGTGCAGTGAGCCCTCCCGGAGGAAGCAATGCAAAGCTAACCTTC	TRAV7-5		TRAJ42	TRAC	CARTGGNYAEQFF;CASSLSGVEQYF	TGTGCCAGGACAGGGGGGAACTATGCTGAGCAGTTCTTC;TGTGCTAGCAGTTTATCAGGGGTTGAACAGTACTTC	TRBV13-1;TRBV29	TRBD1;	TRBJ2-1;TRBJ2-7	TRBC2;TRBC2
clonotype625	clonotype625_consensus_1214;clonotype625_consensus_1213	1	1.8457e+16	CALGEMSNYNVLYF	TGTGCTCTGGGTGAAATGTCTAATTACAACGTGCTTTACTTC	TRAV6N-5		TRAJ21	TRAC	CASSFQDTQYF	TGTGCCAGCAGCTTTCAAGACACCCAGTACTTT	TRBV10		TRBJ2-5	TRBC2
clonotype626	clonotype626_consensus_1216;clonotype626_consensus_1215	1	1.8457e+16	CAVIPDTNAYKVIF	TGTGCTGTGATCCCCGACACAAATGCTTACAAAGTCATCTTT	TRAV9N-3		TRAJ30	TRAC	CAGGVGNTLYF	TGTGCCGGCGGGGTTGGAAATACGCTCTATTTT	TRBV10		TRBJ1-3	TRBC1
clonotype627	clonotype627_consensus_1218;clonotype627_consensus_1217	1	1.8457e+16	CAVTPQGTGSKLSF	TGTGCTGTGACCCCGCAAGGCACTGGGTCTAAGCTGTCATTT	TRAV9N-3		TRAJ58	TRAC	CGARSPLYAEQFF	TGTGGTGCTAGATCCCCGCTTTATGCTGAGCAGTTCTTC	TRBV20		TRBJ2-1	TRBC2
clonotype628	clonotype628_consensus_1220;clonotype628_consensus_1219	1	1.8457e+16	CAVSGLSGSFNKLTF	TGTGCAGTTAGTGGTTTATCTGGTAGCTTCAATAAGTTGACCTTT	TRAV7N-4		TRAJ4	TRAC	CGARTGGYAEQFF	TGTGGTGCTAGGACTGGGGGCTATGCTGAGCAGTTCTTC	TRBV20	TRBD1	TRBJ2-1	TRBC2
clonotype629	clonotype629_consensus_1222;clonotype629_consensus_1221	1	1.8457e+16	CALEGAGNTGKLIF	TGTGCACTGGAGGGTGCAGGCAATACCGGAAAACTCATCTTT	TRAV17		TRAJ37	TRAC	CGARDGQNSDYTF	TGTGGTGCTAGGGATGGACAAAACTCCGACTACACCTTC	TRBV20		TRBJ1-2	TRBC1
clonotype630	clonotype630_consensus_1225;clonotype630_consensus_1223;clonotype630_consensus_1224	1	1.8457e+16	CAASEPNTNTGKLTF	TGTGCAGCTAGTGAGCCTAACACCAATACAGGCAAATTAACCTTT	TRAV7D-4		TRAJ27	TRAC	CASSLRLSNERLFF;CGAYRGPDSDYTF	TGTGCCAGCAGTTTGCGGCTTTCCAACGAAAGATTATTTTTC;TGTGGTGCTTACAGGGGGCCGGACTCCGACTACACCTTC	TRBV14;TRBV20	;TRBD1	TRBJ1-4;TRBJ1-2	TRBC1;TRBC1
clonotype631	clonotype631_consensus_1227;clonotype631_consensus_1226	1	1.8457e+16	CALVRTGYQNFYF	TGTGCTCTGGTTCGCACGGGTTACCAGAACTTCTATTTT	TRAV6-4		TRAJ49	TRAC	CASSSGVEQYF	TGTGCTAGCAGTTCAGGGGTCGAACAGTACTTC	TRBV29		TRBJ2-7	TRBC2
clonotype632	clonotype632_consensus_1229;clonotype632_consensus_1228	1	1.8457e+16	CALSMATASLGKLQF	TGTGCTCTGAGCATGGCAACTGCCAGTTTGGGGAAACTGCAGTTT	TRAV9N-4		TRAJ24	TRAC	CASSWHLEQYF	TGTGCTAGCAGTTGGCATCTTGAACAGTACTTC	TRBV29		TRBJ2-7	TRBC2
clonotype633	clonotype633_consensus_1231;clonotype633_consensus_1230	1	1.8457e+16	CALSEGTGGYKVVF	TGCGCTCTGAGTGAAGGGACTGGAGGCTATAAAGTGGTCTTT	TRAV6N-6		TRAJ12	TRAC	CASSQEGGEQYF	TGTGCCAGCAGCCAAGAAGGAGGGGAACAGTACTTC	TRBV5		TRBJ2-7	TRBC2
clonotype634	clonotype634_consensus_1233;clonotype634_consensus_1232	1	1.8457e+16	CALSLASSGSWQLIF	TGTGCTCTGAGCCTCGCATCTTCTGGCAGCTGGCAACTCATCTTT	TRAV9N-4		TRAJ22	TRAC	CAWTADPGNTLYF	TGTGCCTGGACCGCCGACCCTGGAAATACGCTCTATTTT	TRBV31		TRBJ1-3	TRBC1
clonotype635	clonotype635_consensus_1235;clonotype635_consensus_1234	1	1.8457e+16	CAVSGNQGGSAKLIF	TGTGCTGTGAGCGGGAATCAAGGAGGGTCTGCGAAGCTCATCTTT	TRAV9-4		TRAJ57	TRAC	CAWSLRGTGQLYF	TGTGCCTGGAGTCTCCGGGGCACCGGGCAGCTCTACTTT	TRBV31		TRBJ2-2	TRBC2
clonotype636	clonotype636_consensus_1237;clonotype636_consensus_1236	1	1.8457e+16	CALEGFGGSNYKLTF	TGTGCACTGGAGGGGTTTGGAGGCAGCAATTACAAACTGACATTT	TRAV17		TRAJ53	TRAC	CATTGDGNTLYF	TGTGCCACCACAGGGGATGGAAATACGCTCTATTTT	TRBV13-3		TRBJ1-3	TRBC1
clonotype637	clonotype637_consensus_1239;clonotype637_consensus_1238	1	1.8457e+16	CALSFNTNTGKLTF	TGTGCTTTGAGTTTTAACACCAATACAGGCAAATTAACCTTT	TRAV12-2		TRAJ27	TRAC	CASSRANTEVFF	TGTGCCAGCAGCAGGGCTAACACAGAAGTCTTCTTT	TRBV13-3		TRBJ1-1	TRBC1
clonotype638	clonotype638_consensus_1241;clonotype638_consensus_1240	1	1.8457e+16	CALSDLGTGSKLSF	TGTGCTTTGAGTGATCTCGGCACTGGGTCTAAGCTGTCATTT	TRAV12-2		TRAJ58	TRAC	CASSDWAYEQYF	TGTGCCAGCAGTGACTGGGCGTATGAACAGTACTTC	TRBV13-3		TRBJ2-7	TRBC2
clonotype639	clonotype639_consensus_1243;clonotype639_consensus_1242	1	1.8457e+16	CALGDQGGSAKLIF	TGTGCTCTGGGTGATCAAGGAGGGTCTGCGAAGCTCATCTTT	TRAV6D-6		TRAJ57	TRAC	CASSRDKNTEVFF	TGTGCCAGCAGTAGGGACAAAAACACAGAAGTCTTCTTT	TRBV13-1		TRBJ1-1	TRBC1
clonotype640	clonotype640_consensus_1245;clonotype640_consensus_1244	1	1.8457e+16	CALGMDYANKMIF	TGTGCCCTAGGGATGGACTATGCAAACAAGATGATCTTT	TRAV12N-1		TRAJ47	TRAC	CASSPGEQDTQYF	TGTGCCAGCAGTCCAGGGGAGCAAGACACCCAGTACTTT	TRBV13-1		TRBJ2-5	TRBC2
clonotype641	clonotype641_consensus_1247;clonotype641_consensus_1246	1	1.8457e+16	CALAHTNTGKLTF	TGTGCTCTGGCTCACACCAATACAGGCAAATTAACCTTT	TRAV6-4		TRAJ27	TRAC	CASSRDRNTEVFF	TGTGCCAGCAGTCGGGACAGAAACACAGAAGTCTTCTTT	TRBV13-1		TRBJ1-1	TRBC1
clonotype642	clonotype642_consensus_1250;clonotype642_consensus_1248;clonotype642_consensus_1249	1	1.8457e+16	CAVSDLPGTGSNRLTF	TGTGCAGTTAGTGATCTACCAGGCACTGGGAGTAACAGGCTCACTTTT	TRAV7N-4		TRAJ28	TRAC	CASSDTGGFEQYF;CASSNRQDTQYF	TGTGCCAGCAGTGATACTGGGGGTTTTGAACAGTACTTC;TGTGCAAGCAGCAACAGACAAGACACCCAGTACTTT	TRBV13-1;TRBV16	;	TRBJ2-7;TRBJ2-5	TRBC2;TRBC2
clonotype643	clonotype643_consensus_1252;clonotype643_consensus_1251	1	1.8457e+16	CALGDRTNAYKVIF	TGTGCTCTGGGTGATCGCACAAATGCTTACAAAGTCATCTTT	TRAV6D-6		TRAJ30	TRAC	CASSDEGSTEVFF	TGTGCCAGCAGTGATGAGGGGTCTACAGAAGTCTTCTTT	TRBV13-1		TRBJ1-1	TRBC1
clonotype644	clonotype644_consensus_1254;clonotype644_consensus_1253	1	1.8457e+16	CAASLNTGNYKYVF	TGTGCTGCAAGTCTTAATACAGGAAACTACAAATACGTCTTT	TRAV5-4		TRAJ40	TRAC	CASSDAQNTEVFF	TGTGCCAGCAGTGATGCACAGAACACAGAAGTCTTCTTT	TRBV13-1		TRBJ1-1	TRBC1
clonotype645	clonotype645_consensus_1256;clonotype645_consensus_1255	1	1.8457e+16	CAASPDTGYQNFYF	TGTGCTGCAAGTCCGGACACGGGTTACCAGAACTTCTATTTT	TRAV5-4		TRAJ49	TRAC	CASSDAVDTEVFF	TGTGCCAGCAGTGATGCGGTGGACACAGAAGTCTTCTTT	TRBV13-1		TRBJ1-1	TRBC1
clonotype646	clonotype646_consensus_1258;clonotype646_consensus_1259;clonotype646_consensus_1257	1	1.8457e+16	CALPGANYNVLYF;CAVSIPNSAGNKLTF	TGTGCTCTCCCGGGAGCTAATTACAACGTGCTTTACTTC;TGTGCTGTGAGCATTCCTAACAGTGCAGGGAACAAGCTAACTTTT	TRAV12D-3;TRAV9N-3	;	TRAJ21;TRAJ17	TRAC;TRAC	CASSDAGTDEQYF	TGTGCCAGCAGTGATGCTGGGACAGATGAACAGTACTTC	TRBV13-1		TRBJ2-7	TRBC2
clonotype647	clonotype647_consensus_1261;clonotype647_consensus_1260	1	1.8457e+16	CAASPYYNQGKLIF	TGTGCAGCAAGCCCCTATTATAACCAGGGGAAGCTTATCTTT	TRAV10		TRAJ23	TRAC	CGARTGVYAEQFF	TGTGGTGCTAGGACTGGGGTCTATGCTGAGCAGTTCTTC	TRBV20	TRBD1	TRBJ2-1	TRBC2
clonotype648	clonotype648_consensus_1264;clonotype648_consensus_1265;clonotype648_consensus_1262;clonotype648_consensus_1263	1	1.8457e+16	CAASEGGSNAKLTF;CALGDSGGSNAKLTF	TGTGCTGCAAGTGAGGGAGGAAGCAATGCAAAGCTAACCTTC;TGTGCTCTGGGTGATTCTGGAGGAAGCAATGCAAAGCTAACCTTC	TRAV5-4;TRAV6N-7	;	TRAJ42;TRAJ42	TRAC;TRAC	CASSRDWAYEQYF;CGARDWAYAEQFF	TGTGCCAGCAGTAGGGACTGGGCCTATGAACAGTACTTC;TGTGGTGCTAGGGACTGGGCGTATGCTGAGCAGTTCTTC	TRBV19;TRBV20	;	TRBJ2-7;TRBJ2-1	TRBC2;TRBC2
clonotype649	clonotype649_consensus_1267;clonotype649_consensus_1266	1	1.8457e+16	CVLSGENSAGNKLTF	TGTGTTTTGAGCGGAGAAAACAGTGCAGGGAACAAGCTAACTTTT	TRAV9-2		TRAJ17	TRAC	CGAREGGRERLFF	TGTGGTGCTAGGGAGGGGGGCCGCGAAAGATTATTTTTC	TRBV20		TRBJ1-4	TRBC1
clonotype650	clonotype650_consensus_1269;clonotype650_consensus_1268	1	1.8457e+16	CALGDRGGNYKYVF	TGTGCTCTGGGTGATCGGGGAGGAAACTACAAATACGTCTTT	TRAV6D-6		TRAJ40	TRAC	CGARGQGPYEQYF	TGTGGTGCTAGGGGGCAGGGCCCCTATGAACAGTACTTC	TRBV20	TRBD1	TRBJ2-7	TRBC2
clonotype651	clonotype651_consensus_1271;clonotype651_consensus_1270	1	1.8457e+16	CALPCNNNNAPRF	TGTGCTCTCCCCTGCAATAACAACAATGCCCCACGATTT	TRAV12-1		TRAJ43	TRAC	CGASEVSNERLFF	TGTGGTGCTAGTGAAGTTTCCAACGAAAGATTATTTTTC	TRBV20		TRBJ1-4	TRBC1
clonotype652	clonotype652_consensus_1273;clonotype652_consensus_1272	1	1.8457e+16	CAVNRATSSGQKLVF	TGCGCAGTCAATCGCGCAACTTCAAGTGGCCAGAAGCTGGTTTTT	TRAV3N-3		TRAJ16	TRAC	CASSQENREVFF	TGTGCCAGCAGCCAAGAAAACAGAGAAGTCTTCTTT	TRBV5		TRBJ1-1	TRBC1
clonotype653	clonotype653_consensus_1275;clonotype653_consensus_1274	1	1.8457e+16	CALGDQGFASALTF	TGTGCTCTGGGTGATCAGGGCTTTGCAAGTGCGCTGACATTT	TRAV6D-6		TRAJ35	TRAC	CASSQGAAEQFF	TGTGCCAGCAGCCAAGGAGCTGCTGAGCAGTTCTTC	TRBV5		TRBJ2-1	TRBC2
clonotype654	clonotype654_consensus_1278;clonotype654_consensus_1276;clonotype654_consensus_1277	1	1.8457e+16	CAVSAQTGFASALTF	TGTGCTGTGAGCGCGCAGACAGGCTTTGCAAGTGCGCTGACATTT	TRAV9-4		TRAJ35	TRAC	CASSLNAGATEQYF;CAWSLGGTETLYF	TGTGCAAGCAGCTTAAACGCGGGGGCGACTGAACAGTACTTC;TGTGCCTGGAGCCTGGGGGGGACAGAAACGCTGTATTTT	TRBV16;TRBV31	;TRBD2	TRBJ2-7;TRBJ2-3	TRBC2;TRBC2
clonotype655	clonotype655_consensus_1280;clonotype655_consensus_1279	1	1.8457e+16	CAVSAWDTNTGKLTF	TGCGCAGTCAGTGCTTGGGACACCAATACAGGCAAATTAACCTTT	TRAV3-3		TRAJ27	TRAC	CAWSRAGASEQYF	TGTGCCTGGAGTCGGGCGGGCGCGAGTGAACAGTACTTC	TRBV31		TRBJ2-7	TRBC2
clonotype656	clonotype656_consensus_1282;clonotype656_consensus_1281	1	1.8457e+16	CALSPTGGNNKLTF	TGTGCTCTGAGTCCTACTGGAGGCAATAATAAGCTGACTTTT	TRAV12-3		TRAJ56	TRAC	CAWSLDLNTEVFF	TGTGCCTGGAGTCTAGATCTAAACACAGAAGTCTTCTTT	TRBV31		TRBJ1-1	TRBC1
clonotype657	clonotype657_consensus_1284;clonotype657_consensus_1283	1	1.8457e+16	CAMVPSSGSWQLIF	TGTGCTATGGTACCATCTTCTGGCAGCTGGCAACTCATCTTT	TRAV13N-4		TRAJ22	TRAC	CAWSLALGDEQYF	TGTGCCTGGAGTCTAGCTCTGGGGGACGAACAGTACTTC	TRBV31		TRBJ2-7	TRBC2
clonotype658	clonotype658_consensus_1286;clonotype658_consensus_1285	1	1.8457e+16	CALVGSGSFNKLTF	TGTGCTCTGGTTGGGTCTGGTAGCTTCAATAAGTTGACCTTT	TRAV6-4		TRAJ4	TRAC	CASKQSSYEQYF	TGTGCCAGCAAACAGAGCTCCTATGAACAGTACTTC	TRBV13-3		TRBJ2-7	TRBC2
clonotype659	clonotype659_consensus_1289;clonotype659_consensus_1290;clonotype659_consensus_1287;clonotype659_consensus_1288	1	1.8457e+16	CALGPNTGNYKYVF;CAMRETTGNYKYVF	TGTGCTCTGGGGCCTAATACAGGAAACTACAAATACGTCTTT;TGTGCTATGAGAGAGACAACAGGAAACTACAAATACGTCTTT	TRAV6N-7;TRAV16	;	TRAJ40;TRAJ40	TRAC;TRAC	CASRGSNERLFF;CASSFRDRGRERLFF	TGTGCCAGCAGAGGTTCCAACGAAAGATTATTTTTC;TGTGCCAGCAGCTTCCGGGACAGGGGGCGAGAAAGATTATTTTTC	TRBV13-3;TRBV10	;TRBD1	TRBJ1-4;TRBJ1-4	TRBC1;TRBC1
clonotype660	clonotype660_consensus_1292;clonotype660_consensus_1291	1	1.8457e+16	CVVVDRGSALGRLHF	TGTGTGGTGGTCGATAGAGGTTCAGCCTTAGGGAGGCTGCATTTT	TRAV11		TRAJ18	TRAC	CASSDTTPEQFF	TGTGCCAGCAGTGATACGACACCTGAGCAGTTCTTC	TRBV13-3		TRBJ2-1	TRBC2
clonotype661	clonotype661_consensus_1294;clonotype661_consensus_1293	1	1.8457e+16	CVVGDRGSALGRLHF	TGTGTGGTGGGCGATAGAGGTTCAGCCTTAGGGAGGCTGCATTTT	TRAV11		TRAJ18		CASSDSNSDYTF	TGTGCCAGCAGTGATAGCAACTCCGACTACACCTTC	TRBV13-3		TRBJ1-2	TRBC1
clonotype662	clonotype662_consensus_1296;clonotype662_consensus_1295	1	1.8457e+16	CALRGAGTGSNRLTF	TGTGCTTTGAGGGGGGCAGGCACTGGGAGTAACAGGCTCACTTTT	TRAV12-2		TRAJ28	TRAC	CASSDRDREVFF	TGTGCCAGCAGTGATCGGGACAGAGAAGTCTTCTTT	TRBV13-3		TRBJ1-1	TRBC1
clonotype663	clonotype663_consensus_1298;clonotype663_consensus_1297	1	1.8457e+16	CALSERNNAGAKLTF	TGTGCTTTGAGTGAACGGAATAATGCAGGTGCCAAGCTCACATTC	TRAV12-2		TRAJ39	TRAC	CASSDWAQGKYF	TGTGCCAGCAGTGATTGGGCACAGGGGAAGTACTTC	TRBV13-3	TRBD1	TRBJ2-7	TRBC2
clonotype664	clonotype664_consensus_1300;clonotype664_consensus_1299	1	1.8457e+16	CVVGDRGSALGRLHF	TGTGTGGTGGGCGATAGAGGTTCAGCCTTAGGGAGGCTGCATTTT	TRAV11		TRAJ18	TRAC	CASSGDSTEVFF	TGTGCCAGCAGTGGGGACAGTACAGAAGTCTTCTTT	TRBV13-3		TRBJ1-1	TRBC1
clonotype665	clonotype665_consensus_1302;clonotype665_consensus_1301	1	1.8457e+16	CAVSPNYGSSGNKLIF	TGTGCTGTGAGCCCGAATTATGGGAGCAGTGGCAACAAGCTCATCTTT	TRAV9-4		TRAJ32	TRAC	CASGDSYAEQFF	TGTGCCAGCGGGGACAGCTATGCTGAGCAGTTCTTC	TRBV13-3		TRBJ2-1	TRBC2
clonotype666	clonotype666_consensus_1304;clonotype666_consensus_1303	1	1.8457e+16	CALYNVGDNSKLIW	TGTGCTCTGTATAATGTTGGTGACAACAGTAAGCTGATTTGG	TRAV12D-3		TRAJ38	TRAC	CASSPGQYEQYF	TGTGCCAGTAGTCCGGGACAGTATGAACAGTACTTC	TRBV13-3		TRBJ2-7	TRBC2
clonotype667	clonotype667_consensus_1306;clonotype667_consensus_1305	1	1.8457e+16	CAMEQGNYAQGLTF	TGTGCTATGGAACAAGGGAACTATGCCCAGGGATTAACCTTC	TRAV13N-4		TRAJ26	TRAC	CASGDRRYEQYF	TGTGCCAGCGGTGATCGCAGGTATGAACAGTACTTC	TRBV13-2		TRBJ2-7	TRBC2
clonotype668	clonotype668_consensus_1308;clonotype668_consensus_1307	1	1.8457e+16	CAASGYGSSGNKLIF	TGTGCTGCAAGTGGATATGGGAGCAGTGGCAACAAGCTCATCTTT	TRAV5-4		TRAJ32	TRAC	CASKDGSAETLYF	TGTGCCAGCAAGGACGGTAGTGCAGAAACGCTGTATTTT	TRBV13-1		TRBJ2-3	TRBC2
clonotype669	clonotype669_consensus_1310;clonotype669_consensus_1309	1	1.8457e+16	CALSFSNMGYKLTF	TGTGCTCTGAGTTTTAGCAACATGGGCTACAAACTTACCTTC	TRAV12N-1		TRAJ9	TRAC	CASSDRGREEQYF	TGTGCCAGCAGTGACAGGGGGCGAGAGGAACAGTACTTC	TRBV13-1	TRBD1	TRBJ2-7	TRBC2
clonotype670	clonotype670_consensus_1312;clonotype670_consensus_1311	1	1.8457e+16	CALSDRNTGYQNFYF	TGTGCTTTGAGTGATCGAAACACGGGTTACCAGAACTTCTATTTT	TRAV12-2		TRAJ49	TRAC	CASSDGGAETLYF	TGTGCCAGCAGTGATGGAGGTGCAGAAACGCTGTATTTT	TRBV13-1		TRBJ2-3	TRBC2
clonotype671	clonotype671_consensus_1314;clonotype671_consensus_1313	1	1.8457e+16	CVVADRGSALGRLHF	TGTGTGGTGGCCGATAGAGGTTCAGCCTTAGGGAGGCTGCATTTT	TRAV11		TRAJ18	TRAC	CASSGTANTEVFF	TGTGCCAGCAGTGGGACAGCTAACACAGAAGTCTTCTTT	TRBV13-1		TRBJ1-1	TRBC1
clonotype672	clonotype672_consensus_1316;clonotype672_consensus_1315	1	1.8457e+16	CAVTSDDSGYNKLTF	TGCGCAGTCACCTCAGATGACTCGGGATACAACAAACTCACTTTT	TRAV3-3		TRAJ11	TRAC	CASSGGQKNTLYF	TGTGCCAGCAGTGGGGGACAAAAAAACACCTTGTACTTT	TRBV13-1		TRBJ2-4	TRBC2
clonotype673	clonotype673_consensus_1318;clonotype673_consensus_1317	1	1.8457e+16	CALGLYNQGKLIF	TGTGCTCTGGGCCTTTATAACCAGGGGAAGCTTATCTTT	TRAV6N-7		TRAJ23	TRAC	CASSQGGEQYF	TGTGCCAGCAGTCAGGGGGGGGAACAGTACTTC	TRBV10		TRBJ2-7	TRBC2
clonotype674	clonotype674_consensus_1320;clonotype674_consensus_1319	1	1.8457e+16	CALSALSNYNVLYF	TGTGCTCTGAGTGCCCTGTCTAATTACAACGTGCTTTACTTC	TRAV12-3		TRAJ21	TRAC	CGARDYENTEVFF	TGTGGTGCTAGGGATTACGAGAACACAGAAGTCTTCTTT	TRBV20		TRBJ1-1	TRBC1
clonotype675	clonotype675_consensus_1322;clonotype675_consensus_1321	1	1.8457e+16	CALEALNQGGSAKLIF	TGTGCACTGGAGGCCCTGAATCAAGGAGGGTCTGCGAAGCTCATCTTT	TRAV17		TRAJ57	TRAC	CGAQGVNTGQLYF	TGTGGTGCTCAGGGGGTAAACACCGGGCAGCTCTACTTT	TRBV20		TRBJ2-2	TRBC2
clonotype676	clonotype676_consensus_1324;clonotype676_consensus_1323	1	1.8457e+16	CAMRGANYGNEKITF	TGTGCTATGAGAGGGGCCAACTATGGAAATGAGAAAATAACTTTT	TRAV16		TRAJ48	TRAC	CASSAGDSDYTF	TGTGCCAGCAGTGCGGGGGACTCCGACTACACCTTC	TRBV13-3		TRBJ1-2	TRBC1
clonotype677	clonotype677_consensus_1326;clonotype677_consensus_1325	1	1.8457e+16	CVLSARNYGSSGNKLIF	TGTGTTTTGAGCGCGAGGAATTATGGGAGCAGTGGCAACAAGCTCATCTTT	TRAV9-2		TRAJ32	TRAC	CASSGANSDYTF	TGTGCCAGCAGTGGGGCAAACTCCGACTACACCTTC	TRBV13-3		TRBJ1-2	TRBC1
clonotype678	clonotype678_consensus_1328;clonotype678_consensus_1327	1	1.8457e+16	CALGATSSGQKLVF	TGTGCTCTGGGTGCGACTTCAAGTGGCCAGAAGCTGGTTTTT	TRAV6N-7		TRAJ16	TRAC	CASRTGANTEVFF	TGTGCCAGCAGGACAGGGGCAAACACAGAAGTCTTCTTT	TRBV13-1	TRBD1	TRBJ1-1	TRBC1
clonotype679	clonotype679_consensus_1330;clonotype679_consensus_1329	1	1.8457e+16	CAMREAASLGKLQF	TGTGCTATGAGAGAGGCTGCCAGTTTGGGGAAACTGCAGTTT	TRAV16N		TRAJ24	TRAC	CASSPLYNSPLYF	TGTGCCAGCAGTCCCCTCTATAATTCGCCCCTCTACTTT	TRBV13-1		TRBJ1-6	TRBC1
clonotype680	clonotype680_consensus_1332;clonotype680_consensus_1331	1	1.8457e+16	CAMRGASNTNKVVF	TGTGCTATGAGAGGGGCTTCCAATACCAACAAAGTCGTCTTT	TRAV16D-DV11		TRAJ34	TRAC	CASSDRQNQAPLF	TGTGCCAGCAGTGATCGACAGAACCAGGCTCCGCTTTTT	TRBV13-1		TRBJ1-5	TRBC1
clonotype681	clonotype681_consensus_1334;clonotype681_consensus_1333	1	1.8457e+16	CALAMNYNQGKLIF	TGTGCTCTGGCCATGAATTATAACCAGGGGAAGCTTATCTTT	TRAV6N-7		TRAJ23	TRAC	CASSDGLSYEQYF	TGTGCCAGCAGTGATGGACTCTCCTATGAACAGTACTTC	TRBV13-1		TRBJ2-7	TRBC2
clonotype682	clonotype682_consensus_1336;clonotype682_consensus_1335	1	1.8457e+16	CAMRESNYGNEKITF	TGTGCTATGAGAGAGTCCAACTATGGAAATGAGAAAATAACTTTT	TRAV16		TRAJ48	TRAC	CASSDVGQTEVFF	TGTGCCAGCAGTGATGTAGGGCAAACAGAAGTCTTCTTT	TRBV13-1		TRBJ1-1
clonotype683	clonotype683_consensus_1338;clonotype683_consensus_1337	1	1.8457e+16	CALNSNYQGGRALIF	TGTGCTCTGAACTCAAACTACCAGGGAGGCAGAGCTCTGATATTT	TRAV12D-3		TRAJ15	TRAC	CASSFLYEQYF	TGTGCCAGCAGCTTCCTCTATGAACAGTACTTC	TRBV10		TRBJ2-7	TRBC2
clonotype684	clonotype684_consensus_1340;clonotype684_consensus_1339	1	1.8457e+16	CALSDRDSAGNKLTF	TGTGCTCTGAGTGATCGGGACAGTGCAGGGAACAAGCTAACTTTT	TRAV12D-3		TRAJ17	TRAC	CGAAGQANSDYTF	TGTGGTGCTGCGGGACAGGCAAACTCCGACTACACCTTC	TRBV20		TRBJ1-2
clonotype685	clonotype685_consensus_1342;clonotype685_consensus_1341	1	1.8457e+16	CAMREGNTNTGKLTF	TGTGCTATGAGAGAAGGGAACACCAATACAGGCAAATTAACCTTT	TRAV16N		TRAJ27	TRAC	CAWGLGDTGQLYF	TGTGCCTGGGGACTGGGGGACACCGGGCAGCTCTACTTT	TRBV31		TRBJ2-2	TRBC2
clonotype686	clonotype686_consensus_1344;clonotype686_consensus_1343	1	1.8457e+16	CAMREEGNGNEKITF	TGTGCTATGAGAGAGGAGGGTAATGGAAATGAGAAAATAACTTTT	TRAV16N		TRAJ48	TRAC	CASSDAWGPQYF	TGTGCCAGCAGTGATGCATGGGGTCCTCAGTACTTC	TRBV13-3		TRBJ2-7	TRBC2
clonotype687	clonotype687_consensus_1346;clonotype687_consensus_1345	1	1.8457e+16	CAMINSGGSNAKLTF	TGTGCTATGATTAATTCTGGAGGAAGCAATGCAAAGCTAACCTTC	TRAV16N		TRAJ42	TRAC	CASSDGGERLFF	TGTGCCAGCAGTGATGGGGGTGAAAGATTATTTTTC	TRBV13-3		TRBJ1-4	TRBC1
clonotype688	clonotype688_consensus_1348;clonotype688_consensus_1347	1	1.8457e+16	CAMREGVNYNQGKLIF	TGTGCTATGAGAGAGGGCGTGAATTATAACCAGGGGAAGCTTATCTTT	TRAV16N		TRAJ23	TRAC	CAWSQGGNSDYTF	TGTGCCTGGAGTCAGGGGGGAAACTCCGACTACACCTTC	TRBV31	TRBD1	TRBJ1-2	TRBC1
clonotype689	clonotype689_consensus_1350;clonotype689_consensus_1349	1	1.8457e+16	CAASAGANKMIF	TGTGCAGCAAGTGCAGGTGCAAACAAGATGATCTTT	TRAV14-3		TRAJ47	TRAC	CAWSPFGGREQYF	TGTGCCTGGAGTCCGTTCGGGGGGAGGGAACAGTACTTC	TRBV31		TRBJ2-7	TRBC2
clonotype690	clonotype690_consensus_1352;clonotype690_consensus_1351	1	1.8457e+16	CAASGGYQNFYF	TGTGCAGCAAGTGGGGGTTACCAGAACTTCTATTTT	TRAV14-3		TRAJ49	TRAC	CASSPDSYEQYF	TGTGCCAGCAGTCCCGACAGTTATGAACAGTACTTC	TRBV13-3		TRBJ2-7	TRBC2
clonotype691	clonotype691_consensus_1354;clonotype691_consensus_1353	1	1.8457e+16	CAMREGNNNAGAKLTF	TGTGCTATGAGAGAGGGGAATAATAATGCAGGTGCCAAGCTCACATTC	TRAV16N		TRAJ39	TRAC	CASSDDGYQAPLF	TGTGCCAGCAGTGATGATGGGTACCAGGCTCCGCTTTTT	TRBV13-1		TRBJ1-5	TRBC1
clonotype692	clonotype692_consensus_1356;clonotype692_consensus_1355	1	1.8457e+16	CAASDANKMIF	TGTGCAGCAAGTGATGCAAACAAGATGATCTTT	TRAV14-2		TRAJ47	TRAC	CASSKGDTQYF	TGTGCCAGCAGCAAGGGGGACACCCAGTACTTT	TRBV10		TRBJ2-5	TRBC2
clonotype693	clonotype693_consensus_1358;clonotype693_consensus_1357	1	1.8457e+16	CAASYNQGKLIF	TGTGCAGCAAGTTATAACCAGGGGAAGCTTATCTTT	TRAV14D-3-DV8		TRAJ23	TRAC	CGARRSNQDTQYF	TGTGGTGCTAGGCGCAGTAACCAAGACACCCAGTACTTT	TRBV20		TRBJ2-5	TRBC2
clonotype694	clonotype694_consensus_1360;clonotype694_consensus_1359	1	1.8457e+16	CAARDYSNNRLTL	TGTGCAGCAAGGGACTACAGCAACAACAGACTTACTTTG	TRAV14D-3-DV8		TRAJ7	TRAC	CAWSEGNTGQLYF	TGTGCCTGGAGTGAGGGGAACACCGGGCAGCTCTACTTT	TRBV31		TRBJ2-2	TRBC2
clonotype695	clonotype695_consensus_1362;clonotype695_consensus_1361	1	1.8457e+16	CAARDYSNNRLTL	TGTGCAGCAAGGGACTACAGCAACAACAGACTTACTTTG	TRAV14D-3-DV8		TRAJ7	TRAC	CASGEDSTEVFF	TGTGCCAGCGGTGAAGACAGCACAGAAGTCTTCTTT	TRBV13-2		TRBJ1-1	TRBC1
clonotype696	clonotype696_consensus_1364;clonotype696_consensus_1363	1	1.8457e+16	CAASADSGTYQRF	TGTGCAGCAAGTGCGGATTCTGGGACTTACCAGAGGTTT	TRAV14N-2		TRAJ13	TRAC	CAWSLAGNERLFF	TGTGCCTGGAGTCTAGCAGGGAACGAAAGATTATTTTTC	TRBV31		TRBJ1-4	TRBC1
clonotype697	clonotype697_consensus_1366;clonotype697_consensus_1365	1	1.8457e+16	CAASTSSSFSKLVF	TGTGCAGCAAGTACATCCTCCTCCTTCAGCAAGCTGGTGTTT	TRAV14-3		TRAJ50	TRAC	CAWSLTGSYEQYF	TGTGCCTGGAGTCTGACTGGGAGTTATGAACAGTACTTC	TRBV31		TRBJ2-7	TRBC2
clonotype698	clonotype698_consensus_1368;clonotype698_consensus_1367	1	1.8457e+16	CAASVGYSNNRLTL	TGTGCAGCAAGTGTGGGGTACAGCAACAACAGACTTACTTTG	TRAV14N-3		TRAJ7	TRAC	CASSHRGGSDYTF	TGTGCCAGCAGTCACAGGGGTGGCTCCGACTACACCTTC	TRBV13-1		TRBJ1-2	TRBC1
clonotype699	clonotype699_consensus_1370;clonotype699_consensus_1369	1	1.8457e+16	CAASVNSGTYQRF	TGTGCAGCAAGTGTTAATTCTGGGACTTACCAGAGGTTT	TRAV14N-2		TRAJ13	TRAC	CASSDRGRAEQFF	TGTGCCAGCAGTGACAGGGGGAGGGCTGAGCAGTTCTTC	TRBV13-1	TRBD1	TRBJ2-1	TRBC2
clonotype700	clonotype700_consensus_1372;clonotype700_consensus_1371	1	1.8457e+16	CAASGTGNTGKLIF	TGTGCAGCAAGTGGTACAGGCAATACCGGAAAACTCATCTTT	TRAV14N-3		TRAJ37	TRAC	CASSDARNQAPLF	TGTGCCAGCAGTGATGCCAGAAACCAGGCTCCGCTTTTT	TRBV13-1		TRBJ1-5	TRBC1
clonotype701	clonotype701_consensus_1374;clonotype701_consensus_1373	1	1.8457e+16	CAASVNNYAQGLTF	TGTGCAGCAAGTGTGAATAACTATGCCCAGGGATTAACCTTC	TRAV14D-3-DV8		TRAJ26	TRAC	CGARPGQGSPLYF	TGTGGTGCTAGGCCGGGACAGGGTTCGCCCCTCTACTTT	TRBV20	TRBD1	TRBJ1-6	TRBC1
clonotype702	clonotype702_consensus_1376;clonotype702_consensus_1375	1	1.8457e+16	CAASAGTNAYKVIF	TGTGCAGCAAGTGCCGGCACAAATGCTTACAAAGTCATCTTT	TRAV14N-3		TRAJ30	TRAC	CGARDRTENTLYF	TGTGGTGCTAGGGATAGAACAGAAAACACCTTGTACTTT	TRBV20		TRBJ2-4	TRBC2
clonotype703	clonotype703_consensus_1378;clonotype703_consensus_1377	1	1.8457e+16	CAANTGANTGKLTF	TGTGCAGCTAACACTGGAGCTAACACTGGAAAGCTCACGTTT	TRAV14N-1		TRAJ52	TRAC	CAWSPGHQNTLYF	TGTGCCTGGAGTCCGGGACATCAAAACACCTTGTACTTT	TRBV31		TRBJ2-4	TRBC2
clonotype704	clonotype704_consensus_1380;clonotype704_consensus_1379	1	1.8457e+16	CAASGTSNTNKVVF	TGTGCAGCAAGTGGGACTTCCAATACCAACAAAGTCGTCTTT	TRAV14N-2		TRAJ34	TRAC	CAWSLDSNTEVFF	TGTGCCTGGAGTCTAGACAGTAACACAGAAGTCTTCTTT	TRBV31		TRBJ1-1	TRBC1
clonotype705	clonotype705_consensus_1383;clonotype705_consensus_1381;clonotype705_consensus_1382	1	1.8457e+16	CAAGAMATGGNNKLTF	TGCGCAGCAGGTGCGATGGCTACTGGAGGCAATAATAAGCTGACTTTT	TRAV19		TRAJ56	TRAC	CASSYRASEQFF;CAWSLFVYAEQFF	TGTGCCAGCAGTTACAGGGCCTCTGAGCAGTTCTTC;TGTGCCTGGAGTCTATTCGTCTATGCTGAGCAGTTCTTC	TRBV13-3;TRBV31	;	TRBJ2-1;TRBJ2-1	TRBC2;TRBC2
clonotype706	clonotype706_consensus_1385;clonotype706_consensus_1384	1	1.8457e+16	CAASSAEGADRLTF	TGTGCAGCAAGTAGCGCAGAAGGTGCAGATAGACTCACCTTT	TRAV14-2		TRAJ45	TRAC	CASSAAETLYF	TGTGCCAGTTCTGCTGCAGAAACGCTGTATTTT	TRBV10		TRBJ2-3	TRBC2
clonotype707	clonotype707_consensus_1387;clonotype707_consensus_1386	1	1.8457e+16	CAATSNTGANTGKLTF	TGTGCAGCAACCTCTAACACTGGAGCTAACACTGGAAAGCTCACGTTT	TRAV14N-2		TRAJ52	TRAC	CAWSLGNGNTLYF	TGTGCCTGGAGTCTCGGGAACGGAAATACGCTCTATTTT	TRBV31		TRBJ1-3	TRBC1
clonotype708	clonotype708_consensus_1389;clonotype708_consensus_1388	1	1.8457e+16	CAASVNSGGSNAKLTF	TGTGCAGCAAGCGTTAATTCTGGAGGAAGCAATGCAAAGCTAACCTTC	TRAV14N-1		TRAJ42	TRAC	CASRGGDTEVFF	TGTGCCAGCAGGGGGGGGGACACAGAAGTCTTCTTT	TRBV13-3		TRBJ1-1	TRBC1
clonotype709	clonotype709_consensus_1391;clonotype709_consensus_1390	1	1.8457e+16	CALSDPANKMIF	TGTGCTCTGAGTGATCCTGCAAACAAGATGATCTTT	TRAV6-7-DV9		TRAJ47	TRAC	CASNRDPNSDYTF	TGTGCCAGCAACCGGGACCCAAACTCCGACTACACCTTC	TRBV13-1		TRBJ1-2	TRBC1
clonotype710	clonotype710_consensus_1393;clonotype710_consensus_1392	1	1.8457e+16	CALWEPKSSNTNKVVF	TGTGCTCTCTGGGAGCCAAAATCTTCCAATACCAACAAAGTCGTCTTT	TRAV15D-1-DV6D-1		TRAJ34	TRAC	CACGTGSNERLFF	TGTGCCTGCGGGACAGGATCCAACGAAAGATTATTTTTC	TRBV31	TRBD1	TRBJ1-4	TRBC1
clonotype711	clonotype711_consensus_1395;clonotype711_consensus_1394	1	1.8457e+16	CALRLTGNTGKLIF	TGTGCTCTGAGGTTAACAGGCAATACCGGAAAACTCATCTTT	TRAV6-7-DV9		TRAJ37	TRAC	CASSAISNERLFF	TGTGCCAGCAGTGCTATTTCCAACGAAAGATTATTTTTC	TRBV13-1		TRBJ1-4	TRBC1
clonotype712	clonotype712_consensus_1397;clonotype712_consensus_1396	1	1.8457e+16	CALRIDTGYQNFYF	TGTGCTCTGAGAATTGACACGGGTTACCAGAACTTCTATTTT	TRAV6-7-DV9		TRAJ49	TRAC	CASSRQNTLYF	TGTGCCAGCTCACGGCAAAACACCTTGTACTTT	TRBV10		TRBJ2-4	TRBC2
clonotype713	clonotype713_consensus_1398	1	1.8457e+16	CAVNQGGRALIF	TGTGCAGTGAACCAGGGAGGCAGAGCTCTGATATTT	TRAV7-3		TRAJ15	TRAC
clonotype714	clonotype714_consensus_1399	1	1.8457e+16	CATTGNTGKLIF	TGTGCTACTACAGGCAATACCGGAAAACTCATCTTT	TRAV8N-2		TRAJ37	TRAC
clonotype715	clonotype715_consensus_1400	1	1.8457e+16	CAPSASSGSWQLIF	TGTGCTCCCTCCGCATCTTCTGGCAGCTGGCAACTCATCTTT	TRAV13-1		TRAJ22	TRAC
clonotype716	clonotype716_consensus_1401	1	1.8457e+16	CALEWSNYAQGLTF	TGTGCTTTGGAATGGAGTAACTATGCCCAGGGATTAACCTTC	TRAV13-1		TRAJ26	TRAC
clonotype717	clonotype717_consensus_1402	1	1.8457e+16	CAIDSSSGSWQLIF	TGTGCTATAGATTCATCTTCTGGCAGCTGGCAACTCATCTTT	TRAV13N-2		TRAJ22	TRAC
clonotype718	clonotype718_consensus_1403	1	1.8457e+16	CAMEGSSGSWQLIF	TGTGCTATGGAGGGATCTTCTGGCAGCTGGCAACTCATCTTT	TRAV13N-1		TRAJ22	TRAC
clonotype719	clonotype719_consensus_1404	1	1.8457e+16	CAMERGSGSWQLIF	TGTGCTATGGAACGGGGCTCTGGCAGCTGGCAACTCATCTTT	TRAV13D-1		TRAJ22	TRAC
clonotype720	clonotype720_consensus_1405	1	1.8457e+16							CATRRRGTEVFF	TGTGCTACCCGTAGACGGGGCACAGAAGTCTTCTTT	TRBV29		TRBJ1-1	TRBC1
clonotype721	clonotype721_consensus_1406	1	1.8457e+16							CASRDRYAEQFF	TGTGCTAGCAGGGACAGATATGCTGAGCAGTTCTTC	TRBV29		TRBJ2-1	TRBC2
clonotype722	clonotype722_consensus_1407	1	1.8457e+16							CASSSDRDTQYF	TGTGCTAGCAGTTCAGACAGGGACACCCAGTACTTT	TRBV29		TRBJ2-5	TRBC2
clonotype723	clonotype723_consensus_1408	1	1.8457e+16							CASSSTGYEQYF	TGTGCTAGCAGTTCCACTGGGTATGAACAGTACTTC	TRBV29		TRBJ2-7	TRBC2
clonotype724	clonotype724_consensus_1409	1	1.8457e+16							CASSFNQDTQYF	TGTGCTAGCAGTTTCAACCAAGACACCCAGTACTTT	TRBV29		TRBJ2-5	TRBC2
clonotype725	clonotype725_consensus_1410	1	1.8457e+16							CASSLGTGVYTF	TGTGCTAGCAGTTTGGGGACAGGGGTCTACACCTTC	TRBV29	TRBD1	TRBJ1-2	TRBC1
clonotype726	clonotype726_consensus_1411	1	1.8457e+16							CASSLWGGEQYF	TGTGCTAGCAGTTTGTGGGGAGGGGAACAGTACTTC	TRBV29		TRBJ2-7	TRBC2
clonotype727	clonotype727_consensus_1412	1	1.8457e+16							CASSQEGAETLYF	TGTGCCAGCAGCCAAGAGGGTGCAGAAACGCTGTATTTT	TRBV5		TRBJ2-3	TRBC2
clonotype728	clonotype728_consensus_1413	1	1.8457e+16							CASSQANTGQLYF	TGTGCCAGCAGCCAGGCAAACACCGGGCAGCTCTACTTT	TRBV5		TRBJ2-2	TRBC2
clonotype729	clonotype729_consensus_1414	1	1.8457e+16							CASSQANTGQLYF	TGTGCCAGCAGCCAGGCAAACACCGGGCAGCTCTACTTT	TRBV5		TRBJ2-2	TRBC2
clonotype730	clonotype730_consensus_1415	1	1.8457e+16							CASSHKRNTEVFF	TGTGCCAGCAGCCATAAAAGAAACACAGAAGTCTTCTTT	TRBV5		TRBJ1-1	TRBC1
clonotype731	clonotype731_consensus_1416	1	1.8457e+16							CASSPGTGHEQYF	TGTGCCAGCAGCCCCGGGACAGGGCATGAACAGTACTTC	TRBV5	TRBD1	TRBJ2-7	TRBC2
clonotype732	clonotype732_consensus_1417	1	1.8457e+16							CASSRDRNTEVFF	TGTGCCAGCAGCCGGGACAGAAACACAGAAGTCTTCTTT	TRBV5		TRBJ1-1	TRBC1
clonotype733	clonotype733_consensus_1418	1	1.8457e+16							CASSRDWGYEQYF	TGTGCCAGCAGCCGGGACTGGGGGTATGAACAGTACTTC	TRBV5		TRBJ2-7	TRBC2
clonotype734	clonotype734_consensus_1419	1	1.8457e+16							CASRGVNTGQLYF	TGTGCCAGCAGGGGGGTAAACACCGGGCAGCTCTACTTT	TRBV5		TRBJ2-2	TRBC2
clonotype735	clonotype735_consensus_1420	1	1.8457e+16	CATDSLNTGNYKYVF	TGTGCTACTGATTCTCTTAATACAGGAAACTACAAATACGTCTTT	TRAV8-1		TRAJ40	TRAC
clonotype736	clonotype736_consensus_1421	1	1.8457e+16	CAASNMGYKLTF	TGTGCAGCTAGCAACATGGGCTACAAACTTACCTTC	TRAV7-6		TRAJ9	TRAC
clonotype737	clonotype737_consensus_1422	1	1.8457e+16	CALRNYAQGLTF	TGTGCTTTGAGGAACTATGCCCAGGGATTAACCTTC	TRAV12N-2		TRAJ26	TRAC
clonotype738	clonotype738_consensus_1423	1	1.8457e+16							CASTGGASAETLYF	TGTGCCTCTACTGGGGGGGCTAGTGCAGAAACGCTGTATTTT	TRBV31	TRBD2	TRBJ2-3	TRBC2
clonotype739	clonotype739_consensus_1424	1	1.8457e+16							CAWSQGQSQNTLYF	TGTGCCTGGAGCCAGGGACAAAGTCAAAACACCTTGTACTTT	TRBV31		TRBJ2-4	TRBC2
clonotype740	clonotype740_consensus_1425	1	1.8457e+16							CAWSLLGTEYEQYF	TGTGCCTGGAGCCTGCTCGGGACAGAATATGAACAGTACTTC	TRBV31		TRBJ2-7	TRBC2
clonotype741	clonotype741_consensus_1426	1	1.8457e+16							CAWRQTGGSYEQYF	TGTGCCTGGAGGCAAACTGGGGGCTCCTATGAACAGTACTTC	TRBV31		TRBJ2-7	TRBC2
clonotype742	clonotype742_consensus_1427	1	1.8457e+16							CAWRDRGGDSPLYF	TGTGCCTGGAGGGACAGGGGAGGGGATTCGCCCCTCTACTTT	TRBV31		TRBJ1-6	TRBC1
clonotype743	clonotype743_consensus_1428	1	1.8457e+16							CAWSQSNANSDYTF	TGTGCCTGGAGTCAAAGCAATGCAAACTCCGACTACACCTTC	TRBV31		TRBJ1-2	TRBC1
clonotype744	clonotype744_consensus_1429	1	1.8457e+16							CAWSQENNQDTQYF	TGTGCCTGGAGTCAGGAGAATAACCAAGACACCCAGTACTTT	TRBV31		TRBJ2-5	TRBC2
clonotype745	clonotype745_consensus_1430	1	1.8457e+16							CAWSPGVNYAEQFF	TGTGCCTGGAGTCCCGGGGTTAACTATGCTGAGCAGTTCTTC	TRBV31		TRBJ2-1	TRBC2
clonotype746	clonotype746_consensus_1431	1	1.8457e+16							CAWSPGQGRDTQYF	TGTGCCTGGAGTCCGGGACAGGGAAGGGACACCCAGTACTTT	TRBV31		TRBJ2-5	TRBC2
clonotype747	clonotype747_consensus_1432	1	1.8457e+16							CAWSPGHNNQAPLF	TGTGCCTGGAGTCCGGGACATAACAACCAGGCTCCGCTTTTT	TRBV31		TRBJ1-5	TRBC1
clonotype748	clonotype748_consensus_1433	1	1.8457e+16							CAWSLNWGGDTQYF	TGTGCCTGGAGTCTAAACTGGGGGGGAGACACCCAGTACTTT	TRBV31		TRBJ2-5	TRBC2
clonotype749	clonotype749_consensus_1434	1	1.8457e+16							CAWSLRGGQDTQYF	TGTGCCTGGAGTCTAAGAGGGGGCCAAGACACCCAGTACTTT	TRBV31		TRBJ2-5	TRBC2
clonotype750	clonotype750_consensus_1435	1	1.8457e+16							CAWSLRSSGNTLYF	TGTGCCTGGAGTCTAAGGTCTTCTGGAAATACGCTCTATTTT	TRBV31		TRBJ1-3	TRBC1
clonotype751	clonotype751_consensus_1436	1	1.8457e+16							CAWSLEGAGAEQFF	TGTGCCTGGAGTCTAGAGGGGGCGGGGGCTGAGCAGTTCTTC	TRBV31	TRBD1	TRBJ2-1	TRBC2
clonotype752	clonotype752_consensus_1437	1	1.8457e+16							CAWSLGSSAETLYF	TGTGCCTGGAGTCTAGGATCTAGTGCAGAAACGCTGTATTTT	TRBV31		TRBJ2-3	TRBC2
clonotype753	clonotype753_consensus_1438	1	1.8457e+16							CAWSLSGNTGQLYF	TGTGCCTGGAGTCTATCAGGGAACACCGGGCAGCTCTACTTT	TRBV31		TRBJ2-2	TRBC2
clonotype754	clonotype754_consensus_1439	1	1.8457e+16							CAWSLIQGASDYTF	TGTGCCTGGAGTCTCATACAGGGGGCCTCCGACTACACCTTC	TRBV31	TRBD1	TRBJ1-2	TRBC1
clonotype755	clonotype755_consensus_1440	1	1.8457e+16							CAWSLQGSAETLYF	TGTGCCTGGAGTCTCCAGGGTAGTGCAGAAACGCTGTATTTT	TRBV31		TRBJ2-3	TRBC2
clonotype756	clonotype756_consensus_1441	1	1.8457e+16							CAWRGGFSQNTLYF	TGTGCCTGGCGGGGGGGGTTTAGTCAAAACACCTTGTACTTT	TRBV31		TRBJ2-4	TRBC2
clonotype757	clonotype757_consensus_1442	1	1.8457e+16	CAAEADSAGNKLTF	TGTGCTGCTGAGGCGGACAGTGCAGGGAACAAGCTAACTTTT	TRAV4N-3		TRAJ17	TRAC
clonotype758	clonotype758_consensus_1443	1	1.8457e+16							CASSSSNTLYF	TGTGCCAGCAGCTCCTCAAATACGCTCTATTTT	TRBV3		TRBJ1-3	TRBC1
clonotype759	clonotype759_consensus_1444	1	1.8457e+16							CASSRGNTEVFF	TGTGCTAGCAGTAGAGGAAACACAGAAGTCTTCTTT	TRBV17		TRBJ1-1	TRBC1
clonotype760	clonotype760_consensus_1445	1	1.8457e+16							CASSRGGAEQFF	TGTGCTAGCAGTAGAGGGGGTGCTGAGCAGTTCTTC	TRBV17		TRBJ2-1	TRBC2
clonotype761	clonotype761_consensus_1446	1	1.8457e+16							CASSRLQDTQYF	TGTGCTAGCAGTAGATTGCAAGACACCCAGTACTTT	TRBV17		TRBJ2-5	TRBC2
clonotype762	clonotype762_consensus_1447	1	1.8457e+16							CASSSGGTEVFF	TGTGCTAGCAGTTCAGGGGGCACAGAAGTCTTCTTT	TRBV17	TRBD1	TRBJ1-1	TRBC1
clonotype763	clonotype763_consensus_1448	1	1.8457e+16							CASRGATEVFF	TGTGCAAGCAGAGGGGCCACAGAAGTCTTCTTT	TRBV16		TRBJ1-1	TRBC1
clonotype764	clonotype764_consensus_1449	1	1.8457e+16							CASSSGPEQYF	TGTGCAAGCAGCTCGGGACCGGAACAGTACTTC	TRBV16		TRBJ2-7	TRBC2
clonotype765	clonotype765_consensus_1450	1	1.8457e+16							CASSLDTEVFF	TGTGCAAGCAGCTTAGACACAGAAGTCTTCTTT	TRBV16		TRBJ1-1	TRBC1
clonotype766	clonotype766_consensus_1451	1	1.8457e+16							CASSFDYEQYF	TGTGCAAGCAGCTTCGACTATGAACAGTACTTC	TRBV16		TRBJ2-7	TRBC2
clonotype767	clonotype767_consensus_1452	1	1.8457e+16							CASTGQDTQYF	TGTGCCAGCACCGGCCAAGACACCCAGTACTTT	TRBV26		TRBJ2-5	TRBC2
clonotype768	clonotype768_consensus_1453	1	1.8457e+16	CILRVVNQGGSAKLIF	TGTATCCTGAGAGTAGTGAATCAAGGAGGGTCTGCGAAGCTCATCTTT	TRAV21-DV12		TRAJ57	TRAC
clonotype769	clonotype769_consensus_1454	1	1.8457e+16	CILRVNSGGSNYKLTF	TGTATCCTGAGAGTGAACAGTGGAGGCAGCAATTACAAACTGACATTT	TRAV21-DV12		TRAJ53	TRAC
clonotype770	clonotype770_consensus_1455	1	1.8457e+16							CASSLQGDVFF	TGTGCCAGCAGCTTACAGGGAGACGTCTTCTTT	TRBV14		TRBJ1-1	TRBC1
clonotype771	clonotype771_consensus_1456	1	1.8457e+16							CASLGGTEVFF	TGTGCCAGCCTTGGGGGGACAGAAGTCTTCTTT	TRBV14		TRBJ1-1	TRBC1
clonotype772	clonotype772_consensus_1457	1	1.8457e+16							CASRDIYEQYF	TGTGCCAGCAGGGACATCTATGAACAGTACTTC	TRBV15		TRBJ2-7	TRBC2
clonotype773	clonotype773_consensus_1458	1	1.8457e+16							CASSANTEVFF	TGTGCCAGCAGTGCAAACACAGAAGTCTTCTTT	TRBV15		TRBJ1-1	TRBC1
clonotype774	clonotype774_consensus_1459	1	1.8457e+16							CASRDWEEDTQYF	TGTGCCAGCAGAGACTGGGAGGAAGACACCCAGTACTTT	TRBV13-3		TRBJ2-5	TRBC2
clonotype775	clonotype775_consensus_1460	1	1.8457e+16							CASRTGGAPEQYF	TGTGCCAGCAGGACTGGGGGGGCGCCTGAACAGTACTTC	TRBV13-3	TRBD2	TRBJ2-7	TRBC2
clonotype776	clonotype776_consensus_1461	1	1.8457e+16							CASSRGGQDTQYF	TGTGCCAGCAGTAGGGGGGGCCAAGACACCCAGTACTTT	TRBV13-3		TRBJ2-5	TRBC2
clonotype777	clonotype777_consensus_1462	1	1.8457e+16							CASSQNSGNTLYF	TGTGCCAGCAGTCAGAATTCTGGAAATACGCTCTATTTT	TRBV13-3		TRBJ1-3	TRBC1
clonotype778	clonotype778_consensus_1463	1	1.8457e+16							CASSETEGGEQYF	TGTGCCAGCAGTGAAACGGAGGGAGGAGAACAGTACTTC	TRBV13-3		TRBJ2-7	TRBC2
clonotype779	clonotype779_consensus_1464	1	1.8457e+16							CASSDGANTEVFF	TGTGCCAGCAGTGACGGTGCAAACACAGAAGTCTTCTTT	TRBV13-3		TRBJ1-1	TRBC1
clonotype780	clonotype780_consensus_1465	1	1.8457e+16							CASSELRGYEQYF	TGTGCCAGCAGTGAGTTGAGGGGCTATGAACAGTACTTC	TRBV13-3		TRBJ2-7	TRBC2
clonotype781	clonotype781_consensus_1466	1	1.8457e+16							CASSDGGRDEQYF	TGTGCCAGCAGTGATGGGGGGCGCGATGAACAGTACTTC	TRBV13-3		TRBJ2-7	TRBC2
clonotype782	clonotype782_consensus_1467	1	1.8457e+16							CASSDGSQNTLYF	TGTGCCAGCAGTGATGGTAGTCAAAACACCTTGTACTTT	TRBV13-3		TRBJ2-4	TRBC2
clonotype783	clonotype783_consensus_1468	1	1.8457e+16							CASSGGAGAEQFF	TGTGCCAGCAGTGGGGGGGCGGGAGCTGAGCAGTTCTTC	TRBV13-3	TRBD2	TRBJ2-1	TRBC2
clonotype784	clonotype784_consensus_1469	1	1.8457e+16							CASSSGANSDYTF	TGTGCCAGCAGTTCGGGTGCAAACTCCGACTACACCTTC	TRBV13-3		TRBJ1-2	TRBC1
clonotype785	clonotype785_consensus_1470	1	1.8457e+16							CASGDWSQNTLYF	TGTGCCAGCGGAGACTGGAGTCAAAACACCTTGTACTTT	TRBV13-2		TRBJ2-4	TRBC2
clonotype786	clonotype786_consensus_1471	1	1.8457e+16							CASGRTGGSEQYF	TGTGCCAGCGGTCGGACTGGGGGGAGTGAACAGTACTTC	TRBV13-2		TRBJ2-7	TRBC2
clonotype787	clonotype787_consensus_1472	1	1.8457e+16							CASGEGAQNTLYF	TGTGCCAGCGGTGAGGGGGCGCAAAACACCTTGTACTTT	TRBV13-2	TRBD1	TRBJ2-4	TRBC2
clonotype788	clonotype788_consensus_1473	1	1.8457e+16							CASGESRFTEVFF	TGTGCCAGCGGTGAGTCCAGATTCACAGAAGTCTTCTTT	TRBV13-2		TRBJ1-1	TRBC1
clonotype789	clonotype789_consensus_1474	1	1.8457e+16							CASGDAGGLEQYF	TGTGCCAGCGGTGATGCTGGGGGGCTCGAACAGTACTTC	TRBV13-2		TRBJ2-7	TRBC2
clonotype790	clonotype790_consensus_1475	1	1.8457e+16							CASGDSYNSPLYF	TGTGCCAGCGGTGATTCCTATAATTCGCCCCTCTACTTT	TRBV13-2		TRBJ1-6	TRBC1
clonotype791	clonotype791_consensus_1476	1	1.8457e+16							CASGARSAETLYF	TGTGCCAGCGGTGCAAGGAGTGCAGAAACGCTGTATTTT	TRBV13-2		TRBJ2-3	TRBC2
clonotype792	clonotype792_consensus_1477	1	1.8457e+16							CASTSGGSSYEQYF	TGTGCCAGCACCTCGGGGGGGAGCTCCTATGAACAGTACTTC	TRBV13-1		TRBJ2-7	TRBC2
clonotype793	clonotype793_consensus_1478	1	1.8457e+16							CASRDWEWNSPLYF	TGTGCCAGCAGAGACTGGGAATGGAATTCGCCCCTCTACTTT	TRBV13-1		TRBJ1-6	TRBC1
clonotype794	clonotype794_consensus_1479	1	1.8457e+16							CASRVLESAETLYF	TGTGCCAGCAGAGTACTGGAGAGTGCAGAAACGCTGTATTTT	TRBV13-1		TRBJ2-3	TRBC2
clonotype795	clonotype795_consensus_1480	1	1.8457e+16							CASSPTGKNSDYTF	TGTGCCAGCAGTCCGACAGGGAAAAACTCCGACTACACCTTC	TRBV13-1		TRBJ1-2	TRBC1
clonotype796	clonotype796_consensus_1481	1	1.8457e+16							CASSLTGTGNTLYF	TGTGCCAGCAGTCTGACAGGGACCGGAAATACGCTCTATTTT	TRBV13-1		TRBJ1-3	TRBC1
clonotype797	clonotype797_consensus_1482	1	1.8457e+16							CASSENWGDAEQFF	TGTGCCAGCAGTGAAAACTGGGGGGATGCTGAGCAGTTCTTC	TRBV13-1		TRBJ2-1	TRBC2
clonotype798	clonotype798_consensus_1483	1	1.8457e+16							CASSDDREEDTQYF	TGTGCCAGCAGTGACGACAGGGAAGAGGACACCCAGTACTTT	TRBV13-1		TRBJ2-5	TRBC2
clonotype799	clonotype799_consensus_1484	1	1.8457e+16							CASSEGTGAYEQYF	TGTGCCAGCAGTGAGGGGACAGGGGCTTATGAACAGTACTTC	TRBV13-1	TRBD1	TRBJ2-7	TRBC2
clonotype800	clonotype800_consensus_1485	1	1.8457e+16							CASSEGTGYAEQFF	TGTGCCAGCAGTGAGGGGACAGGGTATGCTGAGCAGTTCTTC	TRBV13-1		TRBJ2-1	TRBC2
clonotype801	clonotype801_consensus_1486	1	1.8457e+16							CASSEFDSGNTLYF	TGTGCCAGCAGTGAGTTCGATTCTGGAAATACGCTCTATTTT	TRBV13-1		TRBJ1-3	TRBC1
clonotype802	clonotype802_consensus_1487	1	1.8457e+16							CASSDMVSSYEQYF	TGTGCCAGCAGTGATATGGTGAGCTCCTATGAACAGTACTTC	TRBV13-1		TRBJ2-7	TRBC2
clonotype803	clonotype803_consensus_1488	1	1.8457e+16							CASSDQGGYAEQFF	TGTGCCAGCAGTGATCAGGGAGGCTATGCTGAGCAGTTCTTC	TRBV13-1		TRBJ2-1	TRBC2
clonotype804	clonotype804_consensus_1489	1	1.8457e+16							CASSDRDKPYEQYF	TGTGCCAGCAGTGATCGGGACAAACCTTATGAACAGTACTTC	TRBV13-1		TRBJ2-7	TRBC2
clonotype805	clonotype805_consensus_1490	1	1.8457e+16							CASSDARGASEQYF	TGTGCCAGCAGTGATGCGCGGGGGGCGAGTGAACAGTACTTC	TRBV13-1		TRBJ2-7	TRBC2
clonotype806	clonotype806_consensus_1491	1	1.8457e+16							CASSDGGSAETLYF	TGTGCCAGCAGTGATGGGGGTAGTGCAGAAACGCTGTATTTT	TRBV13-1		TRBJ2-3	TRBC2
clonotype807	clonotype807_consensus_1492	1	1.8457e+16							CASSDVDSQNTLYF	TGTGCCAGCAGTGATGTGGACAGTCAAAACACCTTGTACTTT	TRBV13-1		TRBJ2-4	TRBC2
clonotype808	clonotype808_consensus_1493	1	1.8457e+16							CASSGQGANERLFF	TGTGCCAGCAGTGGACAGGGGGCGAACGAAAGATTATTTTTC	TRBV13-1	TRBD1	TRBJ1-4	TRBC1
clonotype809	clonotype809_consensus_1494	1	1.8457e+16							CASSGWGDQNTLYF	TGTGCCAGCAGTGGCTGGGGTGATCAAAACACCTTGTACTTT	TRBV13-1		TRBJ2-4	TRBC2
clonotype810	clonotype810_consensus_1495	1	1.8457e+16							CASSGTNNNQAPLF	TGTGCCAGCAGTGGGACAAATAACAACCAGGCTCCGCTTTTT	TRBV13-1		TRBJ1-5
clonotype811	clonotype811_consensus_1496	1	1.8457e+16							CASSQDNPLTYF	TGTGCCAGCAGCCAAGATAACCCTTTGACGTACTTT	TRBV2		TRBJ2-4	TRBC2
clonotype812	clonotype812_consensus_1497	1	1.8457e+16							CASRGDQDTQYF	TGTGCCAGCAGAGGGGACCAAGACACCCAGTACTTT	TRBV10		TRBJ2-5	TRBC2
clonotype813	clonotype813_consensus_1498	1	1.8457e+16							CASSINQDTQYF	TGTGCCAGCAGCATTAACCAAGACACCCAGTACTTT	TRBV10		TRBJ2-5	TRBC2
clonotype814	clonotype814_consensus_1499	1	1.8457e+16							CASSQQGGEQYF	TGTGCCAGCAGCCAACAGGGGGGCGAACAGTACTTC	TRBV10		TRBJ2-7	TRBC2
clonotype815	clonotype815_consensus_1500	1	1.8457e+16							CASSPRYSDYTF	TGTGCCAGCAGCCCCAGGTACTCCGACTACACCTTC	TRBV10		TRBJ1-2	TRBC1
clonotype816	clonotype816_consensus_1501	1	1.8457e+16							CASSPRTGVVFF	TGTGCCAGCAGCCCTCGGACAGGGGTGGTCTTCTTT	TRBV10		TRBJ1-1	TRBC1
clonotype817	clonotype817_consensus_1502	1	1.8457e+16							CASSGSQNTLYF	TGTGCCAGCAGCGGTAGTCAAAACACCTTGTACTTT	TRBV10		TRBJ2-4	TRBC2
clonotype818	clonotype818_consensus_1503	1	1.8457e+16							CASSWGWAEVFF	TGTGCCAGCAGCTGGGGGTGGGCAGAAGTCTTCTTT	TRBV10		TRBJ1-1	TRBC1
clonotype819	clonotype819_consensus_1504	1	1.8457e+16							CSSSLPADYTF	TGCTCCAGCAGTCTCCCCGCCGACTACACCTTC	TRBV23		TRBJ1-2	TRBC1
clonotype820	clonotype820_consensus_1505	1	1.8457e+16							CGARRQNSGNTLYF	TGTGGTGCTAGAAGGCAGAATTCTGGAAATACGCTCTATTTT	TRBV20		TRBJ1-3	TRBC1
clonotype821	clonotype821_consensus_1506	1	1.8457e+16							CGARAGLSNERLFF	TGTGGTGCTAGAGCGGGACTTTCCAACGAAAGATTATTTTTC	TRBV20		TRBJ1-4	TRBC1
clonotype822	clonotype822_consensus_1507	1	1.8457e+16							CGARDWGNTGQLYF	TGTGGTGCTAGGGACTGGGGCAACACCGGGCAGCTCTACTTT	TRBV20		TRBJ2-2	TRBC2
clonotype823	clonotype823_consensus_1508	1	1.8457e+16							CGARDMDWGDEQYF	TGTGGTGCTAGGGATATGGACTGGGGGGATGAACAGTACTTC	TRBV20		TRBJ2-7	TRBC2
clonotype824	clonotype824_consensus_1509	1	1.8457e+16							CGARDPRGNSDYTF	TGTGGTGCTAGGGATCCCAGGGGAAACTCCGACTACACCTTC	TRBV20		TRBJ1-2	TRBC1
clonotype825	clonotype825_consensus_1510	1	1.8457e+16							CGARDPQGNTEVFF	TGTGGTGCTAGGGATCCGCAGGGGAACACAGAAGTCTTCTTT	TRBV20		TRBJ1-1	TRBC1
clonotype826	clonotype826_consensus_1511	1	1.8457e+16							CGARDLRGQDTQYF	TGTGGTGCTAGGGATCTCAGGGGGCAAGACACCCAGTACTTT	TRBV20		TRBJ2-5	TRBC2
clonotype827	clonotype827_consensus_1512	1	1.8457e+16							CGARDGRGGYEQYF	TGTGGTGCTAGGGATGGTCGGGGGGGGTATGAACAGTACTTC	TRBV20		TRBJ2-7	TRBC2
clonotype828	clonotype828_consensus_1514;clonotype828_consensus_1513	1	1.8457e+16	CILHTGNYKYVF	TGTATCCTTCATACAGGAAACTACAAATACGTCTTT	TRAV21-DV12		TRAJ40	TRAC	CASSPRDRDTQYF	TGTGCCAGCAGCCCTCGGGACAGGGACACCCAGTACTTT	TRBV5	TRBD1	TRBJ2-5	TRBC2
clonotype829	clonotype829_consensus_1516;clonotype829_consensus_1515	1	1.8457e+16	CAGNNNAPRF	TGTGCTGGCAACAACAATGCCCCACGATTT	TRAV13-4-DV7		TRAJ43	TRAC	CASSEVWGSYEQYF	TGTGCCAGCAGTGAGGTCTGGGGGTCCTATGAACAGTACTTC	TRBV13-1		TRBJ2-7	TRBC2
clonotype830	clonotype830_consensus_1518;clonotype830_consensus_1517	1	1.8457e+16	CAMGYAQGLTF	TGTGCTATGGGCTATGCCCAGGGATTAACCTTC	TRAV13N-2		TRAJ26	TRAC	CAWSLMGSQNTLYF	TGTGCCTGGAGTCTGATGGGTAGTCAAAACACCTTGTACTTT	TRBV31		TRBJ2-4	TRBC2
clonotype831	clonotype831_consensus_1520;clonotype831_consensus_1519	1	1.8457e+16	CILRRGTGSKLSF	TGTATCCTGAGGAGGGGCACTGGGTCTAAGCTGTCATTT	TRAV21-DV12		TRAJ58	TRAC	CASSGLGGGEQYF	TGTGCCAGCAGTGGACTGGGGGGGGGTGAACAGTACTTC	TRBV13-3	TRBD2	TRBJ2-7	TRBC2
clonotype832	clonotype832_consensus_1523;clonotype832_consensus_1521;clonotype832_consensus_1522	1	1.8457e+16	CAPTGYQNFYF	TGTGCTCCTACGGGTTACCAGAACTTCTATTTT	TRAV13-1		TRAJ49	TRAC	CASSFVGEGEVFF;CASSWTGDTEVFF	TGTGCCAGCAGTTTTGTAGGGGAAGGAGAAGTCTTCTTT;TGTGCCAGCAGTTGGACAGGGGACACAGAAGTCTTCTTT	TRBV14;TRBV13-3	;TRBD1	TRBJ1-1;TRBJ1-1	TRBC1;TRBC1
clonotype833	clonotype833_consensus_1525;clonotype833_consensus_1526;clonotype833_consensus_1524	1	1.8457e+16	CAASNNNAPRF;CAVSMDSNNRIFF	TGTGCTGCTAGTAACAACAATGCCCCACGATTT;TGTGCAGTGAGCATGGATAGCAATAACAGAATCTTCTTT	TRAV4-4-DV10;TRAV7-5	;	TRAJ43;TRAJ31	TRAC;TRAC	CASGGQSSYEQYF	TGTGCCAGCGGGGGACAGAGCTCCTATGAACAGTACTTC	TRBV13-2	TRBD1	TRBJ2-7	TRBC2
clonotype834	clonotype834_consensus_1528;clonotype834_consensus_1529;clonotype834_consensus_1527	1	1.8457e+16	CAAGANSAGNKLTF;CAGYNQGKLIF	TGTGCTGCTGGGGCTAACAGTGCAGGGAACAAGCTAACTTTT;TGTGCTGGTTATAACCAGGGGAAGCTTATCTTT	TRAV4N-4;TRAV13N-1	;	TRAJ17;TRAJ23	TRAC;TRAC	CASSFTGVEQYF	TGTGCCAGCAGCTTCACAGGGGTCGAACAGTACTTC	TRBV10		TRBJ2-7	TRBC2
clonotype835	clonotype835_consensus_1531;clonotype835_consensus_1532;clonotype835_consensus_1530	1	1.8457e+16	CALGVFASSGSWQLIF;CIVTSNYAQGLTF	TGTGCTCTGGGTGTCTTTGCATCTTCTGGCAGCTGGCAACTCATCTTT;TGCATTGTGACCTCCAACTATGCCCAGGGATTAACCTTC	TRAV6N-7;TRAV2	;	TRAJ22;TRAJ26	TRAC;TRAC	CGARRGTSAETLYF	TGTGGTGCGAGGAGGGGGACTAGTGCAGAAACGCTGTATTTT	TRBV20		TRBJ2-3	TRBC2
clonotype836	clonotype836_consensus_1534;clonotype836_consensus_1533	1	1.8457e+16	CATGGLSGKLTF	TGTGCTACTGGAGGACTAAGTGGTAAATTAACATTC	TRAV8-1		TRAJ2	TRAC	CGARDWGGYAEQFF	TGTGGTGCTAGGGACTGGGGGGGCTATGCTGAGCAGTTCTTC	TRBV20	TRBD2	TRBJ2-1	TRBC2
clonotype837	clonotype837_consensus_1536;clonotype837_consensus_1535	1	1.8457e+16	CAAEAIAYKVIF	TGTGCTGCTGAGGCAATTGCTTACAAAGTCATCTTT	TRAV4-3		TRAJ30	TRAC	CASRDSQNTLYF	TGTGCTAGCAGAGATAGTCAAAACACCTTGTACTTT	TRBV29		TRBJ2-4	TRBC2
clonotype838	clonotype838_consensus_1539;clonotype838_consensus_1537;clonotype838_consensus_1538	1	1.8457e+16	CAAGTGGYKVVF	TGTGCTGCTGGGACTGGAGGCTATAAAGTGGTCTTT	TRAV4N-4		TRAJ12	TRAC	CASGTFTEVFF;CASSLGDTEVFF	TGTGCCAGCGGTACCTTCACAGAAGTCTTCTTT;TGTGCTAGCAGTTTAGGAGACACAGAAGTCTTCTTT	TRBV12-2+TRBV13-2;TRBV29	;	TRBJ1-1;TRBJ1-1	TRBC1;TRBC1
clonotype839	clonotype839_consensus_1541;clonotype839_consensus_1540	1	1.8457e+16	CATTGGNNKLTF	TGTGCTACTACTGGAGGCAATAATAAGCTGACTTTT	TRAV13N-2		TRAJ56	TRAC	CASSQEPNERLFF	TGTGCCAGCAGCCAAGAACCCAACGAAAGATTATTTTTC	TRBV5		TRBJ1-4	TRBC1
clonotype840	clonotype840_consensus_1543;clonotype840_consensus_1542	1	1.8457e+16	CAIDTNAYKVIF	TGTGCTATTGACACAAATGCTTACAAAGTCATCTTT	TRAV13-2		TRAJ30	TRAC	CASSQDREYEQYF	TGTGCCAGCAGCCAAGATAGAGAATATGAACAGTACTTC	TRBV5		TRBJ2-7	TRBC2
clonotype841	clonotype841_consensus_1545;clonotype841_consensus_1544	1	1.8457e+16	CAIEGSNNRIFF	TGTGCTATAGAAGGTAGCAATAACAGAATCTTCTTT	TRAV13N-2		TRAJ31	TRAC	CASSPPGLYEQYF	TGTGCCAGCAGCCCACCGGGACTGTATGAACAGTACTTC	TRBV5		TRBJ2-7	TRBC2
clonotype842	clonotype842_consensus_1547;clonotype842_consensus_1546	1	1.8457e+16	CIVTLVNYAQGLTF	TGCATTGTGACTCTGGTTAACTATGCCCAGGGATTAACCTTC	TRAV2		TRAJ26	TRAC	CASSLQGAGEQYF	TGTGCCAGCAGCCTACAGGGGGCAGGGGAACAGTACTTC	TRBV5	TRBD1	TRBJ2-7	TRBC2
clonotype843	clonotype843_consensus_1549;clonotype843_consensus_1550;clonotype843_consensus_1548	1	1.8457e+16	CARYNRIFF;CAVSAGGSNAKLTF	TGTGCACGGTATAACAGAATCTTCTTT;TGTGCTGTGAGCGCGGGAGGAAGCAATGCAAAGCTAACCTTC	TRAV17;TRAV9-1	;	TRAJ31;TRAJ42	TRAC;TRAC	CAWSGVSYNSPLYF	TGTGCCTGGAGCGGGGTTTCCTATAATTCGCCCCTCTACTTT	TRBV31		TRBJ1-6	TRBC1
clonotype844	clonotype844_consensus_1553;clonotype844_consensus_1551;clonotype844_consensus_1552	1	1.8457e+16	CAGGNEKITF	TGTGCAGGGGGAAATGAGAAAATAACTTTT	TRAV7N-6		TRAJ48	TRAC	CASSSRGDSYNSPLYF;CAWSLSWGGYEQYF	TGTGCCAGCAGCTCGAGGGGGGACTCCTATAATTCGCCCCTCTACTTT;TGTGCCTGGAGTCTCTCCTGGGGGGGCTATGAACAGTACTTC	TRBV3;TRBV31	;	TRBJ1-6;TRBJ2-7	TRBC1;TRBC2
clonotype845	clonotype845_consensus_1555;clonotype845_consensus_1554	1	1.8457e+16	CAMWTGGYKVVF	TGTGCTATGTGGACTGGAGGCTATAAAGTGGTCTTT	TRAV13N-1		TRAJ12	TRAC	CASSRANSDYTF	TGTGCTAGCAGTAGAGCAAACTCCGACTACACCTTC	TRBV17		TRBJ1-2	TRBC1
clonotype846	clonotype846_consensus_1557;clonotype846_consensus_1556	1	1.8457e+16	CALDTNAYKVIF	TGTGCTCTTGACACAAATGCTTACAAAGTCATCTTT	TRAV4-3		TRAJ30	TRAC	CASSLDPEVFF	TGTGCAAGCAGCTTAGATCCAGAAGTCTTCTTT	TRBV16		TRBJ1-1	TRBC1
clonotype847	clonotype847_consensus_1559;clonotype847_consensus_1558	1	1.8457e+16	CAAVIGGYKVVF	TGTGCTGCTGTTATTGGAGGCTATAAAGTGGTCTTT	TRAV4N-4		TRAJ12	TRAC	CASREYSDYTF	TGTGCCAGCAGGGAATACTCCGACTACACCTTC	TRBV26		TRBJ1-2	TRBC1
clonotype848	clonotype848_consensus_1561;clonotype848_consensus_1562;clonotype848_consensus_1560	1	1.8457e+16	CAASEGANTGKLTF;CILRSTGGNNKLTF	TGTGCAGCAAGTGAGGGAGCTAACACTGGAAAGCTCACGTTT;TGTATCCTGAGATCTACTGGAGGCAATAATAAGCTGACTTTT	TRAV14-2;TRAV21-DV12	;	TRAJ52;TRAJ56	TRAC;TRAC	CASRDSSAETLYF	TGTGCCAGCAGGGACAGTAGTGCAGAAACGCTGTATTTT	TRBV13-3		TRBJ2-3	TRBC2
clonotype849	clonotype849_consensus_1564;clonotype849_consensus_1563	1	1.8457e+16	CAIGYNQGKLIF	TGTGCTATAGGCTATAACCAGGGGAAGCTTATCTTT	TRAV13N-2		TRAJ23	TRAC	CASGTGDNSPLYF	TGTGCCAGCGGGACAGGGGATAATTCGCCCCTCTACTTT	TRBV13-2	TRBD1	TRBJ1-6	TRBC1
clonotype850	clonotype850_consensus_1566;clonotype850_consensus_1567;clonotype850_consensus_1565	1	1.8457e+16	CALSKNAYKVIF;CATDNTNTGKLTF	TGCGCTCTGAGTAAAAATGCTTACAAAGTCATCTTT;TGTGCTACTGATAACACCAATACAGGCAAATTAACCTTT	TRAV6N-6;TRAV8-1	;	TRAJ30;TRAJ27	TRAC;TRAC	CASGESSGNTLYF	TGTGCCAGCGGTGAAAGTTCTGGAAATACGCTCTATTTT	TRBV13-2		TRBJ1-3	TRBC1
clonotype851	clonotype851_consensus_1569;clonotype851_consensus_1568	1	1.8457e+16	CAAEAAGAKLTF	TGTGCTGCTGAGGCCGCAGGTGCCAAGCTCACATTC	TRAV4-4-DV10		TRAJ39	TRAC	CASSDGTGWGEVFF	TGTGCCAGCAGTGATGGGACAGGGTGGGGAGAAGTCTTCTTT	TRBV13-1		TRBJ1-1	TRBC1
clonotype852	clonotype852_consensus_1572;clonotype852_consensus_1570;clonotype852_consensus_1571	1	1.8457e+16	CADMGYKLTF	TGTGCCGACATGGGCTACAAACTTACCTTC	TRAV8D-2		TRAJ9	TRAC	CASSDGTGEDTQYF;CASSLEGQGNERLFF	TGTGCCAGCAGTGATGGGACTGGGGAAGACACCCAGTACTTT;TGTGCCAGCAGCTTAGAGGGACAGGGGAACGAAAGATTATTTTTC	TRBV13-1;TRBV3	;TRBD1	TRBJ2-5;TRBJ1-4	TRBC2;TRBC1
clonotype853	clonotype853_consensus_1574;clonotype853_consensus_1573	1	1.8457e+16	CAASSGSWQLIF	TGTGCTGCATCTTCTGGCAGCTGGCAACTCATCTTT	TRAV4-3		TRAJ22	TRAC	CASSRGYAEQFF	TGTGCCAGCAGTCGCGGCTATGCTGAGCAGTTCTTC	TRBV10		TRBJ2-1	TRBC2
clonotype854	clonotype854_consensus_1576;clonotype854_consensus_1575	1	1.8457e+16	CATENYNQGKLIF	TGTGCTACTGAGAATTATAACCAGGGGAAGCTTATCTTT	TRAV8-1		TRAJ23	TRAC	CGARDRGNTGQLYF	TGTGGTGCTAGGGACAGGGGAAACACCGGGCAGCTCTACTTT	TRBV20	TRBD1	TRBJ2-2	TRBC2
clonotype855	clonotype855_consensus_1578;clonotype855_consensus_1577	1	1.8457e+16	CAVRSNYQLIW	TGTGCAGTGAGGAGCAACTATCAGTTGATCTGG	TRAV7N-6		TRAJ33	TRAC	CASSNNYAEQFF	TGTGCTAGCAGCAATAACTATGCTGAGCAGTTCTTC	TRBV29		TRBJ2-1	TRBC2
clonotype856	clonotype856_consensus_1580;clonotype856_consensus_1581;clonotype856_consensus_1579	1	1.8457e+16	CAADAGNTGKLIF;CALGENSGTYQRF	TGTGCTGCTGATGCAGGCAATACCGGAAAACTCATCTTT;TGTGCTCTGGGTGAAAATTCTGGGACTTACCAGAGGTTT	TRAV4-3;TRAV6D-6	;	TRAJ37;TRAJ13	TRAC;TRAC	CASSSGNTEVFF	TGTGCTAGCAGCTCAGGGAACACAGAAGTCTTCTTT	TRBV29		TRBJ1-1	TRBC1
clonotype857	clonotype857_consensus_1584;clonotype857_consensus_1582;clonotype857_consensus_1583	1	1.8457e+16	CAAEAAGYNKLTF	TGTGCTGCTGAGGCGGCGGGATACAACAAACTCACTTTT	TRAV4N-4		TRAJ11	TRAC	CASRGQGAKVFF;CASSDSRDQDTQYF	TGTGCTAGCAGGGGACAGGGGGCGAAGGTCTTCTTT;TGTGCCAGCAGTGATTCCAGGGACCAAGACACCCAGTACTTT	TRBV29;TRBV13-3	TRBD1;	TRBJ1-1;TRBJ2-5	TRBC1;TRBC2
clonotype858	clonotype858_consensus_1587;clonotype858_consensus_1588;clonotype858_consensus_1585;clonotype858_consensus_1586	1	1.8457e+16	CAAADTNAYKVIF;CALEGSTGGNNKLTF	TGTGCTGCTGCCGACACAAATGCTTACAAAGTCATCTTT;TGTGCACTGGAGGGTTCTACTGGAGGCAATAATAAGCTGACTTTT	TRAV4N-4;TRAV17	;	TRAJ30;TRAJ56	TRAC;TRAC	CASSLGGDTQYF;CASSLGRGRDTQYF	TGTGCTAGCAGTTTAGGGGGAGACACCCAGTACTTT;TGTGCCAGCAGTCTGGGTAGGGGTCGAGACACCCAGTACTTT	TRBV29;TRBV26	;	TRBJ2-5;TRBJ2-5	TRBC2;TRBC2
clonotype859	clonotype859_consensus_1590;clonotype859_consensus_1589	1	1.8457e+16	CAAEGGGNYKPTF	TGTGCTGCTGAGGGGGGAGGAAACTACAAACCTACGTTT	TRAV4-3		TRAJ6	TRAC	CASSFGGGEQYF	TGTGCTAGCAGTTTTGGGGGCGGTGAACAGTACTTC	TRBV29		TRBJ2-7	TRBC2
clonotype860	clonotype860_consensus_1592;clonotype860_consensus_1591	1	1.8457e+16	CAVNNNNAPRF	TGTGCAGTCAATAACAACAATGCCCCACGATTT	TRAV7D-2		TRAJ43	TRAC	CAIRGLGNTLYF	TGTGCTATCAGGGGGCTTGGAAATACGCTCTATTTT	TRBV29		TRBJ1-3	TRBC1
clonotype861	clonotype861_consensus_1594;clonotype861_consensus_1593	1	1.8457e+16	CALRSNNRIFF	TGTGCTCTGAGAAGCAATAACAGAATCTTCTTT	TRAV6-5		TRAJ31	TRAC	CASSQDSFTEVFF	TGTGCCAGCAGCCAAGACAGCTTTACAGAAGTCTTCTTT	TRBV5		TRBJ1-1	TRBC1
clonotype862	clonotype862_consensus_1596;clonotype862_consensus_1595	1	1.8457e+16	CATDGNNRIFF	TGTGCTACAGATGGCAATAACAGAATCTTCTTT	TRAV8D-2		TRAJ31	TRAC	CASSQDGGDTQYF	TGTGCCAGCAGCCAGGACGGCGGGGACACCCAGTACTTT	TRBV5		TRBJ2-5	TRBC2
clonotype863	clonotype863_consensus_1598;clonotype863_consensus_1597	1	1.8457e+16	CAVNQGGSAKLIF	TGTGCTGTCAATCAAGGAGGGTCTGCGAAGCTCATCTTT	TRAV4N-3		TRAJ57	TRAC	CAWTQTGRVTEVFF	TGTGCCTGGACCCAGACAGGGAGAGTCACAGAAGTCTTCTTT	TRBV31		TRBJ1-1	TRBC1
clonotype864	clonotype864_consensus_1600;clonotype864_consensus_1599	1	1.8457e+16	CAIEMVYAQGLTF	TGTGCTATAGAAATGGTCTATGCCCAGGGATTAACCTTC	TRAV13-2		TRAJ26	TRAC	CASKDRGHKVFF	TGTGCTAGCAAGGACAGGGGGCATAAAGTCTTCTTT	TRBV17	TRBD1	TRBJ1-1	TRBC1
clonotype865	clonotype865_consensus_1602;clonotype865_consensus_1601	1	1.8457e+16	CAAEGSNYNVLYF	TGTGCTGCTGAAGGGTCTAATTACAACGTGCTTTACTTC	TRAV4N-4		TRAJ21	TRAC	CASSRGRNTLYF	TGTGCTAGCAGTAGAGGCAGAAACACCTTGTACTTT	TRBV17		TRBJ2-4	TRBC2
clonotype866	clonotype866_consensus_1604;clonotype866_consensus_1603	1	1.8457e+16	CAWSSSSFSKLVF	TGTGCTTGGTCATCCTCCTCCTTCAGCAAGCTGGTGTTT	TRAV13-1		TRAJ50	TRAC	CASTGFYEQYF	TGTGCAAGCACTGGGTTCTATGAACAGTACTTC	TRBV16		TRBJ2-7	TRBC2
clonotype867	clonotype867_consensus_1606;clonotype867_consensus_1605	1	1.8457e+16	CAMERNSNNRIFF	TGTGCTATGGAACGGAATAGCAATAACAGAATCTTCTTT	TRAV13N-1		TRAJ31	TRAC	CASSHSYEQYF	TGTGCAAGCAGCCACTCCTATGAACAGTACTTC	TRBV16		TRBJ2-7	TRBC2
clonotype868	clonotype868_consensus_1608;clonotype868_consensus_1607	1	1.8457e+16	CAVDSNYQLIW	TGTGCAGTGGATAGCAACTATCAGTTGATCTGG	TRAV7-5		TRAJ33	TRAC	CASSGYAEQFF	TGTGCCAGCAGTGGCTATGCTGAGCAGTTCTTC	TRBV26		TRBJ2-1
clonotype869	clonotype869_consensus_1610;clonotype869_consensus_1609	1	1.8457e+16	CAAEEGGGYKVVF	TGTGCTGCTGAGGAGGGTGGAGGCTATAAAGTGGTCTTT	TRAV4N-4		TRAJ12	TRAC	CASSHRAEQFF	TGTGCCAGCAGCCACAGGGCTGAGCAGTTCTTC	TRBV14		TRBJ2-1	TRBC2
clonotype870	clonotype870_consensus_1612;clonotype870_consensus_1611	1	1.8457e+16	CAIVRDSNYQLIW	TGTGCTATAGTTCGAGATAGCAACTATCAGTTGATCTGG	TRAV13-2		TRAJ33	TRAC	CASRGTNNSPLYF	TGTGCCAGCAGAGGGACAAATAATTCGCCCCTCTACTTT	TRBV13-3		TRBJ1-6	TRBC1
clonotype871	clonotype871_consensus_1614;clonotype871_consensus_1613	1	1.8457e+16	CASNNNNAPRF	TGTGCTTCGAATAACAACAATGCCCCACGATTT	TRAV12N-2		TRAJ43	TRAC	CASSPGGTERLFF	TGTGCCAGCAGTCCGGGGGGGACCGAAAGATTATTTTTC	TRBV13-3		TRBJ1-4	TRBC1
clonotype872	clonotype872_consensus_1616;clonotype872_consensus_1615	1	1.8457e+16	CAVTNYNVLYF	TGTGCAGTGACTAATTACAACGTGCTTTACTTC	TRAV7-3		TRAJ21	TRAC	CASSDAWENTLYF	TGTGCCAGCAGTGACGCCTGGGAAAACACCTTGTACTTT	TRBV13-3		TRBJ2-4	TRBC2
clonotype873	clonotype873_consensus_1618;clonotype873_consensus_1617	1	1.8457e+16	CAAGNYNQGKLIF	TGTGCTGCTGGGAATTATAACCAGGGGAAGCTTATCTTT	TRAV4N-4		TRAJ23	TRAC	CASSDTGTETLYF	TGTGCCAGCAGTGATACAGGGACAGAAACGCTGTATTTT	TRBV13-3		TRBJ2-3	TRBC2
clonotype874	clonotype874_consensus_1620;clonotype874_consensus_1619	1	1.8457e+16	CALELGGADRLTF	TGTGCTTTGGAACTGGGAGGTGCAGATAGACTCACCTTT	TRAV13-1		TRAJ45	TRAC	CASGAAIQDTQYF	TGTGCCAGCGGTGCTGCAATCCAAGACACCCAGTACTTT	TRBV13-2		TRBJ2-5	TRBC2
clonotype875	clonotype875_consensus_1622;clonotype875_consensus_1621	1	1.8457e+16	CAIDQQGGRALIF	TGTGCTATAGATCAACAGGGAGGCAGAGCTCTGATATTT	TRAV13N-2		TRAJ15	TRAC	CASKDWGGTGQLYF	TGTGCCAGCAAGGACTGGGGGGGCACCGGGCAGCTCTACTTT	TRBV13-1	TRBD2	TRBJ2-2	TRBC2
clonotype876	clonotype876_consensus_1624;clonotype876_consensus_1623	1	1.8457e+16	CILRVPWGGNNKLTF	TGTATCCTGAGAGTACCTTGGGGAGGCAATAATAAGCTGACTTTT	TRAV21-DV12		TRAJ56	TRAC	CASSDAGGAREQYF	TGTGCCAGCAGTGATGCTGGGGGGGCCAGAGAACAGTACTTC	TRBV13-1	TRBD2	TRBJ2-7	TRBC2
clonotype877	clonotype877_consensus_1626;clonotype877_consensus_1625	1	1.8457e+16	CALDFHSNYQLIW	TGTGCTTTGGATTTCCATAGCAACTATCAGTTGATCTGG	TRAV13-1		TRAJ33	TRAC	CASSDGRSSYEQYF	TGTGCCAGCAGTGATGGCAGGAGCTCCTATGAACAGTACTTC	TRBV13-1		TRBJ2-7	TRBC2
clonotype878	clonotype878_consensus_1628;clonotype878_consensus_1627	1	1.8457e+16	CAIDRSYAQGLTF	TGTGCTATAGATCGGAGCTATGCCCAGGGATTAACCTTC	TRAV13N-2		TRAJ26	TRAC	CASSDWGVSYEQYF	TGTGCCAGCAGTGATTGGGGGGTCTCCTATGAACAGTACTTC	TRBV13-1	TRBD2	TRBJ2-7	TRBC2
clonotype879	clonotype879_consensus_1630;clonotype879_consensus_1629	1	1.8457e+16	CALAMSNYNVLYF	TGTGCTTTGGCTATGTCTAATTACAACGTGCTTTACTTC	TRAV13-1		TRAJ21	TRAC	CASSEGNAEQFF	TGTGCCAGCAGCGAGGGGAATGCTGAGCAGTTCTTC	TRBV10		TRBJ2-1	TRBC2
clonotype880	clonotype880_consensus_1632;clonotype880_consensus_1631	1	1.8457e+16	CALEINSNNRIFF	TGTGCTTTGGAAATAAATAGCAATAACAGAATCTTCTTT	TRAV13-1		TRAJ31	TRAC	CASSYGNYEQYF	TGTGCCAGCAGCTACGGCAACTATGAACAGTACTTC	TRBV10		TRBJ2-7	TRBC2
clonotype881	clonotype881_consensus_1634;clonotype881_consensus_1633	1	1.8457e+16	CAAEDTGNYKYVF	TGTGCTGCTGAGGATACAGGAAACTACAAATACGTCTTT	TRAV4-4-DV10		TRAJ40	TRAC	CASSLNNERLFF	TGTGCCAGCAGCTTGAACAACGAAAGATTATTTTTC	TRBV10		TRBJ1-4	TRBC1
clonotype882	clonotype882_consensus_1636;clonotype882_consensus_1635	1	1.8457e+16	CAADGNMGYKLTF	TGTGCTGCTGACGGCAACATGGGCTACAAACTTACCTTC	TRAV4N-3		TRAJ9	TRAC	CASSLSGNTLYF	TGTGCCAGCAGCTTGTCTGGAAATACGCTCTATTTT	TRBV10		TRBJ1-3	TRBC1
clonotype883	clonotype883_consensus_1638;clonotype883_consensus_1637	1	1.8457e+16	CAVEAKGNYQLIW	TGTGCTGTTGAGGCCAAGGGCAACTATCAGTTGATCTGG	TRAV4-2		TRAJ33	TRAC	CASSFTGAEVFF	TGTGCCAGCAGCTTTACAGGGGCGGAAGTCTTCTTT	TRBV10		TRBJ1-1	TRBC1
clonotype884	clonotype884_consensus_1640;clonotype884_consensus_1639	1	1.8457e+16	CALNNNAGAKLTF	TGTGCCCTGAATAATAATGCAGGTGCCAAGCTCACATTC	TRAV13-4-DV7		TRAJ39	TRAC	CSSRGQGSAETLYF	TGTAGTTCTAGGGGACAGGGTAGTGCAGAAACGCTGTATTTT	TRBV30	TRBD1	TRBJ2-3	TRBC2
clonotype885	clonotype885_consensus_1642;clonotype885_consensus_1641	1	1.8457e+16	CAVLGNNAPRF	TGTGCAGTGTTGGGCAACAATGCCCCACGATTT	TRAV7-3		TRAJ43	TRAC	CSSSPASYNSPLYF	TGTAGTTCTAGTCCAGCCTCCTATAATTCGCCCCTCTACTTT	TRBV30		TRBJ1-6	TRBC1
clonotype886	clonotype886_consensus_1644;clonotype886_consensus_1643	1	1.8457e+16	CIVTDMGNYAQGLTF	TGCATTGTGACTGACATGGGGAACTATGCCCAGGGATTAACCTTC	TRAV2		TRAJ26	TRAC	CGARRGGGNERLFF	TGTGGTGCTAGGAGAGGGGGCGGCAACGAAAGATTATTTTTC	TRBV20	TRBD1	TRBJ1-4	TRBC1
clonotype887	clonotype887_consensus_1646;clonotype887_consensus_1645	1	1.8457e+16	CALERVGGSAKLIF	TGTGCTTTGGAACGGGTCGGAGGGTCTGCGAAGCTCATCTTT	TRAV13-1		TRAJ57	TRAC	CASSPVGAETLYF	TGTGCCAGCAGCCCCGTGGGTGCAGAAACGCTGTATTTT	TRBV5		TRBJ2-3	TRBC2
clonotype888	clonotype888_consensus_1648;clonotype888_consensus_1647	1	1.8457e+16	CAMELGTGNYKYVF	TGTGCTATGGAACTCGGTACAGGAAACTACAAATACGTCTTT	TRAV13N-1		TRAJ40	TRAC	CAWNLGVSAETLYF	TGTGCCTGGAACTTGGGGGTTAGTGCAGAAACGCTGTATTTT	TRBV31		TRBJ2-3	TRBC2
clonotype889	clonotype889_consensus_1650;clonotype889_consensus_1649	1	1.8457e+16	CATVYNNNAPRF	TGTGCTACTGTCTATAACAACAATGCCCCACGATTT	TRAV8D-1		TRAJ43	TRAC	CAWSPIISNERLFF	TGTGCCTGGAGCCCCATTATTTCCAACGAAAGATTATTTTTC	TRBV31		TRBJ1-4	TRBC1
clonotype890	clonotype890_consensus_1652;clonotype890_consensus_1653;clonotype890_consensus_1651	1	1.8457e+16	CALSEWSNYQLIW;CALTNNRIFF	TGTGCTCTGAGTGAATGGAGCAACTATCAGTTGATCTGG;TGTGCTTTGACCAATAACAGAATCTTCTTT	TRAV12-3;TRAV12-2	;	TRAJ33;TRAJ31	TRAC;TRAC	CAWSRDSSGNTLYF	TGTGCCTGGAGTCGGGACAGTTCTGGAAATACGCTCTATTTT	TRBV31		TRBJ1-3	TRBC1
clonotype891	clonotype891_consensus_1656;clonotype891_consensus_1654;clonotype891_consensus_1655	1	1.8457e+16	CAAGPDYSNNRLTL	TGTGCTGCTGGGCCGGACTACAGCAACAACAGACTTACTTTG	TRAV4N-4		TRAJ7	TRAC	CAWSLTGAEGEQYF;CAWTPSGTTGNTLYF	TGTGCCTGGAGTCTAACAGGGGCAGAAGGTGAACAGTACTTC;TGTGCCTGGACCCCTAGCGGGACGACTGGAAATACGCTCTATTTT	TRBV31;TRBV31	;	TRBJ2-7;TRBJ1-3	TRBC2;TRBC1
clonotype892	clonotype892_consensus_1658;clonotype892_consensus_1657	1	1.8457e+16	CAIDRGNMGYKLTF	TGTGCTATAGATCGCGGCAACATGGGCTACAAACTTACCTTC	TRAV13N-2		TRAJ9	TRAC	CAWSLLGSAETLYF	TGTGCCTGGAGTCTTCTGGGGAGTGCAGAAACGCTGTATTTT	TRBV31		TRBJ2-3	TRBC2
clonotype893	clonotype893_consensus_1660;clonotype893_consensus_1659	1	1.8457e+16	CAADTNAYKVIF	TGTGCAGCCGACACAAATGCTTACAAAGTCATCTTT	TRAV7D-2		TRAJ30	TRAC	CASSRKNERLFF	TGTGCTAGCAGTAGAAAGAACGAAAGATTATTTTTC	TRBV17		TRBJ1-4	TRBC1
clonotype894	clonotype894_consensus_1662;clonotype894_consensus_1661	1	1.8457e+16	CAPLTSGGNYKPTF	TGTGCTCCCTTAACCTCAGGAGGAAACTACAAACCTACGTTT	TRAV13N-2		TRAJ6	TRAC	CASSSRGETLYF	TGTGCTAGCAGTAGTAGGGGAGAAACGCTGTATTTT	TRBV17		TRBJ2-3	TRBC2
clonotype895	clonotype895_consensus_1665;clonotype895_consensus_1666;clonotype895_consensus_1663;clonotype895_consensus_1664	1	1.8457e+16	CAVSAGGYKVVF;CAVSVSNAYKVIF	TGTGCAGTGAGCGCTGGAGGCTATAAAGTGGTCTTT;TGCGCAGTCAGTGTTTCAAATGCTTACAAAGTCATCTTT	TRAV7-5;TRAV3N-3	;	TRAJ12;TRAJ30	TRAC;TRAC	CASIYSYEQYF;CASSLGGGGNTLYF	TGTGCAAGCATCTATTCCTATGAACAGTACTTC;TGTGCCAGCTCTCTCGGAGGGGGCGGAAATACGCTCTATTTT	TRBV16;TRBV12-1	;	TRBJ2-7;TRBJ1-3	TRBC2;TRBC1
clonotype896	clonotype896_consensus_1668;clonotype896_consensus_1667	1	1.8457e+16	CAAVITGNTGKLIF	TGTGCTGCTGTCATAACAGGCAATACCGGAAAACTCATCTTT	TRAV4-4-DV10		TRAJ37	TRAC	CASSRDRSYEQYF	TGTGCCAGCAGCCGGGACAGGTCTTATGAACAGTACTTC	TRBV13-3		TRBJ2-7	TRBC2
clonotype897	clonotype897_consensus_1670;clonotype897_consensus_1669	1	1.8457e+16	CAARNSNNRIFF	TGTGCAGCTAGGAATAGCAATAACAGAATCTTCTTT	TRAV7-4		TRAJ31	TRAC	CASSYWGDAEQFF	TGTGCCAGCAGCTACTGGGGGGATGCTGAGCAGTTCTTC	TRBV13-3		TRBJ2-1	TRBC2
clonotype898	clonotype898_consensus_1672;clonotype898_consensus_1673;clonotype898_consensus_1671	1	1.8457e+16	CAGDYNQGKLIF;CAVRDRGTGNYKYVF	TGTGCAGGGGATTATAACCAGGGGAAGCTTATCTTT;TGTGCTGTGAGGGATCGAGGTACAGGAAACTACAAATACGTCTTT	TRAV7N-6;TRAV1	;	TRAJ23;TRAJ40	TRAC;TRAC	CASRAGGKDTQYF	TGTGCCAGCAGGGCTGGGGGGAAAGACACCCAGTACTTT	TRBV13-3		TRBJ2-5	TRBC2
clonotype899	clonotype899_consensus_1676;clonotype899_consensus_1674;clonotype899_consensus_1675	1	1.8457e+16	CAVDTNTGKLTF	TGTGCAGTGGACACCAATACAGGCAAATTAACCTTT	TRAV7N-6		TRAJ27	TRAC	CASGEGLGTYEQYF;CASSPTGKDTQYF	TGTGCCAGCGGTGAGGGACTGGGGACCTATGAACAGTACTTC;TGTGCCAGCAGTCCCACAGGGAAAGACACCCAGTACTTT	TRBV12-2+TRBV13-2;TRBV13-3	TRBD1;	TRBJ2-7;TRBJ2-5	TRBC2;TRBC2
clonotype900	clonotype900_consensus_1678;clonotype900_consensus_1677	1	1.8457e+16	CALGTSSSFSKLVF	TGTGCTTTGGGGACATCCTCCTCCTTCAGCAAGCTGGTGTTT	TRAV13-1		TRAJ50	TRAC	CASSESRAYEQYF	TGTGCCAGCAGTGAATCCAGGGCCTATGAACAGTACTTC	TRBV13-3		TRBJ2-7	TRBC2
clonotype901	clonotype901_consensus_1680;clonotype901_consensus_1679	1	1.8457e+16	CAAEAPTNAYKVIF	TGTGCTGCTGAGGCCCCGACAAATGCTTACAAAGTCATCTTT	TRAV4N-3		TRAJ30	TRAC	CASSDESSGQLYF	TGTGCCAGCAGTGACGAGTCCTCCGGGCAGCTCTACTTT	TRBV13-3		TRBJ2-2	TRBC2
clonotype902	clonotype902_consensus_1682;clonotype902_consensus_1681	1	1.8457e+16	CALESNTGYQNFYF	TGTGCTTTGGAATCGAACACGGGTTACCAGAACTTCTATTTT	TRAV13-1		TRAJ49	TRAC	CASSDNTGNTLYF	TGTGCCAGCAGTGATAACACTGGAAATACGCTCTATTTT	TRBV13-3		TRBJ1-3	TRBC1
clonotype903	clonotype903_consensus_1685;clonotype903_consensus_1683;clonotype903_consensus_1684	1	1.8457e+16	CAVMSNYNVLYF	TGTGCAGTGATGTCTAATTACAACGTGCTTTACTTC	TRAV7-3		TRAJ21	TRAC	CASSDNSGNTLYF;CASSLGQANTEVFF	TGTGCCAGCAGTGATAATTCTGGAAATACGCTCTATTTT;TGTGCCAGCAGCCTGGGACAGGCAAACACAGAAGTCTTCTTT	TRBV13-3;TRBV3	;	TRBJ1-3;TRBJ1-1	TRBC1;TRBC1
clonotype904	clonotype904_consensus_1687;clonotype904_consensus_1686	1	1.8457e+16	CAMEGTEGADRLTF	TGTGCTATGGAGGGAACAGAAGGTGCAGATAGACTCACCTTT	TRAV13-4-DV7		TRAJ45	TRAC	CASSDIGVNTLYF	TGTGCCAGCAGTGATATAGGCGTAAACACCTTGTACTTT	TRBV13-3		TRBJ2-4	TRBC2
clonotype905	clonotype905_consensus_1689;clonotype905_consensus_1690;clonotype905_consensus_1688	1	1.8457e+16	CAADPGTGGYKVVF;CALSEVYAQGLTF	TGTGCTGCTGATCCCGGGACTGGAGGCTATAAAGTGGTCTTT;TGTGCTTTGAGTGAAGTCTATGCCCAGGGATTAACCTTC	TRAV4N-4;TRAV12N-2	;	TRAJ12;TRAJ26	TRAC;TRAC	CASSDPGLVEQYF	TGTGCCAGCAGTGATCCGGGACTGGTTGAACAGTACTTC	TRBV13-3		TRBJ2-7	TRBC2
clonotype906	clonotype906_consensus_1692;clonotype906_consensus_1691	1	1.8457e+16	CAAESSSGSWQLIF	TGTGCTGCTGAGTCATCTTCTGGCAGCTGGCAACTCATCTTT	TRAV4-3		TRAJ22	TRAC	CASSGTGSYEQYF	TGTGCCAGCAGTGGGACTGGGAGTTATGAACAGTACTTC	TRBV13-3		TRBJ2-7	TRBC2
clonotype907	clonotype907_consensus_1694;clonotype907_consensus_1693	1	1.8457e+16	CAVRYNQGKLIF	TGTGCAGTGAGATATAACCAGGGGAAGCTTATCTTT	TRAV7-5		TRAJ23	TRAC	CASGDANTGQLYF	TGTGCCAGCGGTGATGCAAACACCGGGCAGCTCTACTTT	TRBV13-2		TRBJ2-2	TRBC2
clonotype908	clonotype908_consensus_1697;clonotype908_consensus_1695;clonotype908_consensus_1696	1	1.8457e+16	CAIDRNTNTGKLTF	TGTGCTATAGATCGGAACACCAATACAGGCAAATTAACCTTT	TRAV13-2		TRAJ27	TRAC	CASSLGGQGRETLYF;CASSTGQGKDTQYF	TGTGCAAGCAGCTTAGGGGGACAGGGGAGAGAAACGCTGTATTTT;TGTGCCAGCAGTACGGGACAGGGGAAAGACACCCAGTACTTT	TRBV16;TRBV13-1	TRBD1;TRBD1	TRBJ2-3;TRBJ2-5	TRBC2;TRBC2
clonotype909	clonotype909_consensus_1699;clonotype909_consensus_1698	1	1.8457e+16	CAMASGGSNYKLTF	TGTGCTATGGCCAGTGGAGGCAGCAATTACAAACTGACATTT	TRAV13-4-DV7		TRAJ53	TRAC	CASSERGFQDTQYF	TGTGCCAGCAGTGAAAGGGGGTTCCAAGACACCCAGTACTTT	TRBV13-1	TRBD1	TRBJ2-5	TRBC2
clonotype910	clonotype910_consensus_1701;clonotype910_consensus_1700	1	1.8457e+16	CAVKGGGRALIF	TGTGCAGTGAAAGGGGGAGGCAGAGCTCTGATATTT	TRAV7-3		TRAJ15	TRAC	CASSEQGGQDTQYF	TGTGCCAGCAGTGAACAGGGGGGTCAAGACACCCAGTACTTT	TRBV13-1		TRBJ2-5	TRBC2
clonotype911	clonotype911_consensus_1703;clonotype911_consensus_1702	1	1.8457e+16	CATDDSNYQLIW	TGTGCTACTGATGATAGCAACTATCAGTTGATCTGG	TRAV8N-2		TRAJ33	TRAC	CASSDPGSQNTLYF	TGTGCCAGCAGTGACCCCGGGAGTCAAAACACCTTGTACTTT	TRBV13-1		TRBJ2-4	TRBC2
clonotype912	clonotype912_consensus_1706;clonotype912_consensus_1704;clonotype912_consensus_1705	1	1.8457e+16	CASNTNTGKLTF	TGTGCTTCTAACACCAATACAGGCAAATTAACCTTT	TRAV8N-2		TRAJ27	TRAC	CASSDWGGAYEQYF;CASSHRDRGLEQYF	TGTGCCAGCAGTGACTGGGGGGGCGCTTATGAACAGTACTTC;TGTGCCAGCAGCCACCGGGACAGGGGGCTTGAACAGTACTTC	TRBV13-1;TRBV3	TRBD2;TRBD1	TRBJ2-7;TRBJ2-7	TRBC2;TRBC2
clonotype913	clonotype913_consensus_1708;clonotype913_consensus_1707	1	1.8457e+16	CAMVTSSGSWQLIF	TGTGCTATGGTCACATCTTCTGGCAGCTGGCAACTCATCTTT	TRAV13N-1		TRAJ22	TRAC	CASSDPGGKDTQYF	TGTGCCAGCAGTGATCCGGGGGGGAAAGACACCCAGTACTTT	TRBV13-1		TRBJ2-5	TRBC2
clonotype914	clonotype914_consensus_1710;clonotype914_consensus_1709	1	1.8457e+16	CAVSRSNNRIFF	TGTGCAGTGAGCCGCAGCAATAACAGAATCTTCTTT	TRAV7-5		TRAJ31	TRAC	CASSDAGGNSPLYF	TGTGCCAGCAGTGATGCAGGGGGTAATTCGCCCCTCTACTTT	TRBV13-1		TRBJ1-6	TRBC1
clonotype915	clonotype915_consensus_1712;clonotype915_consensus_1711	1	1.8457e+16	CALTGNTGKLIF	TGTGCGTTAACAGGCAATACCGGAAAACTCATCTTT	TRAV7-6		TRAJ37	TRAC	CASSDAGGSYEQYF	TGTGCCAGCAGTGATGCCGGGGGCTCCTATGAACAGTACTTC	TRBV13-1		TRBJ2-7	TRBC2
clonotype916	clonotype916_consensus_1714;clonotype916_consensus_1713	1	1.8457e+16	CAAEAGSALGRLHF	TGTGCTGCTGAGGCGGGTTCAGCCTTAGGGAGGCTGCATTTT	TRAV4N-4		TRAJ18	TRAC	CASSDGYSNERLFF	TGTGCCAGCAGTGATGGATATTCCAACGAAAGATTATTTTTC	TRBV13-1		TRBJ1-4	TRBC1
clonotype917	clonotype917_consensus_1716;clonotype917_consensus_1715	1	1.8457e+16	CALAASSGSWQLIF	TGTGCTTTGGCTGCATCTTCTGGCAGCTGGCAACTCATCTTT	TRAV13-1		TRAJ22	TRAC	CASSDGWGGYEQYF	TGTGCCAGCAGTGATGGGTGGGGGGGTTATGAACAGTACTTC	TRBV13-1		TRBJ2-7	TRBC2
clonotype918	clonotype918_consensus_1718;clonotype918_consensus_1719;clonotype918_consensus_1717	1	1.8457e+16	CAAGDWTNKVVF;CAIEITGNTGKLIF	TGCGCAGCAGGTGATTGGACCAACAAAGTCGTCTTT;TGTGCTATAGAAATAACAGGCAATACCGGAAAACTCATCTTT	TRAV19;TRAV13N-2	;	TRAJ34;TRAJ37	TRAC;TRAC	CASSGTPSNERLFF	TGTGCCAGCAGTGGGACACCTTCCAACGAAAGATTATTTTTC	TRBV13-1		TRBJ1-4	TRBC1
clonotype919	clonotype919_consensus_1721;clonotype919_consensus_1720	1	1.8457e+16	CAFNSGGSNYKLTF	TGTGCTTTCAACAGTGGAGGCAGCAATTACAAACTGACATTT	TRAV13-1		TRAJ53	TRAC	CASSVTASAETLYF	TGTGCCAGCAGTGTGACCGCTAGTGCAGAAACGCTGTATTTT	TRBV13-1		TRBJ2-3	TRBC2
clonotype920	clonotype920_consensus_1723;clonotype920_consensus_1722	1	1.8457e+16	CAEGNYAQGLTF	TGTGCAGAGGGGAACTATGCCCAGGGATTAACCTTC	TRAV7D-4		TRAJ26	TRAC	CASSQDGYEQYF	TGTGCCAGCAGCCAAGACGGATATGAACAGTACTTC	TRBV2		TRBJ2-7	TRBC2
clonotype921	clonotype921_consensus_1725;clonotype921_consensus_1724	1	1.8457e+16	CAASAGNYKYVF	TGTGCAGCAAGTGCAGGAAACTACAAATACGTCTTT	TRAV7D-2		TRAJ40	TRAC	CASRWGGAEQFF	TGTGCCAGCAGGTGGGGGGGCGCTGAGCAGTTCTTC	TRBV10		TRBJ2-1	TRBC2
clonotype922	clonotype922_consensus_1727;clonotype922_consensus_1726	1	1.8457e+16	CAVISGTYQRF	TGTGCTGTGATCTCTGGGACTTACCAGAGGTTT	TRAV9-4		TRAJ13	TRAC	CGARVWGNSYEQYF	TGTGGTGCTAGGGTGTGGGGGAACTCCTATGAACAGTACTTC	TRBV20		TRBJ2-7	TRBC2
clonotype923	clonotype923_consensus_1729;clonotype923_consensus_1728	1	1.8457e+16	CAMEVGQGGRALIF	TGTGCTATGGAAGTGGGGCAGGGAGGCAGAGCTCTGATATTT	TRAV13N-1		TRAJ15	TRAC	CGAFRGPPNSDYTF	TGTGGTGCTTTCAGGGGCCCTCCAAACTCCGACTACACCTTC	TRBV20		TRBJ1-2	TRBC1
clonotype924	clonotype924_consensus_1731;clonotype924_consensus_1730	1	1.8457e+16	CAASINSGTYQRF	TGTGCAGCAAGCATAAATTCTGGGACTTACCAGAGGTTT	TRAV7D-2		TRAJ13	TRAC	CASRPGQETLYF	TGTGCTAGCAGACCGGGACAAGAAACGCTGTATTTT	TRBV29		TRBJ2-3	TRBC2
clonotype925	clonotype925_consensus_1734;clonotype925_consensus_1732;clonotype925_consensus_1733	1	1.8457e+16	CAPLTQVVGQLTF	TGTGCTCCATTGACACAGGTTGTGGGGCAGCTCACTTTC	TRAV8D-2		TRAJ5	TRAC	CASSLGASDYTF;CASSPRDNEQYF	TGTGCCAGCTCTCTGGGGGCCTCCGACTACACCTTC;TGTGCTAGCAGCCCCCGGGACAATGAACAGTACTTC	TRBV12-1;TRBV29	;	TRBJ1-2;TRBJ2-7	TRBC1;TRBC2
clonotype926	clonotype926_consensus_1736;clonotype926_consensus_1735	1	1.8457e+16	CVLGVSNTNKVVF	TGTGTTCTGGGGGTTTCCAATACCAACAAAGTCGTCTTT	TRAV6-1		TRAJ34	TRAC	CASSQTGRYEQYF	TGTGCCAGCAGCCAAACTGGGAGGTATGAACAGTACTTC	TRBV5		TRBJ2-7	TRBC2
clonotype927	clonotype927_consensus_1739;clonotype927_consensus_1740;clonotype927_consensus_1737;clonotype927_consensus_1738	1	1.8457e+16	CALEGMNYGSSGNKLIF;CAVSMNSNNRIFF	TGTGCACTGGAGGGTATGAATTATGGGAGCAGTGGCAACAAGCTCATCTTT;TGTGCAGTGAGCATGAATAGCAATAACAGAATCTTCTTT	TRAV17;TRAV7N-6	;	TRAJ32;TRAJ31	TRAC;TRAC	CASSQETGTEQFF;CTCSAGLGGYAEQFF	TGTGCCAGCAGCCAAGAGACAGGGACTGAGCAGTTCTTC;TGCACCTGCAGTGCAGGATTGGGGGGCTATGCTGAGCAGTTCTTC	TRBV5;TRBV1	;	TRBJ2-1;TRBJ2-1	TRBC2;TRBC2
clonotype928	clonotype928_consensus_1742;clonotype928_consensus_1741	1	1.8457e+16	CAALTGNTGKLIF	TGTGCAGCACTAACAGGCAATACCGGAAAACTCATCTTT	TRAV7D-2		TRAJ37	TRAC	CASSPSSAETLYF	TGTGCCAGCAGCCCCTCTAGTGCAGAAACGCTGTATTTT	TRBV5		TRBJ2-3	TRBC2
clonotype929	clonotype929_consensus_1744;clonotype929_consensus_1743	1	1.8457e+16	CAMGPNSGTYQRF	TGTGCTATGGGTCCAAATTCTGGGACTTACCAGAGGTTT	TRAV13N-3		TRAJ13	TRAC	CACPQGANAETLYF	TGTGCCTGCCCCCAGGGGGCTAACGCAGAAACGCTGTATTTT	TRBV31		TRBJ2-3	TRBC2
clonotype930	clonotype930_consensus_1746;clonotype930_consensus_1745	1	1.8457e+16	CVLGDMGANKMIF	TGTGTTCTGGGTGATATGGGTGCAAACAAGATGATCTTT	TRAV6D-5		TRAJ47	TRAC	CAWTRQGANSDYTF	TGTGCCTGGACGCGACAGGGGGCAAACTCCGACTACACCTTC	TRBV31	TRBD1	TRBJ1-2	TRBC1
clonotype931	clonotype931_consensus_1749;clonotype931_consensus_1747;clonotype931_consensus_1748	1	1.8457e+16	CATDSGGNYKPTF	TGTGCTACAGATTCAGGAGGAAACTACAAACCTACGTTT	TRAV8D-2		TRAJ6	TRAC	CASSIGTGGDDTQYF;CAWSPGQSNSDYTF	TGTGCCAGCAGTATAGGGACAGGGGGAGACGACACCCAGTACTTT;TGTGCCTGGAGTCCGGGACAGTCAAACTCCGACTACACCTTC	TRBV19;TRBV31	TRBD1;	TRBJ2-5;TRBJ1-2	TRBC2;TRBC1
clonotype932	clonotype932_consensus_1752;clonotype932_consensus_1750;clonotype932_consensus_1751	1	1.8457e+16	CAASKNSNNRIFF	TGTGCAGCAAGCAAGAATAGCAATAACAGAATCTTCTTT	TRAV7D-2		TRAJ31	TRAC	CASSQGTGGSQNTLYF;CAWSLEGANTEVFF	TGTGCCAGCAGCCAAGGGACAGGGGGGAGTCAAAACACCTTGTACTTT;TGTGCCTGGAGTCTAGAAGGGGCAAACACAGAAGTCTTCTTT	TRBV5;TRBV31	TRBD1;	TRBJ2-4;TRBJ1-1	TRBC2;TRBC1
clonotype933	clonotype933_consensus_1754;clonotype933_consensus_1753	1	1.8457e+16	CAASRNSNNRIFF	TGTGCAGCAAGCAGGAATAGCAATAACAGAATCTTCTTT	TRAV7D-2		TRAJ31	TRAC	CAWSLGGNQDTQYF	TGTGCCTGGAGTCTCGGGGGAAACCAAGACACCCAGTACTTT	TRBV31		TRBJ2-5	TRBC2
clonotype934	clonotype934_consensus_1756;clonotype934_consensus_1755	1	1.8457e+16	CAASDPNYNVLYF	TGTGCAGCAAGCGACCCTAATTACAACGTGCTTTACTTC	TRAV7D-2		TRAJ21	TRAC	CASSLEDTQYF	TGTGCAAGCAGCTTAGAAGACACCCAGTACTTT	TRBV16		TRBJ2-5	TRBC2
clonotype935	clonotype935_consensus_1758;clonotype935_consensus_1759;clonotype935_consensus_1757	1	1.8457e+16	CAVSASGGYKVVF;CVLSLYQGGRALIF	TGTGCTGTGAGCGCGTCTGGAGGCTATAAAGTGGTCTTT;TGTGTTCTGAGCCTCTACCAGGGAGGCAGAGCTCTGATATTT	TRAV9-1;TRAV9N-2	;	TRAJ12;TRAJ15	TRAC;TRAC	CASSLDYEQYF	TGTGCCAGCAGTCTGGATTATGAACAGTACTTC	TRBV26		TRBJ2-7	TRBC2
clonotype936	clonotype936_consensus_1761;clonotype936_consensus_1760	1	1.8457e+16	CAASMNSNNRIFF	TGTGCAGCAAGCATGAATAGCAATAACAGAATCTTCTTT	TRAV7D-2		TRAJ31	TRAC	CASSFGTEVFF	TGTGCCAGCAGTTTCGGGACAGAAGTCTTCTTT	TRBV14		TRBJ1-1
clonotype937	clonotype937_consensus_1763;clonotype937_consensus_1762	1	1.8457e+16	CALANYGSSGNKLIF	TGTGCTTTGGCGAATTATGGGAGCAGTGGCAACAAGCTCATCTTT	TRAV13-1		TRAJ32	TRAC	CASSPRTEVFF	TGTGCCAGCAGCCCGCGCACAGAAGTCTTCTTT	TRBV14		TRBJ1-1	TRBC1
clonotype938	clonotype938_consensus_1765;clonotype938_consensus_1764	1	1.8457e+16	CAVSMSNYNVLYF	TGTGCAGTGAGCATGTCTAATTACAACGTGCTTTACTTC	TRAV7-1		TRAJ21	TRAC	CASSFGAEQFF	TGTGCCAGCAGTTTCGGGGCTGAGCAGTTCTTC	TRBV14		TRBJ2-1	TRBC2
clonotype939	clonotype939_consensus_1767;clonotype939_consensus_1766	1	1.8457e+16	CALERRGSALGRLHF	TGTGCTTTGGAAAGGAGAGGTTCAGCCTTAGGGAGGCTGCATTTT	TRAV13-1		TRAJ18	TRAC	CASSLSTEQYF	TGTGCCAGCAGTCTCTCGACAGAACAGTACTTC	TRBV15		TRBJ2-7	TRBC2
clonotype940	clonotype940_consensus_1769;clonotype940_consensus_1768	1	1.8457e+16	CAVSPDSNYQLIW	TGTGCTGTGAGCCCTGATAGCAACTATCAGTTGATCTGG	TRAV9-1		TRAJ33	TRAC	CASKPLNYAEQFF	TGTGCCAGCAAGCCGTTAAATTATGCTGAGCAGTTCTTC	TRBV13-3		TRBJ2-1	TRBC2
clonotype941	clonotype941_consensus_1771;clonotype941_consensus_1770	1	1.8457e+16	CAAGNSGGSNAKLTF	TGTGCTGCTGGGAATTCTGGAGGAAGCAATGCAAAGCTAACCTTC	TRAV4-4-DV10		TRAJ42	TRAC	CASSSGQQNTLYF	TGTGCCAGCAGCTCGGGACAACAAAACACCTTGTACTTT	TRBV13-3		TRBJ2-4	TRBC2
clonotype942	clonotype942_consensus_1773;clonotype942_consensus_1772	1	1.8457e+16	CALDNNAGAKLTF	TGTGCCCTCGATAATAATGCAGGTGCCAAGCTCACATTC	TRAV8D-1		TRAJ39	TRAC	CASSDRGQNTLYF	TGTGCCAGCAGTGACAGGGGTCAAAACACCTTGTACTTT	TRBV13-3	TRBD1	TRBJ2-4	TRBC2
clonotype943	clonotype943_consensus_1775;clonotype943_consensus_1774	1	1.8457e+16	CAASEQSNYQLIW	TGTGCAGCTAGTGAGCAGAGCAACTATCAGTTGATCTGG	TRAV7-4		TRAJ33	TRAC	CASSARGQNTLYF	TGTGCCAGCAGTGCCAGGGGGCAAAACACCTTGTACTTT	TRBV13-3	TRBD1	TRBJ2-4	TRBC2
clonotype944	clonotype944_consensus_1777;clonotype944_consensus_1776	1	1.8457e+16	CALSEHSNNRIFF	TGTGCTCTGAGTGAGCATAGCAATAACAGAATCTTCTTT	TRAV6-5		TRAJ31	TRAC	CASSGQNAETLYF	TGTGCCAGCAGTGGACAGAATGCAGAAACGCTGTATTTT	TRBV13-3		TRBJ2-3	TRBC2
clonotype945	clonotype945_consensus_1779;clonotype945_consensus_1778	1	1.8457e+16	CAVSLSNYNVLYF	TGTGCTGTGAGCCTGTCTAATTACAACGTGCTTTACTTC	TRAV9-1		TRAJ21	TRAC	CASGGQRDAEQFF	TGTGCCAGCGGAGGACAGAGAGATGCTGAGCAGTTCTTC	TRBV13-3		TRBJ2-1	TRBC2
clonotype946	clonotype946_consensus_1781;clonotype946_consensus_1782;clonotype946_consensus_1780	1	1.8457e+16	CAASNQGGRALIF;CALGPSYQGGRALIF	TGTGCAGCAAGCAACCAGGGAGGCAGAGCTCTGATATTT;TGTGCTCTGGGCCCTAGTTACCAGGGAGGCAGAGCTCTGATATTT	TRAV7D-2;TRAV6N-5	;	TRAJ15;TRAJ15	TRAC;TRAC	CASGTGANSDYTF	TGTGCCAGCGGGACAGGTGCAAACTCCGACTACACCTTC	TRBV13-2	TRBD1	TRBJ1-2	TRBC1
clonotype947	clonotype947_consensus_1784;clonotype947_consensus_1783	1	1.8457e+16	CAIANTGANTGKLTF	TGTGCTATAGCTAACACTGGAGCTAACACTGGAAAGCTCACGTTT	TRAV13N-1		TRAJ52	TRAC	CASGLINYAEQFF	TGTGCCAGCGGTCTCATTAACTATGCTGAGCAGTTCTTC	TRBV13-2		TRBJ2-1	TRBC2
clonotype948	clonotype948_consensus_1787;clonotype948_consensus_1785;clonotype948_consensus_1786	1	1.8457e+16	CAASHQGGRALIF	TGTGCAGCAAGCCACCAGGGAGGCAGAGCTCTGATATTT	TRAV7D-2		TRAJ15	TRAC	CASGDAENTEVFF;CASSTNYAEQFF	TGTGCCAGCGGTGATGCAGAGAACACAGAAGTCTTCTTT;TGTGCCAGCAGTACAAACTATGCTGAGCAGTTCTTC	TRBV13-2;TRBV15	;	TRBJ1-1;TRBJ2-1	TRBC1;TRBC2
clonotype949	clonotype949_consensus_1789;clonotype949_consensus_1788	1	1.8457e+16	CALRSNNRIFF	TGCGCTCTGAGAAGCAATAACAGAATCTTCTTT	TRAV6N-6		TRAJ31	TRAC	CASSDIGQGHEQYF	TGTGCCAGCAGTGATATCGGACAGGGGCATGAACAGTACTTC	TRBV13-1	TRBD1	TRBJ2-7	TRBC2
clonotype950	clonotype950_consensus_1791;clonotype950_consensus_1790	1	1.8457e+16	CAASIQGGRALIF	TGTGCAGCAAGCATTCAGGGAGGCAGAGCTCTGATATTT	TRAV7D-2		TRAJ15	TRAC	CASSDEGGSYEQYF	TGTGCCAGCAGTGATGAGGGGGGGTCCTATGAACAGTACTTC	TRBV13-1		TRBJ2-7	TRBC2
clonotype951	clonotype951_consensus_1793;clonotype951_consensus_1794;clonotype951_consensus_1792	1	1.8457e+16	CALDDRGSALGRLHF;CALSNNYAQGLTF	TGTGCTCTGGACGATAGAGGTTCAGCCTTAGGGAGGCTGCATTTT;TGTGCTTTGAGCAATAACTATGCCCAGGGATTAACCTTC	TRAV6N-7;TRAV12N-2	;	TRAJ18;TRAJ26	TRAC;TRAC	CASSDVLSNERLFF	TGTGCCAGCAGTGATGTGCTTTCCAACGAAAGATTATTTTTC	TRBV13-1		TRBJ1-4	TRBC1
clonotype952	clonotype952_consensus_1796;clonotype952_consensus_1795	1	1.8457e+16	CAVRGSNTNKVVF	TGTGCAGTGAGGGGTTCCAATACCAACAAAGTCGTCTTT	TRAV7-5		TRAJ34	TRAC	CASSAYRANSDYTF	TGTGCCAGCAGTGCCTACAGGGCAAACTCCGACTACACCTTC	TRBV13-1		TRBJ1-2	TRBC1
clonotype953	clonotype953_consensus_1798;clonotype953_consensus_1797	1	1.8457e+16	CAASYTGGYKVVF	TGTGCAGCAAGCTACACTGGAGGCTATAAAGTGGTCTTT	TRAV7D-2		TRAJ12	TRAC	CASRSNQDTQYF	TGTGCCAGCAGAAGTAACCAAGACACCCAGTACTTT	TRBV2		TRBJ2-5	TRBC2
clonotype954	clonotype954_consensus_1800;clonotype954_consensus_1801;clonotype954_consensus_1799	1	1.8457e+16	CALSSANSGTYQRF;CAPPSGSFNKLTF	TGTGCTTTGAGTTCTGCAAATTCTGGGACTTACCAGAGGTTT;TGTGCTCCGCCATCTGGTAGCTTCAATAAGTTGACCTTT	TRAV12N-2;TRAV8N-2	;	TRAJ13;TRAJ4	TRAC;TRAC	CASSPGRETLYF	TGTGCCAGCAGCCCAGGGAGAGAAACGCTGTATTTT	TRBV10		TRBJ2-3	TRBC2
clonotype955	clonotype955_consensus_1803;clonotype955_consensus_1802	1	1.8457e+16	CATAGTGGYKVVF	TGTGCTACTGCCGGGACTGGAGGCTATAAAGTGGTCTTT	TRAV8N-2		TRAJ12	TRAC	CASSLSQNTLYF	TGTGCCAGCAGCCTCAGTCAAAACACCTTGTACTTT	TRBV10		TRBJ2-4	TRBC2
clonotype956	clonotype956_consensus_1806;clonotype956_consensus_1807;clonotype956_consensus_1804;clonotype956_consensus_1805	1	1.8457e+16	CAAHAGAKLTF;CALRNNAGAKLTF	TGTGCAGCTCATGCAGGTGCCAAGCTCACATTC;TGTGCTCTGAGGAATAATGCAGGTGCCAAGCTCACATTC	TRAV10;TRAV12-3	;	TRAJ39;TRAJ39	TRAC;TRAC	CASRSSQNTLYF;CASSWDRNYAEQFF	TGTGCCAGCAGGTCTAGTCAAAACACCTTGTACTTT;TGTGCCAGCAGCTGGGACAGGAACTATGCTGAGCAGTTCTTC	TRBV10;TRBV10	;	TRBJ2-4;TRBJ2-1	TRBC2;TRBC2
clonotype957	clonotype957_consensus_1809;clonotype957_consensus_1808	1	1.8457e+16	CAASGNMGYKLTF	TGTGCAGCAAGCGGCAACATGGGCTACAAACTTACCTTC	TRAV7D-2		TRAJ9	TRAC	CGARGLGSQNTLYF	TGTGGTGCTAGAGGGCTGGGGAGTCAAAACACCTTGTACTTT	TRBV20		TRBJ2-4	TRBC2
clonotype958	clonotype958_consensus_1811;clonotype958_consensus_1810	1	1.8457e+16	CAVTSSGSWQLIF	TGTGCAGTGACGTCTTCTGGCAGCTGGCAACTCATCTTT	TRAV7-3		TRAJ22	TRAC	CGARDTGDGNTLYF	TGTGGTGCTAGGGACACAGGGGACGGAAATACGCTCTATTTT	TRBV20		TRBJ1-3	TRBC1
clonotype959	clonotype959_consensus_1813;clonotype959_consensus_1812	1	1.8457e+16	CALTGTQVVGQLTF	TGTGCTTTGACGGGGACACAGGTTGTGGGGCAGCTCACTTTC	TRAV12N-2		TRAJ5	TRAC	CASSLGRQAPLF	TGTGCTAGCAGTTTAGGGAGGCAGGCTCCGCTTTTT	TRBV29		TRBJ1-5	TRBC1
clonotype960	clonotype960_consensus_1815;clonotype960_consensus_1814	1	1.8457e+16	CATDAGTNAYKVIF	TGTGCTACTGATGCTGGCACAAATGCTTACAAAGTCATCTTT	TRAV8D-1		TRAJ30	TRAC	CAGTISNERLFF	TGTGCTGGGACAATTTCCAACGAAAGATTATTTTTC	TRBV29		TRBJ1-4	TRBC1
clonotype961	clonotype961_consensus_1817;clonotype961_consensus_1816	1	1.8457e+16	CAGDRGSALGRLHF	TGTGCAGGAGATAGAGGTTCAGCCTTAGGGAGGCTGCATTTT	TRAV7N-6		TRAJ18	TRAC	CASSQDWGDEQYF	TGTGCCAGCAGCCAAGACTGGGGGGATGAACAGTACTTC	TRBV5		TRBJ2-7	TRBC2
clonotype962	clonotype962_consensus_1819;clonotype962_consensus_1818	1	1.8457e+16	CAVSINYNQGKLIF	TGTGCAGTGAGCATTAATTATAACCAGGGGAAGCTTATCTTT	TRAV7-3		TRAJ23	TRAC	CASSQDPRGEQYF	TGTGCCAGCAGCCAAGATCCCAGGGGAGAACAGTACTTC	TRBV5		TRBJ2-7	TRBC2
clonotype963	clonotype963_consensus_1821;clonotype963_consensus_1820	1	1.8457e+16	CAVSIRNMGYKLTF	TGTGCAGTGAGCATTCGCAACATGGGCTACAAACTTACCTTC	TRAV7-5		TRAJ9	TRAC	CASSQGQDYEQYF	TGTGCCAGCAGCCAAGGACAGGACTATGAACAGTACTTC	TRBV5		TRBJ2-7	TRBC2
clonotype964	clonotype964_consensus_1823;clonotype964_consensus_1822	1	1.8457e+16	CALRSMDSNYQLIW	TGTGCTTTGAGGTCCATGGATAGCAACTATCAGTTGATCTGG	TRAV12N-2		TRAJ33	TRAC	CASSQGTNSPLYF	TGTGCCAGCAGCCAAGGGACAAATTCGCCCCTCTACTTT	TRBV5		TRBJ1-6	TRBC1
clonotype965	clonotype965_consensus_1825;clonotype965_consensus_1824	1	1.8457e+16	CAAMTNSAGNKLTF	TGTGCAGCCATGACTAACAGTGCAGGGAACAAGCTAACTTTT	TRAV7-4		TRAJ17	TRAC	CASSQGISYEQYF	TGTGCCAGCAGCCAAGGGATCTCCTATGAACAGTACTTC	TRBV5		TRBJ2-7	TRBC2
clonotype966	clonotype966_consensus_1827;clonotype966_consensus_1826	1	1.8457e+16	CAVSSGANTGKLTF	TGTGCAGTGAGCTCTGGAGCTAACACTGGAAAGCTCACGTTT	TRAV7N-5		TRAJ52	TRAC	CASSQGSSYEQYF	TGTGCCAGCAGCCAGGGGAGCTCCTATGAACAGTACTTC	TRBV5		TRBJ2-7	TRBC2
clonotype967	clonotype967_consensus_1829;clonotype967_consensus_1830;clonotype967_consensus_1828	1	1.8457e+16	CAFRNNYAQGLTF;CALEPSSGGSNYKLTF	TGTGCTTTTCGGAATAACTATGCCCAGGGATTAACCTTC;TGTGCTTTGGAACCAAGCAGTGGAGGCAGCAATTACAAACTGACATTT	TRAV12-2;TRAV13-1	;	TRAJ26;TRAJ53	TRAC;TRAC	CASSPTGNTEVFF	TGTGCCAGCAGCCCAACAGGGAACACAGAAGTCTTCTTT	TRBV5		TRBJ1-1	TRBC1
clonotype968	clonotype968_consensus_1832;clonotype968_consensus_1831	1	1.8457e+16	CATDGDTNAYKVIF	TGTGCTACAGATGGGGACACAAATGCTTACAAAGTCATCTTT	TRAV8D-2		TRAJ30	TRAC	CASSPDWAETLYF	TGTGCCAGCAGCCCAGACTGGGCAGAAACGCTGTATTTT	TRBV5		TRBJ2-3	TRBC2
clonotype969	clonotype969_consensus_1834;clonotype969_consensus_1833	1	1.8457e+16	CALSGAGNTGKLIF	TGTGCTCTGAGTGGGGCAGGCAATACCGGAAAACTCATCTTT	TRAV6-5		TRAJ37	TRAC	CAWSHPQSGNTLYF	TGTGCCTGGAGCCACCCCCAATCTGGAAATACGCTCTATTTT	TRBV31		TRBJ1-3	TRBC1
clonotype970	clonotype970_consensus_1836;clonotype970_consensus_1837;clonotype970_consensus_1835	1	1.8457e+16	CALSDRSGGNNKLTF;CAVTTGANTGKLTF	TGTGCTCTGAGTGATCGTTCTGGAGGCAATAATAAGCTGACTTTT;TGTGCAGTGACCACTGGAGCTAACACTGGAAAGCTCACGTTT	TRAV6-7-DV9;TRAV7-3	;	TRAJ56;TRAJ52	TRAC;TRAC	CAWSPGTGAERLFF	TGTGCCTGGAGCCCCGGGACAGGGGCCGAAAGATTATTTTTC	TRBV31	TRBD1	TRBJ1-4	TRBC1
clonotype971	clonotype971_consensus_1839;clonotype971_consensus_1838	1	1.8457e+16	CALSDGGSNAKLTF	TGTGCTCTGAGTGATGGAGGAAGCAATGCAAAGCTAACCTTC	TRAV6-5		TRAJ42	TRAC	CAWSRVSYNSPLYF	TGTGCCTGGAGTAGGGTTTCCTATAATTCGCCCCTCTACTTT	TRBV31		TRBJ1-6	TRBC1
clonotype972	clonotype972_consensus_1841;clonotype972_consensus_1840	1	1.8457e+16	CAVSRAGNTGKLIF	TGTGCAGTGAGCAGGGCAGGCAATACCGGAAAACTCATCTTT	TRAV7-5		TRAJ37	TRAC	CAWSPGTGAYEQYF	TGTGCCTGGAGTCCCGGGACAGGGGCCTATGAACAGTACTTC	TRBV31	TRBD1	TRBJ2-7	TRBC2
clonotype973	clonotype973_consensus_1843;clonotype973_consensus_1842	1	1.8457e+16	CAVNTGYQNFYF	TGCGCAGTCAACACGGGTTACCAGAACTTCTATTTT	TRAV3-4		TRAJ49	TRAC	CAWSPSGRGAEQFF	TGTGCCTGGAGTCCCTCGGGGAGGGGTGCTGAGCAGTTCTTC	TRBV31		TRBJ2-1	TRBC2
clonotype974	clonotype974_consensus_1845;clonotype974_consensus_1844	1	1.8457e+16	CALSDPGSNNRIFF	TGTGCTCTGAGTGATCCTGGGAGCAATAACAGAATCTTCTTT	TRAV6-5		TRAJ31	TRAC	CAWSLHGNYAEQFF	TGTGCCTGGAGTCTACATGGAAACTATGCTGAGCAGTTCTTC	TRBV31		TRBJ2-1	TRBC2
clonotype975	clonotype975_consensus_1847;clonotype975_consensus_1846	1	1.8457e+16	CAARAPSNTNKVVF	TGTGCAGCTAGGGCGCCTTCCAATACCAACAAAGTCGTCTTT	TRAV7D-4		TRAJ34	TRAC	CAWSLTDSNERLFF	TGTGCCTGGAGTCTCACGGACAGTAACGAAAGATTATTTTTC	TRBV31		TRBJ1-4	TRBC1
clonotype976	clonotype976_consensus_1850;clonotype976_consensus_1848;clonotype976_consensus_1849	1	1.8457e+16	CAARLDYSNNRLTL	TGTGCAGCTAGGCTAGACTACAGCAACAACAGACTTACTTTG	TRAV7D-4		TRAJ7	TRAC	CASSLGDGAETLYF;CAWSLGSGQNTLYF	TGTGCCAGCTCTCTGGGGGATGGGGCAGAAACGCTGTATTTT;TGTGCCTGGAGTCTGGGGTCTGGTCAAAACACCTTGTACTTT	TRBV12-1;TRBV31	TRBD1;	TRBJ2-3;TRBJ2-4	TRBC2;TRBC2
clonotype977	clonotype977_consensus_1852;clonotype977_consensus_1851	1	1.8457e+16	CAVSASNYNVLYF	TGTGCTGTGAGCGCGTCTAATTACAACGTGCTTTACTTC	TRAV9-4		TRAJ21	TRAC	CAWSWGASNERLFF	TGTGCCTGGAGTTGGGGGGCTTCCAACGAAAGATTATTTTTC	TRBV31	TRBD2	TRBJ1-4	TRBC1
clonotype978	clonotype978_consensus_1854;clonotype978_consensus_1853	1	1.8457e+16	CALSGTNKVVF	TGTGCTCTGAGTGGGACCAACAAAGTCGTCTTT	TRAV12D-3		TRAJ34	TRAC	CASSSSYEQYF	TGTGCCAGCAGCTCCTCCTATGAACAGTACTTC	TRBV3		TRBJ2-7	TRBC2
clonotype979	clonotype979_consensus_1857;clonotype979_consensus_1855;clonotype979_consensus_1856	1	1.8457e+16	CAAVTNTGKLTF	TGTGCTGCAGTCACCAATACAGGCAAATTAACCTTT	TRAV5N-4		TRAJ27	TRAC	CASSFRGERGSPLYF;CASSKANTEVFF	TGTGCCAGCAGTTTTAGAGGGGAGAGGGGTTCGCCCCTCTACTTT;TGTGCTAGCAGTAAAGCAAACACAGAAGTCTTCTTT	TRBV15;TRBV17	TRBD1;	TRBJ1-6;TRBJ1-1	TRBC1;TRBC1
clonotype980	clonotype980_consensus_1859;clonotype980_consensus_1858	1	1.8457e+16	CALSEGTGNYKYVF	TGTGCTTTGAGTGAAGGTACAGGAAACTACAAATACGTCTTT	TRAV12N-2		TRAJ40	TRAC	CASSWGYEQYF	TGTGCCAGCAGTTGGGGGTATGAACAGTACTTC	TRBV14		TRBJ2-7	TRBC2
clonotype981	clonotype981_consensus_1861;clonotype981_consensus_1860	1	1.8457e+16	CAVRTGGYKVVF	TGCGCAGTCAGAACTGGAGGCTATAAAGTGGTCTTT	TRAV3N-3		TRAJ12	TRAC	CASRGQSQNTLYF	TGTGCCAGCAGAGGACAGAGTCAAAACACCTTGTACTTT	TRBV13-3		TRBJ2-4	TRBC2
clonotype982	clonotype982_consensus_1863;clonotype982_consensus_1862	1	1.8457e+16	CAVSPLSNYNVLYF	TGTGCAGTTAGTCCCCTGTCTAATTACAACGTGCTTTACTTC	TRAV7N-4		TRAJ21	TRAC	CASSEDRNSDYTF	TGTGCCAGCAGTGAGGACAGAAACTCCGACTACACCTTC	TRBV13-3		TRBJ1-2	TRBC1
clonotype983	clonotype983_consensus_1865;clonotype983_consensus_1864	1	1.8457e+16	CAVSTTASLGKLQF	TGTGCAGTGAGTACAACTGCCAGTTTGGGGAAACTGCAGTTT	TRAV7N-6		TRAJ24	TRAC	CASSDNTIYEQYF	TGTGCCAGCAGTGATAACACCATCTATGAACAGTACTTC	TRBV13-3		TRBJ2-7	TRBC2
clonotype984	clonotype984_consensus_1867;clonotype984_consensus_1866	1	1.8457e+16	CVLSDTNTGKLTF	TGTGTTTTGAGCGACACCAATACAGGCAAATTAACCTTT	TRAV9-2		TRAJ27	TRAC	CASSGGAAETLYF	TGTGCCAGCAGTGGGGGCGCTGCAGAAACGCTGTATTTT	TRBV13-3		TRBJ2-3	TRBC2
clonotype985	clonotype985_consensus_1869;clonotype985_consensus_1868	1	1.8457e+16	CAVQGGSSGNKLIF	TGTGCAGTGCAGGGAGGGAGCAGTGGCAACAAGCTCATCTTT	TRAV7-6		TRAJ32	TRAC	CASSVHANSDYTF	TGTGCCAGCAGTGTACACGCAAACTCCGACTACACCTTC	TRBV13-3		TRBJ1-2	TRBC1
clonotype986	clonotype986_consensus_1871;clonotype986_consensus_1870	1	1.8457e+16	CAASGMSNYNVLYF	TGTGCAGCTAGTGGGATGTCTAATTACAACGTGCTTTACTTC	TRAV7-4		TRAJ21	TRAC	CASSEPRIHTEVFF	TGTGCCAGCAGTGAACCCAGGATACACACAGAAGTCTTCTTT	TRBV13-1		TRBJ1-1	TRBC1
clonotype987	clonotype987_consensus_1873;clonotype987_consensus_1872	1	1.8457e+16	CAVLSSGSWQLIF	TGTGCTGTGCTATCTTCTGGCAGCTGGCAACTCATCTTT	TRAV9N-3		TRAJ22	TRAC	CASSEGSSAETLYF	TGTGCCAGCAGTGAGGGGTCTAGTGCAGAAACGCTGTATTTT	TRBV13-1		TRBJ2-3	TRBC2
clonotype988	clonotype988_consensus_1875;clonotype988_consensus_1874	1	1.8457e+16	CAVSVYTGYQNFYF	TGTGCAGTGAGCGTCTACACGGGTTACCAGAACTTCTATTTT	TRAV7-6		TRAJ49	TRAC	CASSDRVNNQAPLF	TGTGCCAGCAGTGATCGGGTGAACAACCAGGCTCCGCTTTTT	TRBV13-1		TRBJ1-5	TRBC1
clonotype989	clonotype989_consensus_1877;clonotype989_consensus_1876	1	1.8457e+16	CALSPTGSGGKLTL	TGTGCTTTGAGCCCTACTGGCAGTGGTGGAAAACTCACTTTG	TRAV12N-2		TRAJ44	TRAC	CASSDRYSGNTLYF	TGTGCCAGCAGTGATCGTTATTCTGGAAATACGCTCTATTTT	TRBV13-1		TRBJ1-3	TRBC1
clonotype990	clonotype990_consensus_1879;clonotype990_consensus_1878	1	1.8457e+16	CAVSPWGGNYKPTF	TGTGCAGTGAGTCCCTGGGGAGGAAACTACAAACCTACGTTT	TRAV7N-5		TRAJ6	TRAC	CASSSGTGAAEQFF	TGTGCCAGCAGTTCCGGGACAGGTGCGGCTGAGCAGTTCTTC	TRBV13-1		TRBJ2-1	TRBC2
clonotype991	clonotype991_consensus_1881;clonotype991_consensus_1880	1	1.8457e+16	CALRASSSFSKLVF	TGTGCTTTGAGAGCATCCTCCTCCTTCAGCAAGCTGGTGTTT	TRAV12N-2		TRAJ50	TRAC	CASSHDNYEQYF	TGTGCCAGCAGCCACGACAACTATGAACAGTACTTC	TRBV2		TRBJ2-7	TRBC2
clonotype992	clonotype992_consensus_1883;clonotype992_consensus_1882	1	1.8457e+16	CATDAESNYNVLYF	TGTGCTACTGATGCAGAATCTAATTACAACGTGCTTTACTTC	TRAV8D-1		TRAJ21	TRAC	CASSSGAERLFF	TGTGCCAGCAGCTCGGGGGCCGAAAGATTATTTTTC	TRBV10		TRBJ1-4	TRBC1
clonotype993	clonotype993_consensus_1886;clonotype993_consensus_1884;clonotype993_consensus_1885	1	1.8457e+16	CAVSAYSNNRLTL	TGTGCTGTGAGCGCCTACAGCAACAACAGACTTACTTTG	TRAV9-4		TRAJ7	TRAC	CASSLGLSYAEQFF;CGARKRGALYEQYF	TGTGCCAGCTCTCTCGGGTTATCCTATGCTGAGCAGTTCTTC;TGTGGTGCTAGAAAACGGGGGGCGCTCTATGAACAGTACTTC	TRBV12-2;TRBV20	;	TRBJ2-1;TRBJ2-7	TRBC2;TRBC2
clonotype994	clonotype994_consensus_1888;clonotype994_consensus_1887	1	1.8457e+16	CALSGTNAYKVIF	TGTGCTCTGAGCGGGACAAATGCTTACAAAGTCATCTTT	TRAV9N-4		TRAJ30	TRAC	CGAREGSGTGQLYF	TGTGGTGCTAGGGAGGGGTCCGGCACCGGGCAGCTCTACTTT	TRBV20		TRBJ2-2	TRBC2
clonotype995	clonotype995_consensus_1890;clonotype995_consensus_1889	1	1.8457e+16	CALGDRGNEKITF	TGTGCTCTGGGTGATCGGGGAAATGAGAAAATAACTTTT	TRAV6D-6		TRAJ48	TRAC	CASSPGVTEVFF	TGTGCTAGCAGTCCAGGGGTCACAGAAGTCTTCTTT	TRBV29		TRBJ1-1	TRBC1
clonotype996	clonotype996_consensus_1892;clonotype996_consensus_1891	1	1.8457e+16	CAVRNYQGGRALIF	TGTGCTGTGAGGAACTACCAGGGAGGCAGAGCTCTGATATTT	TRAV9N-3		TRAJ15	TRAC	CASSGGTGQLYF	TGTGCTAGCAGTGGAGGCACCGGGCAGCTCTACTTT	TRBV29		TRBJ2-2	TRBC2
clonotype997	clonotype997_consensus_1894;clonotype997_consensus_1893	1	1.8457e+16	CAVRSSGSWQLIF	TGCGCAGTCAGATCTTCTGGCAGCTGGCAACTCATCTTT	TRAV3N-3		TRAJ22	TRAC	CASSSSNERLFF	TGTGCTAGCAGTTCTTCCAACGAAAGATTATTTTTC	TRBV29		TRBJ1-4	TRBC1
clonotype998	clonotype998_consensus_1896;clonotype998_consensus_1895	1	1.8457e+16	CAVSAATGGNNKLTF	TGTGCTGTGAGCGCGGCTACTGGAGGCAATAATAAGCTGACTTTT	TRAV9D-1		TRAJ56	TRAC	CASSQDRGDTQYF	TGTGCCAGCAGCCAAGACAGGGGTGACACCCAGTACTTT	TRBV5		TRBJ2-5	TRBC2
clonotype999	clonotype999_consensus_1898;clonotype999_consensus_1897	1	1.8457e+16	CAVSLTGNTGKLIF	TGTGCTGTGAGTCTAACAGGCAATACCGGAAAACTCATCTTT	TRAV9-4		TRAJ37	TRAC	CASSQDSAETLYF	TGTGCCAGCAGCCAAGACAGTGCAGAAACGCTGTATTTT	TRBV5		TRBJ2-3	TRBC2
clonotype1000	clonotype1000_consensus_1900;clonotype1000_consensus_1899	1	1.8457e+16	CAALYQGGRALIF	TGCGCAGCCCTTTACCAGGGAGGCAGAGCTCTGATATTT	TRAV3N-3		TRAJ15	TRAC	CASSQDNGREVFF	TGTGCCAGCAGCCAAGATAACGGGCGGGAAGTCTTCTTT	TRBV5		TRBJ1-1	TRBC1
clonotype1001	clonotype1001_consensus_1902;clonotype1001_consensus_1901	1	1.8457e+16	CAASGNAGAKLTF	TGTGCTGCAAGTGGGAATGCAGGTGCCAAGCTCACATTC	TRAV5-4		TRAJ39	TRAC	CASSQVSSYEQYF	TGTGCCAGCAGCCAAGTCAGCTCCTATGAACAGTACTTC	TRBV5		TRBJ2-7	TRBC2
clonotype1002	clonotype1002_consensus_1904;clonotype1002_consensus_1903	1	1.8457e+16	CAAPMSNYNVLYF	TGTGCAGCCCCCATGTCTAATTACAACGTGCTTTACTTC	TRAV10		TRAJ21	TRAC	CASSPDSNERLFF	TGTGCCAGCAGCCCGGACAGCAACGAAAGATTATTTTTC	TRBV5		TRBJ1-4	TRBC1
clonotype1003	clonotype1003_consensus_1906;clonotype1003_consensus_1905	1	1.8457e+16	CAASTSAGNKLTF	TGTGCTGCAAGTACAAGTGCAGGGAACAAGCTAACTTTT	TRAV5N-4		TRAJ17	TRAC	CASSRTANTEVFF	TGTGCCAGCAGCCGGACAGCAAACACAGAAGTCTTCTTT	TRBV5		TRBJ1-1	TRBC1
clonotype1004	clonotype1004_consensus_1908;clonotype1004_consensus_1907	1	1.8457e+16	CAASGTGGYKVVF	TGTGCAGCAAGCGGGACTGGAGGCTATAAAGTGGTCTTT	TRAV10D		TRAJ12	TRAC	CAWRTGTGRDTLYF	TGTGCCTGGAGGACAGGGACTGGGCGGGACACCTTGTACTTT	TRBV31	TRBD2	TRBJ2-4	TRBC2
clonotype1005	clonotype1005_consensus_1910;clonotype1005_consensus_1909	1	1.8457e+16	CALLSNTNKVVF	TGTGCTCTCCTGTCCAATACCAACAAAGTCGTCTTT	TRAV6-4		TRAJ34	TRAC	CAWSHTYSGNTLYF	TGTGCCTGGAGTCACACATATTCTGGAAATACGCTCTATTTT	TRBV31		TRBJ1-3	TRBC1
clonotype1006	clonotype1006_consensus_1912;clonotype1006_consensus_1911	1	1.8457e+16	CALGSNSNNRIFF	TGTGCTCTGGGTTCGAATAGCAATAACAGAATCTTCTTT	TRAV6D-6		TRAJ31	TRAC	CAWSQGQTNTEVFF	TGTGCCTGGAGTCAGGGACAGACAAACACAGAAGTCTTCTTT	TRBV31		TRBJ1-1	TRBC1
clonotype1007	clonotype1007_consensus_1914;clonotype1007_consensus_1913	1	1.8457e+16	CAPSDYSNNRLTL	TGTGCTCCGTCGGACTACAGCAACAACAGACTTACTTTG	TRAV12-2		TRAJ7	TRAC	CAWSLDRAGTEVFF	TGTGCCTGGAGTCTAGACAGGGCGGGCACAGAAGTCTTCTTT	TRBV31		TRBJ1-1	TRBC1
clonotype1008	clonotype1008_consensus_1916;clonotype1008_consensus_1915	1	1.8457e+16	CALSTMSNYNVLYF	TGTGCTCTGAGCACAATGTCTAATTACAACGTGCTTTACTTC	TRAV9N-4		TRAJ21	TRAC	CAWSLAGDNTEVFF	TGTGCCTGGAGTCTAGCCGGGGACAACACAGAAGTCTTCTTT	TRBV31		TRBJ1-1	TRBC1
clonotype1009	clonotype1009_consensus_1919;clonotype1009_consensus_1917;clonotype1009_consensus_1918	1	1.8457e+16	CALGDTNAYKVIF	TGTGCTCTGGGTGACACAAATGCTTACAAAGTCATCTTT	TRAV6D-6		TRAJ30	TRAC	CASGASGGDTEVFF;CAWSLGTPNERLFF	TGTGCCAGCGGTGCATCGGGGGGGGACACAGAAGTCTTCTTT;TGTGCCTGGAGTCTAGGGACACCCAACGAAAGATTATTTTTC	TRBV12-2+TRBV13-2;TRBV31	;	TRBJ1-1;TRBJ1-4	TRBC1;TRBC1
clonotype1010	clonotype1010_consensus_1922;clonotype1010_consensus_1920;clonotype1010_consensus_1921	1	1.8457e+16	CAVGGSALGRLHF	TGCGCAGTCGGAGGTTCAGCCTTAGGGAGGCTGCATTTT	TRAV3N-3		TRAJ18	TRAC	CAWSLGTANTEVFF;CGARWGSSAETLYF	TGTGCCTGGAGTCTAGGGACAGCAAACACAGAAGTCTTCTTT;TGTGGTGCTAGATGGGGTTCTAGTGCAGAAACGCTGTATTTT	TRBV31;TRBV20	;	TRBJ1-1;TRBJ2-3	TRBC1;TRBC2
clonotype1011	clonotype1011_consensus_1924;clonotype1011_consensus_1923	1	1.8457e+16	CALSGGTQVVGQLTF	TGTGCTTTGAGTGGAGGGACACAGGTTGTGGGGCAGCTCACTTTC	TRAV12N-2		TRAJ5		CAWSLTGANTEVFF	TGTGCCTGGAGTCTGACGGGAGCAAACACAGAAGTCTTCTTT	TRBV31		TRBJ1-1	TRBC1
clonotype1012	clonotype1012_consensus_1926;clonotype1012_consensus_1925	1	1.8457e+16	CVLGDRGSGTYQRF	TGTGTTCTGGGTGATCGGGGTTCTGGGACTTACCAGAGGTTT	TRAV6-2		TRAJ13	TRAC	CAWSLSESAETLYF	TGTGCCTGGAGTCTGTCAGAGAGTGCAGAAACGCTGTATTTT	TRBV31		TRBJ2-3	TRBC2
clonotype1013	clonotype1013_consensus_1928;clonotype1013_consensus_1929;clonotype1013_consensus_1927	1	1.8457e+16	CALGLTNSAGNKLTF;CVLSSNNYAQGLTF	TGTGCTCTGGGTTTGACTAACAGTGCAGGGAACAAGCTAACTTTT;TGTGTTTTGAGTTCCAATAACTATGCCCAGGGATTAACCTTC	TRAV6N-7;TRAV9-2	;	TRAJ17;TRAJ26	TRAC;TRAC	CAWSLTGAGNTLYF	TGTGCCTGGAGTCTTACTGGGGCTGGAAATACGCTCTATTTT	TRBV31		TRBJ1-3	TRBC1
clonotype1014	clonotype1014_consensus_1932;clonotype1014_consensus_1930;clonotype1014_consensus_1931	1	1.8457e+16	CAASMRGSALGRLHF	TGTGCAGCAAGCATGAGAGGTTCAGCCTTAGGGAGGCTGCATTTT	TRAV7D-2		TRAJ18	TRAC	CAWSLGPRDINNQAPLF;CAWSSGTGIYEQYF	TGTGCCTGGAGCTTGGGCCCACGGGACATCAACAACCAGGCTCCGCTTTTT;TGTGCCTGGAGTTCCGGGACAGGGATTTATGAACAGTACTTC	TRBV31;TRBV31	;TRBD1	TRBJ1-5;TRBJ2-7	TRBC1;TRBC2
clonotype1015	clonotype1015_consensus_1934;clonotype1015_consensus_1933	1	1.8457e+16	CAARGSALGRLHF	TGTGCTGCAAGGGGTTCAGCCTTAGGGAGGCTGCATTTT	TRAV5N-4		TRAJ18	TRAC	CAWFPGQGANTLYF	TGTGCCTGGTTTCCGGGACAGGGAGCGAACACCTTGTACTTT	TRBV31	TRBD1	TRBJ2-4	TRBC2
clonotype1016	clonotype1016_consensus_1936;clonotype1016_consensus_1935	1	1.8457e+16	CAASEPNYNQGKLIF	TGTGCAGCTAGTGAGCCTAATTATAACCAGGGGAAGCTTATCTTT	TRAV7-4		TRAJ23	TRAC	CASSAGQEVFF	TGTGCCAGCAGCGCGGGACAAGAAGTCTTCTTT	TRBV3		TRBJ1-1	TRBC1
clonotype1017	clonotype1017_consensus_1938;clonotype1017_consensus_1937	1	1.8457e+16	CAAVNSAGNKLTF	TGTGCAGCAGTGAACAGTGCAGGGAACAAGCTAACTTTT	TRAV10N		TRAJ17	TRAC	CASSSENTLYF	TGTGCCAGCAGCTCAGAAAACACCTTGTACTTT	TRBV3		TRBJ2-4	TRBC2
clonotype1018	clonotype1018_consensus_1940;clonotype1018_consensus_1939	1	1.8457e+16	CAVSVNMGYKLTF	TGCGCAGTCAGTGTAAACATGGGCTACAAACTTACCTTC	TRAV3N-3		TRAJ9	TRAC	CASSLADEQYF	TGTGCCAGCAGCTTAGCCGATGAACAGTACTTC	TRBV3		TRBJ2-7	TRBC2
clonotype1019	clonotype1019_consensus_1942;clonotype1019_consensus_1941	1	1.8457e+16	CAVYTEGADRLTF	TGCGCAGTTTATACAGAAGGTGCAGATAGACTCACCTTT	TRAV3N-3		TRAJ45	TRAC	CASSRVGTEVFF	TGTGCTAGCAGTAGGGTTGGCACAGAAGTCTTCTTT	TRBV17		TRBJ1-1	TRBC1
clonotype1020	clonotype1020_consensus_1944;clonotype1020_consensus_1943	1	1.8457e+16	CALGGTGGYKVVF	TGTGCTCTGGGTGGGACTGGAGGCTATAAAGTGGTCTTT	TRAV6D-6		TRAJ12	TRAC	CASSFDTEVFF	TGTGCAAGCAGCTTTGACACAGAAGTCTTCTTT	TRBV16		TRBJ1-1	TRBC1
clonotype1021	clonotype1021_consensus_1946;clonotype1021_consensus_1945	1	1.8457e+16	CAVRNTGANTGKLTF	TGTGCTGTGAGAAACACTGGAGCTAACACTGGAAAGCTCACGTTT	TRAV9-1		TRAJ52	TRAC	CASSLPSEVFF	TGTGCCAGCAGTCTGCCATCAGAAGTCTTCTTT	TRBV26		TRBJ1-1	TRBC1
clonotype1022	clonotype1022_consensus_1948;clonotype1022_consensus_1947	1	1.8457e+16	CAVSPDTNAYKVIF	TGTGCTGTGAGCCCTGACACAAATGCTTACAAAGTCATCTTT	TRAV9-4		TRAJ30	TRAC	CASSSSWEQYF	TGTGCCAGCAGCTCCAGTTGGGAACAGTACTTC	TRBV15		TRBJ2-7	TRBC2
clonotype1023	clonotype1023_consensus_1950;clonotype1023_consensus_1949	1	1.8457e+16	CAASRGSNNRIFF	TGTGCAGCAAGCAGGGGAAGCAATAACAGAATCTTCTTT	TRAV10D		TRAJ31	TRAC	CASRAGGGQAPLF	TGTGCCAGCAGAGCGGGAGGGGGCCAGGCTCCGCTTTTT	TRBV13-3	TRBD1	TRBJ1-5	TRBC1
clonotype1024	clonotype1024_consensus_1952;clonotype1024_consensus_1951	1	1.8457e+16	CAVSMGGGSNAKLTF	TGTGCAGTGAGCATGGGGGGAGGAAGCAATGCAAAGCTAACCTTC	TRAV7-6		TRAJ42	TRAC	CASSPGTGDEQYF	TGTGCCAGCAGCCCCGGGACAGGGGACGAACAGTACTTC	TRBV13-3	TRBD1	TRBJ2-7	TRBC2
clonotype1025	clonotype1025_consensus_1954;clonotype1025_consensus_1953	1	1.8457e+16	CAASRNSGTYQRF	TGTGCTGCAAGTCGGAATTCTGGGACTTACCAGAGGTTT	TRAV5N-4		TRAJ13	TRAC	CASSDRSSYEQYF	TGTGCCAGCAGTGACAGAAGCTCCTATGAACAGTACTTC	TRBV13-3		TRBJ2-7	TRBC2
clonotype1026	clonotype1026_consensus_1956;clonotype1026_consensus_1955	1	1.8457e+16	CAVSAATASLGKLQF	TGTGCTGTGAGCGCAGCAACTGCCAGTTTGGGGAAACTGCAGTTT	TRAV9-1		TRAJ24	TRAC	CASSDGADAEQFF	TGTGCCAGCAGTGATGGGGCAGATGCTGAGCAGTTCTTC	TRBV13-3		TRBJ2-1	TRBC2
clonotype1027	clonotype1027_consensus_1958;clonotype1027_consensus_1959;clonotype1027_consensus_1957	1	1.8457e+16	CAATDYSNNRLTL;CAVSTGYSNNRLTL	TGTGCTGCAACGGACTACAGCAACAACAGACTTACTTTG;TGCGCAGTCAGTACCGGCTACAGCAACAACAGACTTACTTTG	TRAV5N-4;TRAV3N-3	;	TRAJ7;TRAJ7	TRAC;TRAC	CASSAGIYAEQFF	TGTGCCAGCAGTGCGGGGATCTATGCTGAGCAGTTCTTC	TRBV13-3		TRBJ2-1	TRBC2
clonotype1028	clonotype1028_consensus_1961;clonotype1028_consensus_1960	1	1.8457e+16	CAASDSAGNKLTF	TGTGCAGCAAGCGACAGTGCAGGGAACAAGCTAACTTTT	TRAV10N		TRAJ17	TRAC	CASSGGQDAEQFF	TGTGCCAGCAGTGGGGGACAGGATGCTGAGCAGTTCTTC	TRBV13-3	TRBD1	TRBJ2-1	TRBC2
clonotype1029	clonotype1029_consensus_1963;clonotype1029_consensus_1962	1	1.8457e+16	CALTRLSGSFNKLTF	TGTGCTTTGACCCGCCTATCTGGTAGCTTCAATAAGTTGACCTTT	TRAV12N-2		TRAJ4	TRAC	CASGEGTGDEQYF	TGTGCCAGCGGTGAGGGGACAGGGGATGAACAGTACTTC	TRBV13-2	TRBD1	TRBJ2-7	TRBC2
clonotype1030	clonotype1030_consensus_1965;clonotype1030_consensus_1964	1	1.8457e+16	CAVSYDTNAYKVIF	TGTGCTGTGAGCTATGACACAAATGCTTACAAAGTCATCTTT	TRAV9N-3		TRAJ30	TRAC	CASGDIGNTEVFF	TGTGCCAGCGGTGATATCGGAAACACAGAAGTCTTCTTT	TRBV13-2		TRBJ1-1	TRBC1
clonotype1031	clonotype1031_consensus_1967;clonotype1031_consensus_1966	1	1.8457e+16	CALILNSGTYQRF	TGCGCTCTGATCCTTAATTCTGGGACTTACCAGAGGTTT	TRAV6N-6		TRAJ13	TRAC	CASGDEGGDEQYF	TGTGCCAGCGGTGATGAAGGGGGTGATGAACAGTACTTC	TRBV13-2		TRBJ2-7	TRBC2
clonotype1032	clonotype1032_consensus_1970;clonotype1032_consensus_1968;clonotype1032_consensus_1969	1	1.8457e+16	CAVTVNMGYKLTF	TGCGCAGTCACCGTCAACATGGGCTACAAACTTACCTTC	TRAV3N-3		TRAJ9	TRAC	CASSDEGDTGQLYF;CASSLGLGENTLYF	TGTGCCAGCAGTGATGAGGGGGACACCGGGCAGCTCTACTTT;TGTGCCAGCAGTCTGGGACTGGGGGAGAACACCTTGTACTTT	TRBV13-1;TRBV13-1	;	TRBJ2-2;TRBJ2-4	TRBC2;TRBC2
clonotype1033	clonotype1033_consensus_1972;clonotype1033_consensus_1971	1	1.8457e+16	CAASEQGNSGTYQRF	TGTGCAGCTAGTGAGCAGGGGAATTCTGGGACTTACCAGAGGTTT	TRAV7D-4		TRAJ13	TRAC	CASSDTNSNERLFF	TGTGCCAGCAGTGATACAAATTCCAACGAAAGATTATTTTTC	TRBV13-1		TRBJ1-4	TRBC1
clonotype1034	clonotype1034_consensus_1974;clonotype1034_consensus_1973	1	1.8457e+16	CALSLNNYAQGLTF	TGTGCTCTGAGCCTCAATAACTATGCCCAGGGATTAACCTTC	TRAV9N-4		TRAJ26	TRAC	CASSDGTGDSDYTF	TGTGCCAGCAGTGATGGGACAGGGGACTCCGACTACACCTTC	TRBV13-1	TRBD1	TRBJ1-2	TRBC1
clonotype1035	clonotype1035_consensus_1977;clonotype1035_consensus_1975;clonotype1035_consensus_1976	1	1.8457e+16	CALSIPPNTGKLTF	TGTGCTCTGAGCATCCCCCCCAATACAGGCAAATTAACCTTT	TRAV9N-4		TRAJ27	TRAC	CASSDWDRGYEQYF;CASSRGLNSPLYF	TGTGCCAGCAGTGATTGGGACAGGGGATATGAACAGTACTTC;TGTGCTAGCAGCAGGGGGCTGAATTCGCCCCTCTACTTT	TRBV13-1;TRBV17	TRBD1;TRBD1	TRBJ2-7;TRBJ1-6	TRBC2;TRBC1
clonotype1036	clonotype1036_consensus_1979;clonotype1036_consensus_1978	1	1.8457e+16	CAVRSMNYNQGKLIF	TGTGCTGTGAGGAGCATGAATTATAACCAGGGGAAGCTTATCTTT	TRAV9-1		TRAJ23	TRAC	CASSGTANTGQLYF	TGTGCCAGCAGTGGGACAGCAAACACCGGGCAGCTCTACTTT	TRBV13-1		TRBJ2-2	TRBC2
clonotype1037	clonotype1037_consensus_1981;clonotype1037_consensus_1980	1	1.8457e+16	CALYNVGDNSKLIW	TGTGCTCTCTATAATGTTGGTGACAACAGTAAGCTGATTTGG	TRAV9N-4		TRAJ38	TRAC	CASRQGANTLYF	TGTGCCAGCAGACAGGGGGCGAATACGCTCTATTTT	TRBV10	TRBD1	TRBJ1-3	TRBC1
clonotype1038	clonotype1038_consensus_1983;clonotype1038_consensus_1982	1	1.8457e+16	CALSQGGRALIF	TGTGCTCTGAGTCAGGGAGGCAGAGCTCTGATATTT	TRAV12D-3		TRAJ15	TRAC	CASRQGTYEQYF	TGTGCCAGCAGACAGGGTACCTATGAACAGTACTTC	TRBV10		TRBJ2-7	TRBC2
clonotype1039	clonotype1039_consensus_1985;clonotype1039_consensus_1984	1	1.8457e+16	CSASNNYAQGLTF	TGCTCAGCAAGTAATAACTATGCCCAGGGATTAACCTTC	TRAV5-1		TRAJ26	TRAC	CASSSGQEGVFF	TGTGCCAGCAGCTCGGGACAGGAAGGAGTCTTCTTT	TRBV10	TRBD1	TRBJ1-1	TRBC1
clonotype1040	clonotype1040_consensus_1987;clonotype1040_consensus_1986	1	1.8457e+16	CAVLSGSFNKLTF	TGCGCAGTTCTATCTGGTAGCTTCAATAAGTTGACCTTT	TRAV3N-3		TRAJ4	TRAC	CGAREGLGNSPLYF	TGTGGTGCTAGAGAGGGTCTGGGTAATTCGCCCCTCTACTTT	TRBV20		TRBJ1-6	TRBC1
clonotype1041	clonotype1041_consensus_1989;clonotype1041_consensus_1988	1	1.8457e+16	CAVSLYNQGKLIF	TGCGCAGTCAGCCTTTATAACCAGGGGAAGCTTATCTTT	TRAV3N-3		TRAJ23	TRAC	CGAREQGSGNTLYF	TGTGGTGCTAGGGAACAGGGCTCTGGAAATACGCTCTATTTT	TRBV20	TRBD1	TRBJ1-3	TRBC1
clonotype1042	clonotype1042_consensus_1991;clonotype1042_consensus_1990	1	1.8457e+16	CAVSMGAGGYKVVF	TGTGCTGTGAGCATGGGGGCTGGAGGCTATAAAGTGGTCTTT	TRAV9N-3		TRAJ12	TRAC	CGARDGGRNTEVFF	TGTGGTGCTAGGGATGGGGGGAGAAACACAGAAGTCTTCTTT	TRBV20		TRBJ1-1	TRBC1
clonotype1043	clonotype1043_consensus_1993;clonotype1043_consensus_1992	1	1.8457e+16	CALSEGGNEKITF	TGTGCTTTGAGTGAAGGTGGAAATGAGAAAATAACTTTT	TRAV12-2		TRAJ48	TRAC	CGARGLGGYAEQFF	TGTGGTGCTAGGGGGCTGGGGGGGTATGCTGAGCAGTTCTTC	TRBV20	TRBD2	TRBJ2-1	TRBC2
clonotype1044	clonotype1044_consensus_1995;clonotype1044_consensus_1994	1	1.8457e+16	CASMSNYNVLYF	TGTGCTTCTATGTCTAATTACAACGTGCTTTACTTC	TRAV12-3		TRAJ21	TRAC	CGARVGLGGLEQYF	TGTGGTGCTAGGGTGGGACTGGGGGGGCTTGAACAGTACTTC	TRBV20	TRBD2	TRBJ2-7	TRBC2
clonotype1045	clonotype1045_consensus_1997;clonotype1045_consensus_1996	1	1.8457e+16	CAASMNYAQGLTF	TGTGCAGCAAGCATGAACTATGCCCAGGGATTAACCTTC	TRAV10D		TRAJ26	TRAC	CGASRRSSGNTLYF	TGTGGTGCTTCCCGACGGTCTTCTGGAAATACGCTCTATTTT	TRBV20		TRBJ1-3	TRBC1
clonotype1046	clonotype1046_consensus_1999;clonotype1046_consensus_1998	1	1.8457e+16	CVLSGASSGSWQLIF	TGTGTTTTGAGCGGTGCATCTTCTGGCAGCTGGCAACTCATCTTT	TRAV9-2		TRAJ22	TRAC	CASSRGGTEVFF	TGTGCTAGCAGTCGGGGGGGCACAGAAGTCTTCTTT	TRBV29		TRBJ1-1	TRBC1
clonotype1047	clonotype1047_consensus_2001;clonotype1047_consensus_2000	1	1.8457e+16	CSASILHMGYKLTF	TGCTCAGCAAGTATACTTCACATGGGCTACAAACTTACCTTC	TRAV5-1		TRAJ9	TRAC	CASSQDLGGEVFF	TGTGCCAGCAGCCAAGATCTGGGGGGGGAAGTCTTCTTT	TRBV5		TRBJ1-1	TRBC1
clonotype1048	clonotype1048_consensus_2003;clonotype1048_consensus_2002	1	1.8457e+16	CAASMNNAGAKLTF	TGTGCAGCAAGCATGAATAATGCAGGTGCCAAGCTCACATTC	TRAV10		TRAJ39	TRAC	CASSQGGGDTLYF	TGTGCCAGCAGCCAAGGTGGGGGTGACACCTTGTACTTT	TRBV5		TRBJ2-4	TRBC2
clonotype1049	clonotype1049_consensus_2006;clonotype1049_consensus_2004;clonotype1049_consensus_2005	1	1.8457e+16	CALSDPGMGYKLTF	TGTGCTTTGAGTGATCCGGGCATGGGCTACAAACTTACCTTC	TRAV12-2		TRAJ9	TRAC	CASSRDRDTEVFF;CASSTDTSQNTLYF	TGTGCCAGCAGCCGGGACAGGGACACAGAAGTCTTCTTT;TGTGCCAGCAGTACGGACACTAGTCAAAACACCTTGTACTTT	TRBV5;TRBV26	TRBD1;	TRBJ1-1;TRBJ2-4	TRBC1;TRBC2
clonotype1050	clonotype1050_consensus_2008;clonotype1050_consensus_2007	1	1.8457e+16	CAFVNTGNYKYVF	TGTGCTTTCGTTAATACAGGAAACTACAAATACGTCTTT	TRAV12D-3		TRAJ40	TRAC	CAWTLRRGNTEVFF	TGTGCCTGGACCCTGAGGAGGGGAAACACAGAAGTCTTCTTT	TRBV31		TRBJ1-1	TRBC1
clonotype1051	clonotype1051_consensus_2010;clonotype1051_consensus_2009	1	1.8457e+16	CALSFNTGNYKYVF	TGTGCTTTGAGTTTTAATACAGGAAACTACAAATACGTCTTT	TRAV12-2		TRAJ40	TRAC	CAWRTTSYNSPLYF	TGTGCCTGGAGGACAACTTCCTATAATTCGCCCCTCTACTTT	TRBV31		TRBJ1-6	TRBC1
clonotype1052	clonotype1052_consensus_2012;clonotype1052_consensus_2013;clonotype1052_consensus_2011	1	1.8457e+16	CAMREANYGSSGNKLIF;CAVRGYGSSGNKLIF	TGTGCTATGAGAGAGGCGAATTATGGGAGCAGTGGCAACAAGCTCATCTTT;TGTGCTGTGAGGGGGTATGGGAGCAGTGGCAACAAGCTCATCTTT	TRAV16N;TRAV9-4	;	TRAJ32;TRAJ32	TRAC;TRAC	CAWSNNLSNERLFF	TGTGCCTGGAGTAACAATCTTTCCAACGAAAGATTATTTTTC	TRBV31		TRBJ1-4	TRBC1
clonotype1053	clonotype1053_consensus_2015;clonotype1053_consensus_2014	1	1.8457e+16	CALRSSNTNKVVF	TGTGCTCTGAGGTCTTCCAATACCAACAAAGTCGTCTTT	TRAV12N-1		TRAJ34	TRAC	CAWSPGQNYAEQFF	TGTGCCTGGAGTCCGGGACAAAACTATGCTGAGCAGTTCTTC	TRBV31		TRBJ2-1	TRBC2
clonotype1054	clonotype1054_consensus_2017;clonotype1054_consensus_2016	1	1.8457e+16	CAARGRDMGYKLTF	TGTGCAGCAAGGGGGCGGGACATGGGCTACAAACTTACCTTC	TRAV10N		TRAJ9	TRAC	CAWVGLGFYAEQFF	TGTGCCTGGGTGGGACTGGGGTTCTATGCTGAGCAGTTCTTC	TRBV31		TRBJ2-1	TRBC2
clonotype1055	clonotype1055_consensus_2019;clonotype1055_consensus_2020;clonotype1055_consensus_2018	1	1.8457e+16	CAMERGTGGYKVVF;CVLSPASSGSWQLIF	TGTGCTATGGAACGAGGGACTGGAGGCTATAAAGTGGTCTTT;TGTGTTTTGAGTCCTGCATCTTCTGGCAGCTGGCAACTCATCTTT	TRAV13N-4;TRAV9-2	;	TRAJ12;TRAJ22	TRAC;TRAC	CASSSLYEQYF	TGTGCAAGCAGCTCCCTCTATGAACAGTACTTC	TRBV16		TRBJ2-7	TRBC2
clonotype1056	clonotype1056_consensus_2023;clonotype1056_consensus_2021;clonotype1056_consensus_2022	1	1.8457e+16	CALGEGYGNEKITF	TGTGCTCTGGGTGAAGGCTATGGAAATGAGAAAATAACTTTT	TRAV6D-6		TRAJ48	TRAC	CASSDVWGGAENTLYF;CASTGYTEVFF	TGTGCCAGCAGTGATGTCTGGGGGGGCGCGGAAAACACCTTGTACTTT;TGTGCCAGCACCGGGTACACAGAAGTCTTCTTT	TRBV13-3;TRBV26	TRBD2;	TRBJ2-4;TRBJ1-1	TRBC2;TRBC1
clonotype1057	clonotype1057_consensus_2025;clonotype1057_consensus_2024	1	1.8457e+16	CAASAADSNNRIFF	TGTGCTGCAAGTGCAGCGGATAGCAATAACAGAATCTTCTTT	TRAV5-4		TRAJ31	TRAC	CASSDGQKNTLYF	TGTGCCAGCAGTGACGGGCAGAAAAACACCTTGTACTTT	TRBV13-3		TRBJ2-4	TRBC2
clonotype1058	clonotype1058_consensus_2028;clonotype1058_consensus_2026;clonotype1058_consensus_2027	1	1.8457e+16	CALRDTNAYKVIF	TGTGCTCTGAGAGACACAAATGCTTACAAAGTCATCTTT	TRAV12-1		TRAJ30	TRAC	CARQSNNQAPLF;CASSDMGGSTLYF	TGTGCCAGACAGTCTAACAACCAGGCTCCGCTTTTT;TGTGCCAGCAGTGATATGGGGGGGAGCACCTTGTACTTT	TRBV19;TRBV13-3	;	TRBJ1-5;TRBJ2-4	TRBC1;TRBC2
clonotype1059	clonotype1059_consensus_2031;clonotype1059_consensus_2029;clonotype1059_consensus_2030	1	1.8457e+16	CALGEGYNQGKLIF	TGTGCTCTGGGTGAAGGGTATAACCAGGGGAAGCTTATCTTT	TRAV6D-6		TRAJ23	TRAC	CASSDESNERLFF;CASSFYRAEVFF	TGTGCCAGCAGTGATGAGAGCAACGAAAGATTATTTTTC;TGTGCCAGCAGTTTCTACAGGGCCGAAGTCTTCTTT	TRBV13-3;TRBV14	;	TRBJ1-4;TRBJ1-1	TRBC1;TRBC1
clonotype1060	clonotype1060_consensus_2033;clonotype1060_consensus_2032	1	1.8457e+16	CAASTDNYAQGLTF	TGTGCAGCAAGCACGGATAACTATGCCCAGGGATTAACCTTC	TRAV10N		TRAJ26	TRAC	CASDGGAQDTQYF	TGTGCCAGCGATGGGGGGGCGCAGGACACCCAGTACTTT	TRBV13-2		TRBJ2-5	TRBC2
clonotype1061	clonotype1061_consensus_2036;clonotype1061_consensus_2034;clonotype1061_consensus_2035	1	1.8457e+16	CAASRGTNAYKVIF	TGTGCAGCAAGCCGAGGGACAAATGCTTACAAAGTCATCTTT	TRAV10		TRAJ30	TRAC	CASSLSEGRLAGQLYF;CASSSGTGGVEVFF	TGTGCCAGCAGTCTGTCGGAGGGCAGGTTGGCCGGGCAGCTCTACTTT;TGTGCCAGCAGCTCCGGGACAGGGGGCGTAGAAGTCTTCTTT	TRBV26;TRBV13-1	;TRBD1	TRBJ2-2;TRBJ1-1	TRBC2;TRBC1
clonotype1062	clonotype1062_consensus_2038;clonotype1062_consensus_2037	1	1.8457e+16	CVLGDLSSSFSKLVF	TGTGTTCTGGGTGATCTCTCCTCCTCCTTCAGCAAGCTGGTGTTT	TRAV6-2		TRAJ50	TRAC	CASRDNSYNSPLYF	TGTGCCAGCAGGGACAATTCCTATAATTCGCCCCTCTACTTT	TRBV13-1		TRBJ1-6	TRBC1
clonotype1063	clonotype1063_consensus_2040;clonotype1063_consensus_2039	1	1.8457e+16	CALVNTNTGKLTF	TGTGCTCTGGTTAACACCAATACAGGCAAATTAACCTTT	TRAV6-4		TRAJ27	TRAC	CASSLDSLNTEVFF	TGTGCCAGCAGTCTGGACAGCTTAAACACAGAAGTCTTCTTT	TRBV13-1		TRBJ1-1	TRBC1
clonotype1064	clonotype1064_consensus_2042;clonotype1064_consensus_2041	1	1.8457e+16	CVLAPASSGSWQLIF	TGTGTTCTGGCCCCTGCATCTTCTGGCAGCTGGCAACTCATCTTT	TRAV6-2		TRAJ22	TRAC	CASSDPGSNERLFF	TGTGCCAGCAGTGATCCGGGGTCCAACGAAAGATTATTTTTC	TRBV13-1		TRBJ1-4	TRBC1
clonotype1065	clonotype1065_consensus_2044;clonotype1065_consensus_2043	1	1.8457e+16	CALWEHNYNVLYF	TGTGCTCTCTGGGAGCATAATTACAACGTGCTTTACTTC	TRAV15-1-DV6-1		TRAJ21	TRAC	CASSDEGANTEVFF	TGTGCCAGCAGTGATGAGGGGGCGAACACAGAAGTCTTCTTT	TRBV13-1		TRBJ1-1	TRBC1
clonotype1066	clonotype1066_consensus_2046;clonotype1066_consensus_2045	1	1.8457e+16	CALHNNAGAKLTF	TGTGCTCTCCATAATAATGCAGGTGCCAAGCTCACATTC	TRAV12-3		TRAJ39	TRAC	CASSDASNQDTQYF	TGTGCCAGCAGTGATGCCAGTAACCAAGACACCCAGTACTTT	TRBV13-1		TRBJ2-5	TRBC2
clonotype1067	clonotype1067_consensus_2048;clonotype1067_consensus_2047	1	1.8457e+16	CAVSADYNQGKLIF	TGCGCAGTCAGTGCAGATTATAACCAGGGGAAGCTTATCTTT	TRAV3N-3		TRAJ23	TRAC	CASSDAGNYAEQFF	TGTGCCAGCAGTGATGCCGGGAACTATGCTGAGCAGTTCTTC	TRBV13-1		TRBJ2-1	TRBC2
clonotype1068	clonotype1068_consensus_2051;clonotype1068_consensus_2049;clonotype1068_consensus_2050	1	1.8457e+16	CAVSRGITGNTGKLIF	TGTGCAGTGAGCCGGGGGATAACAGGCAATACCGGAAAACTCATCTTT	TRAV7-5		TRAJ37	TRAC	CASSDWTSAETLYF;CAWSRRDNSNERLFF	TGTGCCAGCAGTGATTGGACTAGTGCAGAAACGCTGTATTTT;TGTGCCTGGAGTCGCCGGGACAATTCCAACGAAAGATTATTTTTC	TRBV13-1;TRBV31	;	TRBJ2-3;TRBJ1-4	TRBC2;TRBC1
clonotype1069	clonotype1069_consensus_2053;clonotype1069_consensus_2052	1	1.8457e+16	CALGTNYNVLYF	TGTGCTCTGGGTACGAATTACAACGTGCTTTACTTC	TRAV6N-7		TRAJ21	TRAC	CASSGTPNNSPLYF	TGTGCCAGCAGTGGGACACCTAATAATTCGCCCCTCTACTTT	TRBV13-1		TRBJ1-6	TRBC1
clonotype1070	clonotype1070_consensus_2055;clonotype1070_consensus_2054	1	1.8457e+16	CALGDSNYQLIW	TGTGCTCTGGGGGATAGCAACTATCAGTTGATCTGG	TRAV6N-7		TRAJ33	TRAC	CASSFQNSDYTF	TGTGCCAGCAGCTTTCAAAACTCCGACTACACCTTC	TRBV10		TRBJ1-2	TRBC1
clonotype1071	clonotype1071_consensus_2058;clonotype1071_consensus_2056;clonotype1071_consensus_2057	1	1.8457e+16	CALPNTGGLSGKLTF	TGTGCTCTCCCGAATACTGGAGGACTAAGTGGTAAATTAACATTC	TRAV6D-6		TRAJ2	TRAC	CASSLDQDTQYF;CASSQTGGEQYF	TGTGCCAGCAGCCTCGACCAAGACACCCAGTACTTT;TGTGCTAGCAGTCAGACAGGTGGTGAACAGTACTTC	TRBV3;TRBV29	;	TRBJ2-5;TRBJ2-7	TRBC2;TRBC2
clonotype1072	clonotype1072_consensus_2060;clonotype1072_consensus_2059	1	1.8457e+16	CVVGDRGSALGRLHF	TGTGTGGTGGGCGATAGAGGTTCAGCCTTAGGGAGGCTGCATTTT	TRAV11		TRAJ18	TRAC	CASSLNSYEQYF	TGTGCTAGCAGTTTAAACAGCTATGAACAGTACTTC	TRBV29		TRBJ2-7
clonotype1073	clonotype1073_consensus_2062;clonotype1073_consensus_2061	1	1.8457e+16	CALSETGANTGKLTF	TGTGCTTTGAGTGAGACTGGAGCTAACACTGGAAAGCTCACGTTT	TRAV12-2		TRAJ52	TRAC	CASSLSSGRVFF	TGTGCTAGCAGTTTATCTTCAGGGCGGGTCTTCTTT	TRBV29		TRBJ1-1	TRBC1
clonotype1074	clonotype1074_consensus_2065;clonotype1074_consensus_2066;clonotype1074_consensus_2063;clonotype1074_consensus_2064	1	1.8457e+16	CALGRMNYNQGKLIF;CALSENNYAQGLTF	TGTGCTCTGGGGCGAATGAATTATAACCAGGGGAAGCTTATCTTT;TGTGCTCTGAGTGAAAATAACTATGCCCAGGGATTAACCTTC	TRAV6D-6;TRAV12D-3	;	TRAJ23;TRAJ26	TRAC;TRAC	CASSLVTANTEVFF;CAWSPGDSAETLYF	TGTGCCAGCAGCTTAGTGACAGCAAACACAGAAGTCTTCTTT;TGTGCCTGGAGTCCTGGGGATAGTGCAGAAACGCTGTATTTT	TRBV3;TRBV31	;	TRBJ1-1;TRBJ2-3	TRBC1;TRBC2
clonotype1075	clonotype1075_consensus_2069;clonotype1075_consensus_2067;clonotype1075_consensus_2068	1	1.8457e+16	CVVGDRGSALGRLHF	TGTGTGGTGGGCGATAGAGGTTCAGCCTTAGGGAGGCTGCATTTT	TRAV11		TRAJ18	TRAC	CASRGHLNYAEQFF;CAWSLPDSNQAPLF	TGTGCCAGCAGGGGCCATCTTAACTATGCTGAGCAGTTCTTC;TGTGCCTGGAGTCTACCGGACAGCAACCAGGCTCCGCTTTTT	TRBV13-1;TRBV31	;	TRBJ2-1;TRBJ1-5	TRBC2;
clonotype1076	clonotype1076_consensus_2072;clonotype1076_consensus_2070;clonotype1076_consensus_2071	1	1.8457e+16	CAMREGGSNYKLTF	TGTGCTATGAGAGAGGGAGGCAGCAATTACAAACTGACATTT	TRAV16		TRAJ53	TRAC	CASGENWGSQNTLYF;CAWSLGGLEDTQYF	TGTGCCAGCGGTGAGAACTGGGGCAGTCAAAACACCTTGTACTTT;TGTGCCTGGAGTCTAGGGGGCCTCGAAGACACCCAGTACTTT	TRBV12-2+TRBV13-2;TRBV31	;	TRBJ2-4;TRBJ2-5	TRBC2;TRBC2
clonotype1077	clonotype1077_consensus_2074;clonotype1077_consensus_2073	1	1.8457e+16	CALGDGSGTYQRF	TGTGCTCTGGGTGATGGGTCTGGGACTTACCAGAGGTTT	TRAV6N-7		TRAJ13	TRAC	CAWSFGTGDTEVFF	TGTGCCTGGAGTTTCGGGACAGGGGACACAGAAGTCTTCTTT	TRBV31	TRBD1	TRBJ1-1	TRBC1
clonotype1078	clonotype1078_consensus_2076;clonotype1078_consensus_2075	1	1.8457e+16	CALDRTGGYKVVF	TGTGCTCTGGACAGGACTGGAGGCTATAAAGTGGTCTTT	TRAV6N-7		TRAJ12	TRAC	CASSLPAEQFF	TGTGCCAGCAGCTTACCGGCTGAGCAGTTCTTC	TRBV3		TRBJ2-1	TRBC2
clonotype1079	clonotype1079_consensus_2078;clonotype1079_consensus_2077	1	1.8457e+16	CAMSPSSGQKLVF	TGTGCTATGAGCCCTTCAAGTGGCCAGAAGCTGGTTTTT	TRAV16D-DV11		TRAJ16	TRAC	CASSLSQNYTF	TGTGCCAGCAGCTTGAGTCAGAACTACACCTTC	TRBV3		TRBJ1-2	TRBC1
clonotype1080	clonotype1080_consensus_2080;clonotype1080_consensus_2079	1	1.8457e+16	CALAPDSNYQLIW	TGTGCTCTGGCCCCCGATAGCAACTATCAGTTGATCTGG	TRAV6N-7		TRAJ33	TRAC	CASSPGGEQYF	TGTGCCAGCAGTCCAGGGGGCGAACAGTACTTC	TRBV14	TRBD1	TRBJ2-7	TRBC2
clonotype1081	clonotype1081_consensus_2082;clonotype1081_consensus_2081	1	1.8457e+16	CAAKESSSSFSKLVF	TGTGCTGCAAAGGAGTCATCCTCCTCCTTCAGCAAGCTGGTGTTT	TRAV5-4		TRAJ50	TRAC	CASTQTASYEQYF	TGTGCCAGCACCCAGACAGCGTCCTATGAACAGTACTTC	TRBV13-3		TRBJ2-7	TRBC2
clonotype1082	clonotype1082_consensus_2084;clonotype1082_consensus_2083	1	1.8457e+16	CALSPSSSFSKLVF	TGTGCTCTGAGTCCATCCTCCTCCTTCAGCAAGCTGGTGTTT	TRAV12N-1		TRAJ50	TRAC	CASTPQGAGEQYF	TGTGCCAGCACCCCCCAGGGGGCGGGCGAACAGTACTTC	TRBV13-3		TRBJ2-7	TRBC2
clonotype1083	clonotype1083_consensus_2086;clonotype1083_consensus_2085	1	1.8457e+16	CAMREPEGADRLTF	TGTGCTATGAGAGAACCCGAAGGTGCAGATAGACTCACCTTT	TRAV16		TRAJ45	TRAC	CASSELGGLEQYF	TGTGCCAGCAGTGAATTGGGGGGGCTTGAACAGTACTTC	TRBV13-3	TRBD2	TRBJ2-7	TRBC2
clonotype1084	clonotype1084_consensus_2088;clonotype1084_consensus_2087	1	1.8457e+16	CSASPPSSGSWQLIF	TGCTCAGCAAGTCCCCCCTCTTCTGGCAGCTGGCAACTCATCTTT	TRAV5-1		TRAJ22	TRAC	CASSDRGPYEQYF	TGTGCCAGCAGTGACAGGGGGCCGTATGAACAGTACTTC	TRBV13-3	TRBD1	TRBJ2-7	TRBC2
clonotype1085	clonotype1085_consensus_2090;clonotype1085_consensus_2089	1	1.8457e+16	CALVETGGNNKLTF	TGTGCTCTGGTTGAAACTGGAGGCAATAATAAGCTGACTTTT	TRAV6-4		TRAJ56	TRAC	CASSDSSQNTLYF	TGTGCCAGCAGTGACTCTAGTCAAAACACCTTGTACTTT	TRBV13-3		TRBJ2-4	TRBC2
clonotype1086	clonotype1086_consensus_2092;clonotype1086_consensus_2091	1	1.8457e+16	CALSRDRGSALGRLHF	TGTGCTCTGAGCCGTGATAGAGGTTCAGCCTTAGGGAGGCTGCATTTT	TRAV9N-4		TRAJ18	TRAC	CASSETFSYEQYF	TGTGCCAGCAGTGAGACATTCTCCTATGAACAGTACTTC	TRBV13-3		TRBJ2-7	TRBC2
clonotype1087	clonotype1087_consensus_2094;clonotype1087_consensus_2093	1	1.8457e+16	CVVGDRGSALGRLHF	TGTGTGGTGGGAGATAGAGGTTCAGCCTTAGGGAGGCTGCATTTT	TRAV11		TRAJ18	TRAC	CASSDGGNSDYTF	TGTGCCAGCAGTGATGGGGGGAACTCCGACTACACCTTC	TRBV13-3		TRBJ1-2	TRBC1
clonotype1088	clonotype1088_consensus_2096;clonotype1088_consensus_2095	1	1.8457e+16	CALSDLYNQGKLIF	TGTGCTCTGAGTGATCTTTATAACCAGGGGAAGCTTATCTTT	TRAV12-3		TRAJ23	TRAC	CASSDSGNSDYTF	TGTGCCAGCAGTGATTCAGGGAACTCCGACTACACCTTC	TRBV13-3		TRBJ1-2	TRBC1
clonotype1089	clonotype1089_consensus_2098;clonotype1089_consensus_2097	1	1.8457e+16	CALGGSNYNVLYF	TGTGCTCTGGGTGGGTCTAATTACAACGTGCTTTACTTC	TRAV6N-7		TRAJ21	TRAC	CASSGTANTEVFF	TGTGCCAGCAGTGGGACAGCAAACACAGAAGTCTTCTTT	TRBV13-3		TRBJ1-1	TRBC1
clonotype1090	clonotype1090_consensus_2101;clonotype1090_consensus_2099;clonotype1090_consensus_2100	1	1.8457e+16	CVVGDRGSALGRLHF	TGTGTGGTGGGCGATAGAGGTTCAGCCTTAGGGAGGCTGCATTTT	TRAV11		TRAJ18	TRAC	CASSGISQNTLYF;CASSYRDKDTGQLYF	TGTGCCAGCAGTGGGATTAGTCAAAACACCTTGTACTTT;TGTGCCAGCAGCTACAGGGATAAGGACACCGGGCAGCTCTACTTT	TRBV13-3;TRBV3	;	TRBJ2-4;TRBJ2-2	TRBC2;TRBC2
clonotype1091	clonotype1091_consensus_2104;clonotype1091_consensus_2102;clonotype1091_consensus_2103	1	1.8457e+16	CVVGDRGSALGRLHF	TGTGTGGTGGGTGATAGAGGTTCAGCCTTAGGGAGGCTGCATTTT	TRAV11		TRAJ18	TRAC	CASGDAHGGSSQNTLYF;CASGEGANTEVFF	TGTGCCAGCGGTGATGCACATGGGGGGTCTAGTCAAAACACCTTGTACTTT;TGTGCCAGCGGTGAAGGTGCAAACACAGAAGTCTTCTTT	TRBV12-2+TRBV13-2;TRBV13-2	;	TRBJ2-4;TRBJ1-1	TRBC2;TRBC1
clonotype1092	clonotype1092_consensus_2106;clonotype1092_consensus_2105	1	1.8457e+16	CALSDRYNQGKLIF	TGTGCTCTGAGTGATCGGTATAACCAGGGGAAGCTTATCTTT	TRAV12D-3		TRAJ23	TRAC	CASSETINQDTQYF	TGTGCCAGCAGTGAGACAATTAACCAAGACACCCAGTACTTT	TRBV13-1		TRBJ2-5	TRBC2
clonotype1093	clonotype1093_consensus_2108;clonotype1093_consensus_2107	1	1.8457e+16	CVVGDRGSALGRLHF	TGTGTGGTGGGGGATAGAGGTTCAGCCTTAGGGAGGCTGCATTTT	TRAV11		TRAJ18	TRAC	CASSDRYSAETLYF	TGTGCCAGCAGTGATAGATATAGTGCAGAAACGCTGTATTTT	TRBV13-1		TRBJ2-3	TRBC2
clonotype1094	clonotype1094_consensus_2110;clonotype1094_consensus_2109	1	1.8457e+16	CVVGDRGSALGRLHF	TGTGTGGTGGGTGATAGAGGTTCAGCCTTAGGGAGGCTGCATTTT	TRAV11		TRAJ18	TRAC	CASSDGGGALEQYF	TGTGCCAGCAGTGATGGTGGGGGGGCGCTGGAACAGTACTTC	TRBV13-1		TRBJ2-7	TRBC2
clonotype1095	clonotype1095_consensus_2112;clonotype1095_consensus_2111	1	1.8457e+16	CAASPNNNAGAKLTF	TGTGCTGCAAGCCCTAATAATAATGCAGGTGCCAAGCTCACATTC	TRAV5-4		TRAJ39	TRAC	CASSAGTGGYEQYF	TGTGCCAGCAGTGCCGGGACTGGGGGGTATGAACAGTACTTC	TRBV13-1		TRBJ2-7	TRBC2
clonotype1096	clonotype1096_consensus_2114;clonotype1096_consensus_2113	1	1.8457e+16	CALTPGTGGYKVVF	TGTGCTCTGACTCCCGGGACTGGAGGCTATAAAGTGGTCTTT	TRAV12D-3		TRAJ12	TRAC	CASSADANTGQLYF	TGTGCCAGCAGTGCGGATGCAAACACCGGGCAGCTCTACTTT	TRBV13-1		TRBJ2-2	TRBC2
clonotype1097	clonotype1097_consensus_2116;clonotype1097_consensus_2115	1	1.8457e+16	CAASNSGGSNYKLTF	TGTGCTGCAAGTAACAGTGGAGGCAGCAATTACAAACTGACATTT	TRAV5-4		TRAJ53	TRAC	CASSGTGGTYEQYF	TGTGCCAGCAGTGGAACAGGGGGTACCTATGAACAGTACTTC	TRBV13-1	TRBD1	TRBJ2-7	TRBC2
clonotype1098	clonotype1098_consensus_2118;clonotype1098_consensus_2117	1	1.8457e+16	CALSDRHMGYKLTF	TGTGCTCTGAGTGATCGGCACATGGGCTACAAACTTACCTTC	TRAV12D-3		TRAJ9	TRAC	CASSGTTANSDYTF	TGTGCCAGCAGTGGGACAACTGCAAACTCCGACTACACCTTC	TRBV13-1		TRBJ1-2	TRBC1
clonotype1099	clonotype1099_consensus_2120;clonotype1099_consensus_2119	1	1.8457e+16	CALGHNAGAKLTF	TGTGCTCTGGGGCATAATGCAGGTGCCAAGCTCACATTC	TRAV6N-7		TRAJ39	TRAC	CASSGGTGGERLFF	TGTGCCAGCAGTGGGGGGACAGGGGGCGAAAGATTATTTTTC	TRBV13-1	TRBD1	TRBJ1-4	TRBC1
clonotype1100	clonotype1100_consensus_2122;clonotype1100_consensus_2121	1	1.8457e+16	CAARNSGGSNYKLTF	TGTGCAGCAAGGAACAGTGGAGGCAGCAATTACAAACTGACATTT	TRAV10		TRAJ53	TRAC	CASRESQNTLYF	TGTGCCAGCCGGGAAAGTCAAAACACCTTGTACTTT	TRBV2		TRBJ2-4	TRBC2
clonotype1101	clonotype1101_consensus_2124;clonotype1101_consensus_2123	1	1.8457e+16	CAASVYGSSGNKLIF	TGTGCTGCAAGTGTTTATGGGAGCAGTGGCAACAAGCTCATCTTT	TRAV5-4		TRAJ32	TRAC	CASSYPGYEQYF	TGTGCCAGCAGCTATCCCGGCTATGAACAGTACTTC	TRBV10		TRBJ2-7	TRBC2
clonotype1102	clonotype1102_consensus_2126;clonotype1102_consensus_2125	1	1.8457e+16	CALGKASSGSWQLIF	TGTGCTCTGGGGAAAGCATCTTCTGGCAGCTGGCAACTCATCTTT	TRAV6D-6		TRAJ22	TRAC	CSSSQGERLFF	TGCTCCAGCAGTCAAGGCGAAAGATTATTTTTC	TRBV23		TRBJ1-4	TRBC1
clonotype1103	clonotype1103_consensus_2129;clonotype1103_consensus_2130;clonotype1103_consensus_2127;clonotype1103_consensus_2128	1	1.8457e+16	CALGPSTSSGQKLVF;CAVRPLNNYAQGLTF	TGTGCTCTGGGTCCCTCAACTTCAAGTGGCCAGAAGCTGGTTTTT;TGCGCAGTCAGGCCCCTTAATAACTATGCCCAGGGATTAACCTTC	TRAV6D-6;TRAV3N-3	;	TRAJ16;TRAJ26	TRAC;TRAC	CSSRDSANTGQLYF;CTCSADGGGNERLFF	TGTAGTTCTAGGGACAGTGCAAACACCGGGCAGCTCTACTTT;TGCACCTGCAGTGCAGATGGGGGAGGCAACGAAAGATTATTTTTC	TRBV30;TRBV1	;	TRBJ2-2;TRBJ1-4	TRBC2;TRBC1
clonotype1104	clonotype1104_consensus_2132;clonotype1104_consensus_2131	1	1.8457e+16	CALEGRTGANTGKLTF	TGTGCACTGGAGGGCCGCACTGGAGCTAACACTGGAAAGCTCACGTTT	TRAV17		TRAJ52	TRAC	CGAREGTGNPDYTF	TGTGGTGCTAGGGAAGGGACAGGGAACCCCGACTACACCTTC	TRBV20	TRBD1	TRBJ1-2	TRBC1
clonotype1105	clonotype1105_consensus_2135;clonotype1105_consensus_2136;clonotype1105_consensus_2133;clonotype1105_consensus_2134	1	1.8457e+16	CAASGGENQGGSAKLIF;CVVGDRGSALGRLHF	TGTGCTGCAAGTGGAGGGGAGAATCAAGGAGGGTCTGCGAAGCTCATCTTT;TGTGTGGTGGGAGATAGAGGTTCAGCCTTAGGGAGGCTGCATTTT	TRAV5-4;TRAV11	;	TRAJ57;TRAJ18	TRAC;TRAC	CARSAGEDAEQFF;CGASLRDSSYEQYF	TGTGCCCGCTCTGCGGGGGAAGATGCTGAGCAGTTCTTC;TGTGGTGCTAGTCTCCGGGACAGCTCCTATGAACAGTACTTC	TRBV12-2+TRBV13-2;TRBV20	;	TRBJ2-1;TRBJ2-7	TRBC2;TRBC2
clonotype1106	clonotype1106_consensus_2138;clonotype1106_consensus_2137	1	1.8457e+16	CALSDRYSNNRLTL	TGTGCTCTGAGTGATCGCTACAGCAACAACAGACTTACTTTG	TRAV12-3		TRAJ7	TRAC	CGAGPGANTGQLYF	TGTGGTGCTGGCCCGGGAGCAAACACCGGGCAGCTCTACTTT	TRBV20		TRBJ2-2	TRBC2
clonotype1107	clonotype1107_consensus_2140;clonotype1107_consensus_2139	1	1.8457e+16	CALSDRNNAGAKLTF	TGTGCTCTGAGTGATCGTAATAATGCAGGTGCCAAGCTCACATTC	TRAV12D-3		TRAJ39	TRAC	CASSQTTNTEVFF	TGTGCCAGCAGCCAAACAACAAACACAGAAGTCTTCTTT	TRBV5		TRBJ1-1	TRBC1
clonotype1108	clonotype1108_consensus_2142;clonotype1108_consensus_2141	1	1.8457e+16	CALSPNSGGSNAKLTF	TGTGCTTTGAGTCCTAATTCTGGAGGAAGCAATGCAAAGCTAACCTTC	TRAV12-2		TRAJ42	TRAC	CASSQDWVNTLYF	TGTGCCAGCAGCCAAGATTGGGTAAACACCTTGTACTTT	TRBV5		TRBJ2-4	TRBC2
clonotype1109	clonotype1109_consensus_2144;clonotype1109_consensus_2143	1	1.8457e+16	CALWEPAGNAYKVIF	TGTGCTCTCTGGGAGCCGGCCGGAAATGCTTACAAAGTCATCTTT	TRAV15-1-DV6-1		TRAJ30	TRAC	CASSPGQVTEVFF	TGTGCCAGCAGCCCGGGACAGGTCACAGAAGTCTTCTTT	TRBV5	TRBD1	TRBJ1-1	TRBC1
clonotype1110	clonotype1110_consensus_2146;clonotype1110_consensus_2145	1	1.8457e+16	CAMRDNNMGYKLTF	TGTGCTATGAGAGACAACAACATGGGCTACAAACTTACCTTC	TRAV16D-DV11		TRAJ9	TRAC	CASSGDGNTEVFF	TGTGCCAGCAGCGGGGACGGAAACACAGAAGTCTTCTTT	TRBV5		TRBJ1-1	TRBC1
clonotype1111	clonotype1111_consensus_2148;clonotype1111_consensus_2147	1	1.8457e+16	CALGDFANTGKLTF	TGTGCTCTGGGTGATTTCGCCAATACAGGCAAATTAACCTTT	TRAV6N-7		TRAJ27	TRAC	CASSTGDERLFF	TGTGCTAGCAGTACAGGGGACGAAAGATTATTTTTC	TRBV17	TRBD1	TRBJ1-4	TRBC1
clonotype1112	clonotype1112_consensus_2151;clonotype1112_consensus_2149;clonotype1112_consensus_2150	1	1.8457e+16	CAMREGVGDNSKLIW	TGTGCTATGAGAGAGGGTGTTGGTGACAACAGTAAGCTGATTTGG	TRAV16		TRAJ38	TRAC	CASSLVGEQYF;CASSPGQRNSDYTF	TGTGCAAGCAGCTTAGTTGGGGAACAGTACTTC;TGTGCAAGCAGCCCGGGACAGCGAAACTCCGACTACACCTTC	TRBV16;TRBV16	;	TRBJ2-7;TRBJ1-2	TRBC2;TRBC1
clonotype1113	clonotype1113_consensus_2153;clonotype1113_consensus_2152	1	1.8457e+16	CALALMNTEGADRLTF	TGTGCTCTGGCACTTATGAATACAGAAGGTGCAGATAGACTCACCTTT	TRAV6D-6		TRAJ45	TRAC	CASSPGQGLEQYF	TGTGCCAGCAGCCCGGGACAGGGGCTGGAACAGTACTTC	TRBV13-3	TRBD1	TRBJ2-7	TRBC2
clonotype1114	clonotype1114_consensus_2156;clonotype1114_consensus_2154;clonotype1114_consensus_2155	1	1.8457e+16	CALSDRDSGYNKLTF	TGTGCTCTGAGTGATCGAGACTCGGGATACAACAAACTCACTTTT	TRAV12D-3		TRAJ11	TRAC	CASSDREGSDYTF;CASSVWGEDTQYF	TGTGCCAGCAGTGACAGGGAAGGCTCCGACTACACCTTC;TGTGCCAGCAGTGTCTGGGGGGAAGACACCCAGTACTTT	TRBV13-3;TRBV13-3	;	TRBJ1-2;TRBJ2-5	TRBC1;TRBC2
clonotype1115	clonotype1115_consensus_2159;clonotype1115_consensus_2157;clonotype1115_consensus_2158	1	1.8457e+16	CALSDRDQGGRALIF	TGTGCTCTGAGTGATCGAGACCAGGGAGGCAGAGCTCTGATATTT	TRAV12D-3		TRAJ15	TRAC	CASSGSNQDTQYF;CTCSAGTGEQAPLF	TGTGCCAGCAGTGGATCTAACCAAGACACCCAGTACTTT;TGCACCTGCAGTGCAGGGACAGGGGAACAGGCTCCGCTTTTT	TRBV13-3;TRBV1	;TRBD1	TRBJ2-5;TRBJ1-5	TRBC2;TRBC1
clonotype1116	clonotype1116_consensus_2161;clonotype1116_consensus_2160	1	1.8457e+16	CALGNVGDNSKLIW	TGTGCTCTGGGTAATGTTGGTGACAACAGTAAGCTGATTTGG	TRAV6N-7		TRAJ38	TRAC	CASSPGQGNTEVFF	TGTGCCAGCAGTCCGGGACAGGGAAACACAGAAGTCTTCTTT	TRBV13-1	TRBD1	TRBJ1-1	TRBC1
clonotype1117	clonotype1117_consensus_2163;clonotype1117_consensus_2162	1	1.8457e+16	CALSPITGNTGKLIF	TGTGCTCTGAGTCCCATAACAGGCAATACCGGAAAACTCATCTTT	TRAV12-1		TRAJ37	TRAC	CASSDWGIAETLYF	TGTGCCAGCAGTGACTGGGGGATTGCAGAAACGCTGTATTTT	TRBV13-1		TRBJ2-3	TRBC2
clonotype1118	clonotype1118_consensus_2165;clonotype1118_consensus_2164	1	1.8457e+16	CALSDRDNMGYKLTF	TGTGCTCTGAGTGATCGGGACAACATGGGCTACAAACTTACCTTC	TRAV12D-3		TRAJ9	TRAC	CASSDALGGYEQYF	TGTGCCAGCAGTGATGCCCTGGGGGGGTATGAACAGTACTTC	TRBV13-1		TRBJ2-7	TRBC2
clonotype1119	clonotype1119_consensus_2167;clonotype1119_consensus_2166	1	1.8457e+16	CALSDMNTEGADRLTF	TGTGCTTTGAGTGATATGAATACAGAAGGTGCAGATAGACTCACCTTT	TRAV12-2		TRAJ45	TRAC	CASSDAVNQDTQYF	TGTGCCAGCAGTGATGCGGTTAACCAAGACACCCAGTACTTT	TRBV13-1		TRBJ2-5	TRBC2
clonotype1120	clonotype1120_consensus_2170;clonotype1120_consensus_2168;clonotype1120_consensus_2169	1	1.8457e+16	CALSVSGGSNAKLTF	TGTGCTCTGAGTGTCTCTGGAGGAAGCAATGCAAAGCTAACCTTC	TRAV12-3		TRAJ42	TRAC	CASSDGGGQDTQYF;CTCSVRDRGNSDYTF	TGTGCCAGCAGTGATGGAGGGGGCCAAGACACCCAGTACTTT;TGCACCTGCAGTGTCCGGGACAGGGGAAACTCCGACTACACCTTC	TRBV13-1;TRBV1	;TRBD1	TRBJ2-5;TRBJ1-2	TRBC2;TRBC1
clonotype1121	clonotype1121_consensus_2172;clonotype1121_consensus_2171	1	1.8457e+16	CAVSGPRGYSNNRLTL	TGCGCAGTCAGTGGACCTAGAGGCTACAGCAACAACAGACTTACTTTG	TRAV3N-3		TRAJ7	TRAC	CASSGGINTGQLYF	TGTGCCAGCAGTGGGGGGATAAACACCGGGCAGCTCTACTTT	TRBV13-1		TRBJ2-2	TRBC2
clonotype1122	clonotype1122_consensus_2175;clonotype1122_consensus_2173;clonotype1122_consensus_2174	1	1.8457e+16	CAASRDTGANTGKLTF	TGTGCAGCAAGCAGGGACACTGGAGCTAACACTGGAAAGCTCACGTTT	TRAV10D		TRAJ52	TRAC	CASSSLWGGYAEQFF;CGARATGKGNTLYF	TGTGCCAGCAGCTCCCTCTGGGGGGGGTATGCTGAGCAGTTCTTC;TGTGGTGCTAGGGCGACAGGGAAGGGAAATACGCTCTATTTT	TRBV3;TRBV20	;	TRBJ2-1;TRBJ1-3	TRBC2;TRBC1
clonotype1123	clonotype1123_consensus_2177;clonotype1123_consensus_2176	1	1.8457e+16	CAMRERTGNTGKLIF	TGTGCTATGAGAGAGAGGACAGGCAATACCGGAAAACTCATCTTT	TRAV16N		TRAJ37	TRAC	CASSLSAAEVFF	TGTGCTAGCAGTTTATCTGCAGCAGAAGTCTTCTTT	TRBV29		TRBJ1-1	TRBC1
clonotype1124	clonotype1124_consensus_2180;clonotype1124_consensus_2178;clonotype1124_consensus_2179	1	1.8457e+16	CAMREGSSGSWQLIF	TGTGCTATGAGAGAGGGATCTTCTGGCAGCTGGCAACTCATCTTT	TRAV16N		TRAJ22	TRAC	CASSTGTGTNERLFF;CAWVLGGLAETLYF	TGTGCCAGCAGTACCGGGACAGGGACCAACGAAAGATTATTTTTC;TGTGCCTGGGTACTGGGGGGGCTCGCAGAAACGCTGTATTTT	TRBV19;TRBV31	TRBD1;TRBD2	TRBJ1-4;TRBJ2-3	TRBC1;TRBC2
clonotype1125	clonotype1125_consensus_2182;clonotype1125_consensus_2181	1	1.8457e+16	CAMREGGTASLGKLQF	TGTGCTATGAGAGAGGGCGGGACTGCCAGTTTGGGGAAACTGCAGTTT	TRAV16N		TRAJ24	TRAC	CASSRGHYEQYF	TGTGCTAGCAGTAGAGGACACTATGAACAGTACTTC	TRBV17		TRBJ2-7	TRBC2
clonotype1126	clonotype1126_consensus_2184;clonotype1126_consensus_2183	1	1.8457e+16	CAMREGGTGGYKVVF	TGTGCTATGAGAGAGGGTGGGACTGGAGGCTATAAAGTGGTCTTT	TRAV16D-DV11		TRAJ12	TRAC	CASSHYAEQFF	TGTGCCAGCAGTCACTATGCTGAGCAGTTCTTC	TRBV14		TRBJ2-1	TRBC2
clonotype1127	clonotype1127_consensus_2186;clonotype1127_consensus_2185	1	1.8457e+16	CALGDRNNYAQGLTF	TGTGCTCTGGGTGATAGGAATAACTATGCCCAGGGATTAACCTTC	TRAV6N-7		TRAJ26	TRAC	CASSPGQGLEQYF	TGTGCCAGCAGCCCGGGACAGGGGCTGGAACAGTACTTC	TRBV13-3	TRBD1	TRBJ2-7
clonotype1128	clonotype1128_consensus_2188;clonotype1128_consensus_2189;clonotype1128_consensus_2187	1	1.8457e+16	CAAPNTGYQNFYF;CAMREANYGNEKITF	TGCGCAGCCCCGAACACGGGTTACCAGAACTTCTATTTT;TGTGCTATGAGAGAGGCCAACTATGGAAATGAGAAAATAACTTTT	TRAV19;TRAV16D-DV11	;	TRAJ49;TRAJ48	TRAC;TRAC	CASGDQGATEVFF	TGTGCCAGCGGTGATCAGGGGGCCACAGAAGTCTTCTTT	TRBV13-2	TRBD1	TRBJ1-1	TRBC1
clonotype1129	clonotype1129_consensus_2191;clonotype1129_consensus_2190	1	1.8457e+16	CALGDQSSGSWQLIF	TGTGCTCTGGGTGATCAATCTTCTGGCAGCTGGCAACTCATCTTT	TRAV6N-7		TRAJ22	TRAC	CASSDWSSAETLYF	TGTGCCAGCAGTGACTGGTCTAGTGCAGAAACGCTGTATTTT	TRBV13-1		TRBJ2-3	TRBC2
clonotype1130	clonotype1130_consensus_2193;clonotype1130_consensus_2192	1	1.8457e+16	CAMRGINTGNYKYVF	TGTGCTATGAGAGGGATTAATACAGGAAACTACAAATACGTCTTT	TRAV16N		TRAJ40	TRAC	CASSDATGGYEQYF	TGTGCCAGCAGTGATGCAACTGGGGGGTATGAACAGTACTTC	TRBV13-1		TRBJ2-7	TRBC2
clonotype1131	clonotype1131_consensus_2195;clonotype1131_consensus_2194	1	1.8457e+16	CALWELNSGGSNYKLTF	TGTGCTCTCTGGGAGCTCAACAGTGGAGGCAGCAATTACAAACTGACATTT	TRAV15-1-DV6-1		TRAJ53	TRAC	CAWSLLGGLAEQFF	TGTGCCTGGAGTCTTTTGGGGGGGCTTGCTGAGCAGTTCTTC	TRBV31		TRBJ2-1	TRBC2
clonotype1132	clonotype1132_consensus_2197;clonotype1132_consensus_2196	1	1.8457e+16	CAASNNNNAPRF	TGTGCAGCAAGCAATAACAACAATGCCCCACGATTT	TRAV14N-3		TRAJ43	TRAC	CASGDARADTQYF	TGTGCCAGCGGTGATGCCAGGGCTGACACCCAGTACTTT	TRBV13-2		TRBJ2-5	TRBC2
clonotype1133	clonotype1133_consensus_2199;clonotype1133_consensus_2198	1	1.8457e+16	CAMREGHSGGSNYKLTF	TGTGCTATGAGAGAGGGCCACAGTGGAGGCAGCAATTACAAACTGACATTT	TRAV16		TRAJ53	TRAC	CASRLTGVYAEQFF	TGTGCCAGCAGACTGACAGGGGTCTATGCTGAGCAGTTCTTC	TRBV13-1	TRBD1	TRBJ2-1	TRBC2
clonotype1134	clonotype1134_consensus_2201;clonotype1134_consensus_2200	1	1.8457e+16	CAMREGDSGGSNAKLTF	TGTGCTATGAGAGAGGGCGATTCTGGAGGAAGCAATGCAAAGCTAACCTTC	TRAV16N		TRAJ42	TRAC	CASSQGYAEQFF	TGTGCCAGCAGCCAAGGTTATGCTGAGCAGTTCTTC	TRBV2		TRBJ2-1	TRBC2
clonotype1135	clonotype1135_consensus_2203;clonotype1135_consensus_2202	1	1.8457e+16	CAARGSNAKLTF	TGTGCAGCAAGAGGAAGCAATGCAAAGCTAACCTTC	TRAV14-3		TRAJ42	TRAC	CASSLTENTLYF	TGTGCCAGCAGCTTGACAGAAAACACCTTGTACTTT	TRBV10		TRBJ2-4	TRBC2
clonotype1136	clonotype1136_consensus_2205;clonotype1136_consensus_2204	1	1.8457e+16	CALSDGPPNSAGNKLTF	TGTGCTCTGAGTGATGGACCCCCTAACAGTGCAGGGAACAAGCTAACTTTT	TRAV12-1		TRAJ17	TRAC	CGARDRNSGNTLYF	TGTGGTGCTAGGGACAGAAATTCTGGAAATACGCTCTATTTT	TRBV20		TRBJ1-3	TRBC1
clonotype1137	clonotype1137_consensus_2207;clonotype1137_consensus_2206	1	1.8457e+16	CAASSNTNKVVF	TGTGCAGCAAGTTCCAATACCAACAAAGTCGTCTTT	TRAV14N-3		TRAJ34	TRAC	CGARVGLGEDTQYF	TGTGGTGCTAGGGTCGGACTGGGGGAAGACACCCAGTACTTT	TRBV20		TRBJ2-5	TRBC2
clonotype1138	clonotype1138_consensus_2209;clonotype1138_consensus_2208	1	1.8457e+16	CAAGYSNNRLTL	TGTGCAGCAGGCTACAGCAACAACAGACTTACTTTG	TRAV14N-2		TRAJ7	TRAC	CASSQDGGNTLYF	TGTGCCAGCAGCCAAGATGGGGGGAACACCTTGTACTTT	TRBV5		TRBJ2-4	TRBC2
clonotype1139	clonotype1139_consensus_2211;clonotype1139_consensus_2210	1	1.8457e+16	CAASSYANKMIF	TGTGCAGCAAGTTCCTATGCAAACAAGATGATCTTT	TRAV14-1		TRAJ47	TRAC	CAWSPGQGNSDYTF	TGTGCCTGGAGCCCGGGACAGGGCAACTCCGACTACACCTTC	TRBV31	TRBD1	TRBJ1-2	TRBC1
clonotype1140	clonotype1140_consensus_2213;clonotype1140_consensus_2212	1	1.8457e+16	CAAPYQGGRALIF	TGTGCAGCCCCCTACCAGGGAGGCAGAGCTCTGATATTT	TRAV14N-3		TRAJ15	TRAC	CAWSSGTGDERLFF	TGTGCCTGGAGTTCCGGGACAGGGGACGAAAGATTATTTTTC	TRBV31	TRBD1	TRBJ1-4	TRBC1
clonotype1141	clonotype1141_consensus_2215;clonotype1141_consensus_2214	1	1.8457e+16	CAASRDYAQGLTF	TGTGCAGCAAGTAGGGACTATGCCCAGGGATTAACCTTC	TRAV14N-3		TRAJ26	TRAC	CASSLRGEQYF	TGTGCCAGCAGCTTAAGGGGTGAACAGTACTTC	TRBV3		TRBJ2-7	TRBC2
clonotype1142	clonotype1142_consensus_2217;clonotype1142_consensus_2216	1	1.8457e+16	CAAKGTGSKLSF	TGTGCAGCAAAAGGCACTGGGTCTAAGCTGTCATTT	TRAV14N-1		TRAJ58	TRAC	CASSDTQNSDYTF	TGTGCCAGCAGTGACACTCAAAACTCCGACTACACCTTC	TRBV13-3		TRBJ1-2	TRBC1
clonotype1143	clonotype1143_consensus_2219;clonotype1143_consensus_2218	1	1.8457e+16	CAASFNAGAKLTF	TGTGCAGCAAGTTTTAATGCAGGTGCCAAGCTCACATTC	TRAV14D-3-DV8		TRAJ39	TRAC	CASSTGASAETLYF	TGTGCCAGCAGTACAGGGGCGAGTGCAGAAACGCTGTATTTT	TRBV13-1		TRBJ2-3	TRBC2
clonotype1144	clonotype1144_consensus_2221;clonotype1144_consensus_2220	1	1.8457e+16	CAARGGSGTYQRF	TGTGCAGCAAGGGGGGGTTCTGGGACTTACCAGAGGTTT	TRAV14N-3		TRAJ13	TRAC	CASSLTGAQDTQYF	TGTGCCAGCAGTCTCACTGGGGCCCAAGACACCCAGTACTTT	TRBV13-1		TRBJ2-5	TRBC2
clonotype1145	clonotype1145_consensus_2224;clonotype1145_consensus_2222;clonotype1145_consensus_2223	1	1.8457e+16	CAAGAGDSNYQLIW	TGCGCAGCAGGTGCCGGGGATAGCAACTATCAGTTGATCTGG	TRAV19		TRAJ33	TRAC	CASSDARTENTLYF;CASSDLGGQNTLYF	TGTGCCAGCAGTGATGCAAGGACGGAAAACACCTTGTACTTT;TGTGCCAGCAGTGACCTGGGGGGGCAAAACACCTTGTACTTT	TRBV13-3;TRBV13-1	;TRBD2	TRBJ2-4;TRBJ2-4	TRBC2;TRBC2
clonotype1146	clonotype1146_consensus_2226;clonotype1146_consensus_2225	1	1.8457e+16	CAASGGTGSKLSF	TGTGCAGCAAGTGGGGGCACTGGGTCTAAGCTGTCATTT	TRAV14N-3		TRAJ58	TRAC	CASSHDWYEQYF	TGTGCCAGCAGCCATGACTGGTATGAACAGTACTTC	TRBV2		TRBJ2-7	TRBC2
clonotype1147	clonotype1147_consensus_2228;clonotype1147_consensus_2227	1	1.8457e+16	CAASEGGSAKLIF	TGTGCAGCAAGTGAAGGAGGGTCTGCGAAGCTCATCTTT	TRAV14-3		TRAJ57	TRAC	CASSFYNSPLYF	TGTGCCAGCAGCTTCTATAATTCGCCCCTCTACTTT	TRBV10		TRBJ1-6
clonotype1148	clonotype1148_consensus_2230;clonotype1148_consensus_2229	1	1.8457e+16	CAAVVGGNYKPTF	TGTGCAGCAGTGGTGGGAGGAAACTACAAACCTACGTTT	TRAV14D-3-DV8		TRAJ6	TRAC	CGALLGVNQDTQYF	TGTGGTGCGCTACTGGGGGTTAACCAAGACACCCAGTACTTT	TRBV20		TRBJ2-5	TRBC2
clonotype1149	clonotype1149_consensus_2232;clonotype1149_consensus_2231	1	1.8457e+16	CAASRNAGAKLTF	TGTGCAGCAAGTAGGAATGCAGGTGCCAAGCTCACATTC	TRAV14-1		TRAJ39	TRAC	CASSQGENTEVFF	TGTGCCAGCAGCCAAGGGGAAAACACAGAAGTCTTCTTT	TRBV5		TRBJ1-1	TRBC1
clonotype1150	clonotype1150_consensus_2234;clonotype1150_consensus_2233	1	1.8457e+16	CAARGQGGRALIF	TGTGCAGCAAGAGGCCAGGGAGGCAGAGCTCTGATATTT	TRAV14N-2		TRAJ15	TRAC	CASSWDRNERLFF	TGTGCCAGCAGCTGGGACAGGAACGAAAGATTATTTTTC	TRBV5		TRBJ1-4	TRBC1
clonotype1151	clonotype1151_consensus_2236;clonotype1151_consensus_2235	1	1.8457e+16	CAASPDTNAYKVIF	TGTGCAGCAAGTCCGGACACAAATGCTTACAAAGTCATCTTT	TRAV14-3		TRAJ30	TRAC	CAWSLGTIQDTQYF	TGTGCCTGGAGTCTAGGGACAATCCAAGACACCCAGTACTTT	TRBV31		TRBJ2-5	TRBC2
clonotype1152	clonotype1152_consensus_2238;clonotype1152_consensus_2237	1	1.8457e+16	CAAGDGQGGSAKLIF	TGCGCAGCAGGTGATGGGCAAGGAGGGTCTGCGAAGCTCATCTTT	TRAV19		TRAJ57	TRAC	CAWSLYVSNERLFF	TGTGCCTGGAGTCTATATGTTTCCAACGAAAGATTATTTTTC	TRBV31		TRBJ1-4	TRBC1
clonotype1153	clonotype1153_consensus_2240;clonotype1153_consensus_2239	1	1.8457e+16	CAAHNTNTGKLTF	TGTGCAGCCCATAACACCAATACAGGCAAATTAACCTTT	TRAV14N-1		TRAJ27	TRAC	CASRRGSGNTLYF	TGTGCCAGCAGAAGAGGGTCTGGAAATACGCTCTATTTT	TRBV13-3		TRBJ1-3	TRBC1
clonotype1154	clonotype1154_consensus_2243;clonotype1154_consensus_2241;clonotype1154_consensus_2242	1	1.8457e+16	CAAGVNQGGSAKLIF	TGCGCAGCAGGGGTGAATCAAGGAGGGTCTGCGAAGCTCATCTTT	TRAV19		TRAJ57	TRAC	CASSPGAGNTLYF;CASSPYWGYEQYF	TGTGCCAGCAGTCCAGGGGCTGGAAATACGCTCTATTTT;TGTGCCAGCAGCCCCTACTGGGGTTATGAACAGTACTTC	TRBV13-3;TRBV3	;	TRBJ1-3;TRBJ2-7	TRBC1;TRBC2
clonotype1155	clonotype1155_consensus_2245;clonotype1155_consensus_2244	1	1.8457e+16	CAASVNSGTYQRF	TGTGCAGCAAGTGTAAATTCTGGGACTTACCAGAGGTTT	TRAV14N-2		TRAJ13	TRAC	CASGDAGDTEVFF	TGTGCCAGCGGTGATGCCGGTGACACAGAAGTCTTCTTT	TRBV13-2		TRBJ1-1	TRBC1
clonotype1156	clonotype1156_consensus_2247;clonotype1156_consensus_2246	1	1.8457e+16	CAARATSSGQKLVF	TGTGCAGCAAGGGCAACTTCAAGTGGCCAGAAGCTGGTTTTT	TRAV14N-3		TRAJ16	TRAC	CASSEQGFNERLFF	TGTGCCAGCAGTGAACAGGGGTTCAACGAAAGATTATTTTTC	TRBV13-1		TRBJ1-4	TRBC1
clonotype1157	clonotype1157_consensus_2249;clonotype1157_consensus_2248	1	1.8457e+16	CAASADGGYKVVF	TGTGCAGCAAGTGCAGATGGAGGCTATAAAGTGGTCTTT	TRAV14N-2		TRAJ12	TRAC	CASSEAGGQDTQYF	TGTGCCAGCAGTGAGGCTGGGGGTCAAGACACCCAGTACTTT	TRBV13-1		TRBJ2-5	TRBC2
clonotype1158	clonotype1158_consensus_2251;clonotype1158_consensus_2250	1	1.8457e+16	CAASAGYNQGKLIF	TGTGCAGCAAGTGCGGGTTATAACCAGGGGAAGCTTATCTTT	TRAV14D-3-DV8		TRAJ23	TRAC	CASSDEGANTEVFF	TGTGCCAGCAGTGATGAGGGGGCGAACACAGAAGTCTTCTTT	TRBV13-1		TRBJ1-1	TRBC1
clonotype1159	clonotype1159_consensus_2253;clonotype1159_consensus_2252	1	1.8457e+16	CAAINYNQGKLIF	TGTGCAGCAATAAATTATAACCAGGGGAAGCTTATCTTT	TRAV14N-1		TRAJ23	TRAC	CASSDAGGGQAPLF	TGTGCCAGCAGTGATGCGGGGGGAGGCCAGGCTCCGCTTTTT	TRBV13-1		TRBJ1-5	TRBC1
clonotype1160	clonotype1160_consensus_2255;clonotype1160_consensus_2254	1	1.8457e+16	CAASRAYAQGLTF	TGTGCAGCAAGTCGGGCCTATGCCCAGGGATTAACCTTC	TRAV14-2		TRAJ26	TRAC	CASSDAQNTGQLYF	TGTGCCAGCAGTGATGCTCAGAACACCGGGCAGCTCTACTTT	TRBV13-1		TRBJ2-2	TRBC2
clonotype1161	clonotype1161_consensus_2257;clonotype1161_consensus_2256	1	1.8457e+16	CAASETSGSWQLIF	TGTGCAGCAAGTGAAACTTCTGGCAGCTGGCAACTCATCTTT	TRAV14N-2		TRAJ22	TRAC	CAWSPPGGQDTQYF	TGTGCCTGGAGTCCCCCCGGGGGCCAAGACACCCAGTACTTT	TRBV31		TRBJ2-5	TRBC2
clonotype1162	clonotype1162_consensus_2259;clonotype1162_consensus_2258	1	1.8457e+16	CAASAGSGGNNKLTF	TGTGCAGCAAGTGCAGGGTCTGGAGGCAATAATAAGCTGACTTTT	TRAV14-3		TRAJ56	TRAC	CASSSSNYAEQFF	TGTGCCAGCAGTAGCAGTAACTATGCTGAGCAGTTCTTC	TRBV13-3		TRBJ2-1	TRBC2
clonotype1163	clonotype1163_consensus_2261;clonotype1163_consensus_2260	1	1.8457e+16	CAASMGNMGYKLTF	TGTGCAGCAAGTATGGGCAACATGGGCTACAAACTTACCTTC	TRAV14N-1		TRAJ9	TRAC	CASSDRGEDTQYF	TGTGCCAGCAGTGATAGGGGGGAAGACACCCAGTACTTT	TRBV13-3	TRBD1	TRBJ2-5	TRBC2
clonotype1164	clonotype1164_consensus_2263;clonotype1164_consensus_2262	1	1.8457e+16	CAASWYGSSGNKLIF	TGTGCAGCAAGTTGGTATGGGAGCAGTGGCAACAAGCTCATCTTT	TRAV14-3		TRAJ32	TRAC	CASMTGGNTEVFF	TGTGCCAGCATGACAGGGGGCAACACAGAAGTCTTCTTT	TRBV13-3	TRBD1	TRBJ1-1	TRBC1
clonotype1165	clonotype1165_consensus_2265;clonotype1165_consensus_2264	1	1.8457e+16	CAASAYGSSGNKLIF	TGTGCAGCAAGTGCTTATGGGAGCAGTGGCAACAAGCTCATCTTT	TRAV14N-3		TRAJ32	TRAC	CASGDSSNERLFF	TGTGCCAGCGGTGACAGTTCCAACGAAAGATTATTTTTC	TRBV13-2		TRBJ1-4	TRBC1
clonotype1166	clonotype1166_consensus_2267;clonotype1166_consensus_2266	1	1.8457e+16	CAASAAYSNNRLTL	TGTGCAGCAAGTGCAGCCTACAGCAACAACAGACTTACTTTG	TRAV14-2		TRAJ7	TRAC	CASSDAPGGAEQYF	TGTGCCAGCAGTGATGCACCTGGGGGGGCTGAACAGTACTTC	TRBV13-1	TRBD2	TRBJ2-7	TRBC2
clonotype1167	clonotype1167_consensus_2270;clonotype1167_consensus_2268;clonotype1167_consensus_2269	1	1.8457e+16	CAASLAGNTGKLIF	TGTGCAGCAAGTTTGGCAGGCAATACCGGAAAACTCATCTTT	TRAV14-1		TRAJ37	TRAC	CASSGDRAGNTLYF;CASSRTISNERLFF	TGTGCCAGCAGTGGGGACAGGGCTGGAAATACGCTCTATTTT;TGTGCCAGCAGTAGGACAATTTCCAACGAAAGATTATTTTTC	TRBV13-1;TRBV19	;	TRBJ1-3;TRBJ1-4	TRBC1;TRBC1
clonotype1168	clonotype1168_consensus_2272;clonotype1168_consensus_2271	1	1.8457e+16	CAARGNNAGAKLTF	TGTGCAGCAAGGGGGAATAATGCAGGTGCCAAGCTCACATTC	TRAV14-2		TRAJ39	TRAC	CASSYGGDTQYF	TGTGCCAGCAGCTACGGGGGAGACACCCAGTACTTT	TRBV10		TRBJ2-5	TRBC2
clonotype1169	clonotype1169_consensus_2274;clonotype1169_consensus_2273	1	1.8457e+16	CAASGGTNAYKVIF	TGTGCAGCAAGTGGGGGCACAAATGCTTACAAAGTCATCTTT	TRAV14N-1		TRAJ30	TRAC	CGAIDWGGAEEQYF	TGTGGTGCTATAGACTGGGGGGGCGCGGAGGAACAGTACTTC	TRBV20	TRBD2	TRBJ2-7	TRBC2
clonotype1170	clonotype1170_consensus_2276;clonotype1170_consensus_2275	1	1.8457e+16	CALSEPNYGNEKITF	TGCGCTCTCTCGGAACCCAACTATGGAAATGAGAAAATAACTTTT	TRAV15-2-DV6-2		TRAJ48	TRAC	CASSQDWDQAPLF	TGTGCCAGCAGCCAAGATTGGGACCAGGCTCCGCTTTTT	TRBV5		TRBJ1-5	TRBC1
clonotype1171	clonotype1171_consensus_2278;clonotype1171_consensus_2277	1	1.8457e+16	CAAGRNSGGSNAKLTF	TGTGCAGCAGGTCGGAATTCTGGAGGAAGCAATGCAAAGCTAACCTTC	TRAV14D-3-DV8		TRAJ42	TRAC	CAWSLVGSAETLYF	TGTGCCTGGAGTCTAGTGGGCAGTGCAGAAACGCTGTATTTT	TRBV31		TRBJ2-3	TRBC2
clonotype1172	clonotype1172_consensus_2280;clonotype1172_consensus_2279	1	1.8457e+16	CAASAWYGSSGNKLIF	TGTGCAGCAAGTGCATGGTATGGGAGCAGTGGCAACAAGCTCATCTTT	TRAV14N-3		TRAJ32	TRAC	CASSSGQGNTF	TGTGCCAGCAGCTCGGGACAGGGGAACACCTTC	TRBV3	TRBD1	TRBJ1-2	TRBC1
clonotype1173	clonotype1173_consensus_2282;clonotype1173_consensus_2281	1	1.8457e+16	CAASASTGANTGKLTF	TGTGCAGCAAGTGCAAGCACTGGAGCTAACACTGGAAAGCTCACGTTT	TRAV14-1		TRAJ52	TRAC	CASSDRFSNERLFF	TGTGCCAGCAGTGACCGCTTTTCCAACGAAAGATTATTTTTC	TRBV13-1		TRBJ1-4	TRBC1
clonotype1174	clonotype1174_consensus_2284;clonotype1174_consensus_2283	1	1.8457e+16	CAAGGPMNYGSSGNKLIF	TGCGCAGCAGGGGGTCCAATGAATTATGGGAGCAGTGGCAACAAGCTCATCTTT	TRAV19		TRAJ32	TRAC	CASSDAGTGGEVFF	TGTGCCAGCAGTGATGCCGGGACAGGGGGGGAAGTCTTCTTT	TRBV13-1		TRBJ1-1	TRBC1
clonotype1175	clonotype1175_consensus_2286;clonotype1175_consensus_2285	1	1.8457e+16	CAASVRNSGGSNYKLTF	TGTGCAGCAAGTGTCCGGAACAGTGGAGGCAGCAATTACAAACTGACATTT	TRAV14-1		TRAJ53	TRAC	CAWSLVGSQDTQYF	TGTGCCTGGAGTCTAGTAGGGTCTCAAGACACCCAGTACTTT	TRBV31		TRBJ2-5	TRBC2
clonotype1176	clonotype1176_consensus_2288;clonotype1176_consensus_2287	1	1.8457e+16	CAATPGNSGGSNAKLTF	TGTGCAGCAACCCCGGGTAATTCTGGAGGAAGCAATGCAAAGCTAACCTTC	TRAV14N-2		TRAJ42	TRAC	CASTPGLGQNTLYF	TGTGCCAGCACCCCGGGACTGGGTCAAAACACCTTGTACTTT	TRBV13-1		TRBJ2-4	TRBC2
clonotype1177	clonotype1177_consensus_2290;clonotype1177_consensus_2289	1	1.8457e+16	CALSEEGTGSKLSF	TGTGCTCTGAGTGAGGAAGGCACTGGGTCTAAGCTGTCATTT	TRAV6-7-DV9		TRAJ58	TRAC	CASSQVGGNTLYF	TGTGCCAGCAGCCAAGTAGGTGGAAATACGCTCTATTTT	TRBV5		TRBJ1-3	TRBC1
clonotype1178	clonotype1178_consensus_2292;clonotype1178_consensus_2291	1	1.8457e+16	CALSAQGTGSKLSF	TGTGCTCTGAGTGCTCAAGGCACTGGGTCTAAGCTGTCATTT	TRAV6-7-DV9		TRAJ58	TRAC	CAWSPDWGSYEQYF	TGTGCCTGGAGTCCGGACTGGGGCTCCTATGAACAGTACTTC	TRBV31		TRBJ2-7	TRBC2
clonotype1179	clonotype1179_consensus_2294;clonotype1179_consensus_2293	1	1.8457e+16	CALSDSDSNYQLIW	TGTGCTCTGAGTGACTCGGATAGCAACTATCAGTTGATCTGG	TRAV6-7-DV9		TRAJ33	TRAC	CAWSPLSSAETLYF	TGTGCCTGGAGTCCTCTTTCTAGTGCAGAAACGCTGTATTTT	TRBV31		TRBJ2-3	TRBC2
clonotype1180	clonotype1180_consensus_2296;clonotype1180_consensus_2295	1	1.8457e+16	CALSEAGSGGKLTL	TGTGCTCTGAGTGAGGCTGGCAGTGGTGGAAAACTCACTTTG	TRAV6-7-DV9		TRAJ44	TRAC	CASSDRGLNTEVFF	TGTGCCAGCAGTGACAGGGGGCTAAACACAGAAGTCTTCTTT	TRBV13-1	TRBD1	TRBJ1-1	TRBC1
clonotype1181	clonotype1181_consensus_2297	1	1.8457e+16	CAAKNNNAPRF	TGTGCTGCAAAGAACAACAATGCCCCACGATTT	TRAV5-4		TRAJ43	TRAC
clonotype1182	clonotype1182_consensus_2298	1	1.8457e+16	CAVASSGSWQLIF	TGTGCAGTGGCATCTTCTGGCAGCTGGCAACTCATCTTT	TRAV7-5		TRAJ22	TRAC
clonotype1183	clonotype1183_consensus_2299	1	1.8457e+16	CAVKGFNYNVLYF	TGTGCAGTGAAGGGCTTTAATTACAACGTGCTTTACTTC	TRAV7-3		TRAJ21	TRAC
clonotype1184	clonotype1184_consensus_2300	1	1.8457e+16	CAVSNTGNYKYVF	TGTGCAGTGAGCAATACAGGAAACTACAAATACGTCTTT	TRAV7D-3		TRAJ40	TRAC
clonotype1185	clonotype1185_consensus_2301	1	1.8457e+16	CATDEGMGYKLTF	TGTGCTACTGACGAGGGCATGGGCTACAAACTTACCTTC	TRAV8N-2		TRAJ9	TRAC
clonotype1186	clonotype1186_consensus_2302	1	1.8457e+16	CATDRQGGRALIF	TGTGCTACAGATCGCCAGGGAGGCAGAGCTCTGATATTT	TRAV8D-2		TRAJ15	TRAC
clonotype1187	clonotype1187_consensus_2303	1	1.8457e+16	CALFTGSGGKLTL	TGTGCTCTGTTTACTGGCAGTGGTGGAAAACTCACTTTG	TRAV6-5		TRAJ44	TRAC
clonotype1188	clonotype1188_consensus_2304	1	1.8457e+16	CAVNSGTYQRF	TGCGCAGTCAATTCTGGGACTTACCAGAGGTTT	TRAV3N-3		TRAJ13	TRAC
clonotype1189	clonotype1189_consensus_2305	1	1.8457e+16	CAVNSGTYQRF	TGCGCAGTCAATTCTGGGACTTACCAGAGGTTT	TRAV3N-3		TRAJ13	TRAC
clonotype1190	clonotype1190_consensus_2306	1	1.8457e+16	CAVNSGTYQRF	TGCGCAGTCAATTCTGGGACTTACCAGAGGTTT	TRAV3N-3		TRAJ13	TRAC
clonotype1191	clonotype1191_consensus_2307	1	1.8457e+16	CAMEQASSSFSKLVF	TGTGCTATGGAACAGGCATCCTCCTCCTTCAGCAAGCTGGTGTTT	TRAV13D-1		TRAJ50	TRAC
clonotype1192	clonotype1192_consensus_2308	1	1.8457e+16	CAIGWQQGTGSKLSF	TGTGCTATAGGGTGGCAGCAAGGCACTGGGTCTAAGCTGTCATTT	TRAV13-2		TRAJ58	TRAC
clonotype1193	clonotype1193_consensus_2309	1	1.8457e+16							CASKGGDGTEVFF	TGTGCTAGCAAAGGAGGGGACGGCACAGAAGTCTTCTTT	TRBV29		TRBJ1-1	TRBC1
clonotype1194	clonotype1194_consensus_2310	1	1.8457e+16							CASTRGQQDTQYF	TGTGCTAGCACCAGGGGGCAACAAGACACCCAGTACTTT	TRBV29	TRBD1	TRBJ2-5	TRBC2
clonotype1195	clonotype1195_consensus_2311	1	1.8457e+16							CASSQTGEVEQFF	TGTGCTAGCAGCCAGACAGGGGAGGTTGAGCAGTTCTTC	TRBV29		TRBJ2-1	TRBC2
clonotype1196	clonotype1196_consensus_2312	1	1.8457e+16							CASSPGGYAEQFF	TGTGCTAGCAGCCCAGGGGGTTATGCTGAGCAGTTCTTC	TRBV29		TRBJ2-1	TRBC2
clonotype1197	clonotype1197_consensus_2313	1	1.8457e+16							CASSPGGQDTQYF	TGTGCTAGCAGCCCCGGGGGCCAAGACACCCAGTACTTT	TRBV29		TRBJ2-5	TRBC2
clonotype1198	clonotype1198_consensus_2314	1	1.8457e+16							CASSPDYNSPLYF	TGTGCTAGCAGCCCGGATTATAATTCGCCCCTCTACTTT	TRBV29		TRBJ1-6	TRBC1
clonotype1199	clonotype1199_consensus_2315	1	1.8457e+16							CASSPGQGGEVFF	TGTGCTAGCAGCCCGGGACAGGGAGGGGAAGTCTTCTTT	TRBV29		TRBJ1-1	TRBC1
clonotype1200	clonotype1200_consensus_2316	1	1.8457e+16							CASSRKNQDTQYF	TGTGCTAGCAGCCGAAAAAACCAAGACACCCAGTACTTT	TRBV29		TRBJ2-5	TRBC2
clonotype1201	clonotype1201_consensus_2317	1	1.8457e+16							CASSRDIQNTLYF	TGTGCTAGCAGCCGGGACATCCAAAACACCTTGTACTTT	TRBV29		TRBJ2-4	TRBC2
clonotype1202	clonotype1202_consensus_2318	1	1.8457e+16							CASSWGQGTEVFF	TGTGCTAGCAGCTGGGGACAGGGAACAGAAGTCTTCTTT	TRBV29	TRBD1	TRBJ1-1	TRBC1
clonotype1203	clonotype1203_consensus_2319	1	1.8457e+16							CASSPGGVNTLYF	TGTGCTAGCAGTCCAGGGGGGGTTAACACCTTGTACTTT	TRBV29		TRBJ2-4	TRBC2
clonotype1204	clonotype1204_consensus_2320	1	1.8457e+16							CASSPGQVLEQYF	TGTGCTAGCAGTCCGGGACAGGTTCTTGAACAGTACTTC	TRBV29		TRBJ2-7	TRBC2
clonotype1205	clonotype1205_consensus_2321	1	1.8457e+16							CASSLTANSDYTF	TGTGCTAGCAGTCTGACAGCAAACTCCGACTACACCTTC	TRBV29		TRBJ1-2	TRBC1
clonotype1206	clonotype1206_consensus_2322	1	1.8457e+16							CASSAGPNERLFF	TGTGCTAGCAGTGCCGGGCCCAACGAAAGATTATTTTTC	TRBV29		TRBJ1-4	TRBC1
clonotype1207	clonotype1207_consensus_2323	1	1.8457e+16							CASSSQRGAEQFF	TGTGCTAGCAGTTCACAACGGGGTGCTGAGCAGTTCTTC	TRBV29		TRBJ2-1	TRBC2
clonotype1208	clonotype1208_consensus_2324	1	1.8457e+16							CASSSGRDTEVFF	TGTGCTAGCAGTTCTGGGAGGGACACAGAAGTCTTCTTT	TRBV29		TRBJ1-1	TRBC1
clonotype1209	clonotype1209_consensus_2325	1	1.8457e+16							CASSLGSAETLYF	TGTGCTAGCAGTTTAGGGAGTGCAGAAACGCTGTATTTT	TRBV29		TRBJ2-3	TRBC2
clonotype1210	clonotype1210_consensus_2326	1	1.8457e+16							CASSLGSAETLYF	TGTGCTAGCAGTTTAGGGAGTGCAGAAACGCTGTATTTT	TRBV29		TRBJ2-3	TRBC2
clonotype1211	clonotype1211_consensus_2327	1	1.8457e+16							CASSLSPRVEVFF	TGTGCTAGCAGTTTATCCCCCAGGGTAGAAGTCTTCTTT	TRBV29		TRBJ1-1	TRBC1
clonotype1212	clonotype1212_consensus_2328	1	1.8457e+16							CASSLSMGGGQYF	TGTGCTAGCAGTTTATCGATGGGGGGGGGCCAGTACTTC	TRBV29		TRBJ2-7	TRBC2
clonotype1213	clonotype1213_consensus_2329	1	1.8457e+16							CASSFGTGGEVFF	TGTGCTAGCAGTTTCGGGACAGGGGGCGAAGTCTTCTTT	TRBV29	TRBD1	TRBJ1-1
clonotype1214	clonotype1214_consensus_2330	1	1.8457e+16							CASSQRANQDTQYF	TGTGCCAGCAGCCAAAGGGCTAACCAAGACACCCAGTACTTT	TRBV5		TRBJ2-5	TRBC2
clonotype1215	clonotype1215_consensus_2331	1	1.8457e+16							CASSQQGAGNTLYF	TGTGCCAGCAGCCAACAGGGGGCTGGAAATACGCTCTATTTT	TRBV5	TRBD1	TRBJ1-3	TRBC1
clonotype1216	clonotype1216_consensus_2332	1	1.8457e+16							CASSQQGSAETLYF	TGTGCCAGCAGCCAACAGGGTAGTGCAGAAACGCTGTATTTT	TRBV5		TRBJ2-3	TRBC2
clonotype1217	clonotype1217_consensus_2333	1	1.8457e+16							CASSQEPINTEVFF	TGTGCCAGCAGCCAAGAACCCATAAACACAGAAGTCTTCTTT	TRBV5		TRBJ1-1
clonotype1218	clonotype1218_consensus_2334	1	1.8457e+16							CASSQEWEGDTQYF	TGTGCCAGCAGCCAAGAATGGGAGGGAGACACCCAGTACTTT	TRBV5		TRBJ2-5	TRBC2
clonotype1219	clonotype1219_consensus_2335	1	1.8457e+16							CASSQDRDGNTLYF	TGTGCCAGCAGCCAAGACAGGGACGGAAATACGCTCTATTTT	TRBV5		TRBJ1-3	TRBC1
clonotype1220	clonotype1220_consensus_2336	1	1.8457e+16							CASSQDWGQDTQYF	TGTGCCAGCAGCCAAGACTGGGGGCAAGACACCCAGTACTTT	TRBV5	TRBD1	TRBJ2-5	TRBC2
clonotype1221	clonotype1221_consensus_2337	1	1.8457e+16							CASSQETGVYEQYF	TGTGCCAGCAGCCAAGAGACTGGGGTCTATGAACAGTACTTC	TRBV5	TRBD1	TRBJ2-7	TRBC2
clonotype1222	clonotype1222_consensus_2338	1	1.8457e+16							CASSQERGAYEQYF	TGTGCCAGCAGCCAAGAGAGAGGGGCCTATGAACAGTACTTC	TRBV5	TRBD1	TRBJ2-7	TRBC2
clonotype1223	clonotype1223_consensus_2339	1	1.8457e+16							CASSQERGYTEVFF	TGTGCCAGCAGCCAAGAGAGGGGTTACACAGAAGTCTTCTTT	TRBV5		TRBJ1-1	TRBC1
clonotype1224	clonotype1224_consensus_2340	1	1.8457e+16							CASSQEDRGTEVFF	TGTGCCAGCAGCCAAGAGGACAGGGGCACAGAAGTCTTCTTT	TRBV5	TRBD1	TRBJ1-1	TRBC1
clonotype1225	clonotype1225_consensus_2341	1	1.8457e+16							CASSQEGLNTEVFF	TGTGCCAGCAGCCAAGAGGGATTAAACACAGAAGTCTTCTTT	TRBV5		TRBJ1-1	TRBC1
clonotype1226	clonotype1226_consensus_2342	1	1.8457e+16							CASSQEGFNTEVFF	TGTGCCAGCAGCCAAGAGGGGTTTAACACAGAAGTCTTCTTT	TRBV5		TRBJ1-1	TRBC1
clonotype1227	clonotype1227_consensus_2343	1	1.8457e+16							CASSQDHKNTEVFF	TGTGCCAGCAGCCAAGATCACAAAAACACAGAAGTCTTCTTT	TRBV5		TRBJ1-1	TRBC1
clonotype1228	clonotype1228_consensus_2344	1	1.8457e+16							CASSQAQGNSPLYF	TGTGCCAGCAGCCAAGCACAGGGTAATTCGCCCCTCTACTTT	TRBV5		TRBJ1-6	TRBC1
clonotype1229	clonotype1229_consensus_2345	1	1.8457e+16							CASSQAVANTEVFF	TGTGCCAGCAGCCAAGCGGTCGCAAACACAGAAGTCTTCTTT	TRBV5		TRBJ1-1	TRBC1
clonotype1230	clonotype1230_consensus_2346	1	1.8457e+16							CASSQGQYNSPLYF	TGTGCCAGCAGCCAAGGCCAATATAATTCGCCCCTCTACTTT	TRBV5		TRBJ1-6	TRBC1
clonotype1231	clonotype1231_consensus_2347	1	1.8457e+16							CASSHRGSAETLYF	TGTGCCAGCAGCCACAGGGGTAGTGCAGAAACGCTGTATTTT	TRBV5		TRBJ2-3	TRBC2
clonotype1232	clonotype1232_consensus_2348	1	1.8457e+16							CASSQGDSGNTLYF	TGTGCCAGCAGCCAGGGAGATTCTGGAAATACGCTCTATTTT	TRBV5		TRBJ1-3	TRBC1
clonotype1233	clonotype1233_consensus_2349	1	1.8457e+16							CASSPQGALAEQFF	TGTGCCAGCAGCCCCCAGGGGGCGCTGGCTGAGCAGTTCTTC	TRBV5		TRBJ2-1	TRBC2
clonotype1234	clonotype1234_consensus_2350	1	1.8457e+16							CASSPDRGGDTQYF	TGTGCCAGCAGCCCGGACAGGGGCGGTGACACCCAGTACTTT	TRBV5		TRBJ2-5	TRBC2
clonotype1235	clonotype1235_consensus_2351	1	1.8457e+16							CASSPDFSGNTLYF	TGTGCCAGCAGCCCGGATTTTTCTGGAAATACGCTCTATTTT	TRBV5		TRBJ1-3	TRBC1
clonotype1236	clonotype1236_consensus_2352	1	1.8457e+16							CASSPGQTNTEVFF	TGTGCCAGCAGCCCGGGACAAACAAACACAGAAGTCTTCTTT	TRBV5		TRBJ1-1	TRBC1
clonotype1237	clonotype1237_consensus_2353	1	1.8457e+16	CAPITGNTGKLIF	TGTGCTCCTATAACAGGCAATACCGGAAAACTCATCTTT	TRAV8D-1		TRAJ37	TRAC
clonotype1238	clonotype1238_consensus_2354	1	1.8457e+16	CAAEAPDTGNYKYVF	TGTGCTGCTGAGGCGCCCGATACAGGAAACTACAAATACGTCTTT	TRAV4-3		TRAJ40	TRAC
clonotype1239	clonotype1239_consensus_2355	1	1.8457e+16	CAVSNTNTGKLTF	TGTGCAGTCTCTAACACCAATACAGGCAAATTAACCTTT	TRAV7-6		TRAJ27	TRAC
clonotype1240	clonotype1240_consensus_2356	1	1.8457e+16	CALRGDSGTYQRF	TGTGCTTTGAGGGGGGATTCTGGGACTTACCAGAGGTTT	TRAV12N-2		TRAJ13	TRAC
clonotype1241	clonotype1241_consensus_2357	1	1.8457e+16	CVLRSNYNVLYF	TGTGTTTTGAGGTCTAATTACAACGTGCTTTACTTC	TRAV9-2		TRAJ21	TRAC
clonotype1242	clonotype1242_consensus_2358	1	1.8457e+16	CAVRTEGADRLTF	TGTGCTGTGAGGACAGAAGGTGCAGATAGACTCACCTTT	TRAV9-1		TRAJ45	TRAC
clonotype1243	clonotype1243_consensus_2359	1	1.8457e+16							CASGLGGYNYAEQFF	TGTGCCTCGGGACTGGGGGGCTATAACTATGCTGAGCAGTTCTTC	TRBV31		TRBJ2-1	TRBC2
clonotype1244	clonotype1244_consensus_2360	1	1.8457e+16							CAWSQTGFYNSPLYF	TGTGCCTGGAGTCAGACAGGGTTTTATAATTCGCCCCTCTACTTT	TRBV31		TRBJ1-6	TRBC1
clonotype1245	clonotype1245_consensus_2361	1	1.8457e+16							CAWSPGTGGNQAPLF	TGTGCCTGGAGTCCCGGGACAGGGGGGAACCAGGCTCCGCTTTTT	TRBV31	TRBD1	TRBJ1-5	TRBC1
clonotype1246	clonotype1246_consensus_2362	1	1.8457e+16							CAWSLPQISGNTLYF	TGTGCCTGGAGTCTACCGCAAATTTCTGGAAATACGCTCTATTTT	TRBV31		TRBJ1-3	TRBC1
clonotype1247	clonotype1247_consensus_2363	1	1.8457e+16							CAWSLEGGGQNTLYF	TGTGCCTGGAGTCTAGAAGGGGGCGGTCAAAACACCTTGTACTTT	TRBV31		TRBJ2-4	TRBC2
clonotype1248	clonotype1248_consensus_2364	1	1.8457e+16							CAWSLDRVDNQAPLF	TGTGCCTGGAGTCTAGACCGGGTTGACAACCAGGCTCCGCTTTTT	TRBV31		TRBJ1-5	TRBC1
clonotype1249	clonotype1249_consensus_2365	1	1.8457e+16							CAWSLEGQDNERLFF	TGTGCCTGGAGTCTAGAGGGACAGGATAACGAAAGATTATTTTTC	TRBV31		TRBJ1-4	TRBC1
clonotype1250	clonotype1250_consensus_2366	1	1.8457e+16							CAWSLGRGYNSPLYF	TGTGCCTGGAGTCTAGGCAGGGGCTATAATTCGCCCCTCTACTTT	TRBV31		TRBJ1-6	TRBC1
clonotype1251	clonotype1251_consensus_2367	1	1.8457e+16							CAWSLRWGGAETLYF	TGTGCCTGGAGTCTCCGCTGGGGGGGTGCAGAAACGCTGTATTTT	TRBV31		TRBJ2-3	TRBC2
clonotype1252	clonotype1252_consensus_2368	1	1.8457e+16							CAWSLRWGGAETLYF	TGTGCCTGGAGTCTCCGCTGGGGGGGTGCAGAAACGCTGTATTTT	TRBV31		TRBJ2-3	TRBC2
clonotype1253	clonotype1253_consensus_2369	1	1.8457e+16							CAWSLGGADTGQLYF	TGTGCCTGGAGTCTGGGGGGGGCAGACACCGGGCAGCTCTACTTT	TRBV31	TRBD2	TRBJ2-2	TRBC2
clonotype1254	clonotype1254_consensus_2370	1	1.8457e+16							CAWSSRNSYNSPLYF	TGTGCCTGGAGTTCCAGAAATTCCTATAATTCGCCCCTCTACTTT	TRBV31		TRBJ1-6	TRBC1
clonotype1255	clonotype1255_consensus_2371	1	1.8457e+16							CAWSFGWGGAETLYF	TGTGCCTGGAGTTTCGGCTGGGGGGGTGCAGAAACGCTGTATTTT	TRBV31		TRBJ2-3	TRBC2
clonotype1256	clonotype1256_consensus_2372	1	1.8457e+16							CAWWGGGDSNTEVFF	TGTGCCTGGTGGGGGGGGGGAGATTCAAACACAGAAGTCTTCTTT	TRBV31		TRBJ1-1	TRBC1
clonotype1257	clonotype1257_consensus_2373	1	1.8457e+16							CASRQGNERLFF	TGTGCCAGCAGACAGGGGAACGAAAGATTATTTTTC	TRBV3		TRBJ1-4	TRBC1
clonotype1258	clonotype1258_consensus_2374	1	1.8457e+16							CASRPANTEVFF	TGTGCCAGCAGACCAGCAAACACAGAAGTCTTCTTT	TRBV3		TRBJ1-1	TRBC1
clonotype1259	clonotype1259_consensus_2375	1	1.8457e+16							CASSLEGYEQYF	TGTGCCAGCAGCTTGGAAGGGTATGAACAGTACTTC	TRBV3		TRBJ2-7	TRBC2
clonotype1260	clonotype1260_consensus_2376	1	1.8457e+16							CASSFTNSDYTF	TGTGCCAGCAGCTTTACAAACTCCGACTACACCTTC	TRBV3		TRBJ1-2	TRBC1
clonotype1261	clonotype1261_consensus_2377	1	1.8457e+16							CASSRGTGGAQYF	TGTGCTAGCAGTAGAGGGACTGGGGGGGCGCAGTACTTC	TRBV17	TRBD2	TRBJ2-7	TRBC2
clonotype1262	clonotype1262_consensus_2378	1	1.8457e+16							CASSRRGHTEVFF	TGTGCTAGCAGTAGGAGGGGGCACACAGAAGTCTTCTTT	TRBV17		TRBJ1-1	TRBC1
clonotype1263	clonotype1263_consensus_2379	1	1.8457e+16							CASSRGGEDTQYF	TGTGCTAGCAGTAGGGGGGGGGAAGACACCCAGTACTTT	TRBV17		TRBJ2-5	TRBC2
clonotype1264	clonotype1264_consensus_2380	1	1.8457e+16							CASSYFNQDTQYF	TGTGCTAGCAGTTATTTTAACCAAGACACCCAGTACTTT	TRBV17		TRBJ2-5	TRBC2
clonotype1265	clonotype1265_consensus_2381	1	1.8457e+16							CASSTGTSEVFF	TGTGCAAGCAGCACCGGGACATCAGAAGTCTTCTTT	TRBV16		TRBJ1-1	TRBC1
clonotype1266	clonotype1266_consensus_2382	1	1.8457e+16							CASSGTENTLYF	TGTGCAAGCAGCGGGACAGAAAACACCTTGTACTTT	TRBV16		TRBJ2-4	TRBC2
clonotype1267	clonotype1267_consensus_2383	1	1.8457e+16							CASSLRGTEVFF	TGTGCAAGCAGCTTACGGGGAACAGAAGTCTTCTTT	TRBV16		TRBJ1-1	TRBC1
clonotype1268	clonotype1268_consensus_2384	1	1.8457e+16							CASSLDNYEQYF	TGTGCAAGCAGCTTAGACAACTATGAACAGTACTTC	TRBV16		TRBJ2-7	TRBC2
clonotype1269	clonotype1269_consensus_2385	1	1.8457e+16							CASSLGGQAPLF	TGTGCAAGCAGCTTAGGCGGCCAGGCTCCGCTTTTT	TRBV16		TRBJ1-5	TRBC1
clonotype1270	clonotype1270_consensus_2386	1	1.8457e+16							CASWGANTEVFF	TGTGCAAGCTGGGGGGCAAACACAGAAGTCTTCTTT	TRBV16		TRBJ1-1	TRBC1
clonotype1271	clonotype1271_consensus_2387	1	1.8457e+16							CASSPPGNEQYF	TGTGCCAGCAGCCCCCCAGGGAATGAACAGTACTTC	TRBV26		TRBJ2-7	TRBC2
clonotype1272	clonotype1272_consensus_2388	1	1.8457e+16							CASSLRNTEVFF	TGTGCCAGCAGCCTCAGAAACACAGAAGTCTTCTTT	TRBV26		TRBJ1-1	TRBC1
clonotype1273	clonotype1273_consensus_2389	1	1.8457e+16							CASSPSPTEVFF	TGTGCCAGCAGTCCCTCCCCGACAGAAGTCTTCTTT	TRBV26		TRBJ1-1	TRBC1
clonotype1274	clonotype1274_consensus_2390	1	1.8457e+16							CASSRSSYEQYF	TGTGCCAGCAGTCGGAGCTCCTATGAACAGTACTTC	TRBV26		TRBJ2-7	TRBC2
clonotype1275	clonotype1275_consensus_2391	1	1.8457e+16							CASSLGQGEVFF	TGTGCCAGCAGTCTCGGACAGGGGGAAGTCTTCTTT	TRBV26	TRBD1	TRBJ1-1	TRBC1
clonotype1276	clonotype1276_consensus_2392	1	1.8457e+16							CASSLDRYEQYF	TGTGCCAGCAGTTTGGACAGATATGAACAGTACTTC	TRBV26		TRBJ2-7	TRBC2
clonotype1277	clonotype1277_consensus_2393	1	1.8457e+16							CASSQTYQAPLF	TGTGCCAGCAGCCAGACATACCAGGCTCCGCTTTTT	TRBV14		TRBJ1-5	TRBC1
clonotype1278	clonotype1278_consensus_2394	1	1.8457e+16							CASSRQQDTQYF	TGTGCCAGCAGTCGACAACAAGACACCCAGTACTTT	TRBV14		TRBJ2-5	TRBC2
clonotype1279	clonotype1279_consensus_2395	1	1.8457e+16							CASSFNNQAPLF	TGTGCCAGCAGTTTCAACAACCAGGCTCCGCTTTTT	TRBV14		TRBJ1-5	TRBC1
clonotype1280	clonotype1280_consensus_2396	1	1.8457e+16							CASSFLDKEVFF	TGTGCCAGCAGTTTCTTGGACAAAGAAGTCTTCTTT	TRBV14		TRBJ1-1	TRBC1
clonotype1281	clonotype1281_consensus_2397	1	1.8457e+16							CASSSNSYEQYF	TGTGCCAGCAGTAGCAACTCCTATGAACAGTACTTC	TRBV15		TRBJ2-7	TRBC2
clonotype1282	clonotype1282_consensus_2398	1	1.8457e+16							CASSPTGEEVFF	TGTGCCAGCAGTCCCACAGGGGAGGAAGTCTTCTTT	TRBV15		TRBJ1-1	TRBC1
clonotype1283	clonotype1283_consensus_2399	1	1.8457e+16							CASSFRDQAPLF	TGTGCCAGCAGTTTCAGGGACCAGGCTCCGCTTTTT	TRBV15		TRBJ1-5	TRBC1
clonotype1284	clonotype1284_consensus_2400	1	1.8457e+16							CASTPGLGGYEQYF	TGTGCCAGCACCCCGGGACTGGGGGGATATGAACAGTACTTC	TRBV13-3		TRBJ2-7	TRBC2
clonotype1285	clonotype1285_consensus_2401	1	1.8457e+16							CASRTGRGDERLFF	TGTGCCAGCAGAACAGGGAGAGGGGACGAAAGATTATTTTTC	TRBV13-3	TRBD1	TRBJ1-4	TRBC1
clonotype1286	clonotype1286_consensus_2402	1	1.8457e+16							CASRHWGNYAEQFF	TGTGCCAGCAGACACTGGGGGAACTATGCTGAGCAGTTCTTC	TRBV13-3		TRBJ2-1	TRBC2
clonotype1287	clonotype1287_consensus_2403	1	1.8457e+16							CASSSGGVQDTQYF	TGTGCCAGCAGCTCTGGGGGGGTTCAAGACACCCAGTACTTT	TRBV13-3		TRBJ2-5	TRBC2
clonotype1288	clonotype1288_consensus_2404	1	1.8457e+16							CASSPRGGAETLYF	TGTGCCAGCAGTCCCAGGGGAGGTGCAGAAACGCTGTATTTT	TRBV13-3		TRBJ2-3	TRBC2
clonotype1289	clonotype1289_consensus_2405	1	1.8457e+16							CASSEKGGTETLYF	TGTGCCAGCAGTGAAAAGGGGGGGACAGAAACGCTGTATTTT	TRBV13-3		TRBJ2-3	TRBC2
clonotype1290	clonotype1290_consensus_2406	1	1.8457e+16							CASSEQGNQDTQYF	TGTGCCAGCAGTGAACAGGGGAACCAAGACACCCAGTACTTT	TRBV13-3		TRBJ2-5	TRBC2
clonotype1291	clonotype1291_consensus_2407	1	1.8457e+16							CASSEVTTNTEVFF	TGTGCCAGCAGTGAAGTGACAACAAACACAGAAGTCTTCTTT	TRBV13-3		TRBJ1-1	TRBC1
clonotype1292	clonotype1292_consensus_2408	1	1.8457e+16							CASSDRNSGNTLYF	TGTGCCAGCAGTGACAGAAATTCTGGAAATACGCTCTATTTT	TRBV13-3		TRBJ1-3	TRBC1
clonotype1293	clonotype1293_consensus_2409	1	1.8457e+16							CASSDRDWVYEQYF	TGTGCCAGCAGTGACCGGGACTGGGTCTATGAACAGTACTTC	TRBV13-3		TRBJ2-7	TRBC2
clonotype1294	clonotype1294_consensus_2410	1	1.8457e+16							CASSDWASQNTLYF	TGTGCCAGCAGTGACTGGGCTAGTCAAAACACCTTGTACTTT	TRBV13-3		TRBJ2-4	TRBC2
clonotype1295	clonotype1295_consensus_2411	1	1.8457e+16							CASSDWGGADTQYF	TGTGCCAGCAGTGACTGGGGGGGCGCAGACACCCAGTACTTT	TRBV13-3	TRBD2	TRBJ2-5	TRBC2
clonotype1296	clonotype1296_consensus_2412	1	1.8457e+16							CASSDRGSGNTLYF	TGTGCCAGCAGTGATAGGGGTTCTGGAAATACGCTCTATTTT	TRBV13-3		TRBJ1-3	TRBC1
clonotype1297	clonotype1297_consensus_2413	1	1.8457e+16							CASSDRQTNSDYTF	TGTGCCAGCAGTGATCGACAAACAAACTCCGACTACACCTTC	TRBV13-3		TRBJ1-2	TRBC1
clonotype1298	clonotype1298_consensus_2414	1	1.8457e+16							CASSDGGNQDTQYF	TGTGCCAGCAGTGATGGAGGGAACCAAGACACCCAGTACTTT	TRBV13-3		TRBJ2-5	TRBC2
clonotype1299	clonotype1299_consensus_2415	1	1.8457e+16							CASSDGTFSYEQYF	TGTGCCAGCAGTGATGGGACATTCTCCTATGAACAGTACTTC	TRBV13-3		TRBJ2-7	TRBC2
clonotype1300	clonotype1300_consensus_2416	1	1.8457e+16							CASSDGPGGGEQYF	TGTGCCAGCAGTGATGGGCCAGGGGGCGGAGAACAGTACTTC	TRBV13-3	TRBD1	TRBJ2-7	TRBC2
clonotype1301	clonotype1301_consensus_2417	1	1.8457e+16							CASSDWGGENTLYF	TGTGCCAGCAGTGATTGGGGGGGGGAAAACACCTTGTACTTT	TRBV13-3	TRBD2	TRBJ2-4	TRBC2
clonotype1302	clonotype1302_consensus_2418	1	1.8457e+16							CASSGSGGYAEQFF	TGTGCCAGCAGTGGATCAGGGGGCTATGCTGAGCAGTTCTTC	TRBV13-3	TRBD1	TRBJ2-1	TRBC2
clonotype1303	clonotype1303_consensus_2419	1	1.8457e+16							CASSSGTVSYEQYF	TGTGCCAGCAGTTCCGGGACAGTCTCCTATGAACAGTACTTC	TRBV13-3		TRBJ2-7	TRBC2
clonotype1304	clonotype1304_consensus_2420	1	1.8457e+16							CASGQGSYNSPLYF	TGTGCCAGCGGACAGGGTTCCTATAATTCGCCCCTCTACTTT	TRBV13-3	TRBD1	TRBJ1-6	TRBC1
clonotype1305	clonotype1305_consensus_2421	1	1.8457e+16							CASGGGSSAETLYF	TGTGCCAGCGGAGGGGGATCTAGTGCAGAAACGCTGTATTTT	TRBV13-3		TRBJ2-3	TRBC2
clonotype1306	clonotype1306_consensus_2422	1	1.8457e+16							CASGGLGGRDTQYF	TGTGCCAGCGGGGGACTGGGGGGGCGTGACACCCAGTACTTT	TRBV13-2	TRBD2	TRBJ2-5	TRBC2
clonotype1307	clonotype1307_consensus_2423	1	1.8457e+16							CASGERTGGYEQYF	TGTGCCAGCGGTGAGAGGACTGGGGGCTATGAACAGTACTTC	TRBV13-2	TRBD1	TRBJ2-7	TRBC2
clonotype1308	clonotype1308_consensus_2424	1	1.8457e+16							CASGEGTGDTEVFF	TGTGCCAGCGGTGAGGGGACAGGGGACACAGAAGTCTTCTTT	TRBV13-2	TRBD1	TRBJ1-1	TRBC1
clonotype1309	clonotype1309_consensus_2425	1	1.8457e+16							CASGDNRGRSPLYF	TGTGCCAGCGGTGATAACAGGGGGCGGTCGCCCCTCTACTTT	TRBV13-2	TRBD1	TRBJ1-6	TRBC1
clonotype1310	clonotype1310_consensus_2426	1	1.8457e+16							CASGDDTNTGQLYF	TGTGCCAGCGGTGATGACACAAACACCGGGCAGCTCTACTTT	TRBV13-2		TRBJ2-2	TRBC2
clonotype1311	clonotype1311_consensus_2427	1	1.8457e+16							CASGDAGKNSDYTF	TGTGCCAGCGGTGATGCGGGGAAAAACTCCGACTACACCTTC	TRBV13-2		TRBJ1-2	TRBC1
clonotype1312	clonotype1312_consensus_2428	1	1.8457e+16							CASGDGTGNTEVFF	TGTGCCAGCGGTGATGGGACAGGGAACACAGAAGTCTTCTTT	TRBV13-2	TRBD1	TRBJ1-1	TRBC1
clonotype1313	clonotype1313_consensus_2429	1	1.8457e+16							CASGDGSYNSPLYF	TGTGCCAGCGGTGATGGTTCCTATAATTCGCCCCTCTACTTT	TRBV13-2		TRBJ1-6	TRBC1
clonotype1314	clonotype1314_consensus_2430	1	1.8457e+16							CASGDSGAYERLFF	TGTGCCAGCGGTGATTCAGGGGCCTACGAAAGATTATTTTTC	TRBV13-2		TRBJ1-4	TRBC1
clonotype1315	clonotype1315_consensus_2431	1	1.8457e+16							CASGGGGGQNTLYF	TGTGCCAGCGGTGGGGGGGGGGGGCAAAACACCTTGTACTTT	TRBV13-2		TRBJ2-4	TRBC2
clonotype1316	clonotype1316_consensus_2432	1	1.8457e+16							CASGVSQNTGQLYF	TGTGCCAGCGGTGTCAGCCAAAACACCGGGCAGCTCTACTTT	TRBV13-2		TRBJ2-2	TRBC2
clonotype1317	clonotype1317_consensus_2433	1	1.8457e+16							CASTGLGGYPGQLYF	TGTGCCAGCACCGGACTGGGGGGGTACCCCGGGCAGCTCTACTTT	TRBV13-1	TRBD2	TRBJ2-2	TRBC2
clonotype1318	clonotype1318_consensus_2434	1	1.8457e+16							CASSRDWGGAETLYF	TGTGCCAGCAGCCGGGACTGGGGGGGCGCAGAAACGCTGTATTTT	TRBV13-1	TRBD2	TRBJ2-3	TRBC2
clonotype1319	clonotype1319_consensus_2435	1	1.8457e+16							CASSDRTGANERLFF	TGTGCCAGCAGTGACAGGACAGGGGCGAACGAAAGATTATTTTTC	TRBV13-1	TRBD1	TRBJ1-4	TRBC1
clonotype1320	clonotype1320_consensus_2436	1	1.8457e+16							CASSDPGGDYAEQFF	TGTGCCAGCAGTGACCCTGGGGGGGACTATGCTGAGCAGTTCTTC	TRBV13-1		TRBJ2-1	TRBC2
clonotype1321	clonotype1321_consensus_2437	1	1.8457e+16							CASSEPVGANTEVFF	TGTGCCAGCAGTGAGCCGGTCGGGGCAAACACAGAAGTCTTCTTT	TRBV13-1		TRBJ1-1	TRBC1
clonotype1322	clonotype1322_consensus_2438	1	1.8457e+16							CASSDKVNSNERLFF	TGTGCCAGCAGTGATAAGGTCAATTCCAACGAAAGATTATTTTTC	TRBV13-1		TRBJ1-4	TRBC1
clonotype1323	clonotype1323_consensus_2439	1	1.8457e+16							CASSDAGQNYAEQFF	TGTGCCAGCAGTGATGCCGGACAAAACTATGCTGAGCAGTTCTTC	TRBV13-1		TRBJ2-1	TRBC2
clonotype1324	clonotype1324_consensus_2440	1	1.8457e+16							CASSDAGQGDTEVFF	TGTGCCAGCAGTGATGCGGGACAGGGGGACACAGAAGTCTTCTTT	TRBV13-1	TRBD1	TRBJ1-1	TRBC1
clonotype1325	clonotype1325_consensus_2441	1	1.8457e+16							CASSDVTRSAETLYF	TGTGCCAGCAGTGATGTCACAAGAAGTGCAGAAACGCTGTATTTT	TRBV13-1		TRBJ2-3	TRBC2
clonotype1326	clonotype1326_consensus_2442	1	1.8457e+16							CASSDFRDKNSDYTF	TGTGCCAGCAGTGATTTCCGGGACAAAAACTCCGACTACACCTTC	TRBV13-1		TRBJ1-2	TRBC1
clonotype1327	clonotype1327_consensus_2443	1	1.8457e+16							CASSGKQGANERLFF	TGTGCCAGCAGTGGCAAACAGGGGGCCAACGAAAGATTATTTTTC	TRBV13-1	TRBD1	TRBJ1-4	TRBC1
clonotype1328	clonotype1328_consensus_2444	1	1.8457e+16							CASSGKQGANERLFF	TGTGCCAGCAGTGGCAAACAGGGGGCCAACGAAAGATTATTTTTC	TRBV13-1	TRBD1	TRBJ1-4	TRBC1
clonotype1329	clonotype1329_consensus_2445	1	1.8457e+16							CASSGTVSYNSPLYF	TGTGCCAGCAGTGGGACAGTTTCCTATAATTCGCCCCTCTACTTT	TRBV13-1		TRBJ1-6	TRBC1
clonotype1330	clonotype1330_consensus_2446	1	1.8457e+16							CASSGGQGRNTEVFF	TGTGCCAGCAGTGGGGGACAGGGAAGAAACACAGAAGTCTTCTTT	TRBV13-1	TRBD1	TRBJ1-1	TRBC1
clonotype1331	clonotype1331_consensus_2447	1	1.8457e+16							CASSVPGVNYAEQFF	TGTGCCAGCAGTGTCCCGGGGGTGAACTATGCTGAGCAGTTCTTC	TRBV13-1		TRBJ2-1	TRBC2
clonotype1332	clonotype1332_consensus_2448	1	1.8457e+16							CASSQEGQNTLYF	TGTGCCAGCAGCCAAGAAGGTCAAAACACCTTGTACTTT	TRBV2		TRBJ2-4	TRBC2
clonotype1333	clonotype1333_consensus_2449	1	1.8457e+16							CASSQERNREVFF	TGTGCCAGCAGCCAAGAGCGGAACAGAGAAGTCTTCTTT	TRBV2		TRBJ1-1	TRBC1
clonotype1334	clonotype1334_consensus_2450	1	1.8457e+16							CASSQGANTEVFF	TGTGCCAGCAGCCAGGGGGCAAACACAGAAGTCTTCTTT	TRBV2	TRBD1	TRBJ1-1	TRBC1
clonotype1335	clonotype1335_consensus_2451	1	1.8457e+16							CASSRQGNTEVFF	TGTGCCAGCAGCCGACAGGGGAACACAGAAGTCTTCTTT	TRBV10		TRBJ1-1	TRBC1
clonotype1336	clonotype1336_consensus_2452	1	1.8457e+16							CASSLDNSYEQYF	TGTGCCAGCAGCCTGGACAACTCCTATGAACAGTACTTC	TRBV10		TRBJ2-7	TRBC2
clonotype1337	clonotype1337_consensus_2453	1	1.8457e+16							CASSYRGPTEVFF	TGTGCCAGCAGCTACAGGGGGCCCACAGAAGTCTTCTTT	TRBV10	TRBD1	TRBJ1-1	TRBC1
clonotype1338	clonotype1338_consensus_2454	1	1.8457e+16							CASSSGWGVEQYF	TGTGCCAGCAGCTCCGGCTGGGGGGTGGAACAGTACTTC	TRBV10		TRBJ2-7	TRBC2
clonotype1339	clonotype1339_consensus_2455	1	1.8457e+16							CASSWDWGDTQYF	TGTGCCAGCAGCTGGGACTGGGGGGACACCCAGTACTTT	TRBV10	TRBD2	TRBJ2-5	TRBC2
clonotype1340	clonotype1340_consensus_2456	1	1.8457e+16							CASSWGRNTEVFF	TGTGCCAGCAGCTGGGGGCGAAACACAGAAGTCTTCTTT	TRBV10		TRBJ1-1	TRBC1
clonotype1341	clonotype1341_consensus_2457	1	1.8457e+16							CASSLLGPAEQFF	TGTGCCAGCAGCTTACTGGGTCCTGCTGAGCAGTTCTTC	TRBV10		TRBJ2-1	TRBC2
clonotype1342	clonotype1342_consensus_2458	1	1.8457e+16							CASRYSYNSPLYF	TGTGCCAGCAGGTATTCCTATAATTCGCCCCTCTACTTT	TRBV10		TRBJ1-6	TRBC1
clonotype1343	clonotype1343_consensus_2459	1	1.8457e+16							CASLDRGQDTQYF	TGTGCCAGCCTCGACAGGGGGCAAGACACCCAGTACTTT	TRBV10	TRBD1	TRBJ2-5	TRBC2
clonotype1344	clonotype1344_consensus_2460	1	1.8457e+16							CSSSQDKNEQYF	TGCTCCAGCAGTCAAGACAAAAATGAACAGTACTTC	TRBV23		TRBJ2-7	TRBC2
clonotype1345	clonotype1345_consensus_2461	1	1.8457e+16							CTCRDRTEVFF	TGCACCTGCAGAGACAGGACAGAAGTCTTCTTT	TRBV1		TRBJ1-1	TRBC1
clonotype1346	clonotype1346_consensus_2462	1	1.8457e+16							CGALQGALSNERLFF	TGTGGTGCCCTCCAGGGGGCCCTTTCCAACGAAAGATTATTTTTC	TRBV20		TRBJ1-4	TRBC1
clonotype1347	clonotype1347_consensus_2463	1	1.8457e+16							CGARRLGGPLAEQFF	TGTGGTGCTAGGAGACTGGGGGGCCCCTTGGCTGAGCAGTTCTTC	TRBV20	TRBD2	TRBJ2-1	TRBC2
clonotype1348	clonotype1348_consensus_2464	1	1.8457e+16							CGASPDQGYNSPLYF	TGTGGTGCTAGTCCGGACCAGGGCTATAATTCGCCCCTCTACTTT	TRBV20		TRBJ1-6	TRBC1
clonotype1349	clonotype1349_consensus_2466;clonotype1349_consensus_2467;clonotype1349_consensus_2465	1	1.8457e+16	CAAWVNKVVF;CATNNNNAPRF	TGTGCTGCTTGGGTCAACAAAGTCGTCTTT;TGTGCTACAAATAACAACAATGCCCCACGATTT	TRAV4-4-DV10;TRAV5-4	;	TRAJ34;TRAJ43	TRAC;TRAC	CAWSLDRGLNSPLYF	TGTGCCTGGAGTCTTGACAGGGGGCTGAATTCGCCCCTCTACTTT	TRBV31	TRBD1	TRBJ1-6	TRBC1
clonotype1350	clonotype1350_consensus_2469;clonotype1350_consensus_2468	1	1.8457e+16	CILRPYANKMIF	TGTATCCTGAGACCCTATGCAAACAAGATGATCTTT	TRAV21-DV12		TRAJ47	TRAC	CAWGAGVVSNERLFF	TGTGCCTGGGGGGCGGGGGTAGTTTCCAACGAAAGATTATTTTTC	TRBV31		TRBJ1-4	TRBC1
clonotype1351	clonotype1351_consensus_2471;clonotype1351_consensus_2470	1	1.8457e+16	CARNSNNRIFF	TGTGCCCGGAATAGCAATAACAGAATCTTCTTT	TRAV13-1		TRAJ31	TRAC	CASSLTKDTQYF	TGTGCCAGCAGCTTAACGAAAGACACCCAGTACTTT	TRBV3		TRBJ2-5	TRBC2
clonotype1352	clonotype1352_consensus_2473;clonotype1352_consensus_2472	1	1.8457e+16	CAMSNYNVLYF	TGTGCTATGTCTAATTACAACGTGCTTTACTTC	TRAV13N-2		TRAJ21	TRAC	CASKAGEGTGQLYF	TGTGCCAGCAAGGCAGGGGAGGGCACCGGGCAGCTCTACTTT	TRBV13-3		TRBJ2-2	TRBC2
clonotype1353	clonotype1353_consensus_2476;clonotype1353_consensus_2474;clonotype1353_consensus_2475	1	1.8457e+16	CAIDNNNAPRF	TGTGCTATAGACAACAACAATGCCCCACGATTT	TRAV13N-2		TRAJ43	TRAC	CASSDPSSGNTLYF;CASSSTGGDSYNSPLYF	TGTGCCAGCAGTGACCCCAGTTCTGGAAATACGCTCTATTTT;TGTGCCAGCAGCTCGACAGGGGGGGATTCCTATAATTCGCCCCTCTACTTT	TRBV13-3;TRBV10	;	TRBJ1-3;TRBJ1-6	TRBC1;TRBC1
clonotype1354	clonotype1354_consensus_2478;clonotype1354_consensus_2477	1	1.8457e+16	CAAVPNNRIFF	TGTGCTGCTGTCCCCAATAACAGAATCTTCTTT	TRAV4-3		TRAJ31	TRAC	CSSRGTGKSQNTLYF	TGTAGTTCTAGAGGGACAGGGAAAAGTCAAAACACCTTGTACTTT	TRBV30	TRBD1	TRBJ2-4	TRBC2
clonotype1355	clonotype1355_consensus_2480;clonotype1355_consensus_2481;clonotype1355_consensus_2479	1	1.8457e+16	CAAEAGGGSAKLIF;CILRDYGNEKITF	TGTGCTGCTGAGGCCGGAGGAGGGTCTGCGAAGCTCATCTTT;TGTATCCTGAGAGACTATGGAAATGAGAAAATAACTTTT	TRAV4-4-DV10;TRAV21-DV12	;	TRAJ57;TRAJ48	TRAC;TRAC	CGARGRAGNYAEQFF	TGTGGTGCTAGGGGGAGGGCGGGGAACTATGCTGAGCAGTTCTTC	TRBV20		TRBJ2-1	TRBC2
clonotype1356	clonotype1356_consensus_2483;clonotype1356_consensus_2482	1	1.8457e+16	CATDQNRIFF	TGTGCTACAGATCAGAACAGAATCTTCTTT	TRAV8D-2		TRAJ31	TRAC	CASSRDVQDTQYF	TGTGCTAGCAGCCGGGACGTTCAAGACACCCAGTACTTT	TRBV29		TRBJ2-5	TRBC2
clonotype1357	clonotype1357_consensus_2485;clonotype1357_consensus_2484	1	1.8457e+16	CAIAYGNEKITF	TGTGCTATAGCCTATGGAAATGAGAAAATAACTTTT	TRAV13N-2		TRAJ48	TRAC	CASSQQGSGNTLYF	TGTGCCAGCAGCCAACAGGGGTCTGGAAATACGCTCTATTTT	TRBV5		TRBJ1-3	TRBC1
clonotype1358	clonotype1358_consensus_2487;clonotype1358_consensus_2486	1	1.8457e+16	CAVSNNRIFF	TGTGCAGTGAGCAATAACAGAATCTTCTTT	TRAV7-5		TRAJ31	TRAC	CASSQVGDQDTQYF	TGTGCCAGCAGCCAAGTTGGGGACCAAGACACCCAGTACTTT	TRBV5		TRBJ2-5	TRBC2
clonotype1359	clonotype1359_consensus_2489;clonotype1359_consensus_2488	1	1.8457e+16	CAMGNSNNRIFF	TGTGCTATGGGGAATAGCAATAACAGAATCTTCTTT	TRAV13D-4		TRAJ31	TRAC	CASSQGGVQNTLYF	TGTGCCAGCAGCCAGGGGGGGGTTCAAAACACCTTGTACTTT	TRBV5		TRBJ2-4	TRBC2
clonotype1360	clonotype1360_consensus_2491;clonotype1360_consensus_2492;clonotype1360_consensus_2490	1	1.8457e+16	CAANSAGNKLTF;CALSGYGSSGNKLIF	TGTGCTGCTAACAGTGCAGGGAACAAGCTAACTTTT;TGTGCTCTGAGTGGCTATGGGAGCAGTGGCAACAAGCTCATCTTT	TRAV4-3;TRAV12-3	;	TRAJ17;TRAJ32	TRAC;TRAC	CASSPWGGQNTLYF	TGTGCCAGCAGCCCGTGGGGGGGCCAAAACACCTTGTACTTT	TRBV5		TRBJ2-4	TRBC2
clonotype1361	clonotype1361_consensus_2494;clonotype1361_consensus_2493	1	1.8457e+16	CAIGYNQGKLIF	TGTGCTATAGGGTATAACCAGGGGAAGCTTATCTTT	TRAV13N-2		TRAJ23	TRAC	CAWSLSRTGGGEVFF	TGTGCCTGGAGTCTATCTCGGACAGGGGGGGGGGAAGTCTTCTTT	TRBV31		TRBJ1-1	TRBC1
clonotype1362	clonotype1362_consensus_2496;clonotype1362_consensus_2495	1	1.8457e+16	CATDARSNNRIFF	TGTGCTACTGATGCGCGGAGCAATAACAGAATCTTCTTT	TRAV8-1		TRAJ31		CASSSSQNTLYF	TGTGCCAGCAGCTCCAGTCAAAACACCTTGTACTTT	TRBV3		TRBJ2-4	TRBC2
clonotype1363	clonotype1363_consensus_2498;clonotype1363_consensus_2499;clonotype1363_consensus_2497	1	1.8457e+16	CAASTDSNYQLIW;CILRASNNNNAPRF	TGTGCAGCAAGTACGGATAGCAACTATCAGTTGATCTGG;TGTATCCTGAGAGCCTCCAATAACAACAATGCCCCACGATTT	TRAV14-2;TRAV21-DV12	;	TRAJ33;TRAJ43	TRAC;TRAC	CASSFGQDTQYF	TGTGCAAGCAGCTTTGGCCAAGACACCCAGTACTTT	TRBV16		TRBJ2-5	TRBC2
clonotype1364	clonotype1364_consensus_2501;clonotype1364_consensus_2502;clonotype1364_consensus_2500	1	1.8457e+16	CAADTNAYKVIF;CVLRDNYNQGKLIF	TGTGCTGCTGACACAAATGCTTACAAAGTCATCTTT;TGTGTTTTGAGGGATAATTATAACCAGGGGAAGCTTATCTTT	TRAV4-3;TRAV9-2	;	TRAJ30;TRAJ23	TRAC;TRAC	CASSEEWGQDTQYF	TGTGCCAGCAGTGAAGAGTGGGGACAAGACACCCAGTACTTT	TRBV13-3		TRBJ2-5	TRBC2
clonotype1365	clonotype1365_consensus_2504;clonotype1365_consensus_2503	1	1.8457e+16	CAAEGSNAKLTF	TGTGCTGCTGAGGGAAGCAATGCAAAGCTAACCTTC	TRAV4-3		TRAJ42	TRAC	CASSDAGDQDTQYF	TGTGCCAGCAGTGATGCTGGGGACCAAGACACCCAGTACTTT	TRBV13-3		TRBJ2-5	TRBC2
clonotype1366	clonotype1366_consensus_2506;clonotype1366_consensus_2505	1	1.8457e+16	CIVTPANSGTYQRF	TGCATTGTGACTCCTGCAAATTCTGGGACTTACCAGAGGTTT	TRAV2		TRAJ13	TRAC	CASGDSWGQDTQYF	TGTGCCAGCGGTGATAGCTGGGGCCAAGACACCCAGTACTTT	TRBV13-2		TRBJ2-5	TRBC2
clonotype1367	clonotype1367_consensus_2508;clonotype1367_consensus_2507	1	1.8457e+16	CAMAGGYQNFYF	TGTGCTATGGCGGGGGGTTACCAGAACTTCTATTTT	TRAV13-4-DV7		TRAJ49	TRAC	CASSQTTNSDYTF	TGTGCCAGCAGCCAGACAACAAACTCCGACTACACCTTC	TRBV2		TRBJ1-2	TRBC1
clonotype1368	clonotype1368_consensus_2510;clonotype1368_consensus_2509	1	1.8457e+16	CILRGQGGSAKLIF	TGTATCCTGAGAGGGCAAGGAGGGTCTGCGAAGCTCATCTTT	TRAV21-DV12		TRAJ57	TRAC	CASRDIANERLFF	TGTGCCAGCCGGGACATCGCCAACGAAAGATTATTTTTC	TRBV2		TRBJ1-4	TRBC1
clonotype1369	clonotype1369_consensus_2512;clonotype1369_consensus_2511	1	1.8457e+16	CAVRANYNVLYF	TGTGCTGTTAGGGCTAATTACAACGTGCTTTACTTC	TRAV4-2		TRAJ21	TRAC	CASSYGTGIEQYF	TGTGCCAGCAGCTACGGGACAGGGATTGAACAGTACTTC	TRBV10	TRBD1	TRBJ2-7	TRBC2
clonotype1370	clonotype1370_consensus_2514;clonotype1370_consensus_2513	1	1.8457e+16	CAAEDSNYQLIW	TGTGCTGCTGAGGATAGCAACTATCAGTTGATCTGG	TRAV4-3		TRAJ33	TRAC	CASRDWGGAEQFF	TGTGCCAGCAGGGACTGGGGGGGGGCTGAGCAGTTCTTC	TRBV10	TRBD2	TRBJ2-1	TRBC2
clonotype1371	clonotype1371_consensus_2516;clonotype1371_consensus_2515	1	1.8457e+16	CILRSTGGNNKLTF	TGTATCCTGAGATCTACTGGAGGCAATAATAAGCTGACTTTT	TRAV21-DV12		TRAJ56	TRAC	CGARGAGGNYAEQFF	TGTGGTGCTAGAGGGGCTGGGGGTAACTATGCTGAGCAGTTCTTC	TRBV20		TRBJ2-1	TRBC2
clonotype1372	clonotype1372_consensus_2518;clonotype1372_consensus_2519;clonotype1372_consensus_2517	1	1.8457e+16	CAASDGTNAYKVIF;CAIITGNTGKLIF	TGTGCAGCAAGTGACGGCACAAATGCTTACAAAGTCATCTTT;TGTGCTATTATAACAGGCAATACCGGAAAACTCATCTTT	TRAV14-1;TRAV13-1	;	TRAJ30;TRAJ37	TRAC;TRAC	CASSPGHQDTQYF	TGTGCTAGCAGCCCGGGACATCAAGACACCCAGTACTTT	TRBV29		TRBJ2-5	TRBC2
clonotype1373	clonotype1373_consensus_2521;clonotype1373_consensus_2520	1	1.8457e+16	CATDRAGSFNKLTF	TGTGCTACTGATAGGGCTGGTAGCTTCAATAAGTTGACCTTT	TRAV8-1		TRAJ4	TRAC	CASSQDTGFTEVFF	TGTGCCAGCAGCCAAGATACGGGGTTCACAGAAGTCTTCTTT	TRBV5		TRBJ1-1	TRBC1
clonotype1374	clonotype1374_consensus_2523;clonotype1374_consensus_2522	1	1.8457e+16	CAMERGAGNKLTF	TGTGCTATGGAACGTGGTGCAGGGAACAAGCTAACTTTT	TRAV13D-4		TRAJ17	TRAC	CASSQDGGRDTQYF	TGTGCCAGCAGCCAAGATGGGGGCCGCGACACCCAGTACTTT	TRBV5		TRBJ2-5	TRBC2
clonotype1375	clonotype1375_consensus_2526;clonotype1375_consensus_2524;clonotype1375_consensus_2525	1	1.8457e+16	CAAETGSFNKLTF	TGTGCTGCTGAGACTGGTAGCTTCAATAAGTTGACCTTT	TRAV4N-4		TRAJ4	TRAC	CASSEGTYNSPLYF;CASSHNWGGGEQYF	TGTGCCAGCAGTGAGGGGACATATAATTCGCCCCTCTACTTT;TGTGCCAGCAGCCACAACTGGGGGGGCGGGGAACAGTACTTC	TRBV13-3;TRBV5	;TRBD2	TRBJ1-6;TRBJ2-7	TRBC1;TRBC2
clonotype1376	clonotype1376_consensus_2528;clonotype1376_consensus_2527	1	1.8457e+16	CALDSNNRIFF	TGTGCTTTAGACAGCAATAACAGAATCTTCTTT	TRAV12N-2		TRAJ31	TRAC	CASSPENSGNTLYF	TGTGCCAGCAGCCCGGAGAATTCTGGAAATACGCTCTATTTT	TRBV5		TRBJ1-3	TRBC1
clonotype1377	clonotype1377_consensus_2530;clonotype1377_consensus_2529	1	1.8457e+16	CAMGSSGSWQLIF	TGTGCTATGGGGTCTTCTGGCAGCTGGCAACTCATCTTT	TRAV13N-1		TRAJ22	TRAC	CAWSPPTGGPYEQYF	TGTGCCTGGAGTCCCCCCACTGGGGGGCCCTATGAACAGTACTTC	TRBV31		TRBJ2-7	TRBC2
clonotype1378	clonotype1378_consensus_2532;clonotype1378_consensus_2533;clonotype1378_consensus_2531	1	1.8457e+16	CAAAASSGSWQLIF;CATGASSGSWQLIF	TGTGCTGCTGCTGCATCTTCTGGCAGCTGGCAACTCATCTTT;TGTGCTACTGGCGCATCTTCTGGCAGCTGGCAACTCATCTTT	TRAV4N-4;TRAV8-1	;	TRAJ22;TRAJ22	TRAC;TRAC	CASSRDSNTEVFF	TGTGCTAGCAGTCGGGACAGTAACACAGAAGTCTTCTTT	TRBV17		TRBJ1-1	TRBC1
clonotype1379	clonotype1379_consensus_2535;clonotype1379_consensus_2536;clonotype1379_consensus_2534	1	1.8457e+16	CALDTEGADRLTF;CAVSMGTGANTGKLTF	TGTGCTTTGGATACAGAAGGTGCAGATAGACTCACCTTT;TGTGCAGTGAGCATGGGCACTGGAGCTAACACTGGAAAGCTCACGTTT	TRAV13-1;TRAV7N-5	;	TRAJ45;TRAJ52	TRAC;TRAC	CASSRDIYEQYF	TGTGCAAGCAGCAGGGACATCTATGAACAGTACTTC	TRBV16		TRBJ2-7	TRBC2
clonotype1380	clonotype1380_consensus_2538;clonotype1380_consensus_2537	1	1.8457e+16	CAIDRNSNNRIFF	TGTGCTATAGATCGGAATAGCAATAACAGAATCTTCTTT	TRAV13N-2		TRAJ31	TRAC	CASSLQAETLYF	TGTGCAAGCAGCTTACAGGCAGAAACGCTGTATTTT	TRBV16		TRBJ2-3	TRBC2
clonotype1381	clonotype1381_consensus_2540;clonotype1381_consensus_2539	1	1.8457e+16	CALEQANTGKLTF	TGTGCTTTGGAACAGGCCAATACAGGCAAATTAACCTTT	TRAV13-1		TRAJ27	TRAC	CASSLGNERLFF	TGTGCCAGCAGTCTTGGCAACGAAAGATTATTTTTC	TRBV26		TRBJ1-4	TRBC1
clonotype1382	clonotype1382_consensus_2542;clonotype1382_consensus_2541	1	1.8457e+16	CATDASSGSWQLIF	TGTGCTACTGATGCATCTTCTGGCAGCTGGCAACTCATCTTT	TRAV8-1		TRAJ22	TRAC	CASRDSAETLYF	TGTGCCAGCAGAGACAGTGCAGAAACGCTGTATTTT	TRBV14		TRBJ2-3	TRBC2
clonotype1383	clonotype1383_consensus_2544;clonotype1383_consensus_2543	1	1.8457e+16	CALERDYAQGLTF	TGTGCTTTGGAACGTGACTATGCCCAGGGATTAACCTTC	TRAV13-1		TRAJ26	TRAC	CASSLRGSPLYF	TGTGCCAGCAGCCTCAGGGGTTCGCCCCTCTACTTT	TRBV14		TRBJ1-6	TRBC1
clonotype1384	clonotype1384_consensus_2546;clonotype1384_consensus_2545	1	1.8457e+16	CILRVRNYGNEKITF	TGTATCCTGAGAGTACGGAACTATGGAAATGAGAAAATAACTTTT	TRAV21-DV12		TRAJ48	TRAC	CASSLTGWEQYF	TGTGCCAGCAGTTTGACAGGGTGGGAACAGTACTTC	TRBV14		TRBJ2-7	TRBC2
clonotype1385	clonotype1385_consensus_2548;clonotype1385_consensus_2547	1	1.8457e+16	CAISVNMGYKLTF	TGTGCTATCTCTGTCAACATGGGCTACAAACTTACCTTC	TRAV13N-2		TRAJ9	TRAC	CASRTGMDEQYF	TGTGCCAGCAGGACAGGGATGGATGAACAGTACTTC	TRBV15		TRBJ2-7	TRBC2
clonotype1386	clonotype1386_consensus_2550;clonotype1386_consensus_2549	1	1.8457e+16	CATDYGSSGNKLIF	TGTGCTACTGATTATGGGAGCAGTGGCAACAAGCTCATCTTT	TRAV8-1		TRAJ32	TRAC	CASSLQGERLFF	TGTGCCAGCAGTCTACAGGGGGAAAGATTATTTTTC	TRBV15		TRBJ1-4	TRBC1
clonotype1387	clonotype1387_consensus_2552;clonotype1387_consensus_2551	1	1.8457e+16	CATDYNTNTGKLTF	TGTGCTACTGATTATAACACCAATACAGGCAAATTAACCTTT	TRAV8-1		TRAJ27	TRAC	CASRWDRDYAEQFF	TGTGCCAGCAGGTGGGACAGGGACTATGCTGAGCAGTTCTTC	TRBV13-3	TRBD1	TRBJ2-1	TRBC2
clonotype1388	clonotype1388_consensus_2554;clonotype1388_consensus_2553	1	1.8457e+16	CAMASSSFSKLVF	TGTGCTATGGCATCCTCCTCCTTCAGCAAGCTGGTGTTT	TRAV13-4-DV7		TRAJ50	TRAC	CASSERDRGHEQYF	TGTGCCAGCAGTGAAAGGGACAGGGGGCATGAACAGTACTTC	TRBV13-3	TRBD1	TRBJ2-7	TRBC2
clonotype1389	clonotype1389_consensus_2557;clonotype1389_consensus_2555;clonotype1389_consensus_2556	1	1.8457e+16	CAAEAAGGYKVVF	TGTGCTGCTGAGGCCGCTGGAGGCTATAAAGTGGTCTTT	TRAV4N-3		TRAJ12	TRAC	CASSDRGLDTEVFF;CASSTGDRRYAEQFF	TGTGCCAGCAGTGACAGGGGGTTGGACACAGAAGTCTTCTTT;TGTGCCAGCAGCACCGGGGACAGACGCTATGCTGAGCAGTTCTTC	TRBV13-3;TRBV3	TRBD1;	TRBJ1-1;TRBJ2-1	TRBC1;TRBC2
clonotype1390	clonotype1390_consensus_2559;clonotype1390_consensus_2560;clonotype1390_consensus_2558	1	1.8457e+16	CAASVNTGYQNFYF;CILRVAAGGNNKLTF	TGTGCAGCAAGTGTGAACACGGGTTACCAGAACTTCTATTTT;TGTATCCTGAGAGTAGCGGCTGGAGGCAATAATAAGCTGACTTTT	TRAV14-2;TRAV21-DV12	;	TRAJ49;TRAJ56	TRAC;TRAC	CASSDTDNYAEQFF	TGTGCCAGCAGTGATACAGATAACTATGCTGAGCAGTTCTTC	TRBV13-3		TRBJ2-1	TRBC2
clonotype1391	clonotype1391_consensus_2562;clonotype1391_consensus_2561	1	1.8457e+16	CATTASSGSWQLIF	TGTGCTACTACTGCATCTTCTGGCAGCTGGCAACTCATCTTT	TRAV8-1		TRAJ22	TRAC	CASSDPGRDSDYTF	TGTGCCAGCAGTGATCCAGGGAGGGACTCCGACTACACCTTC	TRBV13-3		TRBJ1-2	TRBC1
clonotype1392	clonotype1392_consensus_2564;clonotype1392_consensus_2563	1	1.8457e+16	CAIDESAGNKLTF	TGTGCTATAGATGAGAGTGCAGGGAACAAGCTAACTTTT	TRAV13N-2		TRAJ17	TRAC	CASSDEGANSDYTF	TGTGCCAGCAGTGATGAGGGAGCAAACTCCGACTACACCTTC	TRBV13-3		TRBJ1-2	TRBC1
clonotype1393	clonotype1393_consensus_2566;clonotype1393_consensus_2565	1	1.8457e+16	CAMDGNAGAKLTF	TGTGCTATGGATGGTAATGCAGGTGCCAAGCTCACATTC	TRAV13D-1		TRAJ39	TRAC	CASSDARNQDTQYF	TGTGCCAGCAGTGATGCAAGGAACCAAGACACCCAGTACTTT	TRBV13-3		TRBJ2-5	TRBC2
clonotype1394	clonotype1394_consensus_2568;clonotype1394_consensus_2569;clonotype1394_consensus_2567	1	1.8457e+16	CAAEATNTNKVVF;CALSDRDTNAYKVIF	TGTGCTGCTGAGGCTACCAATACCAACAAAGTCGTCTTT;TGTGCTCTGAGTGATAGGGACACAAATGCTTACAAAGTCATCTTT	TRAV4-3;TRAV12-3	;	TRAJ34;TRAJ30	TRAC;TRAC	CASSDGAGFTEVFF	TGTGCCAGCAGTGATGGGGCAGGGTTCACAGAAGTCTTCTTT	TRBV13-3	TRBD1	TRBJ1-1	TRBC1
clonotype1395	clonotype1395_consensus_2571;clonotype1395_consensus_2570	1	1.8457e+16	CILRVARNYANKMIF	TGTATCCTGAGAGTAGCGAGGAACTATGCAAACAAGATGATCTTT	TRAV21-DV12		TRAJ47	TRAC	CASSAWGDPDTQYF	TGTGCCAGCAGTGCTTGGGGGGATCCAGACACCCAGTACTTT	TRBV13-3		TRBJ2-5	TRBC2
clonotype1396	clonotype1396_consensus_2573;clonotype1396_consensus_2572	1	1.8457e+16	CARNSNNRIFF	TGTGCCCGGAATAGCAATAACAGAATCTTCTTT	TRAV6-5		TRAJ31	TRAC	CASSGGQGIAEQFF	TGTGCCAGCAGTGGGGGACAGGGGATTGCTGAGCAGTTCTTC	TRBV13-3	TRBD1	TRBJ2-1	TRBC2
clonotype1397	clonotype1397_consensus_2575;clonotype1397_consensus_2574	1	1.8457e+16	CAIDRWGNEKITF	TGTGCTATAGATCGTTGGGGAAATGAGAAAATAACTTTT	TRAV13-2		TRAJ48	TRAC	CASSGGRENERLFF	TGTGCCAGCAGTGGGGGGAGGGAGAACGAAAGATTATTTTTC	TRBV13-3		TRBJ1-4	TRBC1
clonotype1398	clonotype1398_consensus_2578;clonotype1398_consensus_2576;clonotype1398_consensus_2577	1	1.8457e+16	CAMAQGTGSKLSF	TGTGCTATGGCCCAAGGCACTGGGTCTAAGCTGTCATTT	TRAV13D-1		TRAJ58	TRAC	CASGEWGHGNTLYF;CASPERGNTGQLYF	TGTGCCAGCGGTGAATGGGGGCATGGAAATACGCTCTATTTT;TGTGCCAGCCCCGAACGGGGAAACACCGGGCAGCTCTACTTT	TRBV12-2+TRBV13-2;TRBV13-3	TRBD1;	TRBJ1-3;TRBJ2-2	TRBC1;TRBC2
clonotype1399	clonotype1399_consensus_2580;clonotype1399_consensus_2579	1	1.8457e+16	CALERNSNNRIFF	TGTGCTTTGGAACGGAATAGCAATAACAGAATCTTCTTT	TRAV13-1		TRAJ31	TRAC	CASGKSGREDTQYF	TGTGCCAGCGGGAAGTCGGGCAGGGAAGACACCCAGTACTTT	TRBV13-2		TRBJ2-5	TRBC2
clonotype1400	clonotype1400_consensus_2582;clonotype1400_consensus_2583;clonotype1400_consensus_2581	1	1.8457e+16	CAAEASSNNRIFF;CALSDRYSNNRLTL	TGTGCTGCTGAGGCGAGTAGCAATAACAGAATCTTCTTT;TGTGCTCTGAGTGATCGCTACAGCAACAACAGACTTACTTTG	TRAV4N-3;TRAV12D-3	;	TRAJ31;TRAJ7	TRAC;TRAC	CASGDNSYNSPLYF	TGTGCCAGCGGTGACAATTCCTATAATTCGCCCCTCTACTTT	TRBV13-2		TRBJ1-6	TRBC1
clonotype1401	clonotype1401_consensus_2585;clonotype1401_consensus_2584	1	1.8457e+16	CATPNTGYQNFYF	TGTGCTACACCCAACACGGGTTACCAGAACTTCTATTTT	TRAV13D-4		TRAJ49	TRAC	CASSDAGGNNQAPLF	TGTGCCAGCAGTGATGCCGGGGGTAACAACCAGGCTCCGCTTTTT	TRBV13-1		TRBJ1-5	TRBC1
clonotype1402	clonotype1402_consensus_2587;clonotype1402_consensus_2586	1	1.8457e+16	CAVISGTYQRF	TGTGCAGTGATTTCTGGGACTTACCAGAGGTTT	TRAV7N-6		TRAJ13	TRAC	CASSARGPYNSPLYF	TGTGCCAGCAGTGCCAGGGGGCCCTATAATTCGCCCCTCTACTTT	TRBV13-1	TRBD1	TRBJ1-6	TRBC1
clonotype1403	clonotype1403_consensus_2589;clonotype1403_consensus_2588	1	1.8457e+16	CALDNNAGAKLTF	TGTGCTTTGGATAATAATGCAGGTGCCAAGCTCACATTC	TRAV13-1		TRAJ39	TRAC	CASSPDRTSDYTF	TGTGCCAGCAGCCCGGACAGGACCTCCGACTACACCTTC	TRBV10		TRBJ1-2	TRBC1
clonotype1404	clonotype1404_consensus_2591;clonotype1404_consensus_2590	1	1.8457e+16	CAAEHYNQGKLIF	TGTGCTGCTGAGCATTATAACCAGGGGAAGCTTATCTTT	TRAV4-3		TRAJ23	TRAC	CASSYWGQNTLYF	TGTGCCAGCAGCTACTGGGGTCAAAACACCTTGTACTTT	TRBV10		TRBJ2-4	TRBC2
clonotype1405	clonotype1405_consensus_2593;clonotype1405_consensus_2592	1	1.8457e+16	CATNSNYQLIW	TGTGCTACGAATAGCAACTATCAGTTGATCTGG	TRAV8D-1		TRAJ33	TRAC	CASSFTGNTEVFF	TGTGCCAGCAGCTTTACAGGGAACACAGAAGTCTTCTTT	TRBV10		TRBJ1-1	TRBC1
clonotype1406	clonotype1406_consensus_2595;clonotype1406_consensus_2594	1	1.8457e+16	CAAERAGSWQLIF	TGTGCTGCTGAGAGGGCTGGCAGCTGGCAACTCATCTTT	TRAV4N-4		TRAJ22	TRAC	CGARVRGASAETLYF	TGTGGTGCTAGGGTGCGAGGGGCGAGTGCAGAAACGCTGTATTTT	TRBV20		TRBJ2-3	TRBC2
clonotype1407	clonotype1407_consensus_2597;clonotype1407_consensus_2596	1	1.8457e+16	CALEPGTGSNRLTF	TGTGCTTTGGAACCAGGCACTGGGAGTAACAGGCTCACTTTT	TRAV13-1		TRAJ28	TRAC	CASSPHSGNTLYF	TGTGCTAGCAGCCCACATTCTGGAAATACGCTCTATTTT	TRBV29		TRBJ1-3	TRBC1
clonotype1408	clonotype1408_consensus_2599;clonotype1408_consensus_2598	1	1.8457e+16	CALISGSWQLIF	TGTGCTTTGATTTCTGGCAGCTGGCAACTCATCTTT	TRAV12N-2		TRAJ22	TRAC	CASSLRVDSDYTF	TGTGCTAGCAGCCTCAGGGTCGACTCCGACTACACCTTC	TRBV29		TRBJ1-2	TRBC1
clonotype1409	clonotype1409_consensus_2601;clonotype1409_consensus_2600	1	1.8457e+16	CVLSVAYKVIF	TGTGTTTTGAGCGTTGCTTACAAAGTCATCTTT	TRAV9-2		TRAJ30	TRAC	CASSTINNQAPLF	TGTGCTAGCAGTACAATTAACAACCAGGCTCCGCTTTTT	TRBV29		TRBJ1-5	TRBC1
clonotype1410	clonotype1410_consensus_2603;clonotype1410_consensus_2602	1	1.8457e+16	CAKDTNAYKVIF	TGTGCAAAAGACACAAATGCTTACAAAGTCATCTTT	TRAV7D-2		TRAJ30	TRAC	CASSPGQGNTLYF	TGTGCTAGCAGTCCGGGACAGGGGAACACCTTGTACTTT	TRBV29	TRBD1	TRBJ2-4	TRBC2
clonotype1411	clonotype1411_consensus_2605;clonotype1411_consensus_2604	1	1.8457e+16	CILRPPATGGNNKLTF	TGTATCCTGAGACCTCCGGCTACTGGAGGCAATAATAAGCTGACTTTT	TRAV21-DV12		TRAJ56	TRAC	CASSSGVGNTLYF	TGTGCTAGCAGTTCTGGGGTCGGAAATACGCTCTATTTT	TRBV29		TRBJ1-3	TRBC1
clonotype1412	clonotype1412_consensus_2607;clonotype1412_consensus_2606	1	1.8457e+16	CALDLSSGSWQLIF	TGTGCTTTGGACCTATCTTCTGGCAGCTGGCAACTCATCTTT	TRAV13-1		TRAJ22	TRAC	CASSLQNYAEQFF	TGTGCTAGCAGTTTACAGAACTATGCTGAGCAGTTCTTC	TRBV29		TRBJ2-1	TRBC2
clonotype1413	clonotype1413_consensus_2609;clonotype1413_consensus_2608	1	1.8457e+16	CAPNYGSSGNKLIF	TGTGCCCCGAATTATGGGAGCAGTGGCAACAAGCTCATCTTT	TRAV13-1		TRAJ32	TRAC	CASSLYYNSPLYF	TGTGCTAGCAGTTTATACTATAATTCGCCCCTCTACTTT	TRBV29		TRBJ1-6	TRBC1
clonotype1414	clonotype1414_consensus_2611;clonotype1414_consensus_2610	1	1.8457e+16	CDTSGGNYKPTF	TGTGACACCTCAGGAGGAAACTACAAACCTACGTTT	TRAV8N-2		TRAJ6	TRAC	CASSQIRENSPLYF	TGTGCCAGCAGCCAAATCAGGGAGAATTCGCCCCTCTACTTT	TRBV5		TRBJ1-6	TRBC1
clonotype1415	clonotype1415_consensus_2613;clonotype1415_consensus_2612	1	1.8457e+16	CAAYQGGRALIF	TGTGCAGCCTACCAGGGAGGCAGAGCTCTGATATTT	TRAV7-3		TRAJ15	TRAC	CASSQDRAAETLYF	TGTGCCAGCAGCCAAGACAGGGCCGCAGAAACGCTGTATTTT	TRBV5		TRBJ2-3	TRBC2
clonotype1416	clonotype1416_consensus_2615;clonotype1416_consensus_2614	1	1.8457e+16	CAVSGGNYKPTF	TGTGCAGTGTCAGGAGGAAACTACAAACCTACGTTT	TRAV7D-3		TRAJ6	TRAC	CASSQDWGEDTQYF	TGTGCCAGCAGCCAAGACTGGGGGGAAGACACCCAGTACTTT	TRBV5		TRBJ2-5	TRBC2
clonotype1417	clonotype1417_consensus_2617;clonotype1417_consensus_2616	1	1.8457e+16	CAAGPTSSGQKLVF	TGTGCTGCTGGCCCAACTTCAAGTGGCCAGAAGCTGGTTTTT	TRAV4N-4		TRAJ16	TRAC	CASSGTEGYAEQFF	TGTGCCAGCAGCGGGACAGAAGGCTATGCTGAGCAGTTCTTC	TRBV5	TRBD1	TRBJ2-1	TRBC2
clonotype1418	clonotype1418_consensus_2620;clonotype1418_consensus_2621;clonotype1418_consensus_2618;clonotype1418_consensus_2619	1	1.8457e+16	CAASTQVVGQLTF;CAPGTGGYKVVF	TGTGCTGCATCGACACAGGTTGTGGGGCAGCTCACTTTC;TGTGCTCCCGGGACTGGAGGCTATAAAGTGGTCTTT	TRAV5N-4;TRAV12N-2	;	TRAJ5;TRAJ12	TRAC;TRAC	CASGNRFSNERLFF;CAWSRTLISNERLFF	TGTGCCAGCGGCAATCGGTTTTCCAACGAAAGATTATTTTTC;TGTGCCTGGAGTCGAACCCTTATTTCCAACGAAAGATTATTTTTC	TRBV12-2+TRBV13-2;TRBV31	;	TRBJ1-4;TRBJ1-4	TRBC1;TRBC1
clonotype1419	clonotype1419_consensus_2623;clonotype1419_consensus_2622	1	1.8457e+16	CALSDSNNRIFF	TGTGCTTTGAGTGATAGCAATAACAGAATCTTCTTT	TRAV12N-2		TRAJ31	TRAC	CAWSRRTGGADTQYF	TGTGCCTGGAGTCGCCGGACTGGGGGGGCAGACACCCAGTACTTT	TRBV31	TRBD2	TRBJ2-5
clonotype1420	clonotype1420_consensus_2625;clonotype1420_consensus_2624	1	1.8457e+16	CAASLSGSFNKLTF	TGTGCTGCTTCCCTATCTGGTAGCTTCAATAAGTTGACCTTT	TRAV4N-4		TRAJ4	TRAC	CAWRTGGTDYAEQFF	TGTGCCTGGCGGACTGGGGGGACGGACTATGCTGAGCAGTTCTTC	TRBV31	TRBD2	TRBJ2-1	TRBC2
clonotype1421	clonotype1421_consensus_2627;clonotype1421_consensus_2626	1	1.8457e+16	CAVSMRNNRIFF	TGTGCAGTGAGCATGAGGAATAACAGAATCTTCTTT	TRAV7N-5		TRAJ31	TRAC	CASSTGEDTQYF	TGTGCCAGCAGCACTGGGGAAGACACCCAGTACTTT	TRBV3		TRBJ2-5	TRBC2
clonotype1422	clonotype1422_consensus_2629;clonotype1422_consensus_2628	1	1.8457e+16	CAPPTSGGNYKPTF	TGTGCTCCTCCCACCTCAGGAGGAAACTACAAACCTACGTTT	TRAV13N-2		TRAJ6	TRAC	CASSPAYAEQFF	TGTGCCAGCAGCCCCGCCTATGCTGAGCAGTTCTTC	TRBV3		TRBJ2-1	TRBC2
clonotype1423	clonotype1423_consensus_2632;clonotype1423_consensus_2633;clonotype1423_consensus_2630;clonotype1423_consensus_2631	1	1.8457e+16	CAASNSGTYQRF;CALRNYAQGLTF	TGTGCAGCTTCAAATTCTGGGACTTACCAGAGGTTT;TGTGCTTTGAGGAACTATGCCCAGGGATTAACCTTC	TRAV7D-4;TRAV12-2	;	TRAJ13;TRAJ26	TRAC;TRAC	CASSFQNSDYTF;CASSPRWGLYEQYF	TGTGCCAGCAGCTTCCAGAACTCCGACTACACCTTC;TGTGCCAGCAGCCCCCGATGGGGGCTTTATGAACAGTACTTC	TRBV3;TRBV3	;	TRBJ1-2;TRBJ2-7	TRBC1;TRBC2
clonotype1424	clonotype1424_consensus_2635;clonotype1424_consensus_2634	1	1.8457e+16	CAVNTGYQNFYF	TGTGCAGTGAACACGGGTTACCAGAACTTCTATTTT	TRAV7-6		TRAJ49	TRAC	CASRGLGYEQYF	TGTGCCAGCAGGGGACTGGGGTATGAACAGTACTTC	TRBV3		TRBJ2-7	TRBC2
clonotype1425	clonotype1425_consensus_2637;clonotype1425_consensus_2638;clonotype1425_consensus_2636	1	1.8457e+16	CAANSGGSNAKLTF;CVLTLTNSAGNKLTF	TGTGCTGCGAATTCTGGAGGAAGCAATGCAAAGCTAACCTTC;TGTGTTCTGACCCTGACTAACAGTGCAGGGAACAAGCTAACTTTT	TRAV4-3;TRAV9N-2	;	TRAJ42;TRAJ17	TRAC;TRAC	CASSQNTGQLYF	TGTGCAAGCAGCCAAAACACCGGGCAGCTCTACTTT	TRBV16		TRBJ2-2	TRBC2
clonotype1426	clonotype1426_consensus_2640;clonotype1426_consensus_2639	1	1.8457e+16	CALTGNTGKLIF	TGTGCTTTAACAGGCAATACCGGAAAACTCATCTTT	TRAV12N-2		TRAJ37	TRAC	CASSQANTEVFF	TGTGCAAGCAGCCAAGCAAACACAGAAGTCTTCTTT	TRBV16		TRBJ1-1	TRBC1
clonotype1427	clonotype1427_consensus_2642;clonotype1427_consensus_2641	1	1.8457e+16	CALERDTGYQNFYF	TGTGCTTTGGAACGAGACACGGGTTACCAGAACTTCTATTTT	TRAV13-1		TRAJ49	TRAC	CASSPPGTEVFF	TGTGCAAGCAGCCCGCCGGGCACAGAAGTCTTCTTT	TRBV16		TRBJ1-1	TRBC1
clonotype1428	clonotype1428_consensus_2644;clonotype1428_consensus_2643	1	1.8457e+16	CALALYTNAYKVIF	TGTGCTTTGGCCCTTTACACAAATGCTTACAAAGTCATCTTT	TRAV13-1		TRAJ30	TRAC	CASSLDSYEQYF	TGTGCAAGCAGCTTAGATAGTTATGAACAGTACTTC	TRBV16		TRBJ2-7	TRBC2
clonotype1429	clonotype1429_consensus_2646;clonotype1429_consensus_2645	1	1.8457e+16	CAASSSNNRIFF	TGTGCAGCTAGTTCTAGCAATAACAGAATCTTCTTT	TRAV7-4		TRAJ31	TRAC	CASSFSAETLYF	TGTGCAAGCAGCTTTAGTGCAGAAACGCTGTATTTT	TRBV16		TRBJ2-3	TRBC2
clonotype1430	clonotype1430_consensus_2648;clonotype1430_consensus_2649;clonotype1430_consensus_2647	1	1.8457e+16	CAAEAMDSNYQLIW;CAASANNAGAKLTF	TGTGCTGCTGAGGCTATGGATAGCAACTATCAGTTGATCTGG;TGTGCAGCAAGTGCTAATAATGCAGGTGCCAAGCTCACATTC	TRAV4N-4;TRAV14-2	;	TRAJ33;TRAJ39	TRAC;TRAC	CASSTSFAEQFF	TGTGCAAGCAGTACCAGTTTTGCTGAGCAGTTCTTC	TRBV16		TRBJ2-1	TRBC2
clonotype1431	clonotype1431_consensus_2651;clonotype1431_consensus_2650	1	1.8457e+16	CAVGTGGYKVVF	TGTGCAGTGGGGACTGGAGGCTATAAAGTGGTCTTT	TRAV7D-3		TRAJ12	TRAC	CASSTGYERLFF	TGTGCCAGCAGCACAGGGTACGAAAGATTATTTTTC	TRBV14		TRBJ1-4	TRBC1
clonotype1432	clonotype1432_consensus_2653;clonotype1432_consensus_2652	1	1.8457e+16	CAIGTNSAGNKLTF	TGTGCTATAGGTACTAACAGTGCAGGGAACAAGCTAACTTTT	TRAV13N-2		TRAJ17	TRAC	CASRDKAETLYF	TGTGCCAGCAGGGACAAGGCAGAAACGCTGTATTTT	TRBV14		TRBJ2-3	TRBC2
clonotype1433	clonotype1433_consensus_2655;clonotype1433_consensus_2654	1	1.8457e+16	CAVDNYAQGLTF	TGTGCAGTGGACAACTATGCCCAGGGATTAACCTTC	TRAV7-3		TRAJ26	TRAC	CASSEDWGGYEQYF	TGTGCCAGCAGTGAAGACTGGGGGGGTTATGAACAGTACTTC	TRBV13-3	TRBD2	TRBJ2-7	TRBC2
clonotype1434	clonotype1434_consensus_2657;clonotype1434_consensus_2656	1	1.8457e+16	CAARTSGGNYKPTF	TGTGCTGCGCGAACCTCAGGAGGAAACTACAAACCTACGTTT	TRAV4N-4		TRAJ6	TRAC	CASSEGQGYAEQFF	TGTGCCAGCAGTGAGGGACAGGGGTATGCTGAGCAGTTCTTC	TRBV13-3	TRBD1	TRBJ2-1	TRBC2
clonotype1435	clonotype1435_consensus_2659;clonotype1435_consensus_2660;clonotype1435_consensus_2658	1	1.8457e+16	CAAEASSGSWQLIF;CAPGGNYNVLYF	TGTGCTGCTGAGGCATCTTCTGGCAGCTGGCAACTCATCTTT;TGTGCTCCCGGGGGAAATTACAACGTGCTTTACTTC	TRAV4N-3;TRAV12N-2	;	TRAJ22;TRAJ21	TRAC;TRAC	CASSDRGDTGQLYF	TGTGCCAGCAGTGATAGGGGAGACACCGGGCAGCTCTACTTT	TRBV13-3		TRBJ2-2	TRBC2
clonotype1436	clonotype1436_consensus_2662;clonotype1436_consensus_2661	1	1.8457e+16	CAVSELGNRIFF	TGTGCAGTTAGTGAGCTGGGTAACAGAATCTTCTTT	TRAV7N-4		TRAJ31	TRAC	CASSDQGANTEVFF	TGTGCCAGCAGTGATCAGGGAGCAAACACAGAAGTCTTCTTT	TRBV13-3		TRBJ1-1	TRBC1
clonotype1437	clonotype1437_consensus_2664;clonotype1437_consensus_2663	1	1.8457e+16	CALERGTGGYKVVF	TGTGCTTTGGAACGAGGGACTGGAGGCTATAAAGTGGTCTTT	TRAV13-1		TRAJ12	TRAC	CASSDEQGATEVFF	TGTGCCAGCAGTGATGAACAGGGGGCCACAGAAGTCTTCTTT	TRBV13-3	TRBD1	TRBJ1-1	TRBC1
clonotype1438	clonotype1438_consensus_2666;clonotype1438_consensus_2665	1	1.8457e+16	CAANYGNEKITF	TGTGCAGCTAACTATGGAAATGAGAAAATAACTTTT	TRAV7-4		TRAJ48	TRAC	CASSDWDRGHEQYF	TGTGCCAGCAGTGATTGGGACAGGGGGCATGAACAGTACTTC	TRBV13-3	TRBD1	TRBJ2-7	TRBC2
clonotype1439	clonotype1439_consensus_2668;clonotype1439_consensus_2667	1	1.8457e+16	CAAEAPGGNYKPTF	TGTGCTGCTGAGGCACCAGGAGGAAACTACAAACCTACGTTT	TRAV4N-4		TRAJ6	TRAC	CASSGRDRASTQYF	TGTGCCAGCAGTGGCCGGGACAGGGCTTCCACCCAGTACTTT	TRBV13-3	TRBD1	TRBJ2-5	TRBC2
clonotype1440	clonotype1440_consensus_2670;clonotype1440_consensus_2669	1	1.8457e+16	CALSGGGYKVVF	TGTGCTTTGAGTGGTGGAGGCTATAAAGTGGTCTTT	TRAV12N-2		TRAJ12	TRAC	CASSVRDSYAEQFF	TGTGCCAGCAGTGTCCGGGACAGCTATGCTGAGCAGTTCTTC	TRBV13-3		TRBJ2-1	TRBC2
clonotype1441	clonotype1441_consensus_2672;clonotype1441_consensus_2671	1	1.8457e+16	CAMRDLGYKLTF	TGTGCTATGAGAGACTTGGGCTACAAACTTACCTTC	TRAV6-3		TRAJ9	TRAC	CASGDRTANSDYTF	TGTGCCAGCGGTGATCGGACAGCAAACTCCGACTACACCTTC	TRBV13-2		TRBJ1-2	TRBC1
clonotype1442	clonotype1442_consensus_2674;clonotype1442_consensus_2673	1	1.8457e+16	CIVTGGRNYNQGKLIF	TGCATTGTGACTGGGGGGAGGAATTATAACCAGGGGAAGCTTATCTTT	TRAV2		TRAJ23	TRAC	CASGDARADAEQFF	TGTGCCAGCGGTGATGCCAGGGCGGATGCTGAGCAGTTCTTC	TRBV13-2		TRBJ2-1	TRBC2
clonotype1443	clonotype1443_consensus_2676;clonotype1443_consensus_2675	1	1.8457e+16	CAVSRPANKVVF	TGTGCTGTGAGCCGGCCGGCCAACAAAGTCGTCTTT	TRAV9D-1		TRAJ34	TRAC	CASGDAKGGNTQYF	TGTGCCAGCGGTGATGCGAAAGGTGGGAACACCCAGTACTTT	TRBV13-2		TRBJ2-5	TRBC2
clonotype1444	clonotype1444_consensus_2679;clonotype1444_consensus_2677;clonotype1444_consensus_2678	1	1.8457e+16	CAIEQQGTGSKLSF	TGTGCTATAGAGCAGCAAGGCACTGGGTCTAAGCTGTCATTT	TRAV13-2		TRAJ58	TRAC	CASGDAGLNSDYTF;CASSLGQTNTGQLYF	TGTGCCAGCGGTGATGCGGGACTAAACTCCGACTACACCTTC;TGTGCCAGCTCCCTGGGACAGACAAACACCGGGCAGCTCTACTTT	TRBV13-2;TRBV12-2	;	TRBJ1-2;TRBJ2-2	TRBC1;TRBC2
clonotype1445	clonotype1445_consensus_2682;clonotype1445_consensus_2680;clonotype1445_consensus_2681	1	1.8457e+16	CAASDMGYKLTF	TGTGCAGCAAGCGACATGGGCTACAAACTTACCTTC	TRAV7D-2		TRAJ9	TRAC	CASNNRGSANTEVFF;CASSPGTGYYAEQFF	TGTGCCAGCAATAACAGGGGGTCTGCAAACACAGAAGTCTTCTTT;TGTGCCAGCAGCCCCGGGACTGGGTACTATGCTGAGCAGTTCTTC	TRBV13-1;TRBV5	;TRBD1	TRBJ1-1;TRBJ2-1	TRBC1;TRBC2
clonotype1446	clonotype1446_consensus_2684;clonotype1446_consensus_2683	1	1.8457e+16	CATGTGGYKVVF	TGTGCTACTGGGACTGGAGGCTATAAAGTGGTCTTT	TRAV8D-1		TRAJ12	TRAC	CASSDPTGDGTEVFF	TGTGCCAGCAGTGACCCGACAGGGGACGGCACAGAAGTCTTCTTT	TRBV13-1	TRBD1	TRBJ1-1	TRBC1
clonotype1447	clonotype1447_consensus_2686;clonotype1447_consensus_2685	1	1.8457e+16	CAVSMGNRLTL	TGTGCTGTGAGCATGGGCAACAGACTTACTTTG	TRAV9N-3		TRAJ7	TRAC	CASSDRRGGLYEQYF	TGTGCCAGCAGTGATAGGAGGGGGGGTCTTTATGAACAGTACTTC	TRBV13-1		TRBJ2-7	TRBC2
clonotype1448	clonotype1448_consensus_2688;clonotype1448_consensus_2687	1	1.8457e+16	CAVDNAGAKLTF	TGTGCAGTGGATAATGCAGGTGCCAAGCTCACATTC	TRAV7-6		TRAJ39	TRAC	CASSDARGGADTQYF	TGTGCCAGCAGTGATGCCCGGGGGGGCGCGGACACCCAGTACTTT	TRBV13-1		TRBJ2-5	TRBC2
clonotype1449	clonotype1449_consensus_2690;clonotype1449_consensus_2689	1	1.8457e+16	CAIDRNNYAQGLTF	TGTGCTATAGATCGCAATAACTATGCCCAGGGATTAACCTTC	TRAV13N-2		TRAJ26	TRAC	CASSDASGGGAEQFF	TGTGCCAGCAGTGATGCTTCGGGGGGGGGTGCTGAGCAGTTCTTC	TRBV13-1		TRBJ2-1	TRBC2
clonotype1450	clonotype1450_consensus_2692;clonotype1450_consensus_2691	1	1.8457e+16	CAGDQGGRALIF	TGTGCAGGGGACCAGGGAGGCAGAGCTCTGATATTT	TRAV7N-6		TRAJ15	TRAC	CASSDGGAANERLFF	TGTGCCAGCAGTGATGGTGGGGCGGCCAACGAAAGATTATTTTTC	TRBV13-1		TRBJ1-4	TRBC1
clonotype1451	clonotype1451_consensus_2694;clonotype1451_consensus_2693	1	1.8457e+16	CAAEEGSNYNVLYF	TGTGCTGCTGAGGAGGGGTCTAATTACAACGTGCTTTACTTC	TRAV4-4-DV10		TRAJ21	TRAC	CASSSGTGRNERLFF	TGTGCCAGCAGTTCCGGGACAGGGAGAAACGAAAGATTATTTTTC	TRBV13-1	TRBD1	TRBJ1-4	TRBC1
clonotype1452	clonotype1452_consensus_2696;clonotype1452_consensus_2695	1	1.8457e+16	CAASNNRIFF	TGTGCTGCAAGCAATAACAGAATCTTCTTT	TRAV5-4		TRAJ31	TRAC	CASSQDGGYEQYF	TGTGCCAGCAGCCAAGATGGGGGGTATGAACAGTACTTC	TRBV2		TRBJ2-7	TRBC2
clonotype1453	clonotype1453_consensus_2698;clonotype1453_consensus_2697	1	1.8457e+16	CAIGVGSALGRLHF	TGTGCTATAGGCGTAGGTTCAGCCTTAGGGAGGCTGCATTTT	TRAV13N-2		TRAJ18	TRAC	CASSTGTLYEQYF	TGTGCCAGCAGCACCGGGACCCTATATGAACAGTACTTC	TRBV10		TRBJ2-7	TRBC2
clonotype1454	clonotype1454_consensus_2700;clonotype1454_consensus_2699	1	1.8457e+16	CALEPTSGSWQLIF	TGTGCTTTGGAACCGACTTCTGGCAGCTGGCAACTCATCTTT	TRAV13-1		TRAJ22	TRAC	CASSPRGGQAPLF	TGTGCCAGCAGCCCTCGCGGCGGCCAGGCTCCGCTTTTT	TRBV10		TRBJ1-5	TRBC1
clonotype1455	clonotype1455_consensus_2702;clonotype1455_consensus_2701	1	1.8457e+16	CAVEGSSGSWQLIF	TGTGCTGTTGAGGGGTCTTCTGGCAGCTGGCAACTCATCTTT	TRAV4-2		TRAJ22	TRAC	CASSRLVQDTQYF	TGTGCCAGCAGCCGACTGGTCCAAGACACCCAGTACTTT	TRBV10		TRBJ2-5	TRBC2
clonotype1456	clonotype1456_consensus_2704;clonotype1456_consensus_2703	1	1.8457e+16	CAVTNYAQGLTF	TGTGCAGTGACTAACTATGCCCAGGGATTAACCTTC	TRAV7-3		TRAJ26	TRAC	CASSYGLGYEQYF	TGTGCCAGCAGCTATGGACTGGGCTATGAACAGTACTTC	TRBV10		TRBJ2-7
clonotype1457	clonotype1457_consensus_2706;clonotype1457_consensus_2705	1	1.8457e+16	CATDEASSSFSKLVF	TGTGCTACTGATGAAGCATCCTCCTCCTTCAGCAAGCTGGTGTTT	TRAV8-1		TRAJ50	TRAC	CASSSGQGYEQYF	TGTGCCAGCAGCTCAGGACAGGGCTATGAACAGTACTTC	TRBV10		TRBJ2-7	TRBC2
clonotype1458	clonotype1458_consensus_2708;clonotype1458_consensus_2707	1	1.8457e+16	CAAEAHSNYNVLYF	TGTGCTGCTGAGGCTCATTCTAATTACAACGTGCTTTACTTC	TRAV4-3		TRAJ21	TRAC	CASSSRAQNTLYF	TGTGCCAGCAGCTCCAGGGCTCAAAACACCTTGTACTTT	TRBV10		TRBJ2-4	TRBC2
clonotype1459	clonotype1459_consensus_2710;clonotype1459_consensus_2709	1	1.8457e+16	CAVSNYAQGLTF	TGTGCAGTGAGCAACTATGCCCAGGGATTAACCTTC	TRAV7N-6		TRAJ26	TRAC	CASSSGRDTEVFF	TGTGCCAGCAGCTCCGGGCGGGACACAGAAGTCTTCTTT	TRBV10		TRBJ1-1	TRBC1
clonotype1460	clonotype1460_consensus_2712;clonotype1460_consensus_2711	1	1.8457e+16	CALSDYAQGLTF	TGTGCTCTGAGTGATTATGCCCAGGGATTAACCTTC	TRAV6-5		TRAJ26	TRAC	CASSSTYNERLFF	TGTGCCAGCAGCTCTACATACAACGAAAGATTATTTTTC	TRBV10		TRBJ1-4	TRBC1
clonotype1461	clonotype1461_consensus_2714;clonotype1461_consensus_2715;clonotype1461_consensus_2713	1	1.8457e+16	CAARNSNNRIFF;CAVYTEGADRLTF	TGTGCAGCTAGGAATAGCAATAACAGAATCTTCTTT;TGTGCTGTGTATACAGAAGGTGCAGATAGACTCACCTTT	TRAV7D-4;TRAV9-4	;	TRAJ31;TRAJ45	TRAC;TRAC	CASSWTAGNTLYF	TGTGCCAGCAGCTGGACAGCTGGAAATACGCTCTATTTT	TRBV10		TRBJ1-3	TRBC1
clonotype1462	clonotype1462_consensus_2717;clonotype1462_consensus_2716	1	1.8457e+16	CAADASSGSWQLIF	TGTGCTGCTGATGCCTCTTCTGGCAGCTGGCAACTCATCTTT	TRAV4-3		TRAJ22	TRAC	CASSFRVNTEVFF	TGTGCCAGCAGCTTCAGGGTAAACACAGAAGTCTTCTTT	TRBV10		TRBJ1-1	TRBC1
clonotype1463	clonotype1463_consensus_2719;clonotype1463_consensus_2718	1	1.8457e+16	CAVSSGGNYKPTF	TGTGCAGTGAGCTCAGGAGGAAACTACAAACCTACGTTT	TRAV7N-5		TRAJ6	TRAC	CASSPGEKDTQYF	TGTGCTAGCAGTCCAGGGGAGAAGGACACCCAGTACTTT	TRBV29		TRBJ2-5	TRBC2
clonotype1464	clonotype1464_consensus_2721;clonotype1464_consensus_2720	1	1.8457e+16	CATHNTGNYKYVF	TGTGCTACCCATAATACAGGAAACTACAAATACGTCTTT	TRAV8D-1		TRAJ40	TRAC	CASSAGNNSPLYF	TGTGCTAGCAGTGCAGGGAATAATTCGCCCCTCTACTTT	TRBV29		TRBJ1-6	TRBC1
clonotype1465	clonotype1465_consensus_2723;clonotype1465_consensus_2722	1	1.8457e+16	CAAEASGGSNAKLTF	TGTGCTGCTGAGGCGTCTGGAGGAAGCAATGCAAAGCTAACCTTC	TRAV4-4-DV10		TRAJ42	TRAC	CASGDRGRDTQYF	TGTGCTAGCGGTGACAGGGGGCGAGACACCCAGTACTTT	TRBV29	TRBD1	TRBJ2-5	TRBC2
clonotype1466	clonotype1466_consensus_2726;clonotype1466_consensus_2724;clonotype1466_consensus_2725	1	1.8457e+16	CALASNTNKVVF	TGTGCTCTGGCTTCCAATACCAACAAAGTCGTCTTT	TRAV6N-5		TRAJ34	TRAC	CASGDTGSSAETLYF;CASSQEGIYAEQFF	TGTGCCAGCGGTGATACAGGGTCTAGTGCAGAAACGCTGTATTTT;TGTGCCAGCAGCCAAGAAGGGATCTATGCTGAGCAGTTCTTC	TRBV12-2+TRBV13-2;TRBV5	;	TRBJ2-3;TRBJ2-1	TRBC2;TRBC2
clonotype1467	clonotype1467_consensus_2729;clonotype1467_consensus_2727;clonotype1467_consensus_2728	1	1.8457e+16	CAAPGGSGNKLIF	TGTGCAGCCCCCGGTGGCAGTGGCAACAAGCTCATCTTT	TRAV7D-2		TRAJ32	TRAC	CASSNRDWGGNTLYF;CASSQRTGGYEQYF	TGTGCCAGCAGTAACCGGGACTGGGGGGGTAACACCTTGTACTTT;TGTGCCAGCAGCCAGAGGACTGGGGGCTATGAACAGTACTTC	TRBV13-1;TRBV5	TRBD2;TRBD1	TRBJ2-4;TRBJ2-7	TRBC2;TRBC2
clonotype1468	clonotype1468_consensus_2731;clonotype1468_consensus_2730	1	1.8457e+16	CALSGGQKLVF	TGTGCTCTGTCAGGTGGCCAGAAGCTGGTTTTT	TRAV6D-6		TRAJ16	TRAC	CASSPRDTYAEQFF	TGTGCCAGCAGCCCCCGGGACACCTATGCTGAGCAGTTCTTC	TRBV5		TRBJ2-1	TRBC2
clonotype1469	clonotype1469_consensus_2733;clonotype1469_consensus_2734;clonotype1469_consensus_2732	1	1.8457e+16	CALSDQTGGNYKPTF;CAVEAGNTGKLIF	TGTGCTCTGAGTGATCAGACAGGAGGAAACTACAAACCTACGTTT;TGTGCAGTTGAGGCAGGCAATACCGGAAAACTCATCTTT	TRAV6-7-DV9;TRAV7-5	;	TRAJ6;TRAJ37	TRAC;TRAC	CASSPRDINERLFF	TGTGCCAGCAGCCCCCGGGACATCAACGAAAGATTATTTTTC	TRBV5		TRBJ1-4	TRBC1
clonotype1470	clonotype1470_consensus_2736;clonotype1470_consensus_2735	1	1.8457e+16	CAFVNYGSSGNKLIF	TGTGCTTTCGTCAATTATGGGAGCAGTGGCAACAAGCTCATCTTT	TRAV13-1		TRAJ32	TRAC	CASSRDNSGNTLYF	TGTGCCAGCAGCCGGGACAATTCTGGAAATACGCTCTATTTT	TRBV5		TRBJ1-3	TRBC1
clonotype1471	clonotype1471_consensus_2738;clonotype1471_consensus_2737	1	1.8457e+16	CAVRNNAGAKLTF	TGTGCAGTGAGGAATAATGCAGGTGCCAAGCTCACATTC	TRAV7-6		TRAJ39	TRAC	CASSRQGSAETLYF	TGTGCCAGCAGCAGACAGGGTAGTGCAGAAACGCTGTATTTT	TRBV5		TRBJ2-3	TRBC2
clonotype1472	clonotype1472_consensus_2740;clonotype1472_consensus_2739	1	1.8457e+16	CALSGGYKVVF	TGCGCTCTGAGTGGAGGCTATAAAGTGGTCTTT	TRAV6N-6		TRAJ12	TRAC	CAWKGTGGRYAEQFF	TGTGCCTGGAAAGGGACTGGGGGGAGGTATGCTGAGCAGTTCTTC	TRBV31		TRBJ2-1	TRBC2
clonotype1473	clonotype1473_consensus_2742;clonotype1473_consensus_2743;clonotype1473_consensus_2741	1	1.8457e+16	CAASINSNNRIFF;CALERRGSGGSNAKLTF	TGTGCAGCAAGCATAAATAGCAATAACAGAATCTTCTTT;TGTGCTTTGGAACGAAGGGGTTCTGGAGGAAGCAATGCAAAGCTAACCTTC	TRAV7D-2;TRAV13-1	;	TRAJ31;TRAJ42	TRAC;TRAC	CAWSPLTGGAREQYF	TGTGCCTGGAGCCCTCTGACTGGGGGGGCGCGTGAACAGTACTTC	TRBV31	TRBD2	TRBJ2-7	TRBC2
clonotype1474	clonotype1474_consensus_2745;clonotype1474_consensus_2744	1	1.8457e+16	CAAEGANSAGNKLTF	TGTGCTGCTGAGGGGGCTAACAGTGCAGGGAACAAGCTAACTTTT	TRAV4N-4		TRAJ17	TRAC	CAWSLQGARGNTLYF	TGTGCCTGGAGTCTACAGGGGGCGCGGGGAAATACGCTCTATTTT	TRBV31	TRBD1	TRBJ1-3	TRBC1
clonotype1475	clonotype1475_consensus_2747;clonotype1475_consensus_2746	1	1.8457e+16	CALGSNNRIFF	TGTGCTCTGGGGAGCAATAACAGAATCTTCTTT	TRAV6D-6		TRAJ31	TRAC	CAWSLEGANTGQLYF	TGTGCCTGGAGTCTAGAGGGGGCGAACACCGGGCAGCTCTACTTT	TRBV31		TRBJ2-2	TRBC2
clonotype1476	clonotype1476_consensus_2750;clonotype1476_consensus_2748;clonotype1476_consensus_2749	1	1.8457e+16	CALTGNTGKLIF	TGTGCTCTAACAGGCAATACCGGAAAACTCATCTTT	TRAV9-4		TRAJ37	TRAC	CASSGGRQTGQLYF;CAWSSLGASAETLYF	TGTGCTAGCAGTGGGGGACGCCAGACCGGGCAGCTCTACTTT;TGTGCCTGGAGTTCACTGGGGGCTAGTGCAGAAACGCTGTATTTT	TRBV29;TRBV31	;	TRBJ2-2;TRBJ2-3	TRBC2;TRBC2
clonotype1477	clonotype1477_consensus_2752;clonotype1477_consensus_2751	1	1.8457e+16	CAADRSGGSNYKLTF	TGTGCTGCTGACCGCAGTGGAGGCAGCAATTACAAACTGACATTT	TRAV4-4-DV10		TRAJ53	TRAC	CASSPTGREVFF	TGTGCCAGCAGCCCGACAGGGAGGGAAGTCTTCTTT	TRBV3		TRBJ1-1	TRBC1
clonotype1478	clonotype1478_consensus_2754;clonotype1478_consensus_2753	1	1.8457e+16	CAVMTASLGKLQF	TGTGCAGTGATGACTGCCAGTTTGGGGAAACTGCAGTTT	TRAV7-3		TRAJ24	TRAC	CASSWGADTQYF	TGTGCCAGCAGCTGGGGGGCGGACACCCAGTACTTT	TRBV3		TRBJ2-5	TRBC2
clonotype1479	clonotype1479_consensus_2756;clonotype1479_consensus_2755	1	1.8457e+16	CAVAGSAGNKLTF	TGTGCAGTGGCGGGGAGTGCAGGGAACAAGCTAACTTTT	TRAV7-5		TRAJ17	TRAC	CASSLKQNTLYF	TGTGCCAGCAGCTTAAAGCAAAACACCTTGTACTTT	TRBV3		TRBJ2-4	TRBC2
clonotype1480	clonotype1480_consensus_2758;clonotype1480_consensus_2757	1	1.8457e+16	CAASYQGGRALIF	TGTGCAGCAAGCTACCAGGGAGGCAGAGCTCTGATATTT	TRAV7D-2		TRAJ15	TRAC	CASSLEGDEQYF	TGTGCCAGCAGCTTAGAAGGGGATGAACAGTACTTC	TRBV3		TRBJ2-7	TRBC2
clonotype1481	clonotype1481_consensus_2760;clonotype1481_consensus_2761;clonotype1481_consensus_2759	1	1.8457e+16	CAAETFSGGSNAKLTF;CVLSMTGANTGKLTF	TGTGCTGCTGAGACCTTTTCTGGAGGAAGCAATGCAAAGCTAACCTTC;TGTGTTCTGAGTATGACTGGAGCTAACACTGGAAAGCTCACGTTT	TRAV4-4-DV10;TRAV13N-2	;	TRAJ42;TRAJ52	TRAC;TRAC	CASSLETNTLYF	TGTGCCAGCAGCTTAGAGACAAATACGCTCTATTTT	TRBV3		TRBJ1-3	TRBC1
clonotype1482	clonotype1482_consensus_2763;clonotype1482_consensus_2762	1	1.8457e+16	CATDAWSNNRIFF	TGTGCTACTGATGCATGGAGCAATAACAGAATCTTCTTT	TRAV8D-1		TRAJ31	TRAC	CASSSLGGGEQYF	TGTGCTAGCAGTAGTCTGGGGGGGGGAGAACAGTACTTC	TRBV17		TRBJ2-7	TRBC2
clonotype1483	clonotype1483_consensus_2765;clonotype1483_consensus_2764	1	1.8457e+16	CAVFNTGNYKYVF	TGTGCAGTTTTTAATACAGGAAACTACAAATACGTCTTT	TRAV7-6		TRAJ40	TRAC	CASSSRNQAPLF	TGTGCAAGCAGCTCCCGAAACCAGGCTCCGCTTTTT	TRBV16		TRBJ1-5	TRBC1
clonotype1484	clonotype1484_consensus_2767;clonotype1484_consensus_2766	1	1.8457e+16	CATDEQGGRALIF	TGTGCTACTGATGAGCAGGGAGGCAGAGCTCTGATATTT	TRAV8N-2		TRAJ15	TRAC	CASSSGLGEQYF	TGTGCAAGCAGCTCGGGACTGGGTGAACAGTACTTC	TRBV16		TRBJ2-7	TRBC2
clonotype1485	clonotype1485_consensus_2770;clonotype1485_consensus_2768;clonotype1485_consensus_2769	1	1.8457e+16	CVFSSNTNKVVF	TGTGTTTTCTCTTCCAATACCAACAAAGTCGTCTTT	TRAV9-2		TRAJ34	TRAC	CASSLDGRAYEQYF;CASSPSPTEVFF	TGTGCCAGCTCTCTCGACGGCAGGGCCTATGAACAGTACTTC;TGTGCCAGCAGTCCCTCCCCGACAGAAGTCTTCTTT	TRBV12-2;TRBV26	;	TRBJ2-7;TRBJ1-1	TRBC2;TRBC1
clonotype1486	clonotype1486_consensus_2772;clonotype1486_consensus_2771	1	1.8457e+16	CVATSSGQKLVF	TGTGTCGCAACTTCAAGTGGCCAGAAGCTGGTTTTT	TRAV9N-3		TRAJ16	TRAC	CASSPNKNTLYF	TGTGCCAGCAGCCCCAATAAAAACACCTTGTACTTT	TRBV14		TRBJ2-4	TRBC2
clonotype1487	clonotype1487_consensus_2774;clonotype1487_consensus_2773	1	1.8457e+16	CALAPVTGSGGKLTL	TGTGCTTTGGCCCCCGTTACTGGCAGTGGTGGAAAACTCACTTTG	TRAV13-1		TRAJ44	TRAC	CASSRDRYEQYF	TGTGCCAGCAGCCGGGACAGGTATGAACAGTACTTC	TRBV14		TRBJ2-7	TRBC2
clonotype1488	clonotype1488_consensus_2776;clonotype1488_consensus_2777;clonotype1488_consensus_2775	1	1.8457e+16	CAASETGNMGYKLTF;CAGERGGNYKPTF	TGTGCAGCAAGCGAGACGGGCAACATGGGCTACAAACTTACCTTC;TGTGCAGGGGAGAGGGGAGGAAACTACAAACCTACGTTT	TRAV7D-2;TRAV7N-5	;	TRAJ9;TRAJ6	TRAC;TRAC	CASSRDIYEQYF	TGTGCCAGCAGCCGTGACATTTATGAACAGTACTTC	TRBV14		TRBJ2-7	TRBC2
clonotype1489	clonotype1489_consensus_2779;clonotype1489_consensus_2778	1	1.8457e+16	CAVSMSYAQGLTF	TGTGCAGTGAGCATGAGCTATGCCCAGGGATTAACCTTC	TRAV7-5		TRAJ26	TRAC	CASSLSGNTLYF	TGTGCCAGCAGTTTATCGGGAAACACCTTGTACTTT	TRBV14		TRBJ2-4	TRBC2
clonotype1490	clonotype1490_consensus_2781;clonotype1490_consensus_2780	1	1.8457e+16	CAVNEDYANKMIF	TGTGCAGTGAATGAGGACTATGCAAACAAGATGATCTTT	TRAV7-6		TRAJ47	TRAC	CASSSANTEVFF	TGTGCCAGCAGTTCCGCAAACACAGAAGTCTTCTTT	TRBV15		TRBJ1-1	TRBC1
clonotype1491	clonotype1491_consensus_2784;clonotype1491_consensus_2782;clonotype1491_consensus_2783	1	1.8457e+16	CAVSMRGGRALIF	TGTGCAGTGAGCATGAGGGGAGGCAGAGCTCTGATATTT	TRAV7N-5		TRAJ15	TRAC	CASSDAPGANSDYTF;CASSLENTEVFF	TGTGCCAGCAGTGATGCCCCGGGAGCAAACTCCGACTACACCTTC;TGTGCCAGCAGTTTAGAAAACACAGAAGTCTTCTTT	TRBV13-3;TRBV15	;	TRBJ1-2;TRBJ1-1	TRBC1;TRBC1
clonotype1492	clonotype1492_consensus_2787;clonotype1492_consensus_2785;clonotype1492_consensus_2786	1	1.8457e+16	CALRSDSNYQLIW	TGTGCTTTGAGGTCGGATAGCAACTATCAGTTGATCTGG	TRAV12N-2		TRAJ33	TRAC	CASSLGGGEQYF;CASSMREEVFF	TGTGCCAGCAGTTTGGGGGGTGGGGAACAGTACTTC;TGTGCCAGCAGTATGCGGGAGGAAGTCTTCTTT	TRBV15;TRBV19	;	TRBJ2-7;TRBJ1-1	TRBC2;TRBC1
clonotype1493	clonotype1493_consensus_2790;clonotype1493_consensus_2788;clonotype1493_consensus_2789	1	1.8457e+16	CVLGDRSNYQLIW	TGTGTTCTGGGTGATCGTAGCAACTATCAGTTGATCTGG	TRAV6-1		TRAJ33	TRAC	CASKRLGGPYEQYF;CASSRDWDTGQLYF	TGTGCCAGCAAAAGACTGGGGGGCCCCTATGAACAGTACTTC;TGTGCCAGCAGCCGGGACTGGGACACCGGGCAGCTCTACTTT	TRBV13-3;TRBV3	TRBD2;	TRBJ2-7;TRBJ2-2	TRBC2;TRBC2
clonotype1494	clonotype1494_consensus_2792;clonotype1494_consensus_2791	1	1.8457e+16	CAASAPGYQNFYF	TGTGCAGCTAGTGCCCCGGGTTACCAGAACTTCTATTTT	TRAV7D-4		TRAJ49	TRAC	CASKGQGASETLYF	TGTGCCAGCAAGGGACAGGGGGCTTCAGAAACGCTGTATTTT	TRBV13-3	TRBD1	TRBJ2-3	TRBC2
clonotype1495	clonotype1495_consensus_2794;clonotype1495_consensus_2793	1	1.8457e+16	CAVASSGSWQLIF	TGTGCAGTGGCATCTTCTGGCAGCTGGCAACTCATCTTT	TRAV7N-6		TRAJ22	TRAC	CASRYRGGNQAPLF	TGTGCCAGCAGATACAGGGGAGGCAACCAGGCTCCGCTTTTT	TRBV13-3		TRBJ1-5	TRBC1
clonotype1496	clonotype1496_consensus_2796;clonotype1496_consensus_2797;clonotype1496_consensus_2795	1	1.8457e+16	CAVSMGGGSNYKLTF;CVLGPNNNAGAKLTF	TGTGCAGTGAGCATGGGGGGAGGCAGCAATTACAAACTGACATTT;TGTGTTCTGGGCCCGAATAATAATGCAGGTGCCAAGCTCACATTC	TRAV7-6;TRAV13N-4	;	TRAJ53;TRAJ39	TRAC;TRAC	CASRDSSYNSPLYF	TGTGCCAGCAGGGACAGTTCCTATAATTCGCCCCTCTACTTT	TRBV13-3		TRBJ1-6	TRBC1
clonotype1497	clonotype1497_consensus_2800;clonotype1497_consensus_2798;clonotype1497_consensus_2799	1	1.8457e+16	CAVDGSSGNKLIF	TGTGCAGTGGATGGGAGCAGTGGCAACAAGCTCATCTTT	TRAV7-6		TRAJ32	TRAC	CASRDAANTGQLYF;CASTVWGGEDTQYF	TGTGCCAGCAGGGACGCCGCAAACACCGGGCAGCTCTACTTT;TGTGCCAGCACCGTCTGGGGGGGCGAAGACACCCAGTACTTT	TRBV13-3;TRBV10	;TRBD2	TRBJ2-2;TRBJ2-5	TRBC2;TRBC2
clonotype1498	clonotype1498_consensus_2802;clonotype1498_consensus_2801	1	1.8457e+16	CALNAYKVIF	TGTGCTCTAAATGCTTACAAAGTCATCTTT	TRAV12D-3		TRAJ30	TRAC	CASSNQGAGNTLYF	TGTGCCAGCAGTAATCAGGGGGCTGGAAATACGCTCTATTTT	TRBV13-3		TRBJ1-3	TRBC1
clonotype1499	clonotype1499_consensus_2804;clonotype1499_consensus_2803	1	1.8457e+16	CATKLQGGRALIF	TGTGCTACCAAACTCCAGGGAGGCAGAGCTCTGATATTT	TRAV8N-2		TRAJ15	TRAC	CASSDNRGRETLYF	TGTGCCAGCAGTGATAACAGGGGGCGAGAAACGCTGTATTTT	TRBV13-3	TRBD1	TRBJ2-3	TRBC2
clonotype1500	clonotype1500_consensus_2807;clonotype1500_consensus_2805;clonotype1500_consensus_2806	1	1.8457e+16	CVLGDSNYQLIW	TGTGTTCTGGGTGATAGCAACTATCAGTTGATCTGG	TRAV6-2		TRAJ33	TRAC	CASSDTGSNERLFF;CASSSTVSQNTLYF	TGTGCCAGCAGTGATACGGGTTCCAACGAAAGATTATTTTTC;TGTGCTAGCAGTTCCACAGTTAGTCAAAACACCTTGTACTTT	TRBV13-3;TRBV29	;	TRBJ1-4;TRBJ2-4	TRBC1;TRBC2
clonotype1501	clonotype1501_consensus_2809;clonotype1501_consensus_2810;clonotype1501_consensus_2808	1	1.8457e+16	CAASSNSGTYQRF;CARDYNQGKLIF	TGTGCAGCTAGCTCAAATTCTGGGACTTACCAGAGGTTT;TGTGCTCGGGATTATAACCAGGGGAAGCTTATCTTT	TRAV7-4;TRAV6-4	;	TRAJ13;TRAJ23	TRAC;TRAC	CASSDEDNSYEQYF	TGTGCCAGCAGTGATGAGGACAACTCCTATGAACAGTACTTC	TRBV13-3		TRBJ2-7	TRBC2
clonotype1502	clonotype1502_consensus_2812;clonotype1502_consensus_2811	1	1.8457e+16	CAAIDSGYNKLTF	TGTGCAGCAATTGACTCGGGATACAACAAACTCACTTTT	TRAV7D-2		TRAJ11	TRAC	CASSDGTGGDTQYF	TGTGCCAGCAGTGATGGGACAGGGGGAGACACCCAGTACTTT	TRBV13-3	TRBD1	TRBJ2-5	TRBC2
clonotype1503	clonotype1503_consensus_2814;clonotype1503_consensus_2815;clonotype1503_consensus_2813	1	1.8457e+16	CAARGSSGSWQLIF;CAGDNNNAPRF	TGTGCAGCTAGGGGATCTTCTGGCAGCTGGCAACTCATCTTT;TGTGCCGGGGATAACAACAATGCCCCACGATTT	TRAV7D-4;TRAV12-2	;	TRAJ22;TRAJ43	TRAC;TRAC	CASSDGDRGREQYF	TGTGCCAGCAGTGATGGGGACAGGGGGCGAGAACAGTACTTC	TRBV13-3	TRBD1	TRBJ2-7	TRBC2
clonotype1504	clonotype1504_consensus_2817;clonotype1504_consensus_2816	1	1.8457e+16	CAANNNNAPRF	TGTGCTGCCAATAACAACAATGCCCCACGATTT	TRAV12-2		TRAJ43	TRAC	CASSDGGANTEVFF	TGTGCCAGCAGTGATGGGGGTGCAAACACAGAAGTCTTCTTT	TRBV13-3		TRBJ1-1	TRBC1
clonotype1505	clonotype1505_consensus_2819;clonotype1505_consensus_2818	1	1.8457e+16	CAVSSSSFSKLVF	TGTGCAGTGAGTTCCTCCTCCTTCAGCAAGCTGGTGTTT	TRAV7-6		TRAJ50	TRAC	CASSAGQATGQLYF	TGTGCCAGCAGTGCGGGACAGGCTACCGGGCAGCTCTACTTT	TRBV13-3	TRBD1	TRBJ2-2	TRBC2
clonotype1506	clonotype1506_consensus_2821;clonotype1506_consensus_2820	1	1.8457e+16	CAVSNPNYNVLYF	TGTGCAGTGAGCAATCCTAATTACAACGTGCTTTACTTC	TRAV7N-6		TRAJ21	TRAC	CASGEGTNQDTQYF	TGTGCCAGCGGTGAAGGGACAAATCAAGACACCCAGTACTTT	TRBV13-2		TRBJ2-5	TRBC2
clonotype1507	clonotype1507_consensus_2824;clonotype1507_consensus_2822;clonotype1507_consensus_2823	1	1.8457e+16	CAVSAGNYKYVF	TGTGCTGTGAGCGCCGGAAACTACAAATACGTCTTT	TRAV9-4		TRAJ40	TRAC	CASSRDRENTGQLYF;CSSSPTGGNYAEQFF	TGTGCCAGCAGCCGGGACAGGGAAAACACCGGGCAGCTCTACTTT;TGCTCCAGCAGTCCGACTGGGGGGAACTATGCTGAGCAGTTCTTC	TRBV13-1;TRBV23	TRBD1;	TRBJ2-2;TRBJ2-1	TRBC2;TRBC2
clonotype1508	clonotype1508_consensus_2826;clonotype1508_consensus_2825	1	1.8457e+16	CAVMGGGYKVVF	TGTGCTGTGATGGGTGGAGGCTATAAAGTGGTCTTT	TRAV9N-3		TRAJ12	TRAC	CASSEDWGATGQLYF	TGTGCCAGCAGTGAAGACTGGGGGGCCACCGGGCAGCTCTACTTT	TRBV13-1	TRBD2	TRBJ2-2	TRBC2
clonotype1509	clonotype1509_consensus_2828;clonotype1509_consensus_2827	1	1.8457e+16	CAVRLTGNYKYVF	TGTGCAGTGAGGTTAACAGGAAACTACAAATACGTCTTT	TRAV7-6		TRAJ40	TRAC	CASSDWGGGTGQLYF	TGTGCCAGCAGTGACTGGGGGGGGGGCACCGGGCAGCTCTACTTT	TRBV13-1	TRBD2	TRBJ2-2	TRBC2
clonotype1510	clonotype1510_consensus_2830;clonotype1510_consensus_2829	1	1.8457e+16	CAVITASLGKLQF	TGTGCAGTGATAACTGCCAGTTTGGGGAAACTGCAGTTT	TRAV7-3		TRAJ24	TRAC	CASSEDRGHNSPLYF	TGTGCCAGCAGTGAGGACAGGGGTCATAATTCGCCCCTCTACTTT	TRBV13-1	TRBD1	TRBJ1-6	TRBC1
clonotype1511	clonotype1511_consensus_2832;clonotype1511_consensus_2831	1	1.8457e+16	CAMPLLSGSFNKLTF	TGTGCTATGCCCCTGTTATCTGGTAGCTTCAATAAGTTGACCTTT	TRAV13D-1		TRAJ4	TRAC	CASSDAATSQNTLYF	TGTGCCAGCAGTGATGCGGCAACTAGTCAAAACACCTTGTACTTT	TRBV13-1		TRBJ2-4	TRBC2
clonotype1512	clonotype1512_consensus_2834;clonotype1512_consensus_2833	1	1.8457e+16	CATDANYAQGLTF	TGTGCTACAGATGCAAACTATGCCCAGGGATTAACCTTC	TRAV8D-2		TRAJ26	TRAC	CASSAFDSSGNTLYF	TGTGCCAGCAGTGCCTTCGACAGTTCTGGAAATACGCTCTATTTT	TRBV13-1		TRBJ1-3	TRBC1
clonotype1513	clonotype1513_consensus_2837;clonotype1513_consensus_2835;clonotype1513_consensus_2836	1	1.8457e+16	CAMVLSGGSNYKLTF	TGTGCTATGGTCTTGAGTGGAGGCAGCAATTACAAACTGACATTT	TRAV13-4-DV7		TRAJ53	TRAC	CASSGLGVNQDTQYF;CASSSHWGGYEQYF	TGTGCCAGCAGTGGACTGGGGGTTAACCAAGACACCCAGTACTTT;TGTGCCAGCAGCTCCCACTGGGGGGGCTATGAACAGTACTTC	TRBV13-1;TRBV10	;TRBD2	TRBJ2-5;TRBJ2-7	TRBC2;TRBC2
clonotype1514	clonotype1514_consensus_2839;clonotype1514_consensus_2838	1	1.8457e+16	CAPLNYGSSGNKLIF	TGTGCCCCCTTGAATTATGGGAGCAGTGGCAACAAGCTCATCTTT	TRAV13-1		TRAJ32	TRAC	CASSQEGGSPLYF	TGTGCCAGCAGCCAAGAAGGGGGGTCGCCCCTCTACTTT	TRBV2		TRBJ1-6	TRBC1
clonotype1515	clonotype1515_consensus_2841;clonotype1515_consensus_2840	1	1.8457e+16	CAVLGGSNAKLTF	TGTGCAGTGCTTGGAGGAAGCAATGCAAAGCTAACCTTC	TRAV7-3		TRAJ42	TRAC	CASSRTVNERLFF	TGTGCCAGCAGCCGGACAGTCAACGAAAGATTATTTTTC	TRBV10		TRBJ1-4	TRBC1
clonotype1516	clonotype1516_consensus_2843;clonotype1516_consensus_2842	1	1.8457e+16	CAVKGTGGYKVVF	TGTGCAGTGAAAGGGACTGGAGGCTATAAAGTGGTCTTT	TRAV7D-3		TRAJ12	TRAC	CASSRTAASDYTF	TGTGCCAGCAGCCGGACTGCCGCCTCCGACTACACCTTC	TRBV10		TRBJ1-2	TRBC1
clonotype1517	clonotype1517_consensus_2845;clonotype1517_consensus_2844	1	1.8457e+16	CATASSGSWQLIF	TGTGCTACTGCATCTTCTGGCAGCTGGCAACTCATCTTT	TRAV8N-2		TRAJ22	TRAC	CASSSDWGGTQYF	TGTGCCAGCAGCTCGGACTGGGGTGGCACCCAGTACTTT	TRBV10	TRBD2	TRBJ2-5	TRBC2
clonotype1518	clonotype1518_consensus_2847;clonotype1518_consensus_2846	1	1.8457e+16	CAVDGSSGNKLIF	TGTGCAGTGGATGGGAGCAGTGGCAACAAGCTCATCTTT	TRAV7-3		TRAJ32	TRAC	CTCSAQDTQYF	TGCACCTGCAGTGCCCAAGACACCCAGTACTTT	TRBV1		TRBJ2-5	TRBC2
clonotype1519	clonotype1519_consensus_2849;clonotype1519_consensus_2848	1	1.8457e+16	CAPNYNQGKLIF	TGTGCCCCTAATTATAACCAGGGGAAGCTTATCTTT	TRAV12-2		TRAJ23	TRAC	CASTREGNQAPLF	TGTGCTAGCACCAGGGAGGGCAACCAGGCTCCGCTTTTT	TRBV29		TRBJ1-5	TRBC1
clonotype1520	clonotype1520_consensus_2851;clonotype1520_consensus_2850	1	1.8457e+16	CAALPGTGSNRLTF	TGTGCAGCCCTACCAGGCACTGGGAGTAACAGGCTCACTTTT	TRAV7D-2		TRAJ28	TRAC	CASSPRNTGQLYF	TGTGCTAGCAGTCCCCGAAACACCGGGCAGCTCTACTTT	TRBV29		TRBJ2-2	TRBC2
clonotype1521	clonotype1521_consensus_2853;clonotype1521_consensus_2852	1	1.8457e+16	CAVKRDNYAQGLTF	TGTGCAGTGAAAAGGGATAACTATGCCCAGGGATTAACCTTC	TRAV7-3		TRAJ26	TRAC	CASSLRTAETLYF	TGTGCTAGCAGTCTCCGGACAGCAGAAACGCTGTATTTT	TRBV29		TRBJ2-3	TRBC2
clonotype1522	clonotype1522_consensus_2855;clonotype1522_consensus_2856;clonotype1522_consensus_2854	1	1.8457e+16	CAASRNNYAQGLTF;CALGNSGGSNAKLTF	TGTGCAGCAAGCAGGAATAACTATGCCCAGGGATTAACCTTC;TGTGCTCTGGGGAATTCTGGAGGAAGCAATGCAAAGCTAACCTTC	TRAV7D-2;TRAV6D-6	;	TRAJ26;TRAJ42	TRAC;TRAC	CASSLSWQNTLYF	TGTGCTAGCAGTTTATCATGGCAAAACACCTTGTACTTT	TRBV29		TRBJ2-4	TRBC2
clonotype1523	clonotype1523_consensus_2859;clonotype1523_consensus_2857;clonotype1523_consensus_2858	1	1.8457e+16	CAGGYNQGKLIF	TGTGCCGGGGGTTATAACCAGGGGAAGCTTATCTTT	TRAV12-2		TRAJ23	TRAC	CASSLSQGLEQYF;CASSPTGGNTEVFF	TGTGCTAGCAGTTTATCGCAGGGGCTTGAACAGTACTTC;TGTGCCAGCAGTCCTACAGGGGGCAACACAGAAGTCTTCTTT	TRBV29;TRBV19	;TRBD1	TRBJ2-7;TRBJ1-1	TRBC2;TRBC1
clonotype1524	clonotype1524_consensus_2861;clonotype1524_consensus_2860	1	1.8457e+16	CVLSAGGNNKLTF	TGTGTTCTGAGCGCTGGAGGCAATAATAAGCTGACTTTT	TRAV9N-2		TRAJ56	TRAC	CASSFGYNSPLYF	TGTGCTAGCAGTTTTGGGTATAATTCGCCCCTCTACTTT	TRBV29		TRBJ1-6	TRBC1
clonotype1525	clonotype1525_consensus_2863;clonotype1525_consensus_2862	1	1.8457e+16	CAVSIRNSNNRIFF	TGTGCAGTGAGCATAAGGAATAGCAATAACAGAATCTTCTTT	TRAV7-3		TRAJ31	TRAC	CASISGGLYEQYF	TGTGCTAGCATCTCTGGGGGGCTCTATGAACAGTACTTC	TRBV29		TRBJ2-7	TRBC2
clonotype1526	clonotype1526_consensus_2865;clonotype1526_consensus_2864	1	1.8457e+16	CALRNYAQGLTF	TGTGCTTTGAGGAACTATGCCCAGGGATTAACCTTC	TRAV12-2		TRAJ26	TRAC	CASSQERRDTEVFF	TGTGCCAGCAGCCAAGAAAGGAGGGACACAGAAGTCTTCTTT	TRBV5		TRBJ1-1	TRBC1
clonotype1527	clonotype1527_consensus_2867;clonotype1527_consensus_2866	1	1.8457e+16	CAANYGSSGNKLIF	TGTGCAGCAAATTATGGGAGCAGTGGCAACAAGCTCATCTTT	TRAV7D-2		TRAJ32	TRAC	CASSQEAGGYEQYF	TGTGCCAGCAGCCAAGAAGCTGGGGGCTATGAACAGTACTTC	TRBV5		TRBJ2-7	TRBC2
clonotype1528	clonotype1528_consensus_2869;clonotype1528_consensus_2868	1	1.8457e+16	CAADRGSALGRLHF	TGTGCAGCAGATAGAGGTTCAGCCTTAGGGAGGCTGCATTTT	TRAV7D-2		TRAJ18	TRAC	CASSQGTANTEVFF	TGTGCCAGCAGCCAAGGGACAGCAAACACAGAAGTCTTCTTT	TRBV5		TRBJ1-1	TRBC1
clonotype1529	clonotype1529_consensus_2871;clonotype1529_consensus_2870	1	1.8457e+16	CAVSRMDSNYQLIW	TGTGCAGTGAGTAGGATGGATAGCAACTATCAGTTGATCTGG	TRAV7N-6		TRAJ33	TRAC	CASSQVGGAYEQYF	TGTGCCAGCAGCCAAGTTGGGGGGGCCTATGAACAGTACTTC	TRBV5		TRBJ2-7	TRBC2
clonotype1530	clonotype1530_consensus_2873;clonotype1530_consensus_2872	1	1.8457e+16	CAVTNSAGNKLTF	TGTGCTGTCACTAACAGTGCAGGGAACAAGCTAACTTTT	TRAV9N-3		TRAJ17	TRAC	CASSHRLGGLVLYF	TGTGCCAGCAGCCACCGACTGGGGGGCCTTGTCTTGTACTTT	TRBV5	TRBD2	TRBJ2-4	TRBC2
clonotype1531	clonotype1531_consensus_2875;clonotype1531_consensus_2874	1	1.8457e+16	CAATFNTGKLIF	TGTGCAGCAACCTTCAATACCGGAAAACTCATCTTT	TRAV10		TRAJ37	TRAC	CASSPRWGGDTQYF	TGTGCCAGCAGCCCCCGCTGGGGGGGAGACACCCAGTACTTT	TRBV5		TRBJ2-5	TRBC2
clonotype1532	clonotype1532_consensus_2877;clonotype1532_consensus_2876	1	1.8457e+16	CAASRGYQNFYF	TGTGCAGCAAGTCGGGGTTACCAGAACTTCTATTTT	TRAV10D		TRAJ49	TRAC	CAWSLKDWDYAEQFF	TGTGCCTGGAGTCTAAAGGACTGGGACTATGCTGAGCAGTTCTTC	TRBV31		TRBJ2-1	TRBC2
clonotype1533	clonotype1533_consensus_2879;clonotype1533_consensus_2878	1	1.8457e+16	CAVSATSNNRIFF	TGTGCTGTGAGCGCTACGAGCAATAACAGAATCTTCTTT	TRAV9-4		TRAJ31	TRAC	CAWSLGTGVGTEVFF	TGTGCCTGGAGTCTAGGGACAGGGGTTGGCACAGAAGTCTTCTTT	TRBV31	TRBD1	TRBJ1-1	TRBC1
clonotype1534	clonotype1534_consensus_2881;clonotype1534_consensus_2880	1	1.8457e+16	CAGNTGANTGKLTF	TGTGCAGGAAACACTGGAGCTAACACTGGAAAGCTCACGTTT	TRAV7D-3		TRAJ52	TRAC	CAWSFHSYNYAEQFF	TGTGCCTGGAGTTTCCACTCGTATAACTATGCTGAGCAGTTCTTC	TRBV31		TRBJ2-1	TRBC2
clonotype1535	clonotype1535_consensus_2883;clonotype1535_consensus_2882	1	1.8457e+16	CAVRRGGSGGKLTL	TGTGCAGTGAGGAGGGGTGGCAGTGGTGGAAAACTCACTTTG	TRAV7-5		TRAJ44	TRAC	CASSLDNQAPLF	TGTGCCAGCAGCTTAGACAACCAGGCTCCGCTTTTT	TRBV3		TRBJ1-5	TRBC1
clonotype1536	clonotype1536_consensus_2885;clonotype1536_consensus_2884	1	1.8457e+16	CAASNNNNAPRF	TGTGCTGCAAGTAATAACAACAATGCCCCACGATTT	TRAV5-4		TRAJ43	TRAC	CASSAGADTEVFF	TGTGCTAGCAGTGCAGGGGCGGACACAGAAGTCTTCTTT	TRBV17		TRBJ1-1	TRBC1
clonotype1537	clonotype1537_consensus_2887;clonotype1537_consensus_2886	1	1.8457e+16	CAARGGNYAQGLTF	TGTGCAGCAAGAGGGGGGAACTATGCCCAGGGATTAACCTTC	TRAV7D-2		TRAJ26	TRAC	CASSPPGTEVFF	TGTGCAAGCAGCCCCCCGGGCACAGAAGTCTTCTTT	TRBV16		TRBJ1-1	TRBC1
clonotype1538	clonotype1538_consensus_2889;clonotype1538_consensus_2888	1	1.8457e+16	CAVSAGQGGRALIF	TGTGCTGTGAGCGCGGGCCAGGGAGGCAGAGCTCTGATATTT	TRAV9-1		TRAJ15	TRAC	CASSPGQEELYF	TGTGCAAGCAGCCCGGGACAGGAAGAGCTCTACTTT	TRBV16		TRBJ2-2	TRBC2
clonotype1539	clonotype1539_consensus_2891;clonotype1539_consensus_2890	1	1.8457e+16	CAASGITNAYKVIF	TGTGCAGCTAGTGGGATCACAAATGCTTACAAAGTCATCTTT	TRAV7D-4		TRAJ30	TRAC	CASSLRVTEVFF	TGTGCAAGCAGCCTCAGGGTCACAGAAGTCTTCTTT	TRBV16		TRBJ1-1	TRBC1
clonotype1540	clonotype1540_consensus_2893;clonotype1540_consensus_2892	1	1.8457e+16	CAVTLNYNQGKLIF	TGTGCAGTGACCCTGAATTATAACCAGGGGAAGCTTATCTTT	TRAV7N-5		TRAJ23	TRAC	CASSLERNTLYF	TGTGCAAGCAGCTTAGAAAGAAACACCTTGTACTTT	TRBV16		TRBJ2-4	TRBC2
clonotype1541	clonotype1541_consensus_2895;clonotype1541_consensus_2894	1	1.8457e+16	CAVSINTGNYKYVF	TGTGCAGTGAGCATTAATACAGGAAACTACAAATACGTCTTT	TRAV7-3		TRAJ40	TRAC	CASSLAQYEQYF	TGTGCAAGCAGCTTAGCCCAGTATGAACAGTACTTC	TRBV16		TRBJ2-7	TRBC2
clonotype1542	clonotype1542_consensus_2897;clonotype1542_consensus_2896	1	1.8457e+16	CALRSNNRIFF	TGTGCTCTGAGGAGCAATAACAGAATCTTCTTT	TRAV12D-3		TRAJ31	TRAC	CASSLGQYEQYF	TGTGCAAGCAGCTTGGGACAGTATGAACAGTACTTC	TRBV16		TRBJ2-7	TRBC2
clonotype1543	clonotype1543_consensus_2899;clonotype1543_consensus_2898	1	1.8457e+16	CAMRDPQGGRALIF	TGTGCTATGAGAGATCCCCAGGGAGGCAGAGCTCTGATATTT	TRAV6-3		TRAJ15	TRAC	CASSRDNYEQYF	TGTGCCAGCAGCAGGGACAACTATGAACAGTACTTC	TRBV26		TRBJ2-7	TRBC2
clonotype1544	clonotype1544_consensus_2901;clonotype1544_consensus_2900	1	1.8457e+16	CALRNSGTYQRF	TGTGCTTTGAGGAATTCTGGGACTTACCAGAGGTTT	TRAV12-2		TRAJ13	TRAC	CASSLDTYEQYF	TGTGCCAGCAGTCTGGACACTTATGAACAGTACTTC	TRBV26		TRBJ2-7	TRBC2
clonotype1545	clonotype1545_consensus_2903;clonotype1545_consensus_2902	1	1.8457e+16	CVLSVNMGYKLTF	TGTGTTTTGAGCGTGAACATGGGCTACAAACTTACCTTC	TRAV9-2		TRAJ9	TRAC	CASSLSYTEVFF	TGTGCCAGCAGTCTGTCATACACAGAAGTCTTCTTT	TRBV26		TRBJ1-1	TRBC1
clonotype1546	clonotype1546_consensus_2906;clonotype1546_consensus_2904;clonotype1546_consensus_2905	1	1.8457e+16	CALSMTNTGKLTF	TGTGCTCTGAGCATGACCAATACAGGCAAATTAACCTTT	TRAV9N-4		TRAJ27	TRAC	CARDRGLDTQYF;CASSRGVQDTQYF	TGTGCCAGAGACAGGGGGTTAGACACCCAGTACTTT;TGTGCCAGCAGTAGGGGGGTCCAAGACACCCAGTACTTT	TRBV14;TRBV19	TRBD1;	TRBJ2-5;TRBJ2-5	TRBC2;TRBC2
clonotype1547	clonotype1547_consensus_2908;clonotype1547_consensus_2907	1	1.8457e+16	CALRNSNNRIFF	TGCGCTCTCCGGAATAGCAATAACAGAATCTTCTTT	TRAV6N-6		TRAJ31	TRAC	CASRGVTGQLYF	TGTGCCAGCAGAGGGGTCACCGGGCAGCTCTACTTT	TRBV14		TRBJ2-2	TRBC2
clonotype1548	clonotype1548_consensus_2911;clonotype1548_consensus_2912;clonotype1548_consensus_2909;clonotype1548_consensus_2910	1	1.8457e+16	CALVGSNNRIFF;CASPSGSWQLIF	TGTGCTCTGGTGGGGAGCAATAACAGAATCTTCTTT;TGTGCTTCTCCTTCTGGCAGCTGGCAACTCATCTTT	TRAV6-4;TRAV12-2	;	TRAJ31;TRAJ22	TRAC;TRAC	CASSPNAETLYF;CASSRGVQDTQYF	TGTGCCAGCAGCCCCAATGCAGAAACGCTGTATTTT;TGTGCCAGCTCTCGGGGGGTCCAAGACACCCAGTACTTT	TRBV14;TRBV12-2	;	TRBJ2-3;TRBJ2-5	TRBC2;TRBC2
clonotype1549	clonotype1549_consensus_2914;clonotype1549_consensus_2913	1	1.8457e+16	CAVSANSAGNKLTF	TGTGCTGTGAGCGCGAACAGTGCAGGGAACAAGCTAACTTTT	TRAV9-1		TRAJ17	TRAC	CASSTDYAEQFF	TGTGCCAGCAGCACAGACTATGCTGAGCAGTTCTTC	TRBV15		TRBJ2-1	TRBC2
clonotype1550	clonotype1550_consensus_2916;clonotype1550_consensus_2917;clonotype1550_consensus_2915	1	1.8457e+16	CALGDLDYSNNRLTL;CALSGQGKLIF	TGTGCTCTGGGTGATTTGGACTACAGCAACAACAGACTTACTTTG;TGTGCTCTGAGTGGCCAGGGGAAGCTTATCTTT	TRAV6D-6;TRAV12D-3	;	TRAJ7;TRAJ23	TRAC;TRAC	CASSSGQYEQYF	TGTGCCAGCAGTTCGGGACAGTATGAACAGTACTTC	TRBV15		TRBJ2-7	TRBC2
clonotype1551	clonotype1551_consensus_2919;clonotype1551_consensus_2918	1	1.8457e+16	CAASSGTGGYKVVF	TGTGCAGCAAGCTCCGGGACTGGAGGCTATAAAGTGGTCTTT	TRAV7D-2		TRAJ12	TRAC	CASSPTGSQNTLYF	TGTGCCAGCAGTCCTACTGGGAGTCAAAACACCTTGTACTTT	TRBV13-3		TRBJ2-4	TRBC2
clonotype1552	clonotype1552_consensus_2921;clonotype1552_consensus_2920	1	1.8457e+16	CAVSPVTNAYKVIF	TGTGCAGTGAGCCCCGTCACAAATGCTTACAAAGTCATCTTT	TRAV7N-5		TRAJ30	TRAC	CASSEKLGQDTQYF	TGTGCCAGCAGTGAAAAACTGGGTCAAGACACCCAGTACTTT	TRBV13-3		TRBJ2-5	TRBC2
clonotype1553	clonotype1553_consensus_2923;clonotype1553_consensus_2922	1	1.8457e+16	CAVSITGNTGKLIF	TGTGCAGTGAGTATAACAGGCAATACCGGAAAACTCATCTTT	TRAV7-6		TRAJ37	TRAC	CASSERGRAETLYF	TGTGCCAGCAGTGAAAGGGGGCGTGCAGAAACGCTGTATTTT	TRBV13-3	TRBD1	TRBJ2-3	TRBC2
clonotype1554	clonotype1554_consensus_2925;clonotype1554_consensus_2924	1	1.8457e+16	CAATSSGQKLVF	TGTGCAGCAACTTCAAGTGGCCAGAAGCTGGTTTTT	TRAV10N		TRAJ16	TRAC	CASSDLGSSYEQYF	TGTGCCAGCAGTGACCTGGGAAGCTCCTATGAACAGTACTTC	TRBV13-3		TRBJ2-7	TRBC2
clonotype1555	clonotype1555_consensus_2927;clonotype1555_consensus_2926	1	1.8457e+16	CAAPLNTNTGKLTF	TGTGCAGCTCCCCTTAACACCAATACAGGCAAATTAACCTTT	TRAV7-4		TRAJ27	TRAC	CASSDWDADTEVFF	TGTGCCAGCAGTGACTGGGACGCGGACACAGAAGTCTTCTTT	TRBV13-3		TRBJ1-1	TRBC1
clonotype1556	clonotype1556_consensus_2929;clonotype1556_consensus_2928	1	1.8457e+16	CATEATGGNNKLTF	TGTGCTACAGAGGCTACTGGAGGCAATAATAAGCTGACTTTT	TRAV8D-2		TRAJ56	TRAC	CASSDWGGQDTQYF	TGTGCCAGCAGTGACTGGGGGGGGCAAGACACCCAGTACTTT	TRBV13-3	TRBD2	TRBJ2-5	TRBC2
clonotype1557	clonotype1557_consensus_2931;clonotype1557_consensus_2930	1	1.8457e+16	CALVNAYKVIF	TGTGCTCTGGTAAATGCTTACAAAGTCATCTTT	TRAV6-4		TRAJ30	TRAC	CASSDPLSNERLFF	TGTGCCAGCAGTGATCCACTTTCCAACGAAAGATTATTTTTC	TRBV13-3		TRBJ1-4	TRBC1
clonotype1558	clonotype1558_consensus_2933;clonotype1558_consensus_2932	1	1.8457e+16	CALSASSGSWQLIF	TGTGCTTTGAGCGCATCTTCTGGCAGCTGGCAACTCATCTTT	TRAV12N-2		TRAJ22	TRAC	CASSDGGRAETLYF	TGTGCCAGCAGTGATGGGGGGCGGGCAGAAACGCTGTATTTT	TRBV13-3	TRBD1	TRBJ2-3	TRBC2
clonotype1559	clonotype1559_consensus_2935;clonotype1559_consensus_2934	1	1.8457e+16	CAIDPNSGGSNAKLTF	TGTGCTATAGATCCTAATTCTGGAGGAAGCAATGCAAAGCTAACCTTC	TRAV13N-2		TRAJ42	TRAC	CASSDVGGNSDYTF	TGTGCCAGCAGTGATGTAGGGGGGAACTCCGACTACACCTTC	TRBV13-3		TRBJ1-2	TRBC1
clonotype1560	clonotype1560_consensus_2937;clonotype1560_consensus_2936	1	1.8457e+16	CALGSGTYQRF	TGTGCTCTGGGTTCTGGGACTTACCAGAGGTTT	TRAV12D-3		TRAJ13	TRAC	CASSDSGRTTEVFF	TGTGCCAGCAGTGATTCAGGGAGGACCACAGAAGTCTTCTTT	TRBV13-3		TRBJ1-1	TRBC1
clonotype1561	clonotype1561_consensus_2939;clonotype1561_consensus_2938	1	1.8457e+16	CAVSASTNTGKLTF	TGTGCTGTGAGCGCGTCCACCAATACAGGCAAATTAACCTTT	TRAV9-1		TRAJ27	TRAC	CASSARDRDHEQYF	TGTGCCAGCAGTGCCCGGGACAGGGACCATGAACAGTACTTC	TRBV13-3	TRBD1	TRBJ2-7	TRBC2
clonotype1562	clonotype1562_consensus_2941;clonotype1562_consensus_2940	1	1.8457e+16	CALSAANSGTYQRF	TGTGCTTTGAGTGCTGCAAATTCTGGGACTTACCAGAGGTTT	TRAV12N-2		TRAJ13	TRAC	CASSGTGGQDTQYF	TGTGCCAGCAGTGGGACAGGGGGGCAAGACACCCAGTACTTT	TRBV13-3	TRBD1	TRBJ2-5	TRBC2
clonotype1563	clonotype1563_consensus_2943;clonotype1563_consensus_2942	1	1.8457e+16	CATFMNYNQGKLIF	TGTGCTACTTTCATGAATTATAACCAGGGGAAGCTTATCTTT	TRAV8N-2		TRAJ23	TRAC	CASSGTGDYAEQFF	TGTGCCAGCAGTGGGACTGGGGACTATGCTGAGCAGTTCTTC	TRBV13-3	TRBD1	TRBJ2-1	TRBC2
clonotype1564	clonotype1564_consensus_2945;clonotype1564_consensus_2944	1	1.8457e+16	CAGNNYAQGLTF	TGCGCGGGAAATAACTATGCCCAGGGATTAACCTTC	TRAV3N-3		TRAJ26	TRAC	CASGGQGGGAEQFF	TGTGCCAGCGGGGGACAGGGGGGCGGGGCTGAGCAGTTCTTC	TRBV13-2	TRBD1	TRBJ2-1	TRBC2
clonotype1565	clonotype1565_consensus_2947;clonotype1565_consensus_2946	1	1.8457e+16	CAVSKASNTNKVVF	TGTGCAGTGAGCAAGGCTTCCAATACCAACAAAGTCGTCTTT	TRAV7-1		TRAJ34	TRAC	CASGEPESAETLYF	TGTGCCAGCGGTGAGCCGGAGAGTGCAGAAACGCTGTATTTT	TRBV13-2		TRBJ2-3	TRBC2
clonotype1566	clonotype1566_consensus_2949;clonotype1566_consensus_2948	1	1.8457e+16	CAARGNTGNYKYVF	TGTGCAGCTAGGGGTAATACAGGAAACTACAAATACGTCTTT	TRAV7-4		TRAJ40	TRAC	CASSLGTGVAETLYF	TGTGCCAGCAGCCTCGGGACTGGGGTGGCAGAAACGCTGTATTTT	TRBV13-1	TRBD2	TRBJ2-3	TRBC2
clonotype1567	clonotype1567_consensus_2951;clonotype1567_consensus_2950	1	1.8457e+16	CAASMGNMGYKLTF	TGTGCAGCAAGCATGGGCAACATGGGCTACAAACTTACCTTC	TRAV7D-2		TRAJ9	TRAC	CASSGLGRSSYEQYF	TGTGCCAGCAGCGGACTGGGGAGGAGCTCCTATGAACAGTACTTC	TRBV13-1	TRBD2	TRBJ2-7	TRBC2
clonotype1568	clonotype1568_consensus_2954;clonotype1568_consensus_2952;clonotype1568_consensus_2953	1	1.8457e+16	CAVRASSGSWQLIF	TGTGCAGTGAGGGCATCTTCTGGCAGCTGGCAACTCATCTTT	TRAV7-3		TRAJ22	TRAC	CASSFGTKNSDYTF;CASSRTGGDTGQLYF	TGTGCCAGCAGCTTCGGGACAAAGAACTCCGACTACACCTTC;TGTGCCAGCAGTAGGACAGGGGGCGACACCGGGCAGCTCTACTTT	TRBV10;TRBV13-1	;TRBD1	TRBJ1-2;TRBJ2-2	TRBC1;TRBC2
clonotype1569	clonotype1569_consensus_2956;clonotype1569_consensus_2957;clonotype1569_consensus_2955	1	1.8457e+16	CALGVEQGGRALIF;CALNRANYNVLYF	TGTGCTCTGGGTGTAGAGCAGGGAGGCAGAGCTCTGATATTT;TGTGCTCTGAATAGGGCTAATTACAACGTGCTTTACTTC	TRAV6N-7;TRAV9N-4	;	TRAJ15;TRAJ21	TRAC;TRAC	CASSDSQGNYAEQFF	TGTGCCAGCAGTGATAGCCAGGGGAACTATGCTGAGCAGTTCTTC	TRBV13-1		TRBJ2-1	TRBC2
clonotype1570	clonotype1570_consensus_2960;clonotype1570_consensus_2961;clonotype1570_consensus_2958;clonotype1570_consensus_2959	1	1.8457e+16	CAARNSNNRIFF;CAMREDNMGYKLTF	TGTGCAGCAAGGAATAGCAATAACAGAATCTTCTTT;TGTGCTATGAGAGAGGACAACATGGGCTACAAACTTACCTTC	TRAV10;TRAV16N	;	TRAJ31;TRAJ9	TRAC;TRAC	CASSDAPGGEDTQYF;CASSFDSSQNTLYF	TGTGCCAGCAGTGATGCACCAGGGGGCGAGGACACCCAGTACTTT;TGTGCCAGCAGCTTCGACTCCAGTCAAAACACCTTGTACTTT	TRBV13-1;TRBV3	TRBD1;	TRBJ2-5;TRBJ2-4	TRBC2;TRBC2
clonotype1571	clonotype1571_consensus_2963;clonotype1571_consensus_2962	1	1.8457e+16	CAAWTGGYKVVF	TGTGCAGCATGGACTGGAGGCTATAAAGTGGTCTTT	TRAV10N		TRAJ12	TRAC	CASSDAGTGGTEQFF	TGTGCCAGCAGTGATGCAGGGACTGGGGGAACTGAGCAGTTCTTC	TRBV13-1		TRBJ2-1	TRBC2
clonotype1572	clonotype1572_consensus_2965;clonotype1572_consensus_2966;clonotype1572_consensus_2964	1	1.8457e+16	CALSGYAQGLTF;CAVSAPNAYKVIF	TGTGCTTTGAGTGGCTATGCCCAGGGATTAACCTTC;TGCGCAGTCAGTGCCCCAAATGCTTACAAAGTCATCTTT	TRAV12-2;TRAV3N-3	;	TRAJ26;TRAJ30	TRAC;TRAC	CASSGRGINQDTQYF	TGTGCCAGCAGTGGCAGGGGGATTAACCAAGACACCCAGTACTTT	TRBV13-1	TRBD1	TRBJ2-5	TRBC2
clonotype1573	clonotype1573_consensus_2968;clonotype1573_consensus_2967	1	1.8457e+16	CATELNNYAQGLTF	TGTGCTACTGAGTTAAATAACTATGCCCAGGGATTAACCTTC	TRAV8N-2		TRAJ26	TRAC	CASSGRDRDNERLFF	TGTGCCAGCAGTGGCCGGGACAGGGACAACGAAAGATTATTTTTC	TRBV13-1	TRBD1	TRBJ1-4	TRBC1
clonotype1574	clonotype1574_consensus_2970;clonotype1574_consensus_2969	1	1.8457e+16	CAVSAEGYKLTF	TGCGCAGTCAGTGCGGAGGGCTACAAACTTACCTTC	TRAV3N-3		TRAJ9	TRAC	CASSVGTGGYAEQFF	TGTGCCAGCAGTGTCGGGACTGGGGGGTATGCTGAGCAGTTCTTC	TRBV13-1		TRBJ2-1	TRBC2
clonotype1575	clonotype1575_consensus_2972;clonotype1575_consensus_2973;clonotype1575_consensus_2971	1	1.8457e+16	CAAGGADRLTF;CAVSNQGGSAKLIF	TGTGCAGCGGGAGGTGCAGATAGACTCACCTTT;TGTGCAGTGAGCAATCAAGGAGGGTCTGCGAAGCTCATCTTT	TRAV14N-3;TRAV7-6	;	TRAJ45;TRAJ57	TRAC;TRAC	CASSQTGTETLYF	TGTGCCAGCAGCCAAACAGGGACAGAAACGCTGTATTTT	TRBV2		TRBJ2-3	TRBC2
clonotype1576	clonotype1576_consensus_2975;clonotype1576_consensus_2974	1	1.8457e+16	CALTSNNRIFF	TGTGCTCTGACTAGCAATAACAGAATCTTCTTT	TRAV12D-3		TRAJ31	TRAC	CASSQDPLYEQYF	TGTGCCAGCAGCCAAGACCCTCTTTATGAACAGTACTTC	TRBV2		TRBJ2-7	TRBC2
clonotype1577	clonotype1577_consensus_2977;clonotype1577_consensus_2978;clonotype1577_consensus_2976	1	1.8457e+16	CVLSVTGSGGKLTL;CVPYNNAGAKLTF	TGTGTTTTGAGCGTTACTGGCAGTGGTGGAAAACTCACTTTG;TGTGTTCCCTATAATAATGCAGGTGCCAAGCTCACATTC	TRAV9-2;TRAV9-2	;	TRAJ44;TRAJ39	TRAC;TRAC	CASSQDLGGEQYF	TGTGCCAGCAGCCAAGATCTGGGGGGTGAACAGTACTTC	TRBV2		TRBJ2-7	TRBC2
clonotype1578	clonotype1578_consensus_2980;clonotype1578_consensus_2981;clonotype1578_consensus_2979	1	1.8457e+16	CALSVQGNTGKLIF;CAVSDSNNRIFF	TGTGCTTTGAGTGTGCAAGGCAATACCGGAAAACTCATCTTT;TGCGCAGTCAGTGATAGCAATAACAGAATCTTCTTT	TRAV12-2;TRAV3N-3	;	TRAJ37;TRAJ31	TRAC;TRAC	CASSHYSGNTLYF	TGTGCCAGCAGCCACTATTCTGGAAATACGCTCTATTTT	TRBV10		TRBJ1-3	TRBC1
clonotype1579	clonotype1579_consensus_2983;clonotype1579_consensus_2982	1	1.8457e+16	CAARTTASLGKLQF	TGTGCAGCAAGGACAACTGCCAGTTTGGGGAAACTGCAGTTT	TRAV7D-2		TRAJ24	TRAC	CASSEVGTYEQYF	TGTGCCAGCAGCGAAGTAGGGACCTATGAACAGTACTTC	TRBV10		TRBJ2-7	TRBC2
clonotype1580	clonotype1580_consensus_2985;clonotype1580_consensus_2984	1	1.8457e+16	CAVSAYGNEKITF	TGTGCTGTGAGCGCATATGGAAATGAGAAAATAACTTTT	TRAV9-4		TRAJ48	TRAC	CASSFRWGREQYF	TGTGCCAGCAGCTTTAGGTGGGGGAGGGAACAGTACTTC	TRBV10		TRBJ2-7	TRBC2
clonotype1581	clonotype1581_consensus_2987;clonotype1581_consensus_2986	1	1.8457e+16	CATDASSSFSKLVF	TGTGCTACAGATGCATCCTCCTCCTTCAGCAAGCTGGTGTTT	TRAV8D-2		TRAJ50	TRAC	CASGDWGRDTQYF	TGTGCCAGCGGGGACTGGGGGAGAGACACCCAGTACTTT	TRBV10		TRBJ2-5	TRBC2
clonotype1582	clonotype1582_consensus_2989;clonotype1582_consensus_2988	1	1.8457e+16	CASNYGNEKITF	TGTGCTTCGAACTATGGAAATGAGAAAATAACTTTT	TRAV12-2		TRAJ48	TRAC	CTCSAGAEQFF	TGCACCTGCAGTGCAGGAGCTGAGCAGTTCTTC	TRBV1		TRBJ2-1	TRBC2
clonotype1583	clonotype1583_consensus_2991;clonotype1583_consensus_2990	1	1.8457e+16	CALSGSNYQLIW	TGTGCTTTGAGTGGGAGCAACTATCAGTTGATCTGG	TRAV12-2		TRAJ33	TRAC	CGARADSSYNSPLYF	TGTGGTGCTAGGGCGGACAGTTCCTATAATTCGCCCCTCTACTTT	TRBV20		TRBJ1-6	TRBC1
clonotype1584	clonotype1584_consensus_2993;clonotype1584_consensus_2992	1	1.8457e+16	CAVTDTNAYKVIF	TGCGCAGTCACTGACACAAATGCTTACAAAGTCATCTTT	TRAV3N-3		TRAJ30	TRAC	CASTGTGGQAPLF	TGTGCTAGCACTGGGACAGGGGGCCAGGCTCCGCTTTTT	TRBV29	TRBD1	TRBJ1-5	TRBC1
clonotype1585	clonotype1585_consensus_2995;clonotype1585_consensus_2994	1	1.8457e+16	CAVRNVGDNSKLIW	TGTGCTGTGAGGAATGTTGGTGACAACAGTAAGCTGATTTGG	TRAV9-4		TRAJ38	TRAC	CASSPGQNERLFF	TGTGCTAGCAGTCCGGGACAGAACGAAAGATTATTTTTC	TRBV29		TRBJ1-4	TRBC1
clonotype1586	clonotype1586_consensus_2997;clonotype1586_consensus_2996	1	1.8457e+16	CAMREGYQNFYF	TGTGCTATGAGAGAGGGTTACCAGAACTTCTATTTT	TRAV16		TRAJ49	TRAC	CASSLSGATEVFF	TGTGCTAGCAGTTTATCGGGGGCCACAGAAGTCTTCTTT	TRBV29		TRBJ1-1	TRBC1
clonotype1587	clonotype1587_consensus_2999;clonotype1587_consensus_2998	1	1.8457e+16	CVLSLNTGYQNFYF	TGTGTTTTGAGCTTGAACACGGGTTACCAGAACTTCTATTTT	TRAV9-2		TRAJ49	TRAC	CASSLWANERLFF	TGTGCTAGCAGTTTATGGGCTAACGAAAGATTATTTTTC	TRBV29		TRBJ1-4	TRBC1
clonotype1588	clonotype1588_consensus_3001;clonotype1588_consensus_3000	1	1.8457e+16	CAASKGSNYQLIW	TGTGCAGCAAGCAAGGGAAGCAACTATCAGTTGATCTGG	TRAV10		TRAJ33	TRAC	CASSQEGPNERLFF	TGTGCCAGCAGCCAAGAGGGGCCCAACGAAAGATTATTTTTC	TRBV5		TRBJ1-4	TRBC1
clonotype1589	clonotype1589_consensus_3003;clonotype1589_consensus_3002	1	1.8457e+16	CAVSIGINYAQGLTF	TGTGCAGTGAGCATTGGTATTAACTATGCCCAGGGATTAACCTTC	TRAV7D-3		TRAJ26	TRAC	CASSQDRWNTEVFF	TGTGCCAGCAGCCAAGATAGGTGGAACACAGAAGTCTTCTTT	TRBV5		TRBJ1-1	TRBC1
clonotype1590	clonotype1590_consensus_3005;clonotype1590_consensus_3004	1	1.8457e+16	CAVSGGSNAKLTF	TGCGCAGTCAGTGGAGGAAGCAATGCAAAGCTAACCTTC	TRAV3N-3		TRAJ42	TRAC	CASSQGTGEDTQYF	TGTGCCAGCAGCCAAGGGACAGGGGAAGACACCCAGTACTTT	TRBV5	TRBD1	TRBJ2-5	TRBC2
clonotype1591	clonotype1591_consensus_3007;clonotype1591_consensus_3006	1	1.8457e+16	CALIWSNYQLIW	TGTGCTCTGATTTGGAGCAACTATCAGTTGATCTGG	TRAV12D-3		TRAJ33	TRAC	CASSQGTIQNTLYF	TGTGCCAGCAGCCAAGGGACTATTCAAAACACCTTGTACTTT	TRBV5		TRBJ2-4	TRBC2
clonotype1592	clonotype1592_consensus_3009;clonotype1592_consensus_3008	1	1.8457e+16	CAASPNVGDNSKLIW	TGTGCAGCAAGCCCTAATGTTGGTGACAACAGTAAGCTGATTTGG	TRAV7D-2		TRAJ38	TRAC	CASSHEGSQNTLYF	TGTGCCAGCAGCCATGAGGGGAGTCAAAACACCTTGTACTTT	TRBV5		TRBJ2-4	TRBC2
clonotype1593	clonotype1593_consensus_3011;clonotype1593_consensus_3010	1	1.8457e+16	CAVRSSMGYKLTF	TGCGCAGTCAGATCCAGCATGGGCTACAAACTTACCTTC	TRAV3N-3		TRAJ9	TRAC	CASSPWGEGTEVFF	TGTGCCAGCAGCCCCTGGGGGGAGGGCACAGAAGTCTTCTTT	TRBV5		TRBJ1-1	TRBC1
clonotype1594	clonotype1594_consensus_3014;clonotype1594_consensus_3015;clonotype1594_consensus_3012;clonotype1594_consensus_3013	1	1.8457e+16	CAVSMPSGSFNKLTF;CSALNTGGLSGKLTF	TGTGCAGTGAGCATGCCATCTGGTAGCTTCAATAAGTTGACCTTT;TGCTCAGCATTGAATACTGGAGGACTAAGTGGTAAATTAACATTC	TRAV7-3;TRAV5-1	;	TRAJ4;TRAJ2	TRAC;	CASSLRLGGRGEQYF;CAWSRTGGNYAEQFF	TGTGCCAGCAGCTTGCGACTGGGGGGGCGCGGAGAACAGTACTTC;TGTGCCTGGAGCCGGACAGGGGGTAACTATGCTGAGCAGTTCTTC	TRBV3;TRBV31	TRBD2;TRBD1	TRBJ2-7;TRBJ2-1	TRBC2;TRBC2
clonotype1595	clonotype1595_consensus_3017;clonotype1595_consensus_3016	1	1.8457e+16	CAVSMWPGGNYKPTF	TGTGCAGTGAGCATGTGGCCAGGAGGAAACTACAAACCTACGTTT	TRAV7-1		TRAJ6	TRAC	CAWSLKGQANTEVFF	TGTGCCTGGAGTCTAAAGGGACAGGCAAACACAGAAGTCTTCTTT	TRBV31		TRBJ1-1	TRBC1
clonotype1596	clonotype1596_consensus_3019;clonotype1596_consensus_3018	1	1.8457e+16	CAVRGNSNNRIFF	TGCGCAGTCAGGGGGAATAGCAATAACAGAATCTTCTTT	TRAV3N-3		TRAJ31	TRAC	CAWSLGHPSAETLYF	TGTGCCTGGAGTCTAGGACACCCTAGTGCAGAAACGCTGTATTTT	TRBV31		TRBJ2-3	TRBC2
clonotype1597	clonotype1597_consensus_3021;clonotype1597_consensus_3020	1	1.8457e+16	CAVSNTGYQNFYF	TGTGCAGTTTCGAACACGGGTTACCAGAACTTCTATTTT	TRAV10		TRAJ49	TRAC	CASSLALGEQFF	TGTGCCAGCAGCTTAGCGCTGGGTGAGCAGTTCTTC	TRBV3		TRBJ2-1	TRBC2
clonotype1598	clonotype1598_consensus_3024;clonotype1598_consensus_3022;clonotype1598_consensus_3023	1	1.8457e+16	CALGAGSNAKLTF	TGTGCTCTGGGTGCAGGAAGCAATGCAAAGCTAACCTTC	TRAV6D-6		TRAJ42	TRAC	CASSLGTGQLYF;CASSPETVAETLYF	TGTGCCAGCAGCTTGGGCACCGGGCAGCTCTACTTT;TGTGCCAGCAGCCCCGAGACTGTTGCAGAAACGCTGTATTTT	TRBV3;TRBV10	;	TRBJ2-2;TRBJ2-3	TRBC2;TRBC2
clonotype1599	clonotype1599_consensus_3026;clonotype1599_consensus_3025	1	1.8457e+16	CAARDTGNYKYVF	TGTGCTGCAAGGGATACAGGAAACTACAAATACGTCTTT	TRAV5-4		TRAJ40	TRAC	CASSQGTGNTLYF	TGTGCTAGCAGTCAGGGGACTGGAAATACGCTCTATTTT	TRBV17		TRBJ1-3	TRBC1
clonotype1600	clonotype1600_consensus_3028;clonotype1600_consensus_3027	1	1.8457e+16	CAVRHDTNAYKVIF	TGTGCTGTGAGGCATGACACAAATGCTTACAAAGTCATCTTT	TRAV9-4		TRAJ30	TRAC	CASSPFQNTLYF	TGTGCAAGCAGCCCCTTTCAAAACACCTTGTACTTT	TRBV16		TRBJ2-4	TRBC2
clonotype1601	clonotype1601_consensus_3030;clonotype1601_consensus_3029	1	1.8457e+16	CAVSMAPGSFNKLTF	TGTGCAGTGAGCATGGCCCCTGGTAGCTTCAATAAGTTGACCTTT	TRAV7-5		TRAJ4	TRAC	CASSLGNERLFF	TGTGCAAGCAGCCTAGGCAACGAAAGATTATTTTTC	TRBV16		TRBJ1-4	TRBC1
clonotype1602	clonotype1602_consensus_3032;clonotype1602_consensus_3031	1	1.8457e+16	CALDIDSNYQLIW	TGTGCTCTGGACATCGATAGCAACTATCAGTTGATCTGG	TRAV6D-6		TRAJ33	TRAC	CASSLRQYEQYF	TGTGCAAGCAGCTTAAGGCAGTATGAACAGTACTTC	TRBV16		TRBJ2-7	TRBC2
clonotype1603	clonotype1603_consensus_3034;clonotype1603_consensus_3033	1	1.8457e+16	CSASTSNTNKVVF	TGCTCAGCAAGTACTTCCAATACCAACAAAGTCGTCTTT	TRAV5-1		TRAJ34	TRAC	CASSLDGGEQYF	TGTGCAAGCAGCTTAGATGGGGGGGAGCAGTACTTC	TRBV16		TRBJ2-7	TRBC2
clonotype1604	clonotype1604_consensus_3036;clonotype1604_consensus_3037;clonotype1604_consensus_3035	1	1.8457e+16	CALRGSSGNKLIF;CAMDMSNYNVLYF	TGCGCTCTGAGGGGGAGCAGTGGCAACAAGCTCATCTTT;TGTGCTATGGATATGTCTAATTACAACGTGCTTTACTTC	TRAV6N-6;TRAV13N-4	;	TRAJ32;TRAJ21	TRAC;TRAC	CASSLQDERLFF	TGTGCCAGCAGTCTCCAGGACGAAAGATTATTTTTC	TRBV26		TRBJ1-4	TRBC1
clonotype1605	clonotype1605_consensus_3039;clonotype1605_consensus_3038	1	1.8457e+16	CAVSDTGYQNFYF	TGCGCAGTCAGTGACACGGGTTACCAGAACTTCTATTTT	TRAV3-3		TRAJ49	TRAC	CASGTGGYEQYF	TGTGCCAGCGGGACAGGGGGCTATGAACAGTACTTC	TRBV26	TRBD1	TRBJ2-7	TRBC2
clonotype1606	clonotype1606_consensus_3041;clonotype1606_consensus_3040	1	1.8457e+16	CAVSTSGGNYKPTF	TGTGCTGTGAGCACCTCAGGAGGAAACTACAAACCTACGTTT	TRAV9N-3		TRAJ6	TRAC	CASSTANSDYTF	TGTGCCAGCTCGACAGCAAACTCCGACTACACCTTC	TRBV26		TRBJ1-2	TRBC1
clonotype1607	clonotype1607_consensus_3043;clonotype1607_consensus_3042	1	1.8457e+16	CAVKRYNQGKLIF	TGCGCAGTCAAGAGGTATAACCAGGGGAAGCTTATCTTT	TRAV3N-3		TRAJ23	TRAC	CASSFRDSPLYF	TGTGCCAGCAGTTTTAGGGATTCGCCCCTCTACTTT	TRBV14		TRBJ1-6	TRBC1
clonotype1608	clonotype1608_consensus_3045;clonotype1608_consensus_3044	1	1.8457e+16	CALYQGGRALIF	TGTGCTCTCTACCAGGGAGGCAGAGCTCTGATATTT	TRAV12D-3		TRAJ15	TRAC	CASSFSGYEQYF	TGTGCCAGCAGTTTTTCGGGGTATGAACAGTACTTC	TRBV14		TRBJ2-7	TRBC2
clonotype1609	clonotype1609_consensus_3047;clonotype1609_consensus_3046	1	1.8457e+16	CALSYNQGKLIF	TGTGCTCTGAGTTATAACCAGGGGAAGCTTATCTTT	TRAV12D-3		TRAJ23	TRAC	CASSVTDYEQYF	TGTGCCAGCAGTGTGACAGACTATGAACAGTACTTC	TRBV15		TRBJ2-7	TRBC2
clonotype1610	clonotype1610_consensus_3049;clonotype1610_consensus_3048	1	1.8457e+16	CAASASAGNKLTF	TGTGCTGCAAGTGCCAGTGCAGGGAACAAGCTAACTTTT	TRAV5N-4		TRAJ17	TRAC	CASSLEGGEQYF	TGTGCCAGCAGTTTAGAAGGAGGGGAACAGTACTTC	TRBV15		TRBJ2-7	TRBC2
clonotype1611	clonotype1611_consensus_3051;clonotype1611_consensus_3050	1	1.8457e+16	CVLGVRGSALGRLHF	TGTGTTCTGGGGGTAAGAGGTTCAGCCTTAGGGAGGCTGCATTTT	TRAV6D-5		TRAJ18	TRAC	CASSTDSYNSPLYF	TGTGCCAGCAGTACCGACAGTTATAATTCGCCCCTCTACTTT	TRBV13-3		TRBJ1-6	TRBC1
clonotype1612	clonotype1612_consensus_3053;clonotype1612_consensus_3052	1	1.8457e+16	CAVDSGGSNYKLTF	TGTGCTGTGGACAGTGGAGGCAGCAATTACAAACTGACATTT	TRAV9-4		TRAJ53	TRAC	CASSLGGGYAEQFF	TGTGCCAGCAGTCTCGGAGGGGGGTATGCTGAGCAGTTCTTC	TRBV13-3		TRBJ2-1	TRBC2
clonotype1613	clonotype1613_consensus_3055;clonotype1613_consensus_3054	1	1.8457e+16	CAVRVFNYAQGLTF	TGTGCTGTGAGAGTCTTTAACTATGCCCAGGGATTAACCTTC	TRAV9N-3		TRAJ26	TRAC	CASSDPNNNQAPLF	TGTGCCAGCAGTGATCCTAATAACAACCAGGCTCCGCTTTTT	TRBV13-3		TRBJ1-5	TRBC1
clonotype1614	clonotype1614_consensus_3057;clonotype1614_consensus_3056	1	1.8457e+16	CAAEEALITGNTGKLIF	TGTGCTGCTGAGGAAGCCCTCATAACAGGCAATACCGGAAAACTCATCTTT	TRAV4N-4		TRAJ37	TRAC	CASSDRGTQDTQYF	TGTGCCAGCAGTGATCGGGGTACCCAAGACACCCAGTACTTT	TRBV13-3		TRBJ2-5	TRBC2
clonotype1615	clonotype1615_consensus_3059;clonotype1615_consensus_3058	1	1.8457e+16	CAVRSSGSWQLIF	TGCGCAGTCAGATCTTCTGGCAGCTGGCAACTCATCTTT	TRAV3N-3		TRAJ22	TRAC	CASSDSGSAETLYF	TGTGCCAGCAGTGATTCAGGTAGTGCAGAAACGCTGTATTTT	TRBV13-3		TRBJ2-3	TRBC2
clonotype1616	clonotype1616_consensus_3061;clonotype1616_consensus_3060	1	1.8457e+16	CAYITGNTGKLIF	TGTGCTTATATAACAGGCAATACCGGAAAACTCATCTTT	TRAV12-2		TRAJ37	TRAC	CASGPQGADSDYTF	TGTGCCAGCGGGCCACAGGGGGCGGACTCCGACTACACCTTC	TRBV13-2	TRBD1	TRBJ1-2	TRBC1
clonotype1617	clonotype1617_consensus_3063;clonotype1617_consensus_3062	1	1.8457e+16	CVLSAEGMGYKLTF	TGTGTTTTGAGCGCGGAGGGCATGGGCTACAAACTTACCTTC	TRAV9-2		TRAJ9	TRAC	CASGELGGRREQYF	TGTGCCAGCGGTGAACTGGGGGGGCGCAGGGAACAGTACTTC	TRBV13-2	TRBD2	TRBJ2-7	TRBC2
clonotype1618	clonotype1618_consensus_3065;clonotype1618_consensus_3064	1	1.8457e+16	CAATPSGGSNAKLTF	TGTGCAGCAACCCCTTCTGGAGGAAGCAATGCAAAGCTAACCTTC	TRAV7D-2		TRAJ42	TRAC	CASGEGGNQDTQYF	TGTGCCAGCGGTGAGGGGGGAAACCAAGACACCCAGTACTTT	TRBV13-2		TRBJ2-5	TRBC2
clonotype1619	clonotype1619_consensus_3067;clonotype1619_consensus_3066	1	1.8457e+16	CAVSDPYAQGLTF	TGCGCAGTCAGTGACCCCTATGCCCAGGGATTAACCTTC	TRAV3N-3		TRAJ26	TRAC	CASTHGGGNYAEQFF	TGTGCCAGCACCCACGGGGGGGGGAACTATGCTGAGCAGTTCTTC	TRBV13-1		TRBJ2-1	TRBC2
clonotype1620	clonotype1620_consensus_3069;clonotype1620_consensus_3068	1	1.8457e+16	CAASGGSNAKLTF	TGTGCAGCAAGTGGAGGAAGCAATGCAAAGCTAACCTTC	TRAV10		TRAJ42	TRAC	CASSDARDRNTEVFF	TGTGCCAGCAGTGATGCAAGGGACAGAAACACAGAAGTCTTCTTT	TRBV13-1		TRBJ1-1	TRBC1
clonotype1621	clonotype1621_consensus_3071;clonotype1621_consensus_3070	1	1.8457e+16	CVLSGQGTGSKLSF	TGTGTTTTGAGCGGGCAAGGCACTGGGTCTAAGCTGTCATTT	TRAV9-2		TRAJ58	TRAC	CASSDAPDREDTQYF	TGTGCCAGCAGTGATGCCCCGGACAGGGAGGACACCCAGTACTTT	TRBV13-1		TRBJ2-5	TRBC2
clonotype1622	clonotype1622_consensus_3073;clonotype1622_consensus_3072	1	1.8457e+16	CAMRDWTGNTGKLIF	TGTGCTATGAGAGATTGGACAGGCAATACCGGAAAACTCATCTTT	TRAV6-3		TRAJ37	TRAC	CASSDGGGQAETLYF	TGTGCCAGCAGTGATGGGGGGGGACAGGCAGAAACGCTGTATTTT	TRBV13-1		TRBJ2-3	TRBC2
clonotype1623	clonotype1623_consensus_3075;clonotype1623_consensus_3074	1	1.8457e+16	CALEGSGSGGKLTL	TGTGCACTGGAGGGCAGTGGCAGTGGTGGAAAACTCACTTTG	TRAV17		TRAJ44	TRAC	CASSGRDRDNERLFF	TGTGCCAGCAGTGGCCGGGACAGGGACAACGAAAGATTATTTTTC	TRBV13-1	TRBD1	TRBJ1-4	TRBC1
clonotype1624	clonotype1624_consensus_3077;clonotype1624_consensus_3076	1	1.8457e+16	CALRESNYNVLYF	TGCGCTCTGAGGGAGTCTAATTACAACGTGCTTTACTTC	TRAV6N-6		TRAJ21	TRAC	CASSQDPTGEVFF	TGTGCCAGCAGCCAAGACCCGACAGGAGAAGTCTTCTTT	TRBV2		TRBJ1-1	TRBC1
clonotype1625	clonotype1625_consensus_3079;clonotype1625_consensus_3078	1	1.8457e+16	CAEGTEGADRLTF	TGTGCGGAGGGTACAGAAGGTGCAGATAGACTCACCTTT	TRAV10D		TRAJ45	TRAC	CASSQDWTYEQYF	TGTGCCAGCAGCCAAGACTGGACCTATGAACAGTACTTC	TRBV2		TRBJ2-7	TRBC2
clonotype1626	clonotype1626_consensus_3081;clonotype1626_consensus_3080	1	1.8457e+16	CVLSSYQGGRALIF	TGTGTTTTGAGCTCCTACCAGGGAGGCAGAGCTCTGATATTT	TRAV9-2		TRAJ15	TRAC	CASSQESQDTQYF	TGTGCCAGCAGCCAAGAGAGCCAAGACACCCAGTACTTT	TRBV2		TRBJ2-5	TRBC2
clonotype1627	clonotype1627_consensus_3083;clonotype1627_consensus_3082	1	1.8457e+16	CAASSTNTGKLTF	TGTGCAGCAAGCAGCACCAATACAGGCAAATTAACCTTT	TRAV10		TRAJ27	TRAC	CASSHWIQDTQYF	TGTGCCAGCAGCCACTGGATCCAAGACACCCAGTACTTT	TRBV2		TRBJ2-5	TRBC2
clonotype1628	clonotype1628_consensus_3085;clonotype1628_consensus_3084	1	1.8457e+16	CAASIGGNYQLIW	TGTGCAGCAAGCATAGGGGGCAACTATCAGTTGATCTGG	TRAV10		TRAJ33	TRAC	CASSQDNYAEQFF	TGTGCCAGCAGCCAGGACAATTATGCTGAGCAGTTCTTC	TRBV10		TRBJ2-1	TRBC2
clonotype1629	clonotype1629_consensus_3087;clonotype1629_consensus_3086	1	1.8457e+16	CALSYNNAGAKLTF	TGTGCTCTGAGCTATAATAATGCAGGTGCCAAGCTCACATTC	TRAV9N-4		TRAJ39	TRAC	CASSYQGGNTLYF	TGTGCCAGCAGCTATCAGGGCGGTAACACCTTGTACTTT	TRBV10		TRBJ2-4	TRBC2
clonotype1630	clonotype1630_consensus_3089;clonotype1630_consensus_3088	1	1.8457e+16	CAVRMSNYNVLYF	TGCGCAGTCAGAATGTCTAATTACAACGTGCTTTACTTC	TRAV3N-3		TRAJ21	TRAC	CASSSGLQDTQYF	TGTGCCAGCAGCTCGGGACTGCAAGACACCCAGTACTTT	TRBV10		TRBJ2-5	TRBC2
clonotype1631	clonotype1631_consensus_3091;clonotype1631_consensus_3090	1	1.8457e+16	CAASKNAGAKLTF	TGTGCAGCAAGCAAGAATGCAGGTGCCAAGCTCACATTC	TRAV10		TRAJ39	TRAC	CTCSAVGEVFF	TGCACCTGCAGTGCAGTAGGGGAAGTCTTCTTT	TRBV1		TRBJ1-1	TRBC1
clonotype1632	clonotype1632_consensus_3094;clonotype1632_consensus_3092;clonotype1632_consensus_3093	1	1.8457e+16	CAPNYNQGKLIF	TGTGCTCCGAATTATAACCAGGGGAAGCTTATCTTT	TRAV12D-3		TRAJ23	TRAC	CASSSNRAYEQYF;CGARDRGQANTEVFF	TGTGCCAGCAGTTCGAACAGGGCCTATGAACAGTACTTC;TGTGGTGCTAGGGACAGGGGGCAAGCAAACACAGAAGTCTTCTTT	TRBV19;TRBV20	;TRBD1	TRBJ2-7;TRBJ1-1	TRBC2;TRBC1
clonotype1633	clonotype1633_consensus_3096;clonotype1633_consensus_3095	1	1.8457e+16	CALGDPAGSFNKLTF	TGTGCTCTGGGTGATCCTGCTGGTAGCTTCAATAAGTTGACCTTT	TRAV6N-5		TRAJ4	TRAC	CASNPGQNTEVFF	TGTGCTAGCAATCCGGGACAAAACACAGAAGTCTTCTTT	TRBV29		TRBJ1-1	TRBC1
clonotype1634	clonotype1634_consensus_3098;clonotype1634_consensus_3097	1	1.8457e+16	CAASGSSGSWQLIF	TGTGCTGCAAGTGGATCTTCTGGCAGCTGGCAACTCATCTTT	TRAV5N-4		TRAJ22	TRAC	CASRQGSGNTLYF	TGTGCTAGCAGGCAGGGGTCTGGAAATACGCTCTATTTT	TRBV29		TRBJ1-3
clonotype1635	clonotype1635_consensus_3100;clonotype1635_consensus_3099	1	1.8457e+16	CAVSMNSGGSNYKLTF	TGTGCAGTGAGCATGAACAGTGGAGGCAGCAATTACAAACTGACATTT	TRAV7-6		TRAJ53	TRAC	CASSGGIQDTQYF	TGTGCTAGCAGTGGGGGGATCCAAGACACCCAGTACTTT	TRBV29		TRBJ2-5	TRBC2
clonotype1636	clonotype1636_consensus_3102;clonotype1636_consensus_3101	1	1.8457e+16	CAVSMRGGTNAYKVIF	TGTGCAGTGAGCATGAGAGGGGGCACAAATGCTTACAAAGTCATCTTT	TRAV7-5		TRAJ30	TRAC	CASSSGDNSPLYF	TGTGCTAGCAGTTCAGGGGATAATTCGCCCCTCTACTTT	TRBV29		TRBJ1-6	TRBC1
clonotype1637	clonotype1637_consensus_3104;clonotype1637_consensus_3103	1	1.8457e+16	CAVSGYTGYQNFYF	TGCGCAGTCAGTGGGTACACGGGTTACCAGAACTTCTATTTT	TRAV3-4		TRAJ49	TRAC	CASSLGRGREQYF	TGTGCTAGCAGTTTAGGCAGGGGGCGGGAACAGTACTTC	TRBV29	TRBD1	TRBJ2-7	TRBC2
clonotype1638	clonotype1638_consensus_3106;clonotype1638_consensus_3105	1	1.8457e+16	CAASKGGSGGKLTL	TGTGCAGCAAGCAAAGGTGGCAGTGGTGGAAAACTCACTTTG	TRAV10D		TRAJ44		CASSQAGDQDTQYF	TGTGCCAGCAGCCAAGCTGGGGACCAAGACACCCAGTACTTT	TRBV5		TRBJ2-5	TRBC2
clonotype1639	clonotype1639_consensus_3109;clonotype1639_consensus_3107;clonotype1639_consensus_3108	1	1.8457e+16	CASNSGGSNAKLTF	TGTGCTTCCAATTCTGGAGGAAGCAATGCAAAGCTAACCTTC	TRAV12-2		TRAJ42	TRAC	CASSFLGGRYEQYF;CASSQDWGAYEQYF	TGTGCAAGCAGCTTCCTGGGGGGGCGCTATGAACAGTACTTC;TGTGCCAGCAGCCAGGACTGGGGGGCCTATGAACAGTACTTC	TRBV16;TRBV5	;TRBD2	TRBJ2-7;TRBJ2-7	TRBC2;TRBC2
clonotype1640	clonotype1640_consensus_3111;clonotype1640_consensus_3110	1	1.8457e+16	CAVSATSNYNVLYF	TGCGCAGTCAGTGCGACGTCTAATTACAACGTGCTTTACTTC	TRAV3N-3		TRAJ21	TRAC	CASSPTGSNSDYTF	TGTGCCAGCAGCCCCACAGGGTCAAACTCCGACTACACCTTC	TRBV5		TRBJ1-2	TRBC1
clonotype1641	clonotype1641_consensus_3113;clonotype1641_consensus_3114;clonotype1641_consensus_3112	1	1.8457e+16	CAMREGVSGSFNKLTF;CAVSPDYSNNRLTL	TGTGCTATGAGAGAGGGGGTATCTGGTAGCTTCAATAAGTTGACCTTT;TGCGCAGTCAGTCCGGACTACAGCAACAACAGACTTACTTTG	TRAV16N;TRAV3N-3	;	TRAJ4;TRAJ7	TRAC;TRAC	CASSPGTNNSPLYF	TGTGCCAGCAGCCCCGGGACAAATAATTCGCCCCTCTACTTT	TRBV5		TRBJ1-6	TRBC1
clonotype1642	clonotype1642_consensus_3116;clonotype1642_consensus_3115	1	1.8457e+16	CAASIASSGQKLVF	TGTGCAGCAAGCATTGCTTCAAGTGGCCAGAAGCTGGTTTTT	TRAV10N		TRAJ16	TRAC	CAWRRTGASAETLYF	TGTGCCTGGAGACGGACTGGGGCTAGTGCAGAAACGCTGTATTTT	TRBV31		TRBJ2-3	TRBC2
clonotype1643	clonotype1643_consensus_3118;clonotype1643_consensus_3119;clonotype1643_consensus_3117	1	1.8457e+16	CAASNSGTYQRF;CALSPTSSGSWQLIF	TGTGCAGCAAGCAATTCTGGGACTTACCAGAGGTTT;TGTGCTCTGAGCCCGACATCTTCTGGCAGCTGGCAACTCATCTTT	TRAV14N-2;TRAV9N-4	;	TRAJ13;TRAJ22	TRAC;TRAC	CAWSPGTGDQDTQYF	TGTGCCTGGAGTCCCGGGACAGGGGACCAAGACACCCAGTACTTT	TRBV31	TRBD1	TRBJ2-5	TRBC2
clonotype1644	clonotype1644_consensus_3122;clonotype1644_consensus_3120;clonotype1644_consensus_3121	1	1.8457e+16	CALSDDTGNYKYVF	TGTGCTTTGAGTGACGATACAGGAAACTACAAATACGTCTTT	TRAV12-2		TRAJ40	TRAC	CASSRLGAHYEQYF;CAWSLGRGYNSPLYF	TGTGCTAGCAGTAGACTGGGGGCGCACTATGAACAGTACTTC;TGTGCCTGGAGTCTAGGCAGGGGCTATAATTCGCCCCTCTACTTT	TRBV17;TRBV31	;	TRBJ2-7;TRBJ1-6	TRBC2;TRBC1
clonotype1645	clonotype1645_consensus_3124;clonotype1645_consensus_3123	1	1.8457e+16	CAASENYNQGKLIF	TGTGCAGCAAGCGAGAATTATAACCAGGGGAAGCTTATCTTT	TRAV10N		TRAJ23	TRAC	CASSPSENTLYF	TGTGCCAGCAGCCCATCGGAGAATACGCTCTATTTT	TRBV3		TRBJ1-3	TRBC1
clonotype1646	clonotype1646_consensus_3127;clonotype1646_consensus_3125;clonotype1646_consensus_3126	1	1.8457e+16	CALKNTNTGKLTF	TGTGCTCTGAAAAACACCAATACAGGCAAATTAACCTTT	TRAV12N-1		TRAJ27	TRAC	CASGDRDRGLNTEVFF;CASSSDRGEQYF	TGTGCCAGCGGTGATCGGGACAGGGGATTGAACACAGAAGTCTTCTTT;TGTGCCAGCAGCTCGGACAGGGGGGAACAGTACTTC	TRBV13-2;TRBV3	TRBD1;TRBD1	TRBJ1-1;TRBJ2-7	;TRBC2
clonotype1647	clonotype1647_consensus_3129;clonotype1647_consensus_3128	1	1.8457e+16	CALGTGGYKVVF	TGTGCTCTGGGGACTGGAGGCTATAAAGTGGTCTTT	TRAV6N-7		TRAJ12	TRAC	CASSREGAYEQYF	TGTGCTAGCAGTAGAGAAGGGGCCTATGAACAGTACTTC	TRBV17		TRBJ2-7	TRBC2
clonotype1648	clonotype1648_consensus_3131;clonotype1648_consensus_3130	1	1.8457e+16	CAVRETSGSWQLIF	TGCGCAGTCAGAGAAACTTCTGGCAGCTGGCAACTCATCTTT	TRAV3N-3		TRAJ22	TRAC	CASSRQGKDTQYF	TGTGCTAGCAGTAGGCAGGGAAAAGACACCCAGTACTTT	TRBV17		TRBJ2-5	TRBC2
clonotype1649	clonotype1649_consensus_3133;clonotype1649_consensus_3132	1	1.8457e+16	CAVSAQDSNNRIFF	TGCGCAGTCAGTGCTCAAGATAGCAATAACAGAATCTTCTTT	TRAV3N-3		TRAJ31	TRAC	CASSYRRGEQYF	TGTGCAAGCAGCTACAGGAGGGGTGAACAGTACTTC	TRBV16		TRBJ2-7	TRBC2
clonotype1650	clonotype1650_consensus_3136;clonotype1650_consensus_3134;clonotype1650_consensus_3135	1	1.8457e+16	CALSDGTNTGKLTF	TGCGCTCTGAGTGATGGCACCAATACAGGCAAATTAACCTTT	TRAV6N-6		TRAJ27	TRAC	CASSLQNTEVFF;CASSSTGGQDTQYF	TGTGCAAGCAGCTTACAAAACACAGAAGTCTTCTTT;TGTGCCAGCAGCTCGACAGGGGGCCAAGACACCCAGTACTTT	TRBV16;TRBV3	;TRBD1	TRBJ1-1;TRBJ2-5	TRBC1;TRBC2
clonotype1651	clonotype1651_consensus_3138;clonotype1651_consensus_3137	1	1.8457e+16	CAVSEDSGYNKLTF	TGCGCAGTCAGTGAGGACTCGGGATACAACAAACTCACTTTT	TRAV3N-3		TRAJ11	TRAC	CASSLQVTEVFF	TGTGCAAGCAGCTTACAGGTCACAGAAGTCTTCTTT	TRBV16		TRBJ1-1	TRBC1
clonotype1652	clonotype1652_consensus_3140;clonotype1652_consensus_3139	1	1.8457e+16	CALGPGTGGYKVVF	TGTGCTCTGGGTCCTGGGACTGGAGGCTATAAAGTGGTCTTT	TRAV6D-6		TRAJ12	TRAC	CASSRPTSDYTF	TGTGCCAGCAGTCGCCCCACCTCCGACTACACCTTC	TRBV26		TRBJ1-2	TRBC1
clonotype1653	clonotype1653_consensus_3143;clonotype1653_consensus_3141;clonotype1653_consensus_3142	1	1.8457e+16	CAASPSSGSWQLIF	TGTGCAGCAAGCCCCTCTTCTGGCAGCTGGCAACTCATCTTT	TRAV10		TRAJ22	TRAC	CASGDASTEVFF;CASSLSNSDYTF	TGTGCCAGCGGTGATGCGAGCACAGAAGTCTTCTTT;TGTGCCAGCAGTCTATCAAACTCCGACTACACCTTC	TRBV13-2;TRBV26	;	TRBJ1-1;TRBJ1-2	TRBC1;TRBC1
clonotype1654	clonotype1654_consensus_3145;clonotype1654_consensus_3144	1	1.8457e+16	CAASGGTNTGKLTF	TGTGCTGCAAGTGGGGGCACCAATACAGGCAAATTAACCTTT	TRAV5N-4		TRAJ27	TRAC	CASSLNRGEQYF	TGTGCCAGCAGTCTGAACAGGGGAGAACAGTACTTC	TRBV26		TRBJ2-7	TRBC2
clonotype1655	clonotype1655_consensus_3147;clonotype1655_consensus_3146	1	1.8457e+16	CAASLGTGGYKVVF	TGTGCAGCAAGCCTGGGGACTGGAGGCTATAAAGTGGTCTTT	TRAV10N		TRAJ12	TRAC	CASNESAETLYF	TGTGCCAGCAACGAAAGTGCAGAAACGCTGTATTTT	TRBV14		TRBJ2-3	TRBC2
clonotype1656	clonotype1656_consensus_3150;clonotype1656_consensus_3148;clonotype1656_consensus_3149	1	1.8457e+16	CALRRNSNNRIFF	TGTGCTCTGAGGCGGAATAGCAATAACAGAATCTTCTTT	TRAV12-3		TRAJ31	TRAC	CASSLGAETLYF;CTCSADGGEENTLYF	TGTGCCAGCAGTTTAGGTGCAGAAACGCTGTATTTT;TGCACCTGCAGTGCAGATGGGGGGGAGGAGAACACCTTGTACTTT	TRBV15;TRBV1	;	TRBJ2-3;TRBJ2-4	TRBC2;TRBC2
clonotype1657	clonotype1657_consensus_3152;clonotype1657_consensus_3151	1	1.8457e+16	CAASASSGSWQLIF	TGTGCTGCAAGTGCATCTTCTGGCAGCTGGCAACTCATCTTT	TRAV5-4		TRAJ22	TRAC	CASTPDFNYAEQFF	TGTGCCAGCACCCCGGACTTTAACTATGCTGAGCAGTTCTTC	TRBV13-3		TRBJ2-1	TRBC2
clonotype1658	clonotype1658_consensus_3154;clonotype1658_consensus_3153	1	1.8457e+16	CSASKDYSNNRLTL	TGCTCAGCAAGTAAGGACTACAGCAACAACAGACTTACTTTG	TRAV5-1		TRAJ7	TRAC	CASSAGSNNSPLYF	TGTGCCAGCAGCGCCGGGTCGAATAATTCGCCCCTCTACTTT	TRBV13-3		TRBJ1-6	TRBC1
clonotype1659	clonotype1659_consensus_3156;clonotype1659_consensus_3155	1	1.8457e+16	CAMVLQTGFASALTF	TGTGCTATGGTCCTGCAGACAGGCTTTGCAAGTGCGCTGACATTT	TRAV13N-3		TRAJ35	TRAC	CASSELGGQEEQYF	TGTGCCAGCAGTGAGCTGGGGGGGCAGGAAGAACAGTACTTC	TRBV13-3	TRBD2	TRBJ2-7	TRBC2
clonotype1660	clonotype1660_consensus_3158;clonotype1660_consensus_3157	1	1.8457e+16	CALVEAGGYKVVF	TGTGCTCTGGTTGAAGCTGGAGGCTATAAAGTGGTCTTT	TRAV6D-4		TRAJ12	TRAC	CASSEAWDYAEQFF	TGTGCCAGCAGTGAGGCTTGGGACTATGCTGAGCAGTTCTTC	TRBV13-3		TRBJ2-1	TRBC2
clonotype1661	clonotype1661_consensus_3160;clonotype1661_consensus_3159	1	1.8457e+16	CALSRSNYNVLYF	TGTGCTCTGAGTCGGTCTAATTACAACGTGCTTTACTTC	TRAV12D-3		TRAJ21	TRAC	CASSDTGDTGQLYF	TGTGCCAGCAGTGATACAGGAGACACCGGGCAGCTCTACTTT	TRBV13-3		TRBJ2-2	TRBC2
clonotype1662	clonotype1662_consensus_3162;clonotype1662_consensus_3161	1	1.8457e+16	CAASRTGNTGKLIF	TGTGCAGCAAGCAGGACAGGCAATACCGGAAAACTCATCTTT	TRAV10		TRAJ37	TRAC	CASSDSGTNTEVFF	TGTGCCAGCAGTGATAGCGGTACAAACACAGAAGTCTTCTTT	TRBV13-3		TRBJ1-1	TRBC1
clonotype1663	clonotype1663_consensus_3164;clonotype1663_consensus_3163	1	1.8457e+16	CAASPNNAGAKLTF	TGTGCAGCAAGCCCGAATAATGCAGGTGCCAAGCTCACATTC	TRAV10D		TRAJ39	TRAC	CASSDQGSNERLFF	TGTGCCAGCAGTGATCAGGGGTCCAACGAAAGATTATTTTTC	TRBV13-3		TRBJ1-4	TRBC1
clonotype1664	clonotype1664_consensus_3166;clonotype1664_consensus_3165	1	1.8457e+16	CALVTNSAGNKLTF	TGTGCTCTGGTGACTAACAGTGCAGGGAACAAGCTAACTTTT	TRAV6D-6		TRAJ17	TRAC	CASSDGTVAETLYF	TGTGCCAGCAGTGATGGGACAGTTGCAGAAACGCTGTATTTT	TRBV13-3		TRBJ2-3	TRBC2
clonotype1665	clonotype1665_consensus_3168;clonotype1665_consensus_3167	1	1.8457e+16	CVLGPNTGANTGKLTF	TGTGTTCTGGGCCCGAACACTGGAGCTAACACTGGAAAGCTCACGTTT	TRAV6D-5		TRAJ52	TRAC	CASSSQGARDTQYF	TGTGCCAGCAGTTCACAGGGGGCGAGGGACACCCAGTACTTT	TRBV13-3	TRBD1	TRBJ2-5	TRBC2
clonotype1666	clonotype1666_consensus_3170;clonotype1666_consensus_3169	1	1.8457e+16	CALGANYNQGKLIF	TGTGCTCTGGGTGCCAATTATAACCAGGGGAAGCTTATCTTT	TRAV6D-6		TRAJ23	TRAC	CASGRDRENTEVFF	TGTGCCAGCGGCCGGGACAGGGAAAACACAGAAGTCTTCTTT	TRBV13-2	TRBD1	TRBJ1-1	TRBC1
clonotype1667	clonotype1667_consensus_3172;clonotype1667_consensus_3171	1	1.8457e+16	CAVSVPSGSWQLIF	TGCGCAGTCAGTGTGCCTTCTGGCAGCTGGCAACTCATCTTT	TRAV3N-3		TRAJ22	TRAC	CASSNPGANTGQLYF	TGTGCCAGCAGTAATCCTGGGGCAAACACCGGGCAGCTCTACTTT	TRBV13-1		TRBJ2-2	TRBC2
clonotype1668	clonotype1668_consensus_3174;clonotype1668_consensus_3173	1	1.8457e+16	CAAYYGSSGNKLIF	TGTGCTGCCTATTATGGGAGCAGTGGCAACAAGCTCATCTTT	TRAV12-2		TRAJ32	TRAC	CASSHRETSNERLFF	TGTGCCAGCAGTCACAGGGAGACTTCCAACGAAAGATTATTTTTC	TRBV13-1		TRBJ1-4	TRBC1
clonotype1669	clonotype1669_consensus_3176;clonotype1669_consensus_3175	1	1.8457e+16	CALRYNAGAKLTF	TGTGCTCTGAGATATAATGCAGGTGCCAAGCTCACATTC	TRAV12-1		TRAJ39	TRAC	CASSDRTTSAETLYF	TGTGCCAGCAGTGATCGGACAACTAGTGCAGAAACGCTGTATTTT	TRBV13-1		TRBJ2-3	TRBC2
clonotype1670	clonotype1670_consensus_3178;clonotype1670_consensus_3177	1	1.8457e+16	CALSVSNTNKVVF	TGTGCTCTGTCCGTTTCCAATACCAACAAAGTCGTCTTT	TRAV12-3		TRAJ34	TRAC	CASSDAGTGGYEQYF	TGTGCCAGCAGTGATGCAGGGACTGGGGGCTATGAACAGTACTTC	TRBV13-1	TRBD1	TRBJ2-7	TRBC2
clonotype1671	clonotype1671_consensus_3180;clonotype1671_consensus_3179	1	1.8457e+16	CVLSRGQGGSAKLIF	TGTGTTTTGAGCAGGGGGCAAGGAGGGTCTGCGAAGCTCATCTTT	TRAV9-2		TRAJ57	TRAC	CASSAGLGGYAEQFF	TGTGCCAGCAGTGCGGGACTGGGGGGGTATGCTGAGCAGTTCTTC	TRBV13-1	TRBD2	TRBJ2-1	TRBC2
clonotype1672	clonotype1672_consensus_3182;clonotype1672_consensus_3181	1	1.8457e+16	CALVRYNQGKLIF	TGTGCTCTGGTTAGGTATAACCAGGGGAAGCTTATCTTT	TRAV6D-4		TRAJ23	TRAC	CASSQEAGTEVFF	TGTGCCAGCAGCCAAGAGGCAGGGACAGAAGTCTTCTTT	TRBV2		TRBJ1-1	TRBC1
clonotype1673	clonotype1673_consensus_3184;clonotype1673_consensus_3183	1	1.8457e+16	CAVSANNAGAKLTF	TGCGCAGTCAGTGCAAATAATGCAGGTGCCAAGCTCACATTC	TRAV3-3		TRAJ39	TRAC	CASSQGQGYEQYF	TGTGCCAGCAGCCAGGGACAGGGGTATGAACAGTACTTC	TRBV10	TRBD1	TRBJ2-7	TRBC2
clonotype1674	clonotype1674_consensus_3186;clonotype1674_consensus_3185	1	1.8457e+16	CAASEGYGSSGNKLIF	TGTGCAGCTAGTGAGGGTTATGGGAGCAGTGGCAACAAGCTCATCTTT	TRAV7-4		TRAJ32	TRAC	CASSSTGAETLYF	TGTGCCAGCAGCTCGACTGGGGCCGAAACGCTGTATTTT	TRBV10		TRBJ2-3	TRBC2
clonotype1675	clonotype1675_consensus_3189;clonotype1675_consensus_3190;clonotype1675_consensus_3187;clonotype1675_consensus_3188	1	1.8457e+16	CALLDNNAGAKLTF;CALSSNNAGAKLTF	TGTGCTCTTCTAGATAATAATGCAGGTGCCAAGCTCACATTC;TGTGCTTTGAGCTCCAATAATGCAGGTGCCAAGCTCACATTC	TRAV6-4;TRAV12-2	;	TRAJ39;TRAJ39	TRAC;TRAC	CASSLAGGDTQYF;CASSSDNNQAPLF	TGTGCCAGCAGTTTAGCAGGGGGAGACACCCAGTACTTT;TGTGCCAGCAGCTCGGATAACAACCAGGCTCCGCTTTTT	TRBV15;TRBV10	;	TRBJ2-5;TRBJ1-5	TRBC2;TRBC1
clonotype1676	clonotype1676_consensus_3192;clonotype1676_consensus_3191	1	1.8457e+16	CALSEAGNTGKLIF	TGCGCTCTGAGTGAGGCAGGCAATACCGGAAAACTCATCTTT	TRAV6N-6		TRAJ37	TRAC	CASSFSGGTEVFF	TGTGCCAGCAGCTTTTCAGGGGGCACAGAAGTCTTCTTT	TRBV10		TRBJ1-1	TRBC1
clonotype1677	clonotype1677_consensus_3194;clonotype1677_consensus_3193	1	1.8457e+16	CALGGQGTGSKLSF	TGTGCTCTGGGTGGACAAGGCACTGGGTCTAAGCTGTCATTT	TRAV6D-6		TRAJ58	TRAC	CASRDWGADTQYF	TGTGCCAGCCGGGACTGGGGGGCGGACACCCAGTACTTT	TRBV10		TRBJ2-5	TRBC2
clonotype1678	clonotype1678_consensus_3196;clonotype1678_consensus_3195	1	1.8457e+16	CALSDNYNQGKLIF	TGTGCTCTGAGTGATAATTATAACCAGGGGAAGCTTATCTTT	TRAV12D-3		TRAJ23	TRAC	CASSRQEVFF	TGTGCCAGCAGTCGACAAGAAGTCTTCTTT	TRBV19		TRBJ1-1	TRBC1
clonotype1679	clonotype1679_consensus_3198;clonotype1679_consensus_3199;clonotype1679_consensus_3197	1	1.8457e+16	CAMREGRNNNAPRF;CAMRENTEGADRLTF	TGTGCTATGAGAGAGGGCCGCAACAACAATGCCCCACGATTT;TGTGCTATGAGAGAGAATACAGAAGGTGCAGATAGACTCACCTTT	TRAV16N;TRAV16	;	TRAJ43;TRAJ45	TRAC;TRAC	CASSGQIYAEQFF	TGTGCTAGCAGCGGACAGATCTATGCTGAGCAGTTCTTC	TRBV29		TRBJ2-1	TRBC2
clonotype1680	clonotype1680_consensus_3201;clonotype1680_consensus_3200	1	1.8457e+16	CVVGDRGSALGRLHF	TGTGTGGTGGGCGATAGAGGTTCAGCCTTAGGGAGGCTGCATTTT	TRAV11		TRAJ18	TRAC	CASSPPGQREQYF	TGTGCTAGCAGTCCACCGGGACAGAGGGAACAGTACTTC	TRBV29	TRBD1	TRBJ2-7	TRBC2
clonotype1681	clonotype1681_consensus_3203;clonotype1681_consensus_3202	1	1.8457e+16	CALSGWNSNNRIFF	TGTGCTCTGAGTGGATGGAATAGCAATAACAGAATCTTCTTT	TRAV12D-3		TRAJ31	TRAC	CASSGDSAETLYF	TGTGCTAGCAGTGGGGACAGTGCAGAAACGCTGTATTTT	TRBV29		TRBJ2-3	TRBC2
clonotype1682	clonotype1682_consensus_3205;clonotype1682_consensus_3204	1	1.8457e+16	CAASPINSGGSNAKLTF	TGTGCAGCAAGCCCGATTAATTCTGGAGGAAGCAATGCAAAGCTAACCTTC	TRAV7D-2		TRAJ42	TRAC	CASSLINYAEQFF	TGTGCTAGCAGTTTAATCAACTATGCTGAGCAGTTCTTC	TRBV29		TRBJ2-1	TRBC2
clonotype1683	clonotype1683_consensus_3207;clonotype1683_consensus_3206	1	1.8457e+16	CALSDRTNAYKVIF	TGTGCTCTGAGTGATCGCACAAATGCTTACAAAGTCATCTTT	TRAV12-3		TRAJ30	TRAC	CASSQDWGQDTQYF	TGTGCCAGCAGCCAAGACTGGGGCCAAGACACCCAGTACTTT	TRBV5		TRBJ2-5	TRBC2
clonotype1684	clonotype1684_consensus_3209;clonotype1684_consensus_3210;clonotype1684_consensus_3208	1	1.8457e+16	CALSDLSNTNKVVF;CVVGYNVGDNSKLIW	TGTGCTCTGAGTGATCTCTCCAATACCAACAAAGTCGTCTTT;TGTGTGGTGGGCTATAATGTTGGTGACAACAGTAAGCTGATTTGG	TRAV6-7-DV9;TRAV11	;	TRAJ34;TRAJ38	TRAC;TRAC	CASSQAWGRDTQYF	TGTGCCAGCAGCCAAGCCTGGGGGAGAGACACCCAGTACTTT	TRBV5		TRBJ2-5	TRBC2
clonotype1685	clonotype1685_consensus_3212;clonotype1685_consensus_3211	1	1.8457e+16	CAARGQQGTGSKLSF	TGTGCAGCAAGGGGGCAGCAAGGCACTGGGTCTAAGCTGTCATTT	TRAV10		TRAJ58	TRAC	CASSLGESSYEQYF	TGTGCCAGCAGCCTTGGGGAGAGCTCCTATGAACAGTACTTC	TRBV5		TRBJ2-7	TRBC2
clonotype1686	clonotype1686_consensus_3214;clonotype1686_consensus_3213	1	1.8457e+16	CAASRSGGSNYKLTF	TGTGCAGCAAGCAGGAGTGGAGGCAGCAATTACAAACTGACATTT	TRAV10		TRAJ53	TRAC	CAWSPPGQGDAEQFF	TGTGCCTGGAGTCCCCCGGGACAGGGGGATGCTGAGCAGTTCTTC	TRBV31	TRBD1	TRBJ2-1	TRBC2
clonotype1687	clonotype1687_consensus_3216;clonotype1687_consensus_3215	1	1.8457e+16	CALVDGNMGYKLTF	TGTGCTCTGGTTGATGGCAACATGGGCTACAAACTTACCTTC	TRAV6D-4		TRAJ9	TRAC	CAWSYGLGNYAEQFF	TGTGCCTGGAGTTATGGACTGGGGAACTATGCTGAGCAGTTCTTC	TRBV31		TRBJ2-1	TRBC2
clonotype1688	clonotype1688_consensus_3218;clonotype1688_consensus_3217	1	1.8457e+16	CAATGDNNAGAKLTF	TGTGCTGCAACGGGGGATAATAATGCAGGTGCCAAGCTCACATTC	TRAV5-4		TRAJ39	TRAC	CASSLGQHEQYF	TGTGCCAGCAGCCTGGGACAACATGAACAGTACTTC	TRBV3		TRBJ2-7	TRBC2
clonotype1689	clonotype1689_consensus_3220;clonotype1689_consensus_3219	1	1.8457e+16	CALSGPTSSGQKLVF	TGCGCTCTGAGTGGCCCCACTTCAAGTGGCCAGAAGCTGGTTTTT	TRAV6N-6		TRAJ16	TRAC	CASSLVAAEQFF	TGTGCCAGCAGCTTAGTGGCTGCTGAGCAGTTCTTC	TRBV3		TRBJ2-1	TRBC2
clonotype1690	clonotype1690_consensus_3222;clonotype1690_consensus_3221	1	1.8457e+16	CAVRGVNTGNYKYVF	TGCGCAGTCAGGGGGGTTAATACAGGAAACTACAAATACGTCTTT	TRAV3N-3		TRAJ40	TRAC	CASSSRPAYEQYF	TGTGCTAGCAGTAGTAGGCCAGCCTATGAACAGTACTTC	TRBV17		TRBJ2-7	TRBC2
clonotype1691	clonotype1691_consensus_3224;clonotype1691_consensus_3223	1	1.8457e+16	CAVSATSGGNYKPTF	TGCGCAGTCAGTGCCACCTCAGGAGGAAACTACAAACCTACGTTT	TRAV3N-3		TRAJ6	TRAC	CASSPGKDTQYF	TGTGCAAGCAGCCCAGGGAAGGACACCCAGTACTTT	TRBV16		TRBJ2-5	TRBC2
clonotype1692	clonotype1692_consensus_3226;clonotype1692_consensus_3225	1	1.8457e+16	CAMREANYNVLYF	TGTGCTATGAGAGAGGCTAATTACAACGTGCTTTACTTC	TRAV16N		TRAJ21	TRAC	CASSLAQNTLYF	TGTGCAAGCAGCTTAGCTCAAAACACCTTGTACTTT	TRBV16		TRBJ2-4	TRBC2
clonotype1693	clonotype1693_consensus_3228;clonotype1693_consensus_3227	1	1.8457e+16	CAQTNVGDNSKLIW	TGTGCTCAGACTAATGTTGGTGACAACAGTAAGCTGATTTGG	TRAV12-1		TRAJ38	TRAC	CASSLLGAEQYF	TGTGCCAGCAGTCTTTTGGGGGCTGAACAGTACTTC	TRBV26		TRBJ2-7	TRBC2
clonotype1694	clonotype1694_consensus_3230;clonotype1694_consensus_3229	1	1.8457e+16	CATPLTGNTGKLIF	TGTGCTACCCCTCTAACAGGCAATACCGGAAAACTCATCTTT	TRAV13N-4		TRAJ37	TRAC	CAPTNANSDYTF	TGTGCCCCGACAAATGCAAACTCCGACTACACCTTC	TRBV26		TRBJ1-2	TRBC1
clonotype1695	clonotype1695_consensus_3232;clonotype1695_consensus_3231	1	1.8457e+16	CAVRRNTEGADRLTF	TGCGCAGTCAGAAGGAATACAGAAGGTGCAGATAGACTCACCTTT	TRAV3N-3		TRAJ45	TRAC	CASSLMGTEVFF	TGTGCCAGCAGTTTAATGGGTACAGAAGTCTTCTTT	TRBV15		TRBJ1-1	TRBC1
clonotype1696	clonotype1696_consensus_3234;clonotype1696_consensus_3233	1	1.8457e+16	CVVGDRGSALGRLHF	TGTGTGGTGGGGGATAGAGGTTCAGCCTTAGGGAGGCTGCATTTT	TRAV11		TRAJ18	TRAC	CASSPHSANSDYTF	TGTGCCAGCAGCCCTCATTCTGCAAACTCCGACTACACCTTC	TRBV13-3		TRBJ1-2	TRBC1
clonotype1697	clonotype1697_consensus_3236;clonotype1697_consensus_3235	1	1.8457e+16	CALGYPYTGYQNFYF	TGTGCTCTGGGATATCCTTACACGGGTTACCAGAACTTCTATTTT	TRAV6D-6		TRAJ49	TRAC	CASSRLGADAEQFF	TGTGCCAGCAGCCGACTGGGGGCCGATGCTGAGCAGTTCTTC	TRBV13-3	TRBD1	TRBJ2-1	TRBC2
clonotype1698	clonotype1698_consensus_3238;clonotype1698_consensus_3237	1	1.8457e+16	CAMREDNYAQGLTF	TGTGCTATGAGAGAGGATAACTATGCCCAGGGATTAACCTTC	TRAV16N		TRAJ26	TRAC	CASSLQGYNSPLYF	TGTGCCAGCAGTCTACAGGGCTATAATTCGCCCCTCTACTTT	TRBV13-3		TRBJ1-6	TRBC1
clonotype1699	clonotype1699_consensus_3240;clonotype1699_consensus_3239	1	1.8457e+16	CAASSASSSFSKLVF	TGTGCAGCAAGCTCCGCATCCTCCTCCTTCAGCAAGCTGGTGTTT	TRAV10		TRAJ50	TRAC	CASSDLGGQAEQFF	TGTGCCAGCAGTGATCTGGGGGGGCAGGCTGAGCAGTTCTTC	TRBV13-3	TRBD2	TRBJ2-1	TRBC2
clonotype1700	clonotype1700_consensus_3242;clonotype1700_consensus_3241	1	1.8457e+16	CAASNPNYNQGKLIF	TGTGCAGCAAGCAACCCAAATTATAACCAGGGGAAGCTTATCTTT	TRAV10		TRAJ23	TRAC	CASGQGYNYAEQFF	TGTGCCAGCGGCCAGGGTTATAACTATGCTGAGCAGTTCTTC	TRBV13-2		TRBJ2-1	TRBC2
clonotype1701	clonotype1701_consensus_3244;clonotype1701_consensus_3243	1	1.8457e+16	CAASGSGGSNYKLTF	TGTGCTGCAAGTGGCAGTGGAGGCAGCAATTACAAACTGACATTT	TRAV5-4		TRAJ53	TRAC	CASGEEVSNERLFF	TGTGCCAGCGGTGAAGAAGTTTCCAACGAAAGATTATTTTTC	TRBV13-2		TRBJ1-4	TRBC1
clonotype1702	clonotype1702_consensus_3246;clonotype1702_consensus_3245	1	1.8457e+16	CAMREGRNNRIFF	TGTGCTATGAGAGAGGGCCGCAATAACAGAATCTTCTTT	TRAV16D-DV11		TRAJ31	TRAC	CASGGPGQNTEVFF	TGTGCCAGCGGTGGACCGGGACAAAACACAGAAGTCTTCTTT	TRBV13-2		TRBJ1-1	TRBC1
clonotype1703	clonotype1703_consensus_3248;clonotype1703_consensus_3247	1	1.8457e+16	CALGDNAGAKLTF	TGTGCTCTGGGTGATAATGCAGGTGCCAAGCTCACATTC	TRAV6N-7		TRAJ39	TRAC	CASSDLGGRSYEQYF	TGTGCCAGCAGTGACCTGGGGGGGCGGTCCTATGAACAGTACTTC	TRBV13-1	TRBD2	TRBJ2-7	TRBC2
clonotype1704	clonotype1704_consensus_3251;clonotype1704_consensus_3249;clonotype1704_consensus_3250	1	1.8457e+16	CAVRGTGGLSGKLTF	TGCGCAGTCAGGGGGACTGGAGGACTAAGTGGTAAATTAACATTC	TRAV3N-3		TRAJ2	TRAC	CASSDGTGGDQAPLF;CASSQLLGGNQDTQYF	TGTGCCAGCAGTGACGGGACAGGGGGCGACCAGGCTCCGCTTTTT;TGTGCCAGCAGCCAACTACTGGGGGGTAACCAAGACACCCAGTACTTT	TRBV13-1;TRBV5	TRBD1;	TRBJ1-5;TRBJ2-5	TRBC1;TRBC2
clonotype1705	clonotype1705_consensus_3253;clonotype1705_consensus_3252	1	1.8457e+16	CALSDRSMGYKLTF	TGTGCTCTGAGTGATCGAAGCATGGGCTACAAACTTACCTTC	TRAV12D-3		TRAJ9	TRAC	CASSDRHLANSDYTF	TGTGCCAGCAGTGATAGGCACCTTGCAAACTCCGACTACACCTTC	TRBV13-1		TRBJ1-2	TRBC1
clonotype1706	clonotype1706_consensus_3255;clonotype1706_consensus_3254	1	1.8457e+16	CALSDRGGSNAKLTF	TGTGCTTTGAGTGATCGTGGAGGAAGCAATGCAAAGCTAACCTTC	TRAV12-2		TRAJ42	TRAC	CASSDALISNERLFF	TGTGCCAGCAGTGATGCACTCATTTCCAACGAAAGATTATTTTTC	TRBV13-1		TRBJ1-4	TRBC1
clonotype1707	clonotype1707_consensus_3257;clonotype1707_consensus_3258;clonotype1707_consensus_3256	1	1.8457e+16	CAASKDYGSSGNKLIF;CALSEAGNTGKLIF	TGTGCAGCAAGCAAGGATTATGGGAGCAGTGGCAACAAGCTCATCTTT;TGTGCTCTGAGTGAAGCAGGCAATACCGGAAAACTCATCTTT	TRAV10;TRAV12D-3	;	TRAJ32;TRAJ37	TRAC;TRAC	CASSDGPGGSSDYTF	TGTGCCAGCAGTGATGGGCCAGGGGGTAGCTCCGACTACACCTTC	TRBV13-1	TRBD1	TRBJ1-2	TRBC1
clonotype1708	clonotype1708_consensus_3260;clonotype1708_consensus_3259	1	1.8457e+16	CAMRESNNNNAPRF	TGTGCTATGAGAGAGAGCAATAACAACAATGCCCCACGATTT	TRAV16		TRAJ43	TRAC	CASSWDISYNSPLYF	TGTGCCAGCAGTTGGGACATTTCCTATAATTCGCCCCTCTACTTT	TRBV13-1		TRBJ1-6	TRBC1
clonotype1709	clonotype1709_consensus_3262;clonotype1709_consensus_3261	1	1.8457e+16	CALALNYNQGKLIF	TGTGCTCTGGCCCTGAATTATAACCAGGGGAAGCTTATCTTT	TRAV6-4		TRAJ23	TRAC	CASSPTGGYEQYF	TGTGCCAGCAGCCCGACAGGGGGCTATGAACAGTACTTC	TRBV10	TRBD1	TRBJ2-7	TRBC2
clonotype1710	clonotype1710_consensus_3264;clonotype1710_consensus_3263	1	1.8457e+16	CALGEGDYSNNRLTL	TGTGCTCTGGGCGAAGGGGACTACAGCAACAACAGACTTACTTTG	TRAV6D-6		TRAJ7	TRAC	CASSRLGEDTQYF	TGTGCCAGCAGCCGACTGGGGGAAGACACCCAGTACTTT	TRBV10		TRBJ2-5	TRBC2
clonotype1711	clonotype1711_consensus_3266;clonotype1711_consensus_3265	1	1.8457e+16	CALGAYNQGKLIF	TGTGCTCTGGGTGCTTATAACCAGGGGAAGCTTATCTTT	TRAV6N-7		TRAJ23	TRAC	CASSWDSQNTLYF	TGTGCCAGCAGCTGGGACAGTCAAAACACCTTGTACTTT	TRBV10		TRBJ2-4	TRBC2
clonotype1712	clonotype1712_consensus_3268;clonotype1712_consensus_3267	1	1.8457e+16	CALGSNMGYKLTF	TGTGCTCTGGGGAGCAACATGGGCTACAAACTTACCTTC	TRAV6N-7		TRAJ9	TRAC	CGAREQGASAETLYF	TGTGGTGCTAGGGAACAGGGGGCTAGTGCAGAAACGCTGTATTTT	TRBV20	TRBD1	TRBJ2-3	TRBC2
clonotype1713	clonotype1713_consensus_3270;clonotype1713_consensus_3269	1	1.8457e+16	CAMRASSGSWQLIF	TGTGCTATGAGAGCCTCTTCTGGCAGCTGGCAACTCATCTTT	TRAV16N		TRAJ22	TRAC	CASSSTSQNTLYF	TGTGCTAGCAGTTCGACAAGTCAAAACACCTTGTACTTT	TRBV29		TRBJ2-4	TRBC2
clonotype1714	clonotype1714_consensus_3272;clonotype1714_consensus_3271	1	1.8457e+16	CALSDPTEGADRLTF	TGTGCTCTGAGTGATCCCACAGAAGGTGCAGATAGACTCACCTTT	TRAV12-1		TRAJ45	TRAC	CASSLSGQNTLYF	TGTGCTAGCAGTTTATCGGGTCAAAACACCTTGTACTTT	TRBV29		TRBJ2-4	TRBC2
clonotype1715	clonotype1715_consensus_3274;clonotype1715_consensus_3273	1	1.8457e+16	CALGRTGNTGKLIF	TGTGCTCTGGGCCGAACAGGCAATACCGGAAAACTCATCTTT	TRAV6N-7		TRAJ37	TRAC	CASSQVHGKNTLYF	TGTGCCAGCAGCCAAGTTCACGGGAAAAACACCTTGTACTTT	TRBV5		TRBJ2-4	TRBC2
clonotype1716	clonotype1716_consensus_3276;clonotype1716_consensus_3275	1	1.8457e+16	CALSASNTNTGKLTF	TGTGCTCTGAGTGCCTCTAACACCAATACAGGCAAATTAACCTTT	TRAV12-3		TRAJ27	TRAC	CASSPGQSGNTLYF	TGTGCCAGCAGCCCCGGACAATCTGGAAATACGCTCTATTTT	TRBV5		TRBJ1-3	TRBC1
clonotype1717	clonotype1717_consensus_3278;clonotype1717_consensus_3277	1	1.8457e+16	CAASAAGTEGADRLTF	TGTGCTGCAAGTGCAGCGGGGACAGAAGGTGCAGATAGACTCACCTTT	TRAV5-4		TRAJ45	TRAC	CASSPSREHTEVFF	TGTGCCAGCAGCCCCTCCCGGGAACACACAGAAGTCTTCTTT	TRBV5		TRBJ1-1	TRBC1
clonotype1718	clonotype1718_consensus_3280;clonotype1718_consensus_3279	1	1.8457e+16	CAWGMLSGSFNKLTF	TGTGCTTGGGGCATGTTATCTGGTAGCTTCAATAAGTTGACCTTT	TRAV12D-3		TRAJ4	TRAC	CAWSPGGGRAETLYF	TGTGCCTGGAGCCCCGGGGGGGGGCGGGCAGAAACGCTGTATTTT	TRBV31		TRBJ2-3	TRBC2
clonotype1719	clonotype1719_consensus_3282;clonotype1719_consensus_3281	1	1.8457e+16	CAMREGGDYANKMIF	TGTGCTATGAGAGAGGGCGGGGACTATGCAAACAAGATGATCTTT	TRAV16		TRAJ47	TRAC	CAWRGGGGNYAEQFF	TGTGCCTGGAGGGGGGGTGGGGGGAACTATGCTGAGCAGTTCTTC	TRBV31		TRBJ2-1	TRBC2
[truncated: 3,265 more rows]
