# Supplementary material for: ERBB2 signaling drives immune cell evasion and resistance against immunotherapy in small cell lung cancer
Source: Nat Commun. 2025 Dec 9;16:10983. doi: 10.1038/s41467-025-66800-x (PMC12689756; doi:10.1038/s41467-025-66800-x)
Supplement: Supplementary file 9 — Supplementary Data 7 [file 41467_2025_66800_MOESM9_ESM.xlsx]

## Sheet: Graph-Based Features_TX202
FeatureID	FeatureName	Cluster 1 Average	Cluster 1 Log2 Fold Change	Cluster 1 P-Value	Cluster 2 Average	Cluster 2 Log2 Fold Change	Cluster 2 P-Value	Cluster 3 Average	Cluster 3 Log2 Fold Change	Cluster 3 P-Value	Cluster 4 Average	Cluster 4 Log2 Fold Change	Cluster 4 P-Value	Cluster 5 Average	Cluster 5 Log2 Fold Change	Cluster 5 P-Value	Cluster 6 Average	Cluster 6 Log2 Fold Change	Cluster 6 P-Value	Cluster 7 Average	Cluster 7 Log2 Fold Change	Cluster 7 P-Value	Cluster 8 Average	Cluster 8 Log2 Fold Change	Cluster 8 P-Value	Cluster 9 Average	Cluster 9 Log2 Fold Change	Cluster 9 P-Value	Cluster 10 Average	Cluster 10 Log2 Fold Change	Cluster 10 P-Value
ENSMUSG00000017493	Igfbp4	1584282933565999	1.32403e+16	9721773358747014	1.6544e+16	-2.50743e+16	9.31238e+08	1.65918e+16	-2.38064e+16	2.123e+16	1453259871632	9363579126221352	7401797121893552	3654328790408385	-1.29405e+16	1.39746e+16	9408492379953548	2.82337e+16	1	653592802518499	-6602646221835307	1.31965e+09	2.51984e+16	196642076373568	2322335636394629	5390758091993183	-5515949808468319	1	7779170207760153	-2.48138e+16	1
ENSMUSG00000043716	Rpl7	4939327207319514	2.66373e+16	1	454271752923172	1.21098e+16	1	3.40503e+16	-3534998237594795	9324454276454746	3.37345e+16	-3.50137e+16	1	4233957345740951	-5684922269878712	1	4936446467572834	2.48999e+16	1	2575155641922886	-7596359524002998	1	4657134090534287	1.43766e+16	1	6659171760697461	-2.68042e+16	1	354924640729057	-2735794492268784	1
ENSMUSG00000026126	Ptpn18	2.03089e+16	6461440792354811	1	2.11281e+16	1.38256e+16	1	1.91301e+16	-3.70332e+16	1	1.55557e+16	-3477757355178962	1	1.89286e+16	-5932167023347745	1	1.83241e+16	-1077225523207278	1	2.38561e+16	3.05052e+16	1	1.8379e+16	-9877962810205444	1	4862252396699734	-200636382314955	1	3002273502057434	6148156414875426	1
ENSMUSG00000073702	Rpl31	2.54331e+16	3365727290313234	1	2.21552e+16	9317315797540138	1	1.69137e+16	-3.48548e+16	9328615643508152	1.77854e+16	-2.55254e+16	1	2048887715071668	-4705015455259254	1	2338432040884846	1746320844982081	1	1.3769e+16	-6438867133144848	1	2.33522e+16	163612231129447	1	3699539867054145	-2496629769088762	1	1.54368e+16	-4564433792729007	1
ENSMUSG00000026104	Stat1	1.14394e+16	4127101606933428	1	4.59786e+16	-1140415115603122	2.07759e+16	8667349470191417	-7383808048914589	1	1.32472e+16	5805771005793382	8695060261816097	8109325124782653	-1.98638e+16	1	1.18948e+16	4.53302e+16	1	4771227458385043	-9678941722363876	1	1.4171e+16	7143136860415515	1	9618803654340776	8562325812930792	8802544739132121	8022269276752657	-1755053280697898	1
ENSMUSG00000025967	Eef1b2	5.08663e+16	2906023876661692	1	5275480614751192	3.68432e+16	9811500769670986	2.59401e+16	-8023779806929869	5150149952053049	2911766168793357	-5943354344091303	1	4640450098831322	1310935887667588	1	5199314706360826	3095567528108698	1	1.98474e+16	-1.17127e+16	7575122195133975	3975196598706052	-1.29517e+16	1	4862252396699734	-3149599852572699	1	3.02658e+16	-5276602789481772	1
ENSMUSG00000046330	Rpl37a	1144883393930088	1.77012e+16	1	1.22109e+16	3018127697956756	1	7195138253040332	-5772189336096001	730590000581884	7872261506800779	-4156566124141987	1	1093492879062464	9907040225026796	1	1.24282e+16	3038981252266293	1	5873620651966244	-8591437567051985	9634536328655446	9937991496765128	-6497845258194124	1	1.14157e+16	-3.19795e+16	1	7718395440512026	-4417593556800852	1
ENSMUSG00000026238	Ptma	3.66689e+16	1.90486e+16	1	3.1089e+16	-1.00494e+16	1	4108323648870732	3.63549e+16	8289995946983512	3166217806967191	-6020655329785196	1	2947414625522269	-1.94339e+16	1	3020794177405342	-1397776896169789	1	2856200547005841	-2.17728e+16	1	3.88871e+16	2.63019e+16	1	1.12043e+16	-1.56714e+16	1	2698399665816803	-2992196080802887	1
ENSMUSG00000053332	Gas5	1.59369e+16	2.29798e+16	1	1.53584e+16	1.69051e+16	1	1.11561e+16	-3.60854e+16	9260937382075712	1.1752e+16	-2637469772462561	1	1.42683e+16	3572584717194993	1	1.77984e+16	4.02544e+16	1	472765460488381	-1621877011841043	6067326100233453	1.40878e+16	1.08216e+16	1	4.75655e+16	-1.55139e+16	1	1.17903e+16	-2513870650671497	1
ENSMUSG00000026701	Prdx6	6800977182667097	1.68348e+16	1	5955854241663439	-6527933077159387	1	5076590403969258	-3.12841e+16	1	6085853614054585	-2.10815e+16	1	5515709747320521	-2003508475949165	1	6418366163740139	6297588997705161	1	4182993936118394	-5888590950300105	1	7567842897118215	3212450866813162	1	4333746701406284	-4.98051e+16	1	2.40668e+16	1997907847400791	4.35862e+16
ENSMUSG00000005763	Cd247	8657926021713298	89585001080075	1	5404386256324232	-7946846711410447	6387361925748796	1.03637e+16	3.02315e+16	830345925906671	1.58967e+16	9490870500972988	7401797121893552	736340407954948	-2756012441853721	1	7897000006922594	-1.41491e+16	1	8954221394503437	5.99046e+16	1	1.07447e+16	3499578300087546	1	2473406653973343	1547453871359531	2543719696191349	7779170207760153	-1437215270688547	1
ENSMUSG00000025781	Atp5c1	8830301019430666	5.08448e+16	1	8678727419275775	2123287112810565	1	1.06856e+16	3602562308462851	7737782047667403	6820353188164621	-3445588500018498	1	7828749318777514	-1614367110648458	1	76998488278316	-1754094147728571	1	9629600623772552	1.78649e+16	1	9463961776835746	1.55098e+16	1	2748229615525936	-1.61513e+16	1	7657620673263901	-1.6001e+16	1
ENSMUSG00000062647	Rpl7a	5132073795676209	1.7313e+16	1	5751811087087932	3908848928155919	9500271332989	3.58704e+16	-4140509352039321	8736886163795566	3.09277e+16	-6157018451316607	1	4900495967811694	94639601377283	1	5096357979502196	1.51021e+16	1	2.99781e+16	-6675835455698478	1	4133206505349179	-1848775443698738	1	5073654674817113	-3.19712e+16	1	3.58571e+16	-3904522545324316	1
ENSMUSG00000038900	Rpl12	6692851047735293	2935371826563853	1	6455622103377095	2.36009e+16	1	3.51523e+16	-7544971190568119	5567821010261855	4753261529597805	-2688898872095091	1	6028273841705517	1.108e+16	1	6976961171164622	3.45568e+16	1	2244001955313513	-1.39364e+16	592422768264687	5773183010087324	2.72684e+16	1	6764872899756151	-3075220444656882	1	4.32716e+16	-4.06199e+16	1
ENSMUSG00000062997	Rpl35	930198169500274	3.60024e+16	1	8696650128799298	2.46163e+16	1	5035730042181213	-6508794110172409	6760358306408342	5676632422764707	-4417884780021586	1	7613869311251627	4358009964123166	1	9079907081468560	2964135803848684	1	3734193545055691	-1.07276e+16	8350766036223146	7945403410886531	6944194390362224	1	8667493402812568	-3.1446e+16	1	5384644378183981	-5143812861406434	1
ENSMUSG00000018770	Atp5g3	1.5075e+16	1.93065e+16	1	1441399446680353	-5.99662e+16	1	2.08512e+16	5542463413690972	6295892556231634	1277504616398527	-2342734288103025	1	1.33992e+16	-1.8862e+16	1	1.28696e+16	-2.39153e+16	1	1.90849e+16	3.81622e+16	1	1.50692e+16	1.63441e+16	1	2.32543e+16	-2.64671e+16	1	1.17903e+16	-3441852419650526	1
ENSMUSG00000027133	Nop10	1140809075802223	2.27298e+16	1	1.17807e+16	2940407851938058	1	8258745852310964	-3.09665e+16	1	857790574049935	-2.35542e+16	1	964222708929853	-6956610379226287	1	9353728163539384	-1.13364e+16	1	919387208876022	-1.32528e+16	1	1.05451e+16	7914941720585836	1	9513102515282088	-3277421149741091	1	7292972069775143	-4.57134e+16	1
ENSMUSG00000074884	Serf2	3293929501835539	5133843862572318	1	3257797123391367	-1.42994e+16	1	4180138830195174	3954900053222985	7926853750940679	3.01407e+16	-1319892854310114	1	2.80713e+16	-2.75921e+16	1	2797356174435549	-2.60989e+16	1	4788656599785536	5858683321012452	9819120141027718	3.20843e+16	-3750677500222621	1	1.21556e+16	-1.44746e+16	1	4363628288415461	4024749141772517	1
ENSMUSG00000060802	B2m	6821348773306423	1.50279e+16	1	5574651996797711	-2.0463e+16	1	7.12085e+16	2.09037e+16	9927411138869452	7145631570984779	1.99178e+16	1	5504076116339821	-2.27149e+16	1	6.43918e+16	4573706309253911	1	7263594678655585	2.2752e+16	1	6282141235695714	4136598898393906	1	312875371613722	-1.01946e+16	1	6199026259308872	-2.8308e+16	1
ENSMUSG00000027510	Rbm38	4.09782e+16	3.83574e+16	1	3115794117166521	-471165415358783	9823244182286904	4568931363572332	1.81273e+16	9592399966891436	5141497018770252	3.52586e+16	1	3325849798012126	-3.60998e+16	1	3033937589344742	-4788210889579829	1	4291926069871477	7733647131427124	1	5488765178129694	468788506299736	1	3171034171760696	-3400619422184228	1	2.67409e+16	2788091720334675	3566041375831436
ENSMUSG00000016252	Atp5e	2558201670669133	5481675166340949	1	2.88693e+16	2776777771432488	1	2.66954e+16	1197527630116908	1	1.76542e+16	-5127716816529966	1	2.38626e+16	-6781652069741462	1	2.28257e+16	-1.35033e+16	1	2.65141e+16	1.02187e+16	1	2346862929194242	-8644095009858366	1	2853930754584626	-3.09702e+16	1	1774623203645285	-4.93774e+16	1
ENSMUSG00000039001	Rps21	1.60849e+16	3.05283e+16	1	1608011711750961	3.14676e+16	1	835408669648307	-7619560446690761	5476291832601193	9737365782487336	-4.99295e+16	1	1.40247e+16	6373017911696444	1	1.60196e+16	2.79384e+16	1	77799329926452	-8402732510148594	9779590078935772	1.30616e+16	-5730438196337673	1	1.35297e+16	-3.34227e+16	1	1.05019e+16	-384775082128042	1
ENSMUSG00000039221	Rpl22l1	2.36467e+16	2.63408e+16	1	2.18243e+16	1.24455e+16	1	1.52793e+16	-4.57567e+16	8352531207170536	1.60541e+16	-3.60563e+16	1	2.01741e+16	-1.70877e+16	1	2516963386395024	3.52639e+16	1	1.39215e+16	-578783380080796	1	2.10902e+16	5390629744965447	1	2219723920232487	-316175835505784	1	1.50721e+16	-4.43981e+16	1
ENSMUSG00000028081	Rps3a1	2170357925805053	4.38113e+16	1	1.9056e+16	2.08939e+16	1	1.20129e+16	-5500955854467877	7575938654434896	1.34518e+16	-3.54825e+16	1	1580873584030414	-1.27099e+16	1	1953439599493266	2.3163e+16	1	1026794292756562	-7644779216373614	1	1.7727e+16	6601038283519411	1	2.07174e+16	-3.05819e+16	1	1.33583e+16	-3650257180594991	1
ENSMUSG00000090733	Rps27	1416844128965082	3488103449738471	1	1317594883971701	2.24915e+16	1	7539355846285076	-687234957052218	6350246097510248	9572103378312576	-2984835003987283	1	1.15084e+16	-2040975121298949	1	1.38422e+16	2.87462e+16	1	6738541793965725	-829485569923547	9812860860131116	1.20404e+16	5162305757550856	1	1.05701e+16	-3.47778e+16	1	9298539388963308	-3420961273329599	1
ENSMUSG00000038612	Mcl1	7694193079929826	1.38513e+16	1	4.8736e+16	-6484021175127828	8268659431593256	7837760306615953	1.58801e+16	9816145551187422	1.09126e+16	6593740501034426	8513066557303918	6295847354261638	-2.14268e+16	1	6812668521922127	-6933262015853187	1	7102375120701022	-4998477218003394	1	1014589926866398	5672859405479315	1	8561792263753879	2.74226e+16	7946713660946019	6685224397293881	-8138426304559199	1
ENSMUSG00000062006	Rpl34	1.56877e+16	2709653566293473	1	1.55769e+16	2665324437821055	1	9864681889859288	-4942295024931229	801852298241366	1.01361e+16	-4302254048525169	1	1.34786e+16	3.03344e+16	1	1.5484e+16	2322647352500744	1	8793001836548873	-6479139392057118	1	1.32928e+16	-2.05151e+16	1	1.26841e+16	-3426122994226388	1	9894132107994944	-4627103011982143	1
ENSMUSG00000027985	Lef1	1.63756e+16	2477184799304057	1	9250875454065204	-7365159998607451	6616984774339693	7441538616550059	-1.0147e+16	4403138012155339	2.52353e+16	8853908585199942	8058742943840472	1.34403e+16	-1.01352e+16	1	1.87732e+16	4644333876114905	1	3.31154e+16	-2.16683e+16	2252282716980922	2242077412157221	7289151070450425	1	4534578865617795	1.70131e+16	2.09103e+16	1.30058e+16	-1348044510564559	1
ENSMUSG00000068523	Gng5	1404072708679659	5130391376646781	1	1.39659e+16	-4216791315588608	1	1752042785760122	3675043623842513	8273078953893086	1.29324e+16	-1.2079e+16	1	1218793928036954	-2.44032e+16	1	1.21248e+16	-2.33791e+16	1	1.84749e+16	4.29324e+16	1	1.47531e+16	8194416311602964	1	3.59384e+16	-1.94842e+16	1	1.85971e+16	407204815962189	1
ENSMUSG00000028234	Rps20	3446011261185272	5078236676782169	1	3.13482e+16	3.44917e+16	9942741450104208	139061431285314	-9801692185368434	35785473956336	1.94118e+16	-4418410919292679	1	2516354381125594	-5607087413421574	1	3.17742e+16	3357677512094881	1	8875790258201217	-1.61112e+16	4.00534e+16	258637268242172	-7728978308054302	1	3.467e+16	-2930762072945555	1	1.89617e+16	-4736250440813228	1
ENSMUSG00000068240	Gm11808	1.35471e+16	4.00536e+16	1	1.23115e+16	234732389116542	1	7775850667543156	-5237998773817579	8472857749447095	805326318756361	-4.4441e+16	1	1.05798e+16	-3.98132e+16	1	1.17962e+16	1427677414169397	1	7472744375461505	-5613433025066142	1	1.05617e+16	-3.76806e+16	1	1.69122e+16	-2620413633548468	1	9237764621715180	-2.28716e+16	1
ENSMUSG00000040128	Pnrc1	1.03033e+16	2014307929780219	1	7238017307577096	-4150945514961592	9823244182286904	8704495253635094	-8684164032553501	1	1.12798e+16	3130977420106211	1	8328311119713492	-1737053826092157	1	1.08871e+16	2819488169651452	1	7102375120701022	-391299529170866	1	1.14432e+16	3474168394265996	1	8667493402812568	-828779791731391	9594194834852712	1.3492e+16	5572564293590216	1
ENSMUSG00000053317	Sec61b	132728748242374	6.00927e+16	1	1.46139e+16	2374773921293542	1	1.43383e+16	1.8147e+16	1	8997619782847942	-5332563211479019	1	1.23043e+16	-7349000799099648	1	1.27491e+16	-9586229043989758	1	1.44226e+16	1.80595e+16	1	1042865383844642	-3212489439615398	1	1.47982e+16	-3.04682e+16	1	863001694923392	-5735425825274234	1
ENSMUSG00000028495	Rps6	3.59088e+16	1.40296e+16	1	4004346908544319	3.46388e+16	9929480963369076	2.42562e+16	-4965455268343917	8008320143574889	2.26383e+16	-5756510329378071	1	3.54963e+16	1.23848e+16	1	3940833013163314	2.87414e+16	1	1.80392e+16	-9204599414582576	1	3.10531e+16	-1.0286e+16	1	6764872899756151	-2299348871122211	1	2.2122e+16	-5974726442080545	1
ENSMUSG00000063882	Uqcrh	2.71726e+16	2948568528741691	1	242783780545586	9733358524037872	1	2288180260130534	-8783237150942202	1	1.831e+16	-3458132554762403	1	2.08789e+16	-1.71202e+16	1	2.31762e+16	1.21949e+16	1	2.10675e+16	-1.35598e+16	1	2421709727077829	8015842649056815	1	2219723920232487	-3.33724e+16	1	1.95695e+16	-2.4341e+16	1
ENSMUSG00000047675	Rps8	3567143873217569	5298057536126315	1	3.03624e+16	2.42871e+16	1	1.68072e+16	-7236167668384796	5925550089998824	2.10592e+16	-3537402746490246	1	2396801714518039	-1820070362337347	1	3.06647e+16	2.37477e+16	1	1.44117e+16	-9266420460982374	9233133530821208	2837026292222976	1.01914e+16	1	4439447840464974	-2607255294678502	1	1.93385e+16	-4781275575045276	1
ENSMUSG00000028822	Tmem50a	8720607839065069	9710290807914136	1	7031216813074893	-3746580733905879	1	1.22581e+16	5637949717442436	6199594291625159	1.35358e+16	6771446130871029	8450441307166	6850155653930324	-4197194251855706	1	6944102641316123	-3.67208e+16	1	1.27886e+16	5967846475563754	9126444004663784	9663553237858644	1625458644496625	1	4.75655e+16	-8656221115860264	1	8994665552722676	4775352954503401	1
ENSMUSG00000059291	Rpl11	1.38425e+16	3280783889378185	1	1359713251351983	3.05347e+16	1	8689636940257623	-4.47274e+16	8381176988260429	8937285889260332	-38381226582033	1	1.11936e+16	-4871170683673043	1	1.23855e+16	1213265994655508	1	7642678504116315	-622978271634584	1	1107898934894603	-602364361030121	1	2029461869926845	-2.52488e+16	1	8654326856133169	-4291784715360092	1
ENSMUSG00000028936	Rpl22	880757886064065	287592489191991	1	9120591142528816	3.6241e+16	9823244182286904	5659779204034995	-4.45656e+16	8403066013363263	5443166486708303	-482775599771895	1	741199159717476	-1.75391e+16	1	8194917344215652	1.49134e+16	1	4274496928470984	-8495780777130988	9726915180110616	7.26679e+16	-4766035059117257	1	1.28955e+16	-2.55496e+16	1	5311714657486229	-5128934803301206	1
ENSMUSG00000003161	Sri	7302431721481262	4.97295e+16	1	6162654736165641	-2.4808e+16	1	1.01284e+16	5887320395331246	5150149952053049	629571063522888	-1796338711350321	1	6405340351727057	-1.81261e+16	1	66374230293968	-1.09001e+16	1	8583852139742953	2.94331e+16	1	7651006005877756	1186169792506635	1	1.79692e+16	-1.92837e+16	1	5591278586827609	-3.3415e+16	1
ENSMUSG00000028998	Tomm7	9809704415552080	1.02099e+16	1	9533502796551546	535691580694445	1	1.00046e+16	1.26783e+16	1	6794121060517834	-4641946672864359	1	871837992318405	-1.05696e+16	1	9419445223236382	2936602551919637	1	1.10457e+16	27342488235926	1	8998248367782318	-4349017380600227	1	1.47982e+16	-2.57551e+16	1	814381881124891	-1822157606456776	1
ENSMUSG00000047215	Rpl9	1.82114e+16	3519177654225354	1	1.76187e+16	3.01477e+16	1	1.02027e+16	-604638646415891	6996372357263823	1.107e+16	-4.54656e+16	1	1.46365e+16	-3625510813460009	1	1716091485554275	2296073372860601	1	9006508818704916	-7685538936172471	1	1.47398e+16	-2.22127e+16	1	1.71236e+16	-3146511059808741	1	1.10732e+16	-4.51004e+16	1
ENSMUSG00000058558	Rpl5	3922314720787038	2402593730376037	1	3933345405431896	2.53112e+16	1	2.25227e+16	-6620781833620617	6635959025052971	2.51304e+16	-4.67543e+16	1	3.62148e+16	1019527984102151	1	4087601113153276	2949703881589114	1	1.91938e+16	-8758227589281653	1	3.46125e+16	1.6641e+16	1	6447769482580081	-2.41408e+16	1	2637624898568677	-3.89624e+16	1
ENSMUSG00000009013	Dynll1	7623676035409085	7307506023247479	1	7355204254461677	-6305402689961181	1	1.10942e+16	6226100780793333	5077124941857823	5928460848173862	-3.76922e+16	1	644640022577659	-2.9376e+16	1	6659328715962465	-2.18936e+16	1	1.25926e+16	7860994881541044	7079882804060086	6386926752732736	-2738452642497853	1	1374114807762968	-2.3949e+16	1	6077476724812619	-3187874643814935	1
ENSMUSG00000067274	Rplp0	1920492531386558	3171956544490304	1	1.95619e+16	3.62213e+16	9823244182286904	1.07091e+16	-6416810443275276	6791823510821507	1.05532e+16	-6342038163093595	1	1.63138e+16	2858815528012526	1	1902399349795264	2.81384e+16	1	7477101660811629	-1.1537e+16	7685487656943376	158475620052181	-2189713383697045	1	2.01889e+16	-3.01431e+16	1	1.07936e+16	-5931922411678587	1
ENSMUSG00000029614	Rpl6	1.36419e+16	4069477276351856	1	1.257e+16	2668212383886681	1	7.64089e+16	-5579964269099169	7494017488384975	819229346409158	-4.27568e+16	1	1.02944e+16	-9460932142675204	1	1.22212e+16	1954382707124731	1	6.87144e+16	-6958069096539976	1	1.09659e+16	1.4312e+16	1	1522096402445134	-2.85461e+16	1	7985804416403782	-4617852154940061	1
ENSMUSG00000041453	Rpl21	2.20225e+16	4330411565904235	1	1955367609016494	2244978173675518	1	1.22977e+16	-5405892932308873	7685991706506915	1333903690839119	-3935206362145873	1	1640410401402236	-9245759289265988	1	1.96198e+16	2098944803666729	1	1.0281e+16	-7885398446321696	1	1758234445394212	258636096524274	1	2357135401008784	-2.89765e+16	1	1.36622e+16	-3.57556e+16	1
ENSMUSG00000042541	Sem1	1166665325459828	7867528381342426	1	1.10983e+16	-8626550386620357	1	1.43507e+16	4139656645527019	7750207940476084	1.00207e+16	-1.62037e+16	1	9922802895303668	-2.06185e+16	1	923324688742822	-3060353883255238	1	1.57734e+16	5384735394149759	9448176982018662	1.02623e+16	-1.29879e+16	1	2853930754584626	-1942504002215979	1	1.13041e+16	1783857834045574	1
ENSMUSG00000053977	Cd8a	7435630583353774	1406536107419053	1	7906672239800885	2576929118224244	1	1.79538e+16	-2049188487232474	8758576966282391	2072338084096173	-1.76607e+16	7649740101827468	806826525073312	2.95864e+16	1	1.01861e+16	6693184165240361	1	1.183e+16	8543724592251447	6554316297780955	2212138693003786	-1.70756e+16	1	2.64253e+16	-1.34687e+16	1	4375783241865086	-6330780012960402	1
ENSMUSG00000079523	Tmsb10	3.60475e+16	2.39736e+16	1	334603200104564	1.10898e+16	1	3.00732e+16	-7362000359092846	1	289786314114056	-127512856713758	1	2.93345e+16	-1.24319e+16	1	3.10655e+16	-2.14439e+16	1	2.82025e+16	-1.69661e+16	1	3.29758e+16	723630804250952	1	7494210759261112	-2.09604e+16	1	2591436075460101	-2986330965955588	1
ENSMUSG00000057278	Snrpg	1.81464e+16	1374989039266381	1	1.83501e+16	1.62093e+16	1	1.57993e+16	-9682860020390738	1	1303736744045314	-3812816505248943	1	1.62802e+16	-5342571364879145	1	1.75574e+16	7473760057895662	1	1.72548e+16	4.23622e+16	1	1.63831e+16	-3.7642e+16	1	3065333032702006	-2433093765974296	1	1.04533e+16	-688813288574247	1
ENSMUSG00000057841	Rpl32	1598778103828596	218707892162171	1	1.72706e+16	3.69704e+16	9794860969137474	9449887308071556	-6362908089971961	6791823510821507	9254694633786456	-6382559118444324	1	1.52216e+16	1.3589e+16	1	1686299751824969	2.9483e+16	1	7239629609229907	-1010525742590123	8668333009476145	1281377179767005	-1.52884e+16	1	1.37411e+16	-3380915499888384	1	9967061828692696	-5220029746864179	1
ENSMUSG00000072772	Grcc10	1404072708679659	2568262847420197	1	1284920405840353	1.02391e+16	1	1.09332e+16	-1679418964565944	1	9915744250485486	-305607009301956	1	1.17226e+16	-6208719759115419	1	1.12814e+16	-1196153380351262	1	1.061e+16	-2.05912e+16	1	1.38217e+16	2043430855250259	1	3065333032702006	-1.96522e+16	1	1.56799e+16	3.6787e+16	1
ENSMUSG00000035674	Ndufa3	1.05776e+16	5962079791450309	1	105743986188793	6083989115588821	1	1.17009e+16	2.20058e+16	984528503905555	9391101697549746	-1282451295989554	1	9621697152273764	-1.07466e+16	1	8280349521821749	-3408540890424826	1	1.29629e+16	3674005116582391	1	1.10108e+16	1.16782e+16	1	2.32543e+16	-2101204871532293	1	8022269276752657	-3486961136870639	1
ENSMUSG00000006333	Rps9	1.03229e+16	2.19448e+16	1	1.01098e+16	1.88028e+16	1	6758056201186393	-4761038938467612	8197626177239683	6636728294637112	-4806057624737128	1	9602535877717316	9438343337785416	1	1.11675e+16	3.38401e+16	1	4899767376213681	-9395682920591136	9233133530821208	928765598626552	2.85082e+16	1	9195999098106018	-3323155250677854	1	7.15927e+16	-3657162085982044	1
ENSMUSG00000030432	Rpl28	1.18445e+16	3.17576e+16	1	1.11693e+16	2.18843e+16	1	7976437898139015	-3.458e+16	9351506489609820	7722738379214094	-3.77723e+16	1	9624434477210398	-5041298596105337	1	1.123e+16	2082009246036307	1	557950389083292	-8694760923751335	9554626525330662	1.01692e+16	4069150490272122	1	1.81806e+16	-2.46607e+16	1	7572535999116524	-4048253251285403	1
ENSMUSG00000012848	Rps5	1.76199e+16	2.49841e+16	1	1.93152e+16	4305790825347904	9105451692335894	942140887409807	-7646188047305706	5448516868403411	9522262335783680	-7147504981648192	1	1.65006e+16	1.37496e+16	1	1.80996e+16	2.79595e+16	1	7908472910473838	-9978046040892106	8817189561460103	1.33876e+16	-2087984678677599	1	1.18385e+16	-3709647215418702	1	1.07571e+16	-5272440680988604	1
ENSMUSG00000041571	Selenow	1.41896e+16	1.79784e+16	1	1.14981e+16	-1.90373e+16	1	1677751218872767	4.43715e+16	751359494826984	1.2093e+16	-8763999048523707	1	1.0265e+16	-3865396384862157	1	1.14457e+16	-1.83274e+16	1	1.71023e+16	4477812959525383	1	1.47032e+16	2.17154e+16	1	4.12234e+16	-1.62638e+16	1	1.11826e+16	-1.99482e+16	1
ENSMUSG00000040952	Rps19	1.07256e+16	2.62159e+16	1	1.14747e+16	3972967061707018	9352244883952484	5466621130127872	-8278755453132627	5150149952053049	6707555039283436	-4863127106245968	1	9805097923028342	1.06098e+16	1	1112151706938863	3070172073376347	1	3.74291e+16	-1.36077e+16	6228618517475468	9008227940833462	-4197427580554347	1	1.00416e+16	-321829022925552	1	661229467659613	-5021005876756712	1
ENSMUSG00000040940	Arhgef1	8109460119885307	5.66825e+16	1	6348775181217624	-4.20164e+16	9823244182286904	7924433801317866	-3176745326604641	1	1.24603e+16	6656649722377387	8513066557303918	7486583701698077	-1.35945e+16	1	77327073576801	-7231558030545504	1	7211307254454106	-1737254811971839	1	1.20587e+16	639380842041833	1	1.14157e+16	5035453550721901	6828568166638416	6077476724812619	-4044588052887615	1
ENSMUSG00000003380	Rabac1	8085954438378392	1.23929e+16	1	7024323463258153	-1.23826e+16	1	772632295628492	4124945172590877	1	1093879722871018	5727734896312178	8695060261816097	6542206598558832	-2.4823e+16	1	7283640783083947	-5484390068336026	1	8431347152488637	1.7406e+16	1	7567842897118215	772681994572727	1	3805241006112835	-9701943187073284	1	9723962759700192	3731943007756144	1
ENSMUSG00000037563	Rps16	2.52655e+16	3232984999186943	1	2.52042e+16	3293447823847915	1	1.37959e+16	-6690737510104676	6563691930705886	1627178877930198	-3916795810665423	1	2.14921e+16	3717419657959464	1	2.35278e+16	1.83418e+16	1	1.1305e+16	-9417779825676708	9233133530821208	2.10286e+16	-3.16911e+16	1	2314854945385308	-3.20902e+16	1	1.58501e+16	-4289323358749515	1
ENSMUSG00000060791	Gmfg	1.00213e+16	2.65361e+16	1	8754554267259915	-2112005493642774	1	1.50564e+16	7028401937508961	4689840038644462	1.02043e+16	5065509290515971	1	758239007448032	-4583792663188705	1	8313208051670249	-2783232453074656	1	1398688597389588	5417393782607682	943748062263564	1.09609e+16	1.65011e+16	1	3805241006112835	-1361877750584935	1	863001694923392	-1928760745700197	1
ENSMUSG00000053565	Eif3k	1.37195e+16	1557323911076216	1	1.41658e+16	2.19251e+16	1	1.24438e+16	-1.4263e+16	1	104928510587148	-2711948213784193	1	1.17021e+16	-1.24565e+16	1	1.24315e+16	-16071440790558	1	113943011905725	-1.4854e+16	1	1270732301845784	1.88473e+16	1	1.69122e+16	-2.83523e+16	1	1.08179e+16	-2.17947e+16	1
ENSMUSG00000009687	Fxyd5	2.77602e+16	9697892494987936	1	2183813221943261	-3.22796e+16	1	3698481838208823	5659725539733373	6100014045584892	3496742615316707	4367421888993832	1	2.0441e+16	-4363183097617527	1	2.22343e+16	-2705846505399794	1	3708049832954951	5351877477858058	1	2874117038729731	1411318711741627	1	1.25784e+16	-1.07403e+16	1	1.99341e+16	-4.09604e+16	1
ENSMUSG00000003429	Rps11	1.43032e+16	1239776682750402	1	1.64786e+16	3.90529e+16	9500271332989	1.08156e+16	-3.33993e+16	9474523178737674	9519639123019004	-5094656493039458	1	1.36593e+16	4463421577013715	1	1.44216e+16	1.30087e+16	1	9091475883032322	-5829133604399122	1	1242290518650021	-1.1087e+16	1	1.71236e+16	-2981430777495664	1	969965285280094	-4772261522133072	1
ENSMUSG00000074129	Rpl13a	9306682831304124	2.38566e+16	1	8667008724587317	1156390833140355	1	685587343092141	-2732113318761069	1	6655090783989863	-3.04813e+16	1	7.94714e+16	-4019036435731538	1	925953371130702	2.15418e+16	1	6590394092061532	-3.22088e+16	1	8140005085383857	9588841834373696	1	1.65951e+16	-2.312e+16	1	5968082143765992	-46366446273771	1
ENSMUSG00000059070	Rpl18	1.94133e+16	3.69086e+16	1	1.86844e+16	3094084532204957	1	1.17121e+16	-474246218881591	8210984046650248	1.1592e+16	-4672661014167372	1	1.55439e+16	-2.61507e+16	1	1.75377e+16	1748233579807561	1	8915005826352326	-8653307813850439	9572218465607906	1.49128e+16	-8915004963292406	1	2262004375855963	-2.82512e+16	1	1120686708055447	-5127980188334105	1
ENSMUSG00000061787	Rps17	1.76136e+16	2.42646e+16	1	1.61304e+16	8937629453219464	1	1.42887e+16	-1.15308e+16	1	1.34046e+16	-2.05694e+16	1	1483630115656438	-6043055693231625	1	1.61445e+16	830859704959458	1	1.27668e+16	-2.81698e+16	1	1541844036401887	6647298136512103	1	4333746701406284	-1.8176e+16	1	1.23981e+16	-3140665074220242	1
ENSMUSG00000030744	Rps3	1.2223e+16	2.86044e+16	1	1.21268e+16	2.80593e+16	1	7406869218669294	-5389434777479125	7706648858674181	7565345613333371	-4.8196e+16	1	1.05969e+16	3.42524e+16	1	1.19068e+16	2.24298e+16	1	6422638606081784	-732133600078678	1	1.0076e+16	-5.04061e+16	1	1.42697e+16	-2.88463e+16	1	816812871814816	-3659951391223517	1
ENSMUSG00000031029	Eif3f	2.63185e+16	1.85679e+16	1	2.54158e+16	1277106777517132	1	24380015866867	4.6818e+16	1	1697218658747119	-5030310481633236	1	2.27609e+16	-7032008384644861	1	2.45782e+16	6106365915891532	1	2052281399908087	-2.19822e+16	1	2413393416201875	2.90768e+16	1	4545148979523664	-2.3774e+16	1	1.82324e+16	-3.88035e+16	1
ENSMUSG00000046364	Rpl27a	1.27354e+16	2.58612e+16	1	1.30498e+16	3123805529322614	1	7482398978338105	-6109374724389816	6934452639601346	8029654272681501	-4771260281830769	1	1164047429304244	1022194620505692	1	1.29485e+16	2.70546e+16	1	5653577741785017	-1.00677e+16	8700290176241042	1.02989e+16	-1.0419e+16	1	1.67008e+16	-2.7402e+16	1	842338274059029	-4032297995313199	1
ENSMUSG00000090862	Rps13	1.81574e+16	3560037906995692	1	17775191837446	3277878987595866	1	1.0121e+16	-6090319817239784	6943220689302704	1.04692e+16	-5303728287027201	1	1.46748e+16	-2.22846e+16	1	1677427948765874	2.00199e+16	1	929844693716318	-7129290247443154	1	1.43972e+16	-5084936795915018	1	1.05701e+16	-3.83029e+16	1	1.08665e+16	-4.7078e+16	1
ENSMUSG00000008683	Rps15a	2.48706e+16	323674275396316	1	2.48671e+16	3.34029e+16	1	1.25157e+16	-7950572392386492	5150149952053049	1.49235e+16	-4974229436951769	1	2.14004e+16	5823103996459178	1	2520249239379874	3257909370074339	1	1.00915e+16	-1.08708e+16	8328875600775884	1.99259e+16	-624950630393748	1	1.64894e+16	-367328619910502	1	1.48898e+16	-4965416978444317	1
ENSMUSG00000030742	Lat	2015220427859421	2.096e+16	1	1.30629e+16	-5433428168398311	9042509701153324	2.31171e+16	4209723888072734	7737782047667403	2505168190268159	5151927104555838	9804184697047596	1.30913e+16	-5404877132808383	1	1.3943e+16	-4.02752e+16	1	2.8257e+16	7133426796026182	8897349642203949	2.36017e+16	4.3949e+16	1	1.06758e+16	-7526147895640919	1	2.06634e+16	2.01966e+16	1
ENSMUSG00000042675	Ypel3	8603079431530499	2.45984e+16	1	5225159161088989	-617760563991718	864991299956735	9905542251647332	4.6169e+16	6791823510821507	1.21192e+16	7432512298498579	8120284483722938	6083704671672386	-3.61788e+16	1	6889338424901958	-1.34438e+16	1	7864900056972605	7727290617885713	1	9048146233038042	3005040025099599	1	3276735310819386	-1.17118e+16	1	7414521604271396	-7549184424804123	1
ENSMUSG00000030844	Rgs10	8117295347054277	2057978097359665	1	684509636802291	-9477528861377832	1	7243427771517112	5426286460745888	1	8656602123439711	2773164694946773	1	6788565842856026	-1.09575e+16	1	696600832788179	-5846118607316142	1	1.6122e+16	-2218170547052235	2138260111120404	8316310875954083	2.23089e+16	1	4.65085e+16	-6242110102075269	1	2990118548607809	2089063402459275	3.66428e+16
ENSMUSG00000025508	Rplp2	1252461062960064	2705375637553118	1	1.26445e+16	2970101083401855	1	7551737774099636	-5602170640060313	7481038417670719	7777825847272346	-4899026410533689	1	1116075809789707	6823854870037893	1	1.2093e+16	1.95056e+16	1	6949870133446706	-6632930466970866	1	1022573585307314	-7892025795297286	1	1.2367e+16	-3.13746e+16	1	7949339556054906	-4.53435e+16	1
ENSMUSG00000031532	Saraf	1.03112e+16	2.13643e+16	1	8127259433936568	-2053965155041666	1	7193900060258875	-3798528532311315	9846976630976364	1.10175e+16	2863644492717188	1	8957895855139656	-3.43317e+16	1	1127047573803516	3507029805936607	1	6405209464681291	-5376846618044072	1	1.02956e+16	1.88941e+16	1	6870574038814841	-4082367515676216	1	7536071138767648	-2743016246617014	1
ENSMUSG00000071076	Jund	1.05462e+16	2920566307621151	1	8003179137235246	-4501104530744753	956918017651947	1.56384e+16	6828569823943625	503648496868232	1.16733e+16	1.79907e+16	1	7746629570678449	-5058775722178448	1	9386586693387884	-1624549526695541	1	1.85402e+16	9125027033947352	5768839314897869	1052844956895787	2361852399061145	1	5073654674817113	-1.02614e+16	1	8508467414737667	-2853184957392621	1
ENSMUSG00000045128	Rpl18a	2256623776935427	381353736186389	1	2.17761e+16	3.26915e+16	1	1.26655e+16	-5766661833852602	7308099718460679	1.29718e+16	-5141821048499899	1	1.79794e+16	-2.29607e+16	1	2.00667e+16	1.59716e+16	1	1099996686638634	-7660786864618907	1	1.73561e+16	-7674954307506088	1	2335995173197046	-2986590082646615	1	1.41727e+16	-3807325387003466	1
ENSMUSG00000055148	Klf2	4208300512454491	2.80644e+16	1	2.69116e+16	-4995443048756747	9105451692335894	4180138830195174	2.47556e+16	9478569805400360	4252227891544173	256133848031022	1	2724322643186476	-4795826975516897	1	3593627881097508	1.07878e+16	1	5296280343074904	6042133984829767	977331437997493	4356083636824748	3047173514345345	1	1.71236e+16	-1.08337e+16	1	3.28184e+16	-1.42447e+16	1
ENSMUSG00000031818	Cox4i1	209200565411534	1197886962747593	1	1.95771e+16	3.88923e+16	1	2358757248673521	3.07848e+16	8839058932879734	1.64738e+16	-2589391843986253	1	1.78268e+16	-1.61998e+16	1	1.8587e+16	-8164956294818249	1	2.15468e+16	1498634111172652	1	1.96099e+16	5285047760668959	1	2.95963e+16	-2.70219e+16	1	1.94479e+16	-1.45283e+16	1
ENSMUSG00000000740	Rpl13	2714906214048559	2942975732619173	1	2889967977170116	4217072570013203	9105451692335894	1.39371e+16	-7894099513289081	5150149952053049	1.58101e+16	-5665392623817258	1	2402823829378637	7976216764699284	1	2.68137e+16	2.55062e+16	1	1.13072e+16	-1.07248e+16	8350766036223146	2.11184e+16	-1.33909e+16	1	3.35073e+16	-2.80372e+16	1	1.58379e+16	-5579312579463664	1
ENSMUSG00000084786	Ubl5	94492839657794	2.70836e+16	1	9347382351499564	844640336070146	1	1.19609e+16	4125503051222247	7770655684696395	8368048719325054	-1.59894e+16	1	8451490741862089	-1.699e+16	1	8236538148690418	-1.98088e+16	1	1.29194e+16	5098207278952827	9729846109784804	8199882523690726	-1964546677818899	1	2219723920232487	-2.02939e+16	1	7536071138767648	-3.01363e+16	1
ENSMUSG00000015656	Hspa8	5054505046703392	2.78342e+16	1	5522262538190487	1.8935e+16	1	4438921121519461	-1833768008075367	1	3664628232256144	-4.62913e+16	1	5233765278847065	917417025077274	1	5145645774274945	5.53205e+16	1	4938982944364791	-1.26483e+16	1	4923256038564817	-1.72597e+16	1	1.16271e+16	-2.11236e+16	1	3.64649e+16	-4641073621440639	1
ENSMUSG00000009927	Rps25	2.20327e+16	2.20287e+16	1	2.12936e+16	1.64551e+16	1	1.57746e+16	-3339935936108921	9478569805400360	1.50048e+16	-3.91926e+16	1	1.97498e+16	2.83387e+16	1	2302287658051497	2.80758e+16	1	1.26579e+16	-6515718666118827	1	1939363696272492	-4.49624e+16	1	3065333032702006	-2646179556995493	1	1.44644e+16	-4355752016535779	1
ENSMUSG00000038717	Atp5l	1261471574204381	584953703201504	1	1.29388e+16	1.06079e+16	1	1.43754e+16	2.67861e+16	9324454276454746	9784583612251552	-3329786716944577	1	1.14078e+16	-1189114119351451	1	1.06024e+16	-2.28008e+16	1	1.65577e+16	4736407838099356	9929198778562416	1.08944e+16	-1.76429e+16	1	2.11402e+16	-2488321212765889	1	1.09395e+16	-1600943853527255	1
ENSMUSG00000002033	Cd3g	2.08339e+16	4431378194285074	1	1.60201e+16	-4.13109e+16	9823244182286904	2956804362116729	6224765099108825	5260790187875277	2.7465e+16	4.60854e+16	1	1.59997e+16	-4.15912e+16	1	1.65497e+16	-3.31909e+16	1	2.9782e+16	595023523288036	9812860860131116	2348526191369433	2283950941616688	1	1.08872e+16	-9088263060658536	1	1.64092e+16	-31707438873091	1
ENSMUSG00000032094	Cd3d	2595027238363298	6599311753968551	1	2419565785675772	-5.71518e+16	1	2.84537e+16	2.11208e+16	991472128412059	3.34722e+16	4461407574841516	1	2.25419e+16	-1.82013e+16	1	2.34938e+16	-1.00985e+16	1	2.34422e+16	-9902294927565248	1	2.74106e+16	1.44876e+16	1	8984596819988638	-1.48507e+16	1	1.92048e+16	-3911252781102219	1
ENSMUSG00000000088	Cox5a	8916488518289352	3.37729e+16	1	984370353830485	1824213173007922	1	1.08713e+16	3.27453e+16	8058928309776231	674165680522426	-4.174e+16	1	7917712379218168	-2062893508738197	1	7206970880104115	-3.41167e+16	1	1.29629e+16	5852282410628804	9211975215705074	7900495332156379	-1.85199e+16	1	2853930754584626	-1.61596e+16	1	1.04533e+16	2.34129e+16	1
ENSMUSG00000007892	Rplp1	1871365657037108	3.10366e+16	1	1.8721e+16	3212344665181517	1	9811439600256684	-7430597805185126	5703148380234315	1138474339870556	-4.87744e+16	1	1.63165e+16	6878966785975438	1	1.92376e+16	3.37654e+16	1	7331132601582497	-1150095787560272	7694328658791229	1.48729e+16	-8651926974630353	1	1.57495e+16	-3338983813336715	1	1.2082e+16	-3.97198e+16	1
ENSMUSG00000032399	Rpl4	1.94235e+16	7648681585122641	1	2105918369014098	2.26397e+16	1	1.50936e+16	-3329981379608363	9486903342986208	1.29324e+16	-547201400408744	1	2073523639501387	1982287356059318	1	2.15114e+16	2.41833e+16	1	1.16993e+16	-7024498797992462	1	1.71981e+16	-1221875257327617	1	708197631693222	-1.39702e+16	1	1.36135e+16	-4579440974746673	1
ENSMUSG00000037742	Eef1a1	2.12813e+16	2.45896e+16	1	2.06394e+16	1.97253e+16	1	1.34802e+16	-5046774575699815	7913186083462032	1289571395116049	-5472921289013697	1	1.94754e+16	9157075386588608	1	2.17129e+16	2.6447e+16	1	1.15424e+16	-7182968827753009	1	1.86668e+16	1.17593e+16	1	3868661689548049	-2.28335e+16	1	1.45859e+16	-3625896714691761	1
ENSMUSG00000048758	Rpl29	8856157269088273	2.00032e+16	1	9625184349114188	3614212549476572	9823244182286904	632221234211391	-3.57044e+16	9291378089757688	5694994912117458	-4.96499e+16	1	8125064743168306	4970808808149174	1	8317589188983382	8359091082220438	1	4949876157740099	-7114345894516463	1	7.71754e+16	-3859003481791401	1	1.01473e+16	-2.9768e+16	1	5469729052331357	-5494152894183162	1
ENSMUSG00000032518	Rpsa	2.44381e+16	2920113820772263	1	2.57198e+16	3.9769e+16	9350823014000618	1.47964e+16	-5351809350908114	7737782047667403	1.27803e+16	-7288293105820074	9942029380485324	2.14517e+16	6260169490528877	1	2402396645656591	2451097322591158	1	1.083e+16	-9819212410112864	89322870077329	1.81345e+16	-2.09103e+16	1	2441696312255736	-3.10919e+16	1	1.42821e+16	-5570416377049452	1
ENSMUSG00000025794	Rpl14	6587859003671078	2.83215e+16	1	6919544546043704	3.84634e+16	959963250467192	3641524970261851	-6842597489322106	6399669734108153	3.42329e+16	-7449014600414865	9904190587122232	5857191033165799	7687569037137187	1	6361411378669407	2.0702e+16	1	3.24836e+16	-8292912391225287	9812860860131116	5408928593720535	-5.90128e+16	1	9090297959047328	-2.63932e+16	1	4156994079771832	-4.49726e+16	1
ENSMUSG00000038332	Sesn1	3079244277405725	4.44426e+16	1	1.18566e+16	-1.52958e+16	2.69368e+16	2724024119203017	-1535376621827873	1	8656602123439711	1.67895e+16	1.66249e+16	2.42938e+16	-3693696216151958	1	3.42824e+16	2208708125837866	1	5446606687654158	-2485719302359818	1.41578e+16	5571928286889235	1.00327e+16	1	1.01473e+16	1.79924e+16	1964797547687879	2.79564e+16	-6182757295738406	1
ENSMUSG00000033307	Mif	9794033961214138	1.45012e+16	1	1.26286e+16	4857966639050241	8912867971455183	9670285623170708	-7.03013e+16	1	5456282550531696	-8621673278693474	1	1.01349e+16	7654452830660027	1	893752011879173	-1.35635e+16	1	8453133579239254	-2.11928e+16	1	7933760575660195	-3.14017e+16	1	1.90262e+16	-2.30376e+16	1	7292972069775143	-4109329289148456	1
ENSMUSG00000003072	Atp5d	1105550553541852	6758071644956011	1	1.1505e+16	1.41814e+16	1	1.30382e+16	3.33273e+16	8597023520661637	7187602975219638	-5884487073993382	1	9614853839932174	-1783456002362472	1	9419445223236382	-1.97542e+16	1	1.41394e+16	4.41229e+16	1	9946307807641084	-1.04615e+16	1	2.11402e+16	-2.29013e+16	1	8022269276752657	-4063411583061217	1
ENSMUSG00000063457	Rps15	3654349951608219	2253964554595813	1	3.68794e+16	2.49464e+16	1	2491243876289304	-4070021423594896	878206640923958	2.59436e+16	-3260361260831184	1	3290948905070023	4.1836e+16	1	363743925422884	2039253659504623	1	1.9281e+16	-7756631949857261	1	3.14024e+16	-3796037234968597	1	6976275177873531	-2211583102993743	1	2.55254e+16	-3462526871152394	1
ENSMUSG00000035242	Oaz1	2.71804e+16	4809322668884342	1	2.62085e+16	-5977301412204361	1	3.53999e+16	4386360842975512	7547647984175616	2.72552e+16	6614933709079063	1	233904415835503	-2593627607088391	1	2305573511036347	-2631270104521142	1	3559902131050758	4213073237408491	1	2.87744e+16	9302906499540686	1	771618315128436	-1.82064e+16	1	3.24537e+16	2.51523e+16	1
ENSMUSG00000034994	Eef2	4.80299e+16	1.2367e+16	1	4463444006339209	-4612948275585449	1	3.85449e+16	-2.39818e+16	1	3412799806846989	-4.111e+16	1	4662348698324406	7380324055074183	1	5100739116815329	2.16393e+16	1	3.67319e+16	-3031636137938416	1	5144469907865195	2.18751e+16	1	1511526288539265	-1.58247e+16	1	3.1846e+16	-5066667901461592	1
ENSMUSG00000054452	Tle5	1.48399e+16	1.068e+16	1	1.37591e+16	-1.23059e+16	1	20194924265546	5183098987747565	6791823510821507	1.45064e+16	-2605028341549631	1	1.24822e+16	-2930194740509078	1	1200431623798497	-3.33577e+16	1	2.03703e+16	500735504610444	1	1.63e+16	1.56887e+16	1	6553470621638772	-1.17223e+16	1	1.56799e+16	8332184944660337	1
ENSMUSG00000036478	Btg1	2.36937e+16	3462619372322391	1	1357989913897798	-6221766378529641	8210748511216633	2.0133e+16	5182247912672189	1	2756996615677314	5303693127927444	9657269442250140	1.6116e+16	-3333799247904381	1	2.19605e+16	1.96941e+16	1	1.55773e+16	-3429468044546341	1	2.71278e+16	5256106166617847	1	1.18385e+16	-7286364710968081	1	2200046574382168	1.67518e+16	1
ENSMUSG00000061315	Naca	5.02081e+16	3057492380039424	1	4754343368605641	2.1445e+16	1	4.21605e+16	-3792648368879714	1	2.9721e+16	-5316933897787504	1	3893844722363991	-1443874822408464	1	4.55419e+16	1.23634e+16	1	2742911127902634	-6568021371427484	1	419641046800643	-1.15016e+16	1	6236367204462702	-2.76577e+16	1	3087358176204811	-4677284317109547	1
ENSMUSG00000093674	Rpl41	2.03716e+16	2.06184e+16	1	2151000876815578	3.1366e+16	1	1.50849e+16	-2938169230701946	9899792933254792	1.32105e+16	-4790711750762786	1	180807155377116	-3.59802e+16	1	2.0047e+16	1.66769e+16	1	1.1525e+16	-6883556126654753	1	1746092631515319	-5.91959e+16	1	2272574489761832	-3.01864e+16	1	1.41848e+16	-3718951588925625	1
ENSMUSG00000025362	Rps26	1836890657493634	3.83777e+16	1	1.69259e+16	2.4339e+16	1	1066455442667981	-5217412658650948	7739021685985652	1114078461159044	-4318014029283157	1	1.44955e+16	-3770201170709875	1	1.74424e+16	2718298643201975	1	6840937999693623	-1.16524e+16	762895170952012	1.53619e+16	5657927198461632	1	1.20499e+16	-3637562465377369	1	1.14257e+16	-3925684068510922	1
ENSMUSG00000025357	Dgka	7396454447508917	8858412080226885	1	4232516787478416	-862084443031137	5545846247698021	7627267533768447	1.32484e+16	1	1.26439e+16	9083478580595724	7413596646973544	6220570918504161	-2.15896e+16	1	7688895984548767	14798242472598	1	3.00653e+16	-1.27126e+16	8387643352739054	1.06781e+16	6688810696634576	1	2177443464609011	1.66141e+16	2.2497e+16	4.86198e+16	-5191555372491221	1
ENSMUSG00000071866	Ppia	7448950469541025	5560478527656931	1	756889809878062	8620828990858387	1	8186930670986522	2052073966645689	9968999780142194	5658269933411956	-3694300083820057	1	676187692472383	-115104768764005	1	6784191129386762	-1.01112e+16	1	8921541754377511	3266942304439002	1	704724183628349	-3804422706611099	1	156437685806861	-2.22438e+16	1	5761447935122363	-3413636606799475	1
ENSMUSG00000078974	Sec61g	1.18312e+16	5.07929e+16	1	1293192425620441	2.14186e+16	1	1.232e+16	1.12849e+16	1	1.11487e+16	-4.62009e+16	1	1.02239e+16	-2.06265e+16	1	1.04928e+16	-1482475699926336	1	1.53159e+16	4.45072e+16	1	9813246833625818	-2457082794290685	1	2431126198349867	-220887252794522	1	9116215087218928	-3.355e+16	1
ENSMUSG00000020460	Rps27a	2215958947928466	3924286896873994	1	2075725496816776	2826849604096653	1	124203117907843	-5693409908897795	7389303614133899	1.38479e+16	-3798603579242612	1	1.69228e+16	-8751627714141641	1	2.03088e+16	2.20227e+16	1	970585311739971	-9169269838105248	9233133530821208	1.8414e+16	539527251280596	1	1.65951e+16	-3.44289e+16	1	1324889926009151	-4.43435e+16	1
ENSMUSG00000057113	Npm1	2.97974e+16	1.01368e+16	1	3548007150676125	428696209046191	9105451692335894	1.66042e+16	-8293215316474893	5150149952053049	1888713190568664	-600292136508502	1	3.23004e+16	2527842503007307	1	3346093622905482	2889164310979888	1	1.36819e+16	-1.08676e+16	9437490784046840	2556433963268285	-1.49503e+16	1	5919263787286633	-2251462260280684	1	1835397970893411	-6282307441828752	1
ENSMUSG00000020372	Rack1	4447274941108116	1437981715323957	1	4797082137469429	2.87847e+16	1	2.99519e+16	-4.98185e+16	7983533817463291	2.87242e+16	-5368074033179879	1	4439256715988613	1.45259e+16	1	4.75792e+16	2.4787e+16	1	2542476001796961	-7245711179864918	1	3955237452603762	-5610924111294757	1	8456091124695189	-2.2875e+16	1	2.68624e+16	-6246180765015672	1
ENSMUSG00000078920	Ifi47	1303781800916826	4146189123889413	1	9175048606081060	-2.09268e+16	1	6797678370192982	-6612592995839738	7389303614133899	9023851910494728	-2045810147963506	1	9861213084229368	-8298644752910915	1	1302293066328844	3864105190983555	1	8845289260750353	-2.3712e+16	1	1.21917e+16	2610937854549427	1	3276735310819386	-1.63861e+16	1	1.08179e+16	6576577558336719	1
ENSMUSG00000000782	Tcf7	1.55608e+16	2.34616e+16	1	9512822747101326	-6177802746906316	8238856157013628	1.54155e+16	2.01291e+16	1	1.90183e+16	5109088708340275	8979279352310191	1.27628e+16	-1.15463e+16	1	1.46111e+16	1.15628e+16	1	4.20478e+16	-1.75445e+16	5051182992940252	2105689913791574	6975789864260998	1	1.7335e+16	3.46778e+16	7525533394989031	1.13041e+16	-2.73389e+16	1
ENSMUSG00000019505	Ubb	633869877969779	6519557069300363	1	575318975705128	-1.05522e+16	1	7867476933370894	4158976714893048	7737782047667403	6382276656463278	6494346268571238	1	5105795338059356	-3138071126178552	1	5543233985441782	-1.58178e+16	1	7949867121300009	4073506583446811	1	6.14908e+16	9843905247441942	1	1.78635e+16	-1.79204e+16	1	8289678252644412	4322538720354201	1
ENSMUSG00000086841	2410006H16Rik	1.20427e+16	3277872684103732	1	909232840828018	-1.69683e+16	1	1.0438e+16	6791072582784088	1	9181244676375452	-1305558146402625	1	9443771031392456	-1.03303e+16	1	1.15881e+16	2.42885e+16	1	6623073732187457	-6254787279969309	1	1.08777e+16	1.3079e+16	1	1.69122e+16	-2.50805e+16	1	8873116018226425	-1.734e+16	1
ENSMUSG00000060938	Rpl26	6810379455269863	3.06102e+16	1	6533516956306259	2388666652239242	1	4063748708738318	-5455544395680452	7639487095014384	4417490295718931	-3.94722e+16	1	5720324786334024	-2612691795797595	1	6752427883866546	2.72653e+16	1	345750592532286	-7666883256268013	1	5678377066101448	-1.50856e+16	1	8350389985636499	-2790251856104415	1	4448712962562837	-3812038461910108	1
ENSMUSG00000078812	Eif5a	123718236998057	1259627966829287	1	1.24907e+16	1.47199e+16	1	1.25429e+16	1390655198387204	1	805326318756361	-5374386983742625	1	1.08946e+16	-9803754875169084	1	1.08324e+16	-995337454644979	1	1.21786e+16	8616588968808367	1	1.14931e+16	-2799052094140664	1	2.53683e+16	-2.15249e+16	1	1.20334e+16	6.17748e+16	1
ENSMUSG00000058546	Rpl23a	20755516770605	2.48935e+16	1	2.47678e+16	3.5003e+16	9900736640419918	1516786157283498	-4760810146498242	8208364986725833	1285374254692563	-6993304830142812	1	2289087978261432	2038594749724153	1	2.46001e+16	3.06298e+16	1	1.33769e+16	-6454711407139712	1	1821272081833944	-1821565513356913	1	2.95963e+16	-2769040337477203	1	1.36135e+16	-5972514093344443	1
ENSMUSG00000072620	Slfn2	1206624984021582	1448853942186682	1	8561540472391194	-4522851735882477	9500271332989	1245621938144652	1861754707538555	1	1.49785e+16	4571679437787014	9293792095482148	9703816900372828	-2.3815e+16	1	1043805964853985	-1.01709e+16	1	1.07843e+16	-4.55663e+16	1	1.63998e+16	6221248578357884	1	6342068343521392	-807697667067363	1	1.09395e+16	-2.37329e+16	1
ENSMUSG00000078763	Slfn1	6855823772849897	3.09027e+16	1	381891579847401	-7028239154992656	7701807964756544	5621395227809861	-378284004685967	1	1.07027e+16	9612672250269312	7401797121893552	4.83138e+16	-3.07445e+16	1	5377846051871004	-1.10745e+16	1	3747265401106061	-6472908251872084	1	9264370315812848	7641740323779547	1	750478087316698	392403187210018	7395901361796573	5712828121323862	1.02984e+16	1
ENSMUSG00000020857	Nme2	2540180648180499	1217332188132394	1	3.09236e+16	4932895548600438	875341471080092	1.92291e+16	-3.33832e+16	9478569805400360	1.30636e+16	-8934483459427109	1	2.45059e+16	6061772658305076	1	2452341611026309	5.62731e+16	1	1960778407555497	-2.90161e+16	1	1.956e+16	-2989276047145405	1	2431126198349867	-3254467164647445	1	1.60445e+16	-5736048505931277	1
ENSMUSG00000071415	Rpl23	2145285198864345	2.93929e+16	1	2.2433e+16	3.87497e+16	9544007758385680	1069798563177912	-8344220246483416	5150149952053049	1.2295e+16	-590652362776078	1	1.91934e+16	9901075691726202	1	2.15607e+16	2840815567790953	1	9178621590034788	-1.03266e+16	8482294410023092	1710831473401274	-9539768270430128	1	2.07174e+16	-3.1557e+16	1	1.23981e+16	-5715671890080727	1
ENSMUSG00000017404	Rpl19	2.03692e+16	3408348988019325	1	1.86107e+16	1843377504309318	1	1.24302e+16	-4806479609202894	8168151194598076	1.28878e+16	-4037375056476167	1	1.64301e+16	-4.06674e+16	1	1897032456586676	1.99751e+16	1	1.14008e+16	-5919727221481721	1	1.77104e+16	8068470631798252	1	2262004375855963	-291702564265989	1	1.33826e+16	-3474542019060345	1
ENSMUSG00000037944	Ccr7	1691625545780906	4120158062800188	1	1.02435e+16	-4693500749882338	9280034547961284	8890224170853481	-6515672163637718	749545863071723	2641575254031451	1.05084e+16	7401797121893552	1.26328e+16	-1.08041e+16	1	1.66921e+16	3631719308026462	1	4.35729e+16	-4965770740246079	5.61459e+11	1.93271e+16	5809337445696221	1	8878895680929948	-6005397143282878	1	1.19119e+16	-1.76872e+16	1
ENSMUSG00000035530	Eif1	3.90194e+16	1.14706e+16	1	3429441533828195	-1.12511e+16	1	4.07985e+16	1.78695e+16	1	3585931849315783	-3.06776e+16	1	3091124184695632	-2.9388e+16	1	3462193761703512	-8867431303699336	1	527885120167441	5711047399048701	9991528577838692	3.73735e+16	3427207661577336	1	1.21556e+16	-1.60215e+16	1	5.05646e+16	4.61403e+16	1
ENSMUSG00000063316	Rpl27	750223001429003	1.26756e+16	1	802454852166714	2543095689827104	1	5476526672379519	-3870103440292505	8930473827037619	5138873806005574	-4637534194112476	1	7488636695400554	1276521713882035	1	7505983501725456	1.1988e+16	1	5673185525860571	-3.17849e+16	1	6656375225113648	-7504919400533572	1	782188429034305	-3.16848e+16	1	5214475029889227	-4.37618e+16	1
ENSMUSG00000040699	Limd2	2390527809253147	3.17449e+16	1	1.78538e+16	-1.98683e+16	1	2.27951e+16	2140589108364097	9886882324808796	2374007552034224	2.61374e+16	1	1.67182e+16	-312907068892762	1	1.79627e+16	-173969716563124	1	1.53812e+16	-399651281920549	1	2.75104e+16	5081275069751687	1	771618315128436	-1.37914e+16	1	1.64092e+16	-2.93456e+16	1
ENSMUSG00000057322	Rpl38	1274321346761494	301539278505194	1	1.28485e+16	3.26766e+16	1	7602503678139328	-549915679693449	758115108799715	7670274123920519	-5108919520824431	1	1.07632e+16	2.80283e+16	1	1.21347e+16	2006320814246525	1	7.46403e+16	-5561137717788704	1	9779981590122002	-1.48531e+16	1	1.72293e+16	-2.66187e+16	1	7487451324969147	-5404862802862209	1
ENSMUSG00000034566	Atp5h	1.4456e+16	1.29224e+16	1	1.45381e+16	2348658481601551	1	1.59851e+16	1.75346e+16	1	1138474339870556	-3.49811e+16	1	1.26396e+16	-2.23664e+16	1	1.27601e+16	-1.91208e+16	1	2453151652119433	8402102782018426	7575122195133975	1415436111087385	-2.17847e+16	1	3276735310819386	-2113788456267634	1	1.2155e+16	-2.44619e+16	1
ENSMUSG00000061477	Rps7	2.62519e+16	4284208189772052	1	2.47554e+16	3318403771140819	1	1.21789e+16	-831960758528516	5150149952053049	1.53694e+16	-4.48318e+16	1	2.0441e+16	-1.81275e+16	1	2.37918e+16	2.34365e+16	1	9932431955606124	-1105728726053452	8119372430857859	2.11184e+16	3.38024e+16	1	1627797541503824	-3.68699e+16	1	1.52545e+16	-4.56534e+16	1
ENSMUSG00000021025	Nfkbia	1005259645779019	5258768359227874	1	4.3497e+16	-9230627033741660	4843563926555741	9100716943700988	3.16207e+16	8208364986725833	1.22242e+16	7528748459294432	8064251042621962	5276193815364916	-6065788163438688	1	9890417484398200	4.63495e+16	1	4.55336e+16	-7530448923237073	1	8881820015518961	2.67e+16	1	5602160370110563	-4142267017269294	1	7536071138767648	121730084863928	1
ENSMUSG00000034892	Rps29	1.10422e+16	2888864211903588	1	1.03704e+16	1.82146e+16	1	6044857159067785	-694537245169339	6273262075719057	8040147123740216	-2.35462e+16	1	943555905658255	1.10807e+16	1	1.11938e+16	2.9393e+16	1	5285387129699595	-8692935926853425	9554626525330662	1.05118e+16	1.78594e+16	1	1.28955e+16	-2880743608443949	1	7280817116325518	-382951656612319	1
ENSMUSG00000049751	Rpl36al	3174050526150278	2.12489e+16	1	3024112564603878	1.30573e+16	1	2.66583e+16	-8701451681473737	1	2145788041507177	-4101321260000872	1	2.63741e+16	-1.14394e+16	1	2.88498e+16	4120906250491552	1	2775590768028559	-2.19289e+16	1	2.94896e+16	7323466269102008	1	5390758091993183	-2.38487e+16	1	2090651993335541	-4407057113076267	1
ENSMUSG00000021242	Npc2	1.68301e+16	5102808490929187	1	1.02711e+16	-3.65688e+16	1	8407328986085674	-6476894548011556	7504548437413722	1.65787e+16	4111993836267939	958969452288249	1.06961e+16	-2965968081465635	1	1.60678e+16	3.97507e+16	1	8191696458231854	-6604032934732345	1	1.70152e+16	4688981072354039	1	5285056952934493	-1.25789e+16	1	1.26412e+16	-615059658735867	1
ENSMUSG00000021290	Atp5mpl	1.07421e+16	1.44609e+16	1	1.14223e+16	261895621479899	1	9373119355621288	-8648752459687306	1	7318763613453574	-4529812158326466	1	9724346837397594	-3029737296135286	1	9572785029196044	-5346908590125071	1	9803892037777484	-1.34957e+16	1	9264370315812848	-1021160270559332	1	5285056952934493	-3995510090894194	9582564809113656	8994665552722676	-1.36529e+16	1
ENSMUSG00000017778	Cox7c	1.17607e+16	651892016077183	1	1.15464e+16	3.40522e+16	1	1383061336886259	3262852302581518	8681278507221273	962719084637083	-2.46079e+16	1	1001860926808591	-2.16842e+16	1	1043805964853985	-1.33676e+16	1	1.43137e+16	3614478497001497	1	1.15763e+16	3369132007345699	1	2.11402e+16	-2.38148e+16	1	9359314156211432	-2770111869674125	1
ENSMUSG00000049517	Rps23	9200123741806112	2.17073e+16	1	9814751469074542	3443962611852367	9963268468162908	5430713539465651	-6396780433146989	6791823510821507	5684502061058743	-5419756259410713	1	8653368455938956	1.12071e+16	1	9537735930690978	2642372613944337	1	4590400116354925	-866985427622351	9569570946746296	7737495638987679	-7917175056608805	1	8244688846577809	-3.3146e+16	1	5676363260974987	-5371215435217316	1
ENSMUSG00000003992	Ssbp2	3.1811e+16	1.39919e+16	1	1.29595e+16	-1356410263367038	8252973259635825	2.1916e+16	-4614635668404816	9237739327607520	5272657657004187	9079694322303308	7624188134350194	2.57993e+16	-2.28151e+16	1	4567335648941362	7514929109000734	1	718952082770349	-2.06148e+16	3.42821e+16	3476217946148807	2.68701e+16	1	1.98718e+16	2858632177393293	2.29632e+16	2.06634e+16	-4.48901e+16	1
ENSMUSG00000060739	Nsa2	1.74255e+16	2.24379e+16	1	1745396173598591	2.34445e+16	1	1.25181e+16	-3.24876e+16	9591426986418958	1.1411e+16	-4.46627e+16	1	1.472e+16	-7347268032687548	1	1.76012e+16	2276751747058905	1	1.05882e+16	-5634505025642431	1	1.58842e+16	5415713751513629	1	3.59384e+16	-2.08076e+16	1	1.33704e+16	-2.04386e+16	1
ENSMUSG00000021660	Btf3	2134315880827785	8188870755407507	1	2.23069e+16	1646807972857146	1	2.20894e+16	1.31588e+16	1	1.38768e+16	-5782791317262626	1	204136007149592	436875603592779	1	2071182664783721	2.74961e+16	1	1.89324e+16	-1.12774e+16	1	1886139306666386	-1.20472e+16	1	3.38244e+16	-2.57548e+16	1	1.73816e+16	-2.37751e+16	1
ENSMUSG00000012405	Rpl15	8585841931758763	3.09529e+16	1	8665630054623968	3369708484218674	1	4952771125823666	-5953993790523056	7104804824832395	5209700550651899	-4.92016e+16	1	7229275157654341	5161404039710771	1	82704919628672	2.27326e+16	1	3.89323e+16	-9327988509053148	9233133530821208	7157017139846084	-1.25465e+16	1	6764872899756151	-342221686242953	1	5542658773029109	-3963729595280028	1
ENSMUSG00000025290	Rps24	4.93126e+16	4.52279e+16	1	4510870253078381	2.99165e+16	1	2.21376e+16	-8626611930995995	4896196730545855	3009349683639405	-3667171221767873	1	3700589581837525	-607962401812463	1	4488037063573651	263188805321775	1	1986922119656237	-9929647258486884	8866009944143455	3881055959590251	1.97183e+16	1	4714270802017568	-304901069604062	1	2.93664e+16	-402540762393933	1
ENSMUSG00000022174	Dad1	7921414667829995	1.47578e+16	1	7038110162891633	-1.93558e+16	1	949693863376688	3.1048e+16	8247112927064499	9863279995191912	3.48161e+16	1	6706446094756962	-2.7769e+16	1	6944102641316123	-2.00201e+16	1	1.13507e+16	5728689785348086	9233133530821208	851590233697698	1.27379e+16	1	3.38244e+16	-1.19689e+16	1	7171422535278891	-1260699165136327	1
ENSMUSG00000010406	Mrpl52	9284744195231004	4.57207e+16	1	1.02435e+16	2.25931e+16	1	1.05742e+16	2549280841807923	8761997693135319	6584264039343537	-4.76871e+16	1	8403587555470968	-1.30296e+16	1	846654785762991	-1.07679e+16	1	1.00435e+16	1.61498e+16	1	8449371849969348	-1060017244304389	1	2.00832e+16	-2126459552271373	1	5226629983338853	-7821628998902649	1
ENSMUSG00000022216	Psme1	1949404519640062	2.13226e+16	1	1.79365e+16	6812322987140762	1	1.54898e+16	-1.7483e+16	1	139292597804439	-3255391555098192	1	1.70193e+16	-2596187529501981	1	1.84555e+16	1.09331e+16	1	1.69934e+16	-2.55884e+16	1	1686547845643488	-3759598245425366	1	5073654674817113	-1.76504e+16	1	1.33704e+16	-3.7672e+16	1
ENSMUSG00000079197	Psme2	1.24658e+16	9475016943892748	1	1.18014e+16	-8889676222346155	1	1.3843e+16	2593287048403301	9371010597847172	9600958718724044	-3.12451e+16	1	1.07029e+16	-1.73727e+16	1	1.20919e+16	3.90431e+16	1	1.40522e+16	2682718756432123	1	1.13601e+16	-6.05936e+16	1	2.32543e+16	-2.3097e+16	1	9967061828692696	-2.46739e+16	1
ENSMUSG00000060126	Tpt1	1479682650860232	2.49743e+16	1	1.34331e+16	8077915515838408	1	9940211649528100	-4.09046e+16	8761997693135319	1.09047e+16	-2.50212e+16	1	1.27559e+16	-1.21045e+16	1	1.52277e+16	2826153161429925	1	9139406021883678	-5195485550630061	1	1.37818e+16	1.09599e+16	1	1.80749e+16	-28505851793035	1	1.06842e+16	-2831774110212453	1
ENSMUSG00000064373	Selenop	4.02731e+16	2.06224e+16	1	1068469221594714	-1.96171e+16	1.30167e+16	4531785580128655	3.86699e+16	7646071212031601	1.35095e+16	2143359520903277	6619627400898756	1943500705011201	-1.03025e+16	4.65277e+16	2.72726e+16	-4372732768987133	1	1.52505e+16	-1.26872e+16	8690377872624283	7767434358141113	1.27008e+16	3.63782e+16	3699539867054145	7135484634440847	8989150569265766	5226629983338853	5668851305567986	1
ENSMUSG00000041841	Rpl37	2.12523e+16	3467313434660735	1	2.12894e+16	3614828400062571	9823244182286904	1201046998012239	-5955352006958008	7104804824832395	1.29377e+16	-4567333173068735	1	1721229920156399	-2.76279e+16	1	1963078101582159	1.91447e+16	1	1.01067e+16	-8314630913972856	9812860860131116	1627834690859252	-1.12816e+16	1	2949061779737447	-2.59186e+16	1	1.34555e+16	-3.96582e+16	1
ENSMUSG00000058600	Rpl30	2.09679e+16	3589514145996766	1	204008687826423	3.19316e+16	1	1.13963e+16	-6457680891125426	6791823510821507	1.26413e+16	-4612042284062534	1	1697483626331086	-1638348773315279	1	1.93635e+16	2.02282e+16	1	1013940300973698	-7964275159961032	9998490785057356	1.6596e+16	-5.11229e+16	1	2.07174e+16	-3070826125428781	1	1.4671e+16	-2414109337859962	1
ENSMUSG00000014313	Cox6c	1.38762e+16	2.35388e+16	1	1.47173e+16	1305179351356292	1	1841192666024948	4.8812e+16	6934452639601346	9732119356957978	-5139655786102485	1	1.25369e+16	-1.55753e+16	1	1.19057e+16	-2.2711e+16	1	1.6427e+16	2.80883e+16	1	1.2358e+16	-1599454695822491	1	2.32543e+16	-2.52346e+16	1	1.22765e+16	-1617875061910763	1
ENSMUSG00000022283	Pabpc1	2325495423750685	6.18958e+16	1	2.39406e+16	1.16373e+16	1	1.86719e+16	-2945451196037704	9900292305249080	1.93068e+16	-2.29194e+16	1	237531371376545	1023040921426428	1	2299001805066647	3925011089007291	1	2.06971e+16	-1.25227e+16	1	2.27867e+16	2301344251346471	1	1.2367e+16	-8704018690152184	1	2394525829576172	8489393034315729	1
ENSMUSG00000022312	Eif3h	1.64696e+16	2.94132e+16	1	1428991417010221	4.36762e+16	1	1.38925e+16	-6427495598358313	1	1.107e+16	-3490889587828665	1	1278330745408776	-1541844051320747	1	1.4863e+16	1.04798e+16	1	1.183e+16	-2.51763e+16	1	1.41377e+16	2.09922e+16	1	5390758091993183	-1.36942e+16	1	1.31273e+16	-9209190487503216	1
ENSMUSG00000075602	Ly6a	9645164645003684	5865219513558946	1	4997678617136566	-1.05063e+16	3178458605250165	2.55934e+16	1.79468e+16	8.21534e+10	1.38243e+16	6043918564722409	8694251352870432	4591862581206042	-1187481050344212	2.30221e+16	5750242723487327	-7709084555637415	1	1.12854e+16	2945363203931078	1	1.11605e+16	2836180700405988	1	2.32543e+16	-1968562924674984	1	7657620673263901	-2.81964e+16	1
ENSMUSG00000055762	Eef1d	1.5075e+16	2.5751e+16	1	1.52136e+16	2826963655575394	1	1.11561e+16	-2.48383e+16	1	9391101697549746	-4930638091742303	1	1.23796e+16	-9072678716240572	1	1.38553e+16	1.01381e+16	1	1093678622880955	-2.67385e+16	1	1240793582692349	-7648937833563152	1	1.90262e+16	-2.72806e+16	1	9116215087218928	-5179518982112405	1
ENSMUSG00000003970	Rpl8	161679912631723	4554169003377302	1	1.42417e+16	2.32206e+16	1	8201788984363992	-6711398986432422	6535973969928316	9965585293014382	-3.48957e+16	1	1.1893e+16	-9318827710157906	1	1.438e+16	2.27429e+16	1	7128518832801762	-8557737262255873	9654501191333468	1.30799e+16	6574457544032652	1	1.57495e+16	-3.01305e+16	1	9565948364855062	-40831912866792	1
ENSMUSG00000060036	Rpl3	5010627774557153	1905953218619847	1	5373366182148901	32628561079839	1	3047192435163011	-6162656247938443	6876251875020962	2.96161e+16	-6299183106430541	1	4921710236070619	1.64085e+16	1	5342796953365938	2.86652e+16	1	2468402150844865	-9076980508799704	9325001698215352	4166471748852995	-1.19876e+16	1	6764872899756151	-2.73998e+16	1	3.33046e+16	-448373392556614	1
ENSMUSG00000001289	Pfdn5	1.73785e+16	2.09537e+16	1	1.60477e+16	7088529229573992	1	1602221459203956	6103374848497767	1	1.16208e+16	-4.27778e+16	1	1428883616923728	-1358612368765182	1	1.52354e+16	-2065560764712293	1	1.61002e+16	6488702022440507	1	1.56014e+16	1.71447e+16	1	3.48814e+16	-2130827388005181	1	1677383576048283	1.15479e+16	1
ENSMUSG00000062683	Atp5g2	1.7739e+16	4.24479e+16	1	2.10109e+16	3.54918e+16	986623278093491	1.83748e+16	9629993018565908	1	1.09126e+16	-6938308609669732	1	1.69919e+16	-3321641973543277	1	1.73274e+16	1.27208e+16	1	1.4379e+16	-2840994846260453	1	1.57844e+16	-1447076071854021	1	3065333032702006	-2.47853e+16	1	1373509739807652	-3.41489e+16	1
ENSMUSG00000060636	Rpl35a	1.83861e+16	4.17661e+16	1	1.61167e+16	1.85475e+16	1	9404074175157688	-690198966216574	6317887557788677	1.21402e+16	-2.76304e+16	1	1.38543e+16	-868584751529693	1	1.70678e+16	2648484205730659	1	8766858124448133	-769358600038506	1	1564464401984482	1129844514585483	1	1.46925e+16	-3328080216269082	1	1.20334e+16	-2.91662e+16	1
ENSMUSG00000098274	Rpl24	9704712371487864	3.32864e+16	1	9197796660476304	2.43751e+16	1	6972263552378267	-2.2987e+16	1	6248492805464664	-3838404358922527	1	7471528414546582	-1309314909171695	1	8643983918811806	1.18214e+16	1	5433534831603788	-5978519077406097	1	7928770789134623	-2.38553e+16	1	1.36354e+16	-2.57897e+16	1	7.06203e+16	-2.03935e+16	1
ENSMUSG00000022748	Cmss1	2.78386e+16	4.58091e+16	1	2.51538e+16	-1.32944e+16	1	2584108334898498	-7803511119904338	1	4761131167891841	869198743883947	8131830415744904	2.48275e+16	-1.56098e+16	1	2.58816e+16	-765488607884941	1	2705874202426586	-4589933120650036	1	2.66288e+16	-2.9252e+16	1	291735143801984	975624968982225	8594332931125691	2.30944e+16	-2.43217e+16	1
ENSMUSG00000022890	Atp5j	9895891914410764	6458769839532219	1	9519716096918066	-3031946460110846	1	1.30382e+16	5159627671972652	6791823510821507	7161370847572851	-4.30713e+16	1	855414042698592	-1.91965e+16	1	7875094320356929	-30995688092248	1	1.29847e+16	4.78893e+16	9862066714679232	9181207207053308	-5.9163e+16	1	3065333032702006	-1.61603e+16	1	7536071138767648	-3372806538634622	1
ENSMUSG00000055839	Elob	1.25285e+16	2.76154e+16	1	1.17256e+16	-8939135676694102	1	1.76442e+16	5930286885311441	5739397941494319	1.05715e+16	-2.33081e+16	1	1.06345e+16	-2.60438e+16	1	9441350909802048	-4.30879e+16	1	1.99782e+16	754035818963577	8402456238083803	1.14931e+16	-110140605333823	1	4.01664e+16	-1.60809e+16	1	1.1061e+16	-1599512236270519	1
ENSMUSG00000044533	Rps2	1.18312e+16	1.98013e+16	1	1.32821e+16	4206792220861906	9105451692335894	7518306569000326	-5415032709827767	7681219092840941	6657713996754541	-6975805293169031	1	1.13339e+16	1259730121799456	1	1.20613e+16	2.18128e+16	1	5324602697850706	-1.03682e+16	8471210213272752	9643594091756354	-144671154187634	1	1.17328e+16	-3189124266099394	1	7.64547e+16	-4.86146e+16	1
ENSMUSG00000052146	Rps10	2.26971e+16	3258390255524617	1	2.19408e+16	2732237382875855	1	1.29961e+16	-5930772463899525	7111905170400815	1.40421e+16	-4.49817e+16	1	1.90668e+16	1.71728e+16	1	215256229037517	2.16293e+16	1	1.14684e+16	-7579930213319277	1	1.87699e+16	-1.10362e+16	1	2.01889e+16	-3.2488e+16	1	1.4513e+16	-3.99045e+16	1
ENSMUSG00000037805	Rpl10a	9562111237012588	2.84197e+16	1	9703079202043352	3.20747e+16	1	555824739595561	-6053843613091638	6987769355093039	6185535699112375	-4.17229e+16	1	8361843350187277	4793945602935956	1	9450113184428314	2467787163041386	1	3949879169886796	-1.09257e+16	8274050217715168	8113392890580803	-6786917185657604	1	1.19442e+16	-2.78634e+16	1	587084251616899	-4899291373285046	1
ENSMUSG00000067288	Rps28	1.27463e+16	3290608366576686	1	1.2335e+16	2785327685915133	1	6609473067411683	-7440951922513257	5691749895467516	7775202634507667	-4681391104622201	1	1.10109e+16	7067299711522068	1	1.2943e+16	3343156747966516	1	477994202908529	-1.19942e+16	731549027250362	1.05783e+16	-2626500721713221	1	1.06758e+16	-3.32649e+16	1	7681930580163151	-4.81503e+16	1
ENSMUSG00000008668	Rps18	7333772630157147	2.21051e+16	1	7910808249690929	3.69441e+16	9794860969137474	4043937624235023	-7417477745645833	5727223829679314	448044740207122	-5553801421837496	1	7216957195439481	1.98876e+16	1	7653846886043702	2792419209724084	1	3.03703e+16	-1.14094e+16	7802838432094247	5793142156189614	-1.7325e+16	1	8244688846577809	-2.98384e+16	1	4497332776361338	-5419672487232687	1
ENSMUSG00000024338	Psmb8	1.68849e+16	3.89253e+16	1	1.57651e+16	-8213292389928595	1	2.01083e+16	3.22113e+16	8720396017867512	1.24603e+16	-4252572630814179	1	1.49663e+16	-1.73789e+16	1	1.52245e+16	-1.32645e+16	1	2413936083968323	5904200651059281	9812860860131116	1.7248e+16	6795212557113561	1	4545148979523664	-1.85595e+16	1	1.45859e+16	-1.85835e+16	1
ENSMUSG00000024399	Ltb	2.05753e+16	3.59387e+16	1	1.19669e+16	-5856123248319687	8462312356384845	1.83624e+16	1.43484e+16	1	2636328828502094	6920048720826371	8695060261816097	1.45899e+16	-2.49025e+16	1	1.96494e+16	2592044955370395	1	9019580674755286	-9399236542569808	1	2.06245e+16	3232441995873382	1	9301700237164708	-8601220605217021	1	1580143948451281	-9591576118067492	1
ENSMUSG00000035929	H2-Q4	7482641946367602	8519005020581799	1	5004571966953306	-6083317648823126	8811917969592103	6314783185425175	-1933399581590522	1	1259142127045776	8803443419026612	7649740101827468	6679072845390607	-1.15048e+16	1	7710801671114433	1.30255e+16	1	7821327203471372	1.43958e+16	1	8881820015518961	3488318657721592	1	8033286568460429	1.78543e+16	8380656927427883	5469729052331357	-3714267888595186	1
ENSMUSG00000001525	Tubb5	1279492596693015	1.73632e+16	1	1.15464e+16	-6630685152009513	1	1.28648e+16	1695715356093295	1	8472977229912202	-4.71606e+16	1	1.10314e+16	-8776648225020889	1	1331865743192493	2.30409e+16	1	1.02396e+16	-1.89459e+16	1	1.10108e+16	-8021548392976299	1	2219723920232487	-2347057250308498	1	8751566483730172	-4065004478155353	1
ENSMUSG00000067212	H2-T23	1.14003e+16	1.0901e+16	1	8340953278255511	-4.34771e+16	9777581021345016	1.34715e+16	375844004272003	8197626177239683	1.65787e+16	6716104418606976	8450441307166	7999832127317232	-5060903654725842	1	1.01533e+16	-8741043246360006	1	1.5098e+16	5331782490713131	9515793619087344	1.22582e+16	2.12509e+16	1	6659171760697461	-6849760726887287	1	1069635903567021	-3042429306770178	1
ENSMUSG00000098178	Gm42418	1.3117e+16	4.03227e+16	1	1.23598e+16	-6445255579608933	1	1167739612191075	-1.50313e+16	1	2.1833e+16	8209980068668945	8440768627676214	1.20949e+16	-1.02919e+16	1	1145338822085847	-1837514210419564	1	1.30239e+16	2267496353397469	1	102872765535552	-3429107532191562	1	2990285223970336	1.23317e+16	5293530151750113	1069635903567021	-2784620016371324	1
ENSMUSG00000023944	Hsp90ab1	530914992969496	3393815077217832	1	5651168179763527	1.48042e+16	1	4.60236e+16	-198519907994537	1	4081719061840057	-3697695929316449	1	5322728339287719	3.97264e+16	1	5259555344416408	1.61984e+16	1	5740723448787483	1.48741e+16	1	5350714417588857	4.17249e+16	1	1.71236e+16	-1.62217e+16	1	405975445217483	-3748196389193805	1
ENSMUSG00000057863	Rpl36	1.57574e+16	2.96999e+16	1	1595948349571666	3305147580420651	1	8775072242178082	-6610719930023357	6635959025052971	994984601642631	-44301049747334	1	1.37037e+16	5.07986e+16	1	1.50886e+16	2.05721e+16	1	7952045763975072	-7836301501283942	1	1.27206e+16	-7365622803250726	1	1.9449e+16	-279821522776386	1	9845512294196444	-4552990095746017	1
ENSMUSG00000034868	Myl12b	2.82852e+16	1.1107e+16	1	2.59259e+16	-4.19025e+16	1	3.25645e+16	3.34197e+16	8553965107473782	2.36614e+16	-1757725792628393	1	2419110912751618	-1.64278e+16	1	2327479197602013	-2.14202e+16	1	3.19607e+16	2.8561e+16	1	2739392802539275	4858030768727217	1	1.00416e+16	-1.41326e+16	1	2.4553e+16	-1.23415e+16	1
ENSMUSG00000091896	Ube2d2a	66912840023015	3134616056217632	1	4.83913e+16	-5290817430618392	9105451692335894	7602503678139328	2.3766e+16	8917531286761741	9863279995191912	6243849158615765	8657794534544015	6056331422306032	-1.44779e+16	1	6352649104043141	-5.51846e+16	1	5620898101659092	-2.37036e+16	1	8449371849969348	3.98695e+16	1	1.20499e+16	8869980885535298	5149344423973106	6928323466286386	8426524986661166	1
ENSMUSG00000024608	Rps14	8356269775707903	2.31238e+16	1	8441596185579915	2.57418e+16	1	5514910648604653	-4530567108680126	8352531207170536	5532355720707379	-4.26632e+16	1	7464000770970834	3300591581049739	1	8465452573301627	2.38827e+16	1	4858373165387509	-6259426985750767	1	7152027353320511	-3937847013894302	1	8456091124695189	-3.12806e+16	1	5092925495392975	-5430685136407578	1
ENSMUSG00000062328	Rpl17	1.12725e+16	2091397284759089	1	1.16305e+16	2736248494962772	1	6.97722e+16	-5728229006866061	7356786839218346	7129892294396707	-5137333533335569	1	1.07214e+16	1.24259e+16	1	1.20667e+16	3107540493568499	1	5418284332878357	-9294608613865308	9233133530821208	9683512383960934	-5.30463e+16	1	1.14157e+16	-3.14945e+16	1	7220042349077391	-4.89852e+16	1
ENSMUSG00000024646	Cyb5a	5194755613027979	2616433208265001	1	3398421459652865	-4782209423621653	9794860969137474	6042380773504873	4938683376200439	6465234861396071	577106808229314	3.89825e+16	9840772791713164	3.30532e+16	-5257472527785367	1	4.10732e+16	-1.40168e+16	1	2810449050829546	-6997996493825622	1	5721621882656409	3.89192e+16	1	2.53683e+16	-7852809784844141	1	1.87186e+16	2105772375538684	3639294765035945
ENSMUSG00000060803	Gstp1	8101624892716335	1.97818e+16	1	1.00229e+16	4.12383e+16	921831849111171	7590121750324769	-8641656567282652	1	603338935876101	-4254474561699705	1	7726099633653684	-6430530814037122	1	652789459656847	-330968726320734	1	9978183451782420	3.39947e+16	1	7517945031862491	-9858207219311200	1	1.26841e+16	-2.57406e+16	1	6320575793805124	-3352750977305889	1
ENSMUSG00000024856	Cdk2ap2	1076560213016658	6201692246773133	1	1.02366e+16	-2637244832798575	1	1.27039e+16	32899589782245	8659942012166127	1.07814e+16	5613210638989775	1	9505360842466756	-1574401201441406	1	956183218591321	-1.35384e+16	1	1.2135e+16	2394081250137568	1	1032885810793497	-9168897277705464	1	1.90262e+16	-2.40108e+16	1	8022269276752657	-3723289321992548	1
ENSMUSG00000038274	Fau	3.15532e+16	4244047057705238	1	2.64388e+16	1.09888e+16	1	2170180488057785	-2.19591e+16	1	2.05345e+16	-2.92715e+16	1	2201151414672017	-2.15806e+16	1	2.6542e+16	1.06449e+16	1	2065353255958457	-2.86206e+16	1	2.54878e+16	3.6827e+16	1	3160464057854827	-3001925019916336	1	2.03109e+16	-3110675871714559	1
ENSMUSG00000038812	Trmt112	1105550553541852	113814925415017	1	1.2477e+16	3.40478e+16	1	936073742780673	-1.62587e+16	1	7817174038742527	-4237837996726248	1	9861213084229368	-875325204285851	1	1028471984258019	-1175712143662428	1	1093678622880955	8335987611626941	1	9114676720045676	-1992614169757317	1	2.53683e+16	-1999776990591114	1	8265368345745162	-3.25235e+16	1
ENSMUSG00000071644	Eef1g	9237732832217176	7503467326969139	1	1.08915e+16	3.81207e+16	9743281343971366	6166200051650464	-5717218740185162	8147440399119974	5351354039944548	-7525022197086594	1	1006651245447703	2345075870891024	1	9660407775458708	1.44924e+16	1	6013053783170191	-5851193710454213	1	8083454171427369	-1408375513770094	1	2.53683e+16	-1.77187e+16	1	7414521604271396	-2517796290793993	1
ENSMUSG00000024661	Fth1	4626701643277559	2.17582e+16	1	3.41152e+16	-3.17055e+16	1	4677892328340453	2.18792e+16	9837436642515648	5062800635829891	3244384214995031	1	3.01722e+16	-5265932052895705	1	3.47862e+16	-2.629e+16	1	530499491377515	4.0204e+16	1	4738633937118636	2.31731e+16	1	3.45643e+16	-2552731263087047	1	1.224e+16	1.59873e+16	1
ENSMUSG00000058470	Gm8369	6111477191797622	1.43002e+16	1	3.23987e+16	-9357649398492858	4566405329876967	7614885605953887	4972587778836299	6389654560591965	1015183339930657	9122871037846066	7411918867170355	4249696964126605	-4886592879216569	1	6560753126416968	2.53416e+16	1	5098023859644293	-1.50315e+16	1	7035599001057155	352782773749414	1	6553470621638772	22880090850503	8243025851966984	6077476724812619	1.21495e+16	1
ENSMUSG00000071528	Atp5md	7811721487464397	7668975466531086	1	763783159694802	3838321905575737	1	9113098871515548	3240505088210376	8111054567238235	6269478507582094	-2642895556314736	1	6384810414702291	-2.77196e+16	1	6133592238386482	-3.2012e+16	1	1.061e+16	5444587432047143	943748062263564	8216515145442634	1.48978e+16	1	1.47982e+16	-2.26737e+16	1	7292972069775143	-2.99723e+16	1
ENSMUSG00000079641	Rpl39	1.9943e+16	2.65444e+16	1	2.16555e+16	4.29069e+16	9105451692335894	107462751502559	-7392628038708517	5745083149296598	1.16576e+16	-584781982181239	1	1809713948733141	9600372497737108	1	2015213635608444	2.66566e+16	1	8165552746131114	-1.12155e+16	798800530604536	1.56613e+16	-1.44026e+16	1	1.33183e+16	-3.70727e+16	1	1.18875e+16	-5495457461996884	1
ENSMUSG00000008682	Rpl10	7684790807327062	3.00028e+16	1	7407593713068902	2.41462e+16	1	4619697267612025	-5392413262957021	7706648858674181	4556520572246902	-5343571580794957	1	6673598195517336	5.1227e+16	1	7710801671114433	2.87066e+16	1	3.7952e+16	-8131135120887796	9846601529533494	6258855565243043	-5709083184286712	1	6764872899756151	-3.26967e+16	1	5117235402292225	-3586502922474617	1
ENSMUSG00000031320	Rps4x	2.03504e+16	3.84034e+16	1	1.90401e+16	2.71949e+16	1	1.01891e+16	-7516453504909091	5595904322637888	1.17704e+16	-5027398887191694	1	1652454631123432	1.36081e+16	1	1.94325e+16	2814966067363591	1	8616531779868879	-9742645337873084	901870485151579	1678564187202572	3508242671599948	1	1.63837e+16	-3.3449e+16	1	1.20699e+16	-4.61673e+16	1
ENSMUSG00000079435	Rpl36a	7790566374108174	3329417229227567	1	8431256160854806	4943119716257338	869015557994701	3431032197414345	-9917560996717782	3.46104e+16	4357156402131321	-5944443064079215	1	6739293993996587	7707933090408714	1	7735993210664949	3.0019e+16	1	2485831292245358	-1.43476e+16	5612494944312992	5854682856671674	-1.54109e+16	1	782188429034305	-3.0564e+16	1	4035444545275579	-6964597100500205	1
ENSMUSG00000031431	Tsc22d3	1.49339e+16	3270216120413343	1	1056061191924582	-2841224050152217	1	89149880264826	-525754524239904	8471671256481685	1697218658747119	4779397236610474	915279611594667	1.22153e+16	-2929336544209321	1	1458918725273356	2.67483e+16	1	7647035789466439	-7338010266650353	1	1.55182e+16	3.52544e+16	1	5707861509169252	-1.11976e+16	1	1.04533e+16	-2515158292211265	1
