# Supplementary material for: ERBB2 signaling drives immune cell evasion and resistance against immunotherapy in small cell lung cancer
Source: Nat Commun. 2025 Dec 9;16:10983. doi: 10.1038/s41467-025-66800-x (PMC12689756; doi:10.1038/s41467-025-66800-x)
Supplement: Supplementary file 10 — Supplementary Data 8 [file 41467_2025_66800_MOESM10_ESM.xlsx]

## Sheet: Clonotypes_TX229
clonotype_id	consensus_ids	frequency	proportion	tra_cdr3s	tra_cdr3_nts	tra_v_genes	tra_d_genes	tra_j_genes	tra_c_genes	trb_cdr3s	trb_cdr3_nts	trb_v_genes	trb_d_genes	trb_j_genes	trb_c_genes
clonotype1	clonotype1_consensus_2;clonotype1_consensus_1	9	9230769230769232	CAAREGGSNTNKVVF	TGTGCAGCTAGGGAGGGGGGTTCCAATACCAACAAAGTCGTCTTT	TRAV7-4		TRAJ34	TRAC	CASSPGQYNSPLYF	TGTGCCAGCTCTCCGGGACAGTATAATTCGCCCCTCTACTTT	TRBV12-2		TRBJ1-6	TRBC1
clonotype2	clonotype2_consensus_4;clonotype2_consensus_5;clonotype2_consensus_3	8	8205128205128205	CAMELNMGYKLTF;CATDYNQGKLIF	TGTGCTATGGAACTCAACATGGGCTACAAACTTACCTTC;TGTGCTACAGATTATAACCAGGGGAAGCTTATCTTT	TRAV13N-1;TRAV8D-2	;	TRAJ9;TRAJ23	TRAC;TRAC	CTCSGTGGDNERLFF	TGCACCTGCAGTGGGACAGGGGGCGACAACGAAAGATTATTTTTC	TRBV1	TRBD1	TRBJ1-4	TRBC1
clonotype3	clonotype3_consensus_9;clonotype3_consensus_6;clonotype3_consensus_7;clonotype3_consensus_8	5	5128205128205128	CVLESSGSWQLIF	TGTGTTTTGGAATCTTCTGGCAGCTGGCAACTCATCTTT	TRAV9-2		TRAJ22	TRAC	CASGGPGQGNQAPLF;CASGGPGQGNQAPLF;CASSLRGDGQDTQYF	TGTGCCAGCGGTGGCCCGGGACAGGGGAACCAGGCTCCGCTTTTT;TGTGCCAGCGGTGGCCCGGGACAGGGGAACCAGGCTCCGCTTTTT;TGTGCCAGCAGTTTGAGGGGCGACGGCCAAGACACCCAGTACTTT	TRBV13-2;TRBV12-2+TRBV13-2;TRBV15	TRBD1;TRBD1;	TRBJ1-5;TRBJ1-5;TRBJ2-5	TRBC1;TRBC1;TRBC2
clonotype4	clonotype4_consensus_11;clonotype4_consensus_10	4	4.10256e+16	CAAEAGNMGYKLTF	TGTGCTGCTGAGGCAGGTAACATGGGCTACAAACTTACCTTC	TRAV4N-4		TRAJ9	TRAC	CASSTYWGNQDTQYF	TGTGCAAGCAGCACTTACTGGGGGAATCAAGACACCCAGTACTTT	TRBV16		TRBJ2-5	TRBC2
clonotype5	clonotype5_consensus_13;clonotype5_consensus_14;clonotype5_consensus_12	4	4.10256e+16	CAASEEGYNQGKLIF;CALERNSNNRIFF	TGTGCAGCTAGTGAGGAGGGTTATAACCAGGGGAAGCTTATCTTT;TGTGCTTTGGAACGGAATAGCAATAACAGAATCTTCTTT	TRAV7D-4;TRAV13-1	;	TRAJ23;TRAJ31	TRAC;TRAC	CASSPDWGSYEQYF	TGTGCCAGCTCTCCCGACTGGGGCTCCTATGAACAGTACTTC	TRBV12-2		TRBJ2-7	TRBC2
clonotype6	clonotype6_consensus_16;clonotype6_consensus_15	3	3076923076923077	CALSLSGTYQRF	TGTGCTCTGAGCCTCTCTGGGACTTACCAGAGGTTT	TRAV9N-4		TRAJ13	TRAC	CASSHRFAEQFF	TGTGCCAGCAGCCACAGGTTTGCTGAGCAGTTCTTC	TRBV10		TRBJ2-1	TRBC2
clonotype7	clonotype7_consensus_18;clonotype7_consensus_17	3	3076923076923077	CALGDPTNAYKVIF	TGTGCTCTGGGTGATCCCACAAATGCTTACAAAGTCATCTTT	TRAV6D-6		TRAJ30	TRAC	CASSSSGGDTLYF	TGTGCAAGCAGCTCGTCTGGGGGAGATACGCTCTATTTT	TRBV16		TRBJ1-3	TRBC1
clonotype8	clonotype8_consensus_20;clonotype8_consensus_19	2	2.05128e+16	CANYANKMIF	TGTGCAAACTATGCAAACAAGATGATCTTT	TRAV7-5		TRAJ47	TRAC	CASSASGPETLYF	TGTGCCAGCAGTGCCTCAGGGCCAGAAACGCTGTATTTT	TRBV13-1		TRBJ2-3	TRBC2
clonotype9	clonotype9_consensus_22;clonotype9_consensus_21	2	2.05128e+16	CALSSNSGGSNAKLTF	TGTGCTCTGAGTTCTAATTCTGGAGGAAGCAATGCAAAGCTAACCTTC	TRAV6-5		TRAJ42	TRAC	CASSAAGGYEQYF	TGTGCCAGCAGTGCGGCTGGGGGTTATGAACAGTACTTC	TRBV13-1		TRBJ2-7	TRBC2
clonotype10	clonotype10_consensus_24;clonotype10_consensus_23	2	2.05128e+16	CALREATSSGQKLVF	TGTGCTCTGAGGGAAGCAACTTCAAGTGGCCAGAAGCTGGTTTTT	TRAV12N-1		TRAJ16	TRAC	CAWSITGGYAEQFF	TGTGCCTGGAGCATTACTGGGGGCTATGCTGAGCAGTTCTTC	TRBV31		TRBJ2-1	TRBC2
clonotype11	clonotype11_consensus_26;clonotype11_consensus_25	2	2.05128e+16	CALSGRYGSSGNKLIF	TGTGCTCTGAGTGGCCGATATGGGAGCAGTGGCAACAAGCTCATCTTT	TRAV12D-3		TRAJ32	TRAC	CASSGQGWEQYF	TGTGCCAGCAGCGGACAGGGGTGGGAACAGTACTTC	TRBV10		TRBJ2-7	TRBC2
clonotype12	clonotype12_consensus_28;clonotype12_consensus_27	2	2.05128e+16	CATAASSGSWQLIF	TGTGCTACTGCCGCATCTTCTGGCAGCTGGCAACTCATCTTT	TRAV8-1		TRAJ22	TRAC	CASNTRGPGQLYF	TGTGCCAGCAACACGAGGGGACCCGGGCAGCTCTACTTT	TRBV10		TRBJ2-2	TRBC2
clonotype13	clonotype13_consensus_30;clonotype13_consensus_29	2	2.05128e+16	CAVNNMGYKLTF	TGCGCAGTCAACAACATGGGCTACAAACTTACCTTC	TRAV3N-3		TRAJ9	TRAC	CASGDATGGREQYF	TGTGCCAGCGGTGATGCGACTGGGGGGAGAGAACAGTACTTC	TRBV13-2		TRBJ2-7	TRBC2
clonotype14	clonotype14_consensus_32;clonotype14_consensus_31	2	2.05128e+16	CAVSPLTASLGKLQF	TGTGCAGTGAGCCCCTTAACTGCCAGTTTGGGGAAACTGCAGTTT	TRAV7-5		TRAJ24	TRAC	CASSLDWDSAETLYF	TGTGCCAGCAGCCTCGACTGGGATAGTGCAGAAACGCTGTATTTT	TRBV5		TRBJ2-3	TRBC2
clonotype15	clonotype15_consensus_34;clonotype15_consensus_33	2	2.05128e+16	CAMREGNTGNYKYVF	TGTGCTATGAGAGAGGGCAATACAGGAAACTACAAATACGTCTTT	TRAV16N		TRAJ40	TRAC	CASGDWDRGSNTEVFF	TGTGCCAGCGGTGATTGGGACAGGGGGTCAAACACAGAAGTCTTCTTT	TRBV13-2	TRBD1	TRBJ1-1	TRBC1
clonotype16	clonotype16_consensus_36;clonotype16_consensus_35	2	2.05128e+16	CALSADSGTYQRF	TGTGCTCTGAGTGCGGATTCTGGGACTTACCAGAGGTTT	TRAV6-5		TRAJ13	TRAC	CASSFTVNQDTQYF	TGTGCAAGCAGCTTCACAGTTAACCAAGACACCCAGTACTTT	TRBV16		TRBJ2-5	TRBC2
clonotype17	clonotype17_consensus_38;clonotype17_consensus_37	2	2.05128e+16	CALSEGGAGNKLTF	TGCGCTCTGAGTGAGGGGGGTGCAGGGAACAAGCTAACTTTT	TRAV6N-6		TRAJ17	TRAC	CASSQGPGTANYEQYF	TGTGCCAGCAGCCAAGGCCCCGGGACAGCCAATTATGAACAGTACTTC	TRBV5		TRBJ2-7	TRBC2
clonotype18	clonotype18_consensus_40;clonotype18_consensus_39	2	2.05128e+16	CALGDASGGSNYKLTF	TGTGCTCTGGGTGATGCCAGTGGAGGCAGCAATTACAAACTGACATTT	TRAV6D-6		TRAJ53	TRAC	CASSQEGGRAETLYF	TGTGCCAGCAGCCAAGAGGGGGGCCGGGCAGAAACGCTGTATTTT	TRBV2		TRBJ2-3	TRBC2
clonotype19	clonotype19_consensus_42;clonotype19_consensus_41	2	2.05128e+16	CAMVNVGDNSKLIW	TGTGCTATGGTTAATGTTGGTGACAACAGTAAGCTGATTTGG	TRAV13D-1		TRAJ38	TRAC	CASSLGQINSGNTLYF	TGTGCCAGCAGCTTGGGACAGATCAATTCTGGAAATACGCTCTATTTT	TRBV10		TRBJ1-3	TRBC1
clonotype20	clonotype20_consensus_44;clonotype20_consensus_43	2	2.05128e+16	CALAPTGGYKVVF	TGTGCTCTGGCCCCGACTGGAGGCTATAAAGTGGTCTTT	TRAV6N-5		TRAJ12	TRAC	CASSLDGNSGNTLYF	TGTGCAAGCAGCTTAGATGGGAATTCTGGAAATACGCTCTATTTT	TRBV16		TRBJ1-3	TRBC1
clonotype21	clonotype21_consensus_46;clonotype21_consensus_45	2	2.05128e+16	CALSVDSNNRIFF	TGTGCTCTGAGTGTGGACAGCAATAACAGAATCTTCTTT	TRAV12-3		TRAJ31	TRAC	CASSIMGTGLSYNSPLYF	TGTGCCAGCAGTATAATGGGGACAGGGCTTTCCTATAATTCGCCCCTCTACTTT	TRBV19	TRBD1	TRBJ1-6	TRBC1
clonotype22	clonotype22_consensus_48;clonotype22_consensus_47	2	2.05128e+16	CAARDTGANTGKLTF	TGTGCAGCAAGGGACACTGGAGCTAACACTGGAAAGCTCACGTTT	TRAV14-3		TRAJ52	TRAC	CASSLVWGPSQNTLYF	TGTGCCAGCTCTCTCGTCTGGGGGCCTAGTCAAAACACCTTGTACTTT	TRBV12-1		TRBJ2-4	TRBC2
clonotype23	clonotype23_consensus_50;clonotype23_consensus_49	2	2.05128e+16	CALVASSSFSKLVF	TGTGCTTTGGTCGCATCCTCCTCCTTCAGCAAGCTGGTGTTT	TRAV13-1		TRAJ50	TRAC	CASSPGDNTEVFF	TGTGCCAGCTCTCCCGGGGACAACACAGAAGTCTTCTTT	TRBV12-1		TRBJ1-1	TRBC1
clonotype24	clonotype24_consensus_52;clonotype24_consensus_51	2	2.05128e+16	CALGDNTNTGKLTF	TGTGCTCTGGGGGATAACACCAATACAGGCAAATTAACCTTT	TRAV6D-6		TRAJ27	TRAC	CASSPDRETGQLYF	TGTGCCAGCTCCCCCGACAGGGAGACCGGGCAGCTCTACTTT	TRBV12-1		TRBJ2-2	TRBC2
clonotype25	clonotype25_consensus_54;clonotype25_consensus_53	2	2.05128e+16	CAVNNMGYKLTF	TGCGCAGTCAACAACATGGGCTACAAACTTACCTTC	TRAV3N-3		TRAJ9	TRAC	CASGDATGGREQYF	TGTGCCAGCGGTGATGCGACTGGGGGGAGAGAACAGTACTTC	TRBV12-2+TRBV13-2		TRBJ2-7	TRBC2
clonotype26	clonotype26_consensus_56;clonotype26_consensus_55	2	2.05128e+16	CAASDYNQGKLIF	TGTGCAGCTAGTGACTATAACCAGGGGAAGCTTATCTTT	TRAV7-4		TRAJ23	TRAC	CASSLEVWGKDTQYF	TGTGCCAGCTCTCTCGAGGTCTGGGGGAAAGACACCCAGTACTTT	TRBV12-2		TRBJ2-5	TRBC2
clonotype27	clonotype27_consensus_58;clonotype27_consensus_57	2	2.05128e+16	CALSVRNSNNRIFF	TGTGCTCTGAGTGTCCGGAATAGCAATAACAGAATCTTCTTT	TRAV12-3		TRAJ31	TRAC	CASGERGRVGNTLYF	TGTGCCAGCGGTGAGAGGGGGCGCGTTGGAAATACGCTCTATTTT	TRBV12-2+TRBV13-2	TRBD1	TRBJ1-3	TRBC1
clonotype28	clonotype28_consensus_61;clonotype28_consensus_59;clonotype28_consensus_60	1	1.02564e+16	CALTSGSWQLIF	TGTGCTCTGACATCTGGCAGCTGGCAACTCATCTTT	TRAV6-5		TRAJ22	TRAC	CASSLDLYEQYF;CASSQNTLYF	TGTGCAAGCAGCTTAGACTTGTATGAACAGTACTTC;TGTGCCAGCAGTCAAAACACCTTGTACTTT	TRBV16;TRBV13-1	;	TRBJ2-7;TRBJ2-4	TRBC2;TRBC2
clonotype29	clonotype29_consensus_63;clonotype29_consensus_62	1	1.02564e+16	CALSAIASSGSWQLIF	TGTGCTTTGAGTGCCATCGCATCTTCTGGCAGCTGGCAACTCATCTTT	TRAV12N-2		TRAJ22	TRAC	CAWSLGEQYF	TGTGCCTGGAGTCTGGGTGAACAGTACTTC	TRBV31		TRBJ2-7	TRBC2
clonotype30	clonotype30_consensus_66;clonotype30_consensus_64;clonotype30_consensus_65	1	1.02564e+16	CAMREGLGSWQLIF	TGTGCTATGAGAGAGGGCCTTGGCAGCTGGCAACTCATCTTT	TRAV16N		TRAJ22	TRAC	CASSRGQGTANYAEQFF;CGRRDPEQFF	TGTGCCAGCTCTCGGGGACAGGGGACGGCGAACTATGCTGAGCAGTTCTTC;TGTGGTAGGAGGGATCCTGAGCAGTTCTTC	TRBV12-2;TRBV20	TRBD1;	TRBJ2-1;TRBJ2-1	TRBC2;TRBC2
clonotype31	clonotype31_consensus_67	1	1.02564e+16							CASSDQIQYF	TGTGCCAGCAGTGATCAGATACAGTACTTC	TRBV13-3		TRBJ2-7	TRBC2
clonotype32	clonotype32_consensus_68	1	1.02564e+16							CASSAPTEVFF	TGTGCCAGCAGTGCCCCTACAGAAGTCTTCTTT	TRBV13-1		TRBJ1-1	TRBC1
clonotype33	clonotype33_consensus_70;clonotype33_consensus_69	1	1.02564e+16	CAVASSGSWQLIF	TGTGCTGTCGCATCTTCTGGCAGCTGGCAACTCATCTTT	TRAV4N-4		TRAJ22	TRAC	CASSDNQAPLF	TGTGCCAGCAGTGACAACCAGGCTCCGCTTTTT	TRBV13-1		TRBJ1-5	TRBC1
clonotype34	clonotype34_consensus_72;clonotype34_consensus_71	1	1.02564e+16	CAASQYANKMIF	TGTGCAGCAAGCCAATATGCAAACAAGATGATCTTT	TRAV10		TRAJ47	TRAC	CGATRGAEQFF	TGTGGTGCAACCAGGGGTGCTGAGCAGTTCTTC	TRBV20		TRBJ2-1	TRBC2
clonotype35	clonotype35_consensus_74;clonotype35_consensus_73	1	1.02564e+16	CALSSNTNTGKLTF	TGTGCTCTGAGTTCTAACACCAATACAGGCAAATTAACCTTT	TRAV6-5		TRAJ27	TRAC	CGGGNYAEQFF	TGTGGTGGAGGAAACTATGCTGAGCAGTTCTTC	TRBV20		TRBJ2-1	TRBC2
clonotype36	clonotype36_consensus_76;clonotype36_consensus_75	1	1.02564e+16	CAVSANNNNAPRF	TGCGCAGTCAGTGCAAATAACAACAATGCCCCACGATTT	TRAV3-4		TRAJ43	TRAC	CAWSLRAEQFF	TGTGCCTGGAGTCTCAGAGCTGAGCAGTTCTTC	TRBV31		TRBJ2-1	TRBC2
clonotype37	clonotype37_consensus_79;clonotype37_consensus_77;clonotype37_consensus_78	1	1.02564e+16	CALSSYGSSGNKLIF	TGTGCTCTGAGTTCCTATGGGAGCAGTGGCAACAAGCTCATCTTT	TRAV9N-4		TRAJ32	TRAC	CASSLSQGAGEQYF;CAWDWGNEQYF	TGTGCTAGCAGTTTATCGCAGGGGGCAGGAGAACAGTACTTC;TGTGCCTGGGACTGGGGGAATGAACAGTACTTC	TRBV29;TRBV31	;	TRBJ2-7;TRBJ2-7	TRBC2;TRBC2
clonotype38	clonotype38_consensus_81;clonotype38_consensus_80	1	1.02564e+16	CAALASSSFSKLVF	TGTGCAGCCCTAGCATCCTCCTCCTTCAGCAAGCTGGTGTTT	TRAV10		TRAJ50	TRAC	CASRGGGEQYF	TGTGCCAGCAGGGGGGGAGGCGAACAGTACTTC	TRBV13-1		TRBJ2-7	TRBC2
clonotype39	clonotype39_consensus_84;clonotype39_consensus_82;clonotype39_consensus_83	1	1.02564e+16	CALSPDTNAYKVIF	TGTGCTTTGAGTCCTGACACAAATGCTTACAAAGTCATCTTT	TRAV12-2		TRAJ30	TRAC	CARTISAETLYF;CGARQGAEQFF	TGTGCCAGGACAATTAGTGCAGAAACGCTGTATTTT;TGTGGTGCTAGACAGGGAGCTGAGCAGTTCTTC	TRBV19;TRBV20	;TRBD1	TRBJ2-3;TRBJ2-1	TRBC2;TRBC2
clonotype40	clonotype40_consensus_87;clonotype40_consensus_85;clonotype40_consensus_86	1	1.02564e+16	CAASEAGTGSNRLTF	TGTGCTGCAAGTGAGGCAGGCACTGGGAGTAACAGGCTCACTTTT	TRAV5N-4		TRAJ28	TRAC	CASSERTSQNTLYF;CGASDQDTQYF	TGTGCCAGCAGTGAAAGGACTAGTCAAAACACCTTGTACTTT;TGTGGTGCCTCGGACCAAGACACCCAGTACTTT	TRBV13-1;TRBV20	;	TRBJ2-4;TRBJ2-5	TRBC2;TRBC2
clonotype41	clonotype41_consensus_89;clonotype41_consensus_88	1	1.02564e+16	CAVDGAGTGSNRLTF	TGCGCAGTCGACGGGGCAGGCACTGGGAGTAACAGGCTCACTTTT	TRAV3-3		TRAJ28	TRAC	CGARDQDTQYF	TGTGGTGCTAGGGACCAAGACACCCAGTACTTT	TRBV20		TRBJ2-5	TRBC2
clonotype42	clonotype42_consensus_91;clonotype42_consensus_90	1	1.02564e+16	CALSEIDNAGAKLTF	TGTGCTTTGAGTGAGATTGATAATGCAGGTGCCAAGCTCACATTC	TRAV12-2		TRAJ39	TRAC	CGAGTDSDYTF	TGTGGTGCTGGGACAGACTCCGACTACACCTTC	TRBV20		TRBJ1-2	TRBC1
clonotype43	clonotype43_consensus_93;clonotype43_consensus_92	1	1.02564e+16	CAMRSNSAGNKLTF	TGTGCTATGAGGTCTAACAGTGCAGGGAACAAGCTAACTTTT	TRAV16N		TRAJ17	TRAC	CAWRQNYEQYF	TGTGCCTGGAGACAAAACTATGAACAGTACTTC	TRBV31		TRBJ2-7	TRBC2
clonotype44	clonotype44_consensus_94	1	1.02564e+16	CAIDPNTNKVVF	TGTGCTATAGACCCCAATACCAACAAAGTCGTCTTT	TRAV13-2		TRAJ34	TRAC
clonotype45	clonotype45_consensus_95	1	1.02564e+16							CAWSPDSYEQYF	TGTGCCTGGAGTCCCGACAGCTATGAACAGTACTTC	TRBV31		TRBJ2-7	TRBC2
clonotype46	clonotype46_consensus_96	1	1.02564e+16							CAWSAREREVFF	TGTGCCTGGAGTGCCAGGGAGAGAGAAGTCTTCTTT	TRBV31		TRBJ1-1	TRBC1
clonotype47	clonotype47_consensus_97	1	1.02564e+16	CILMQQGTGSKLSF	TGTATCCTGATGCAGCAAGGCACTGGGTCTAAGCTGTCATTT	TRAV21-DV12		TRAJ58	TRAC
clonotype48	clonotype48_consensus_98	1	1.02564e+16							CASRDSTEVFF	TGTGCCAGCAGAGACAGCACAGAAGTCTTCTTT	TRBV13-3		TRBJ1-1	TRBC1
clonotype49	clonotype49_consensus_99	1	1.02564e+16							CASSERGQQYF	TGTGCCAGCAGTGAGCGGGGACAACAGTACTTC	TRBV13-3		TRBJ2-7	TRBC2
clonotype50	clonotype50_consensus_100	1	1.02564e+16							CASGDNYEQYF	TGTGCCAGCGGTGACAACTATGAACAGTACTTC	TRBV13-2		TRBJ2-7	TRBC2
clonotype51	clonotype51_consensus_101	1	1.02564e+16							CASSQDLSFL	TGTGCCAGCAGCCAAGATCTCAGTTTCCTC	TRBV2		TRBJ2-7	TRBC2
clonotype52	clonotype52_consensus_103;clonotype52_consensus_102	1	1.02564e+16	CAIDEDAGNKLTF	TGTGCTATAGATGAGGATGCAGGGAACAAGCTAACTTTT	TRAV13N-2		TRAJ17	TRAC	CASSDKGEVFF	TGTGCCAGCAGTGATAAGGGAGAAGTCTTCTTT	TRBV13-3		TRBJ1-1	TRBC1
clonotype53	clonotype53_consensus_105;clonotype53_consensus_104	1	1.02564e+16	CAASTQGKLIF	TGTGCAGCAAGCACCCAGGGGAAGCTTATCTTT	TRAV7D-2		TRAJ23	TRAC	CASSDWNYEQYF	TGTGCCAGCAGTGACTGGAACTATGAACAGTACTTC	TRBV13-1		TRBJ2-7	TRBC2
clonotype54	clonotype54_consensus_107;clonotype54_consensus_106	1	1.02564e+16	CAIEQGGSAKLIF	TGTGCTATAGAACAAGGAGGGTCTGCGAAGCTCATCTTT	TRAV13-2		TRAJ57	TRAC	CASSDPGNTLYF	TGTGCCAGCAGTGATCCTGGAAATACGCTCTATTTT	TRBV13-1		TRBJ1-3	TRBC1
clonotype55	clonotype55_consensus_109;clonotype55_consensus_108	1	1.02564e+16	CAADPSNTNKVVF	TGTGCTGCTGACCCTTCCAATACCAACAAAGTCGTCTTT	TRAV4-3		TRAJ34	TRAC	CGARLGGAEQFF	TGTGGTGCTAGATTGGGCGGTGCTGAGCAGTTCTTC	TRBV20		TRBJ2-1	TRBC2
clonotype56	clonotype56_consensus_111;clonotype56_consensus_110	1	1.02564e+16	CATSSGSWQLIF	TGTGCTACCTCTTCTGGCAGCTGGCAACTCATCTTT	TRAV8N-2		TRAJ22	TRAC	CASRVNSDYTF	TGTGCCAGCAGAGTAAACTCCGACTACACCTTC	TRBV13-3		TRBJ1-2	TRBC1
clonotype57	clonotype57_consensus_113;clonotype57_consensus_112	1	1.02564e+16	CAGYQGGRALIF	TGTGCAGGGTACCAGGGAGGCAGAGCTCTGATATTT	TRAV7N-6		TRAJ15	TRAC	CASRGTGYEQYF	TGTGCCAGCAGGGGGACTGGCTATGAACAGTACTTC	TRBV13-1		TRBJ2-7	TRBC2
clonotype58	clonotype58_consensus_115;clonotype58_consensus_114	1	1.02564e+16	CALNTGGLSGKLTF	TGTGCCCTGAATACTGGAGGACTAAGTGGTAAATTAACATTC	TRAV13N-2		TRAJ2	TRAC	CASSDDRGEVFF	TGTGCCAGCAGTGATGACAGGGGAGAAGTCTTCTTT	TRBV13-1		TRBJ1-1	TRBC1
clonotype59	clonotype59_consensus_117;clonotype59_consensus_116	1	1.02564e+16	CALSDSGGNYKPTF	TGTGCTTTGAGTGACTCAGGAGGAAACTACAAACCTACGTTT	TRAV12N-2		TRAJ6	TRAC	CASSGGYTEVFF	TGTGCCAGCAGTGGGGGTTACACAGAAGTCTTCTTT	TRBV13-1		TRBJ1-1	TRBC1
clonotype60	clonotype60_consensus_119;clonotype60_consensus_118	1	1.02564e+16	CAARVNTGNYKYVF	TGTGCAGCTAGGGTTAATACAGGAAACTACAAATACGTCTTT	TRAV7-4		TRAJ40	TRAC	CGASWGDQAPLF	TGTGGTGCTAGCTGGGGGGACCAGGCTCCGCTTTTT	TRBV20		TRBJ1-5	TRBC1
clonotype61	clonotype61_consensus_121;clonotype61_consensus_120	1	1.02564e+16	CVLSTNSGTYQRF	TGTGTTTTGAGCACAAATTCTGGGACTTACCAGAGGTTT	TRAV9-2		TRAJ13	TRAC	CGARGQYAEQFF	TGTGGTGCTAGGGGACAGTATGCTGAGCAGTTCTTC	TRBV20	TRBD1	TRBJ2-1	TRBC2
clonotype62	clonotype62_consensus_123;clonotype62_consensus_122	1	1.02564e+16	CAPSNYNVLYF	TGTGCCCCCTCTAATTACAACGTGCTTTACTTC	TRAV12D-3		TRAJ21	TRAC	CGASNTNSDYTF	TGTGGTGCTAGTAATACAAACTCCGACTACACCTTC	TRBV20		TRBJ1-2	TRBC1
clonotype63	clonotype63_consensus_125;clonotype63_consensus_124	1	1.02564e+16	CAARPITGNTGKLIF	TGTGCAGCTAGACCCATAACAGGCAATACCGGAAAACTCATCTTT	TRAV7-4		TRAJ37	TRAC	CAWSQQGTEVFF	TGTGCCTGGAGTCAACAGGGGACAGAAGTCTTCTTT	TRBV31		TRBJ1-1	TRBC1
clonotype64	clonotype64_consensus_127;clonotype64_consensus_126	1	1.02564e+16	CAASRTGYQNFYF	TGTGCAGCAAGCAGAACGGGTTACCAGAACTTCTATTTT	TRAV10		TRAJ49	TRAC	CGAREANTEVFF	TGTGGTGCTAGAGAAGCAAACACAGAAGTCTTCTTT	TRBV20		TRBJ1-1	TRBC1
clonotype65	clonotype65_consensus_129;clonotype65_consensus_128	1	1.02564e+16	CAASPNSGGSNAKLTF	TGTGCAGCTAGCCCTAATTCTGGAGGAAGCAATGCAAAGCTAACCTTC	TRAV7-4		TRAJ42	TRAC	CAWSLAGQAPLF	TGTGCCTGGAGTCTAGCGGGCCAGGCTCCGCTTTTT	TRBV31		TRBJ1-5	TRBC1
clonotype66	clonotype66_consensus_131;clonotype66_consensus_130	1	1.02564e+16	CAVGGTQGADRLTF	TGCGCAGTCGGGGGGACACAAGGTGCAGATAGACTCACCTTT	TRAV3-3		TRAJ45	TRAC	CASRRAETLYF	TGTGCCAGCAGAAGAGCAGAAACGCTGTATTTT	TRBV13-3		TRBJ2-3	TRBC2
clonotype67	clonotype67_consensus_133;clonotype67_consensus_132	1	1.02564e+16	CALGWSNNRIFF	TGTGCTCTGGGTTGGAGCAATAACAGAATCTTCTTT	TRAV6N-7		TRAJ31	TRAC	CGASGQSETLYF	TGTGGTGCGAGTGGACAGTCAGAAACGCTGTATTTT	TRBV20		TRBJ2-3	TRBC2
clonotype68	clonotype68_consensus_135;clonotype68_consensus_134	1	1.02564e+16	CAASANYGNEKITF	TGTGCTGCAAGTGCAAACTATGGAAATGAGAAAATAACTTTT	TRAV5-4		TRAJ48	TRAC	CGAREWNTEVFF	TGTGGTGCTAGGGAATGGAACACAGAAGTCTTCTTT	TRBV20		TRBJ1-1	TRBC1
clonotype69	clonotype69_consensus_137;clonotype69_consensus_136	1	1.02564e+16	CALAPSGYNKLTF	TGTGCTCTGGCTCCCTCGGGATACAACAAACTCACTTTT	TRAV6N-7		TRAJ11	TRAC	CASTTETLYF	TGTGCTAGCACGACAGAAACGCTGTATTTT	TRBV29		TRBJ2-3	TRBC2
clonotype70	clonotype70_consensus_139;clonotype70_consensus_138	1	1.02564e+16	CALATNSGTYQRF	TGTGCTCTGGCCACAAATTCTGGGACTTACCAGAGGTTT	TRAV6N-7		TRAJ13	TRAC	CAAGEDTEVFF	TGTGCGGCAGGGGAGGACACAGAAGTCTTCTTT	TRBV13-2		TRBJ1-1	TRBC1
clonotype71	clonotype71_consensus_141;clonotype71_consensus_140	1	1.02564e+16	CALEGEPAGGNNKLTF	TGTGCACTGGAGGGGGAGCCGGCCGGAGGCAATAATAAGCTGACTTTT	TRAV17		TRAJ56	TRAC	CASSGTYTEVFF	TGTGCCAGCAGTGGGACATACACAGAAGTCTTCTTT	TRBV13-1		TRBJ1-1	TRBC1
clonotype72	clonotype72_consensus_143;clonotype72_consensus_142	1	1.02564e+16	CAASDSNNRIFF	TGTGCAGCAAGTGATAGCAATAACAGAATCTTCTTT	TRAV14-3		TRAJ31	TRAC	CGARDPSYEQYF	TGTGGTGCTAGGGATCCCAGCTATGAACAGTACTTC	TRBV20		TRBJ2-7	TRBC2
clonotype73	clonotype73_consensus_145;clonotype73_consensus_144	1	1.02564e+16	CAASVAGNTGKLIF	TGTGCAGCAAGTGTGGCAGGCAATACCGGAAAACTCATCTTT	TRAV14-3		TRAJ37	TRAC	CAWSGDSYEQYF	TGTGCCTGGAGTGGGGACTCCTATGAACAGTACTTC	TRBV31		TRBJ2-7	TRBC2
clonotype74	clonotype74_consensus_146	1	1.02564e+16							CASSQDTGEVFF	TGTGCCAGCAGCCAAGACACGGGAGAAGTCTTCTTT	TRBV5		TRBJ1-1	TRBC1
clonotype75	clonotype75_consensus_147	1	1.02564e+16							CAWSRGPNTEVFF	TGTGCCTGGAGCAGGGGGCCGAACACAGAAGTCTTCTTT	TRBV31	TRBD1	TRBJ1-1	TRBC1
clonotype76	clonotype76_consensus_148	1	1.02564e+16							CAWSQTGGDTQYF	TGTGCCTGGAGCCAGACTGGGGGGGACACCCAGTACTTT	TRBV31	TRBD2	TRBJ2-5	TRBC2
clonotype77	clonotype77_consensus_149	1	1.02564e+16							CAWRHRGRDTQYF	TGTGCCTGGAGGCACAGGGGGCGGGACACCCAGTACTTT	TRBV31	TRBD1	TRBJ2-5	TRBC2
clonotype78	clonotype78_consensus_150	1	1.02564e+16							CAWSLEGAGEQYF	TGTGCCTGGAGTCTAGAGGGGGCCGGGGAACAGTACTTC	TRBV31		TRBJ2-7	TRBC2
clonotype79	clonotype79_consensus_151	1	1.02564e+16							CAWSLRDQDTQYF	TGTGCCTGGAGTCTGAGGGACCAAGACACCCAGTACTTT	TRBV31		TRBJ2-5	TRBC2
clonotype80	clonotype80_consensus_152	1	1.02564e+16							CAWDRGGGNTLYF	TGTGCCTGGGACAGGGGAGGTGGAAATACGCTCTATTTT	TRBV31		TRBJ1-3	TRBC1
clonotype81	clonotype81_consensus_153	1	1.02564e+16	CILRANQGGSAKLIF	TGTATCCTGAGAGCAAATCAAGGAGGGTCTGCGAAGCTCATCTTT	TRAV21-DV12		TRAJ57	TRAC
clonotype82	clonotype82_consensus_154	1	1.02564e+16							CASSSGGGTQYF	TGTGCCAGCAGTTCAGGGGGCGGCACCCAGTACTTT	TRBV13-3	TRBD1	TRBJ2-5	TRBC2
clonotype83	clonotype83_consensus_155	1	1.02564e+16							CGAREQGRTEVFF	TGTGGTGCTAGGGAACAGGGGAGAACAGAAGTCTTCTTT	TRBV20	TRBD1	TRBJ1-1	TRBC1
clonotype84	clonotype84_consensus_156	1	1.02564e+16							CGAREGGAREQYF	TGTGGTGCTAGGGAAGGGGGGGCGCGTGAACAGTACTTC	TRBV20		TRBJ2-7	TRBC2
clonotype85	clonotype85_consensus_158;clonotype85_consensus_159;clonotype85_consensus_157	1	1.02564e+16	CALSRPTGNTGKLIF;CASNTGNYKYVF	TGTGCTCTGAGTAGGCCGACAGGCAATACCGGAAAACTCATCTTT;TGTGCTAGTAATACAGGAAACTACAAATACGTCTTT	TRAV12-3;TRAV8-1	;	TRAJ37;TRAJ40	TRAC;TRAC	CASSQVQYEQYF	TGTGCCAGCAGCCAAGTACAGTATGAACAGTACTTC	TRBV5		TRBJ2-7	TRBC2
clonotype86	clonotype86_consensus_162;clonotype86_consensus_163;clonotype86_consensus_160;clonotype86_consensus_161	1	1.02564e+16	CAVEGNNNAPRF;CAVSARVVGQLTF	TGTGCTGTTGAGGGGAACAACAATGCCCCACGATTT;TGCGCAGTCAGTGCAAGGGTTGTGGGGCAGCTCACTTTC	TRAV4-2;TRAV3-1	;	TRAJ43;TRAJ5	TRAC;TRAC	CASSDGGQDTQYF;CASSFGGLDSDYTF	TGTGCCAGCAGTGATGGTGGCCAAGACACCCAGTACTTT;TGTGCCAGCAGTTTCGGGGGGCTGGACTCCGACTACACCTTC	TRBV13-1;TRBV14	;	TRBJ2-5;TRBJ1-2	TRBC2;TRBC1
clonotype87	clonotype87_consensus_165;clonotype87_consensus_166;clonotype87_consensus_164	1	1.02564e+16	CALGGYGSSGNKLIF;CILRVTRGGSAKLIF	TGTGCTCTGGGAGGTTATGGGAGCAGTGGCAACAAGCTCATCTTT;TGTATCCTGAGAGTAACACGAGGAGGGTCTGCGAAGCTCATCTTT	TRAV6N-5;TRAV21-DV12	;	TRAJ32;TRAJ57	TRAC;TRAC	CASSPTTGQLYF	TGTGCCAGCAGCCCCACCACCGGGCAGCTCTACTTT	TRBV5		TRBJ2-2	TRBC2
clonotype88	clonotype88_consensus_168;clonotype88_consensus_167	1	1.02564e+16	CAAESNSGTYQRF	TGTGCTGCTGAGTCCAATTCTGGGACTTACCAGAGGTTT	TRAV4N-4		TRAJ13	TRAC	CASSQDTQYF	TGTGCCAGCAGTCAAGACACCCAGTACTTT	TRBV15		TRBJ2-5	TRBC2
clonotype89	clonotype89_consensus_170;clonotype89_consensus_169	1	1.02564e+16	CAAGRNSNNRIFF	TGTGCTGCTGGGCGGAATAGCAATAACAGAATCTTCTTT	TRAV4-3		TRAJ31	TRAC	CGARGTNTGQLYF	TGTGGTGCTAGGGGCACCAACACCGGGCAGCTCTACTTT	TRBV20		TRBJ2-2	TRBC2
clonotype90	clonotype90_consensus_172;clonotype90_consensus_171	1	1.02564e+16	CAGYNVGDNSKLIW	TGTGCTGGGTATAATGTTGGTGACAACAGTAAGCTGATTTGG	TRAV4-4-DV10		TRAJ38	TRAC	CAWSLDNNQAPLF	TGTGCCTGGAGTCTTGATAACAACCAGGCTCCGCTTTTT	TRBV31		TRBJ1-5	TRBC1
clonotype91	clonotype91_consensus_174;clonotype91_consensus_173	1	1.02564e+16	CAVSYSNNRLTL	TGTGCAGTGAGTTACAGCAACAACAGACTTACTTTG	TRAV7N-5		TRAJ7	TRAC	CASSDAGRDTQYF	TGTGCCAGCAGTGATGCCGGGAGAGACACCCAGTACTTT	TRBV13-1		TRBJ2-5	TRBC2
clonotype92	clonotype92_consensus_176;clonotype92_consensus_175	1	1.02564e+16	CALEASSGSWQLIF	TGTGCTTTGGAAGCATCTTCTGGCAGCTGGCAACTCATCTTT	TRAV13-1		TRAJ22	TRAC	CASSQEAEVFF	TGTGCCAGCAGCCAAGAGGCAGAAGTCTTCTTT	TRBV2		TRBJ1-1	TRBC1
clonotype93	clonotype93_consensus_178;clonotype93_consensus_179;clonotype93_consensus_177	1	1.02564e+16	CALGEETTGNTGKLIF;CAVRARTNKVVF	TGTGCTCTGGGTGAGGAGACGACAGGCAATACCGGAAAACTCATCTTT;TGTGCTGTGAGGGCGAGGACCAACAAAGTCGTCTTT	TRAV6N-7;TRAV9-4	;	TRAJ37;TRAJ34	TRAC;TRAC	CASSSNSDYTF	TGTGCTAGCAGTTCAAACTCCGACTACACCTTC	TRBV29		TRBJ1-2	TRBC1
clonotype94	clonotype94_consensus_181;clonotype94_consensus_180	1	1.02564e+16	CAMLSGSFNKLTF	TGTGCTATGTTATCTGGTAGCTTCAATAAGTTGACCTTT	TRAV8N-2		TRAJ4	TRAC	CAWTGEGGNTLYF	TGTGCCTGGACAGGGGAGGGTGGAAATACGCTCTATTTT	TRBV31		TRBJ1-3	TRBC1
clonotype95	clonotype95_consensus_183;clonotype95_consensus_182	1	1.02564e+16	CAAGGGDYNQGKLIF	TGTGCTGCTGGGGGGGGGGATTATAACCAGGGGAAGCTTATCTTT	TRAV4N-4		TRAJ23	TRAC	CAWTPTGGVEQYF	TGTGCCTGGACTCCGACTGGGGGGGTTGAACAGTACTTC	TRBV31	TRBD2	TRBJ2-7	TRBC2
clonotype96	clonotype96_consensus_185;clonotype96_consensus_184	1	1.02564e+16	CATDDTGNYKYVF	TGTGCTACTGATGATACAGGAAACTACAAATACGTCTTT	TRAV8N-2		TRAJ40	TRAC	CASSESVNTEVFF	TGTGCCAGCAGTGAGTCAGTCAACACAGAAGTCTTCTTT	TRBV13-1		TRBJ1-1	TRBC1
clonotype97	clonotype97_consensus_188;clonotype97_consensus_189;clonotype97_consensus_186;clonotype97_consensus_187	1	1.02564e+16	CALSEVTNAYKVIF;CAPGGGSFNKLTF	TGTGCTCTGAGTGAAGTCACAAATGCTTACAAAGTCATCTTT;TGTGCCCCCGGGGGTGGTAGCTTCAATAAGTTGACCTTT	TRAV6-5;TRAV12D-3	;	TRAJ30;TRAJ4	TRAC;	CADDRVGAETLYF;CASSQGDTQYF	TGTGCCGACGACAGGGTGGGCGCAGAAACGCTGTATTTT;TGTGCCAGCAGCCAGGGGGACACCCAGTACTTT	TRBV31;TRBV3	;	TRBJ2-3;TRBJ2-5	TRBC2;TRBC2
clonotype98	clonotype98_consensus_191;clonotype98_consensus_192;clonotype98_consensus_190	1	1.02564e+16	CAALTTASLGKLQF;CAVSMSTGYQNFYF	TGTGCAGCCCTAACAACTGCCAGTTTGGGGAAACTGCAGTTT;TGTGCAGTGAGCATGAGCACGGGTTACCAGAACTTCTATTTT	TRAV7-4;TRAV7-6	;	TRAJ24;TRAJ49	TRAC;TRAC	CAWSPRDWGEEYF	TGTGCCTGGAGTCCCCGGGACTGGGGGGAGGAGTACTTC	TRBV31		TRBJ2-7	TRBC2
clonotype99	clonotype99_consensus_194;clonotype99_consensus_195;clonotype99_consensus_193	1	1.02564e+16	CAVRVLPGTGSNRLTF;CAVSDDSGYNKLTF	TGTGCTGTGAGGGTTCTACCAGGCACTGGGAGTAACAGGCTCACTTTT;TGCGCAGTCAGTGATGACTCGGGATACAACAAACTCACTTTT	TRAV1;TRAV3N-3	;	TRAJ28;TRAJ11	TRAC;TRAC	CASRGGAETLYF	TGTGCCAGCCGGGGAGGGGCAGAAACGCTGTATTTT	TRBV13-3		TRBJ2-3	TRBC2
clonotype100	clonotype100_consensus_197;clonotype100_consensus_196	1	1.02564e+16	CALSGSGSFNKLTF	TGTGCTTTGAGTGGATCTGGTAGCTTCAATAAGTTGACCTTT	TRAV12N-2		TRAJ4	TRAC	CASSDSGQNTLYF	TGTGCCAGCAGTGACAGTGGTCAAAACACCTTGTACTTT	TRBV13-1	TRBD1	TRBJ2-4	TRBC2
clonotype101	clonotype101_consensus_199;clonotype101_consensus_198	1	1.02564e+16	CAVSDYNQGKLIF	TGTGCTGTGAGCGATTATAACCAGGGGAAGCTTATCTTT	TRAV9-4		TRAJ23	TRAC	CASSDATNTEVFF	TGTGCCAGCAGTGATGCAACAAACACAGAAGTCTTCTTT	TRBV13-1		TRBJ1-1	TRBC1
clonotype102	clonotype102_consensus_201;clonotype102_consensus_200	1	1.02564e+16	CAVRRGSNNRIFF	TGCGCAGTCAGAAGGGGGAGCAATAACAGAATCTTCTTT	TRAV3-3		TRAJ31	TRAC	CASSQPDTEVFF	TGTGCCAGCAGCCAACCGGACACAGAAGTCTTCTTT	TRBV5		TRBJ1-1	TRBC1
clonotype103	clonotype103_consensus_203;clonotype103_consensus_202	1	1.02564e+16	CALGNQGGSAKLIF	TGTGCACTGGGGAATCAAGGAGGGTCTGCGAAGCTCATCTTT	TRAV17		TRAJ57	TRAC	CAWRPGRNTEVFF	TGTGCCTGGAGACCAGGGCGAAACACAGAAGTCTTCTTT	TRBV31		TRBJ1-1	TRBC1
clonotype104	clonotype104_consensus_205;clonotype104_consensus_204	1	1.02564e+16	CAASGNNNNAPRF	TGTGCTGCAAGTGGCAATAACAACAATGCCCCACGATTT	TRAV5-4		TRAJ43	TRAC	CAWSQGRNTEVFF	TGTGCCTGGAGTCAGGGGAGGAACACAGAAGTCTTCTTT	TRBV31		TRBJ1-1	TRBC1
clonotype105	clonotype105_consensus_207;clonotype105_consensus_206	1	1.02564e+16	CAVSEGSNNRIFF	TGCGCAGTCAGTGAGGGTAGCAATAACAGAATCTTCTTT	TRAV3-3		TRAJ31	TRAC	CAWSLRRDSDYTF	TGTGCCTGGAGTCTCCGCAGGGATTCCGACTACACCTTC	TRBV31		TRBJ1-2	TRBC1
clonotype106	clonotype106_consensus_209;clonotype106_consensus_208	1	1.02564e+16	CAVSEAMGYKLTF	TGCGCAGTCAGTGAGGCCATGGGCTACAAACTTACCTTC	TRAV3N-3		TRAJ9	TRAC	CASIQGKVFF	TGTGCAAGCATACAGGGAAAAGTCTTCTTT	TRBV16		TRBJ1-1	TRBC1
clonotype107	clonotype107_consensus_211;clonotype107_consensus_210	1	1.02564e+16	CALNSAGNKLTF	TGTGCTCTTAACAGTGCAGGGAACAAGCTAACTTTT	TRAV12D-3		TRAJ17	TRAC	CASRGTTYEQYF	TGTGCCAGCAGGGGGACAACCTATGAACAGTACTTC	TRBV13-3		TRBJ2-7	TRBC2
clonotype108	clonotype108_consensus_213;clonotype108_consensus_212	1	1.02564e+16	CALRGSNNRIFF	TGTGCTCTGAGGGGCAGCAATAACAGAATCTTCTTT	TRAV12D-3		TRAJ31	TRAC	CASSRSSYEQYF	TGTGCCAGCAGTAGGAGCTCCTATGAACAGTACTTC	TRBV13-3		TRBJ2-7	TRBC2
clonotype109	clonotype109_consensus_215;clonotype109_consensus_214	1	1.02564e+16	CALTGNTGKLIF	TGTGCCCTAACAGGCAATACCGGAAAACTCATCTTT	TRAV12D-3		TRAJ37	TRAC	CASSPGTFDYTF	TGTGCCAGCAGTCCTGGGACATTCGACTACACCTTC	TRBV13-3		TRBJ1-2	TRBC1
clonotype110	clonotype110_consensus_217;clonotype110_consensus_216	1	1.02564e+16	CALRSNYNVLYF	TGTGCTCTGAGGTCTAATTACAACGTGCTTTACTTC	TRAV12D-3		TRAJ21	TRAC	CASRGGQGAEQYF	TGTGCCAGCAGGGGAGGACAGGGGGCTGAACAGTACTTC	TRBV13-1	TRBD1	TRBJ2-7	TRBC2
clonotype111	clonotype111_consensus_219;clonotype111_consensus_218	1	1.02564e+16	CAVRHTEGADRLTF	TGTGCTGTGAGACATACAGAAGGTGCAGATAGACTCACCTTT	TRAV9-4		TRAJ45	TRAC	CASSDLWGDEQYF	TGTGCCAGCAGTGATCTCTGGGGGGATGAACAGTACTTC	TRBV13-1		TRBJ2-7	TRBC2
clonotype112	clonotype112_consensus_221;clonotype112_consensus_222;clonotype112_consensus_220	1	1.02564e+16	CAVDASSGSWQLIF;CAVTNSAGNKLTF	TGCGCAGTCGATGCATCTTCTGGCAGCTGGCAACTCATCTTT;TGCGCAGTCACAAACAGTGCAGGGAACAAGCTAACTTTT	TRAV3-1;TRAV3N-3	;	TRAJ22;TRAJ17	TRAC;TRAC	CASSKNTEVFF	TGTGCCAGCAGCAAAAACACAGAAGTCTTCTTT	TRBV10		TRBJ1-1
clonotype113	clonotype113_consensus_224;clonotype113_consensus_223	1	1.02564e+16	CAVGDYSNNRLTL	TGCGCAGTCGGGGACTACAGCAACAACAGACTTACTTTG	TRAV3N-3		TRAJ7	TRAC	CASSLDRPLFF	TGTGCCAGCAGCTTAGACAGACCCCTATTTTTC	TRBV10		TRBJ1-4	TRBC1
clonotype114	clonotype114_consensus_226;clonotype114_consensus_225	1	1.02564e+16	CVLGGMTNSAGNKLTF	TGTGTTCTGGGTGGCATGACTAACAGTGCAGGGAACAAGCTAACTTTT	TRAV6D-5		TRAJ17	TRAC	CAWSQLGAETLYF	TGTGCCTGGAGTCAACTGGGGGCAGAAACGCTGTATTTT	TRBV31		TRBJ2-3	TRBC2
clonotype115	clonotype115_consensus_228;clonotype115_consensus_227	1	1.02564e+16	CAARATGGNNKLTF	TGTGCTGCAAGGGCTACTGGAGGCAATAATAAGCTGACTTTT	TRAV5-4		TRAJ56	TRAC	CAWSLWDSYEQYF	TGTGCCTGGAGTCTCTGGGACTCCTATGAACAGTACTTC	TRBV31		TRBJ2-7	TRBC2
clonotype116	clonotype116_consensus_230;clonotype116_consensus_229	1	1.02564e+16	CAVSMGGTGNTGKLIF	TGTGCAGTGAGCATGGGAGGGACAGGCAATACCGGAAAACTCATCTTT	TRAV7-5		TRAJ37	TRAC	CASGDKGGEQYF	TGTGCCAGCGGTGATAAGGGGGGGGAACAGTACTTC	TRBV13-2		TRBJ2-7	TRBC2
clonotype117	clonotype117_consensus_232;clonotype117_consensus_231	1	1.02564e+16	CALRVTGNTGKLIF	TGTGCTCTGAGGGTAACAGGCAATACCGGAAAACTCATCTTT	TRAV12D-3		TRAJ37	TRAC	CAWSPGGQDTQYF	TGTGCCTGGAGTCCGGGGGGCCAAGACACCCAGTACTTT	TRBV31		TRBJ2-5	TRBC2
clonotype118	clonotype118_consensus_234;clonotype118_consensus_233	1	1.02564e+16	CVVGDRGSALGRLHF	TGTGTGGTGGGAGATAGAGGTTCAGCCTTAGGGAGGCTGCATTTT	TRAV11		TRAJ18	TRAC	CASSDARAYEQYF	TGTGCCAGCAGTGATGCCAGGGCCTATGAACAGTACTTC	TRBV13-1		TRBJ2-7	TRBC2
clonotype119	clonotype119_consensus_236;clonotype119_consensus_235	1	1.02564e+16	CALSDSYSNNRLTL	TGTGCTCTGAGTGATTCCTACAGCAACAACAGACTTACTTTG	TRAV12D-3		TRAJ7	TRAC	CGAREGGQNTLYF	TGTGGTGCTAGGGAAGGGGGTCAAAACACCTTGTACTTT	TRBV20	TRBD1	TRBJ2-4	TRBC2
clonotype120	clonotype120_consensus_238;clonotype120_consensus_237	1	1.02564e+16	CALGDNSGSWQLIF	TGTGCTCTGGGTGATAATTCTGGCAGCTGGCAACTCATCTTT	TRAV6N-7		TRAJ22	TRAC	CATTGDSYEQYF	TGTGCCACCACAGGGGACTCCTATGAACAGTACTTC	TRBV13-3		TRBJ2-7	TRBC2
clonotype121	clonotype121_consensus_240;clonotype121_consensus_239	1	1.02564e+16	CAMTYGSSGNKLIF	TGTGCTATGACTTATGGGAGCAGTGGCAACAAGCTCATCTTT	TRAV16N		TRAJ32	TRAC	CASSPRTDTEVFF	TGTGCCAGCAGCCCTCGGACGGACACAGAAGTCTTCTTT	TRBV13-1		TRBJ1-1	TRBC1
clonotype122	clonotype122_consensus_242;clonotype122_consensus_241	1	1.02564e+16	CAAGQGTGSKLSF	TGCGCAGCAGGGCAAGGCACTGGGTCTAAGCTGTCATTT	TRAV19		TRAJ58	TRAC	CASGTTQDTQYF	TGTGCCAGCGGGACAACCCAAGACACCCAGTACTTT	TRBV13-3		TRBJ2-5	TRBC2
clonotype123	clonotype123_consensus_244;clonotype123_consensus_243	1	1.02564e+16	CAASYGGNEKITF	TGTGCAGCAAGTTATGGGGGAAATGAGAAAATAACTTTT	TRAV14-2		TRAJ48	TRAC	CASSRAETLYF	TGTGCCAGCAGCCGAGCAGAAACGCTGTATTTT	TRBV2		TRBJ2-3	TRBC2
clonotype124	clonotype124_consensus_246;clonotype124_consensus_245	1	1.02564e+16	CAASPNTGNYKYVF	TGTGCAGCAAGCCCTAATACAGGAAACTACAAATACGTCTTT	TRAV14-2		TRAJ40	TRAC	CASSERGWEQYF	TGTGCCAGCAGTGAGAGGGGATGGGAACAGTACTTC	TRBV13-3		TRBJ2-7	TRBC2
clonotype125	clonotype125_consensus_247	1	1.02564e+16	CAPGTGGYKVVF	TGTGCTCCCGGGACTGGAGGCTATAAAGTGGTCTTT	TRAV8D-2		TRAJ12	TRAC
clonotype126	clonotype126_consensus_248	1	1.02564e+16	CAIDPNYNQGKLIF	TGTGCTATAGACCCTAATTATAACCAGGGGAAGCTTATCTTT	TRAV13N-2		TRAJ23	TRAC
clonotype127	clonotype127_consensus_249	1	1.02564e+16	CAMPRNNYAQGLTF	TGTGCTATGCCCCGAAATAACTATGCCCAGGGATTAACCTTC	TRAV13D-1		TRAJ26	TRAC
clonotype128	clonotype128_consensus_250	1	1.02564e+16	CAIDRGNAGAKLTF	TGTGCTATAGATCGAGGTAATGCAGGTGCCAAGCTCACATTC	TRAV13-2		TRAJ39	TRAC
clonotype129	clonotype129_consensus_251	1	1.02564e+16							CASSSRDSEQYF	TGTGCTAGCAGTTCGAGGGATTCTGAACAGTACTTC	TRBV29		TRBJ2-7	TRBC2
clonotype130	clonotype130_consensus_252	1	1.02564e+16							CASSGTLNTGQLYF	TGTGCCTCTTCCGGGACATTAAACACCGGGCAGCTCTACTTT	TRBV31		TRBJ2-2	TRBC2
clonotype131	clonotype131_consensus_253	1	1.02564e+16							CAWRDWGGQNTLYF	TGTGCCTGGAGGGACTGGGGGGGTCAAAACACCTTGTACTTT	TRBV31	TRBD2	TRBJ2-4	TRBC2
clonotype132	clonotype132_consensus_254	1	1.02564e+16							CAWSLEGANSDYTF	TGTGCCTGGAGTCTAGAAGGGGCGAACTCCGACTACACCTTC	TRBV31		TRBJ1-2	TRBC1
clonotype133	clonotype133_consensus_255	1	1.02564e+16							CAWGLGPVAETLYF	TGTGCCTGGGGACTGGGGCCTGTTGCAGAAACGCTGTATTTT	TRBV31	TRBD1	TRBJ2-3	TRBC2
clonotype134	clonotype134_consensus_256	1	1.02564e+16							CASKRGPEEQYF	TGTGCTAGCAAGAGGGGGCCCGAGGAACAGTACTTC	TRBV17	TRBD1	TRBJ2-7	TRBC2
clonotype135	clonotype135_consensus_257	1	1.02564e+16							CASSRDRGQVFF	TGTGCTAGCAGTAGAGATCGGGGGCAGGTTTTTTTC	TRBV17	TRBD1	TRBJ1-4	TRBC1
clonotype136	clonotype136_consensus_258	1	1.02564e+16							CASSPGQDTQYF	TGTGCTAGCAGTCCAGGCCAAGACACCCAGTACTTT	TRBV17		TRBJ2-5	TRBC2
clonotype137	clonotype137_consensus_259	1	1.02564e+16							CASRTDYEQYF	TGTGCAAGCAGGACAGACTATGAACAGTACTTC	TRBV16		TRBJ2-7	TRBC2
clonotype138	clonotype138_consensus_260	1	1.02564e+16							CASSYRGEQYF	TGTGCCAGCAGCTACAGGGGTGAACAGTACTTC	TRBV14		TRBJ2-7	TRBC2
clonotype139	clonotype139_consensus_261	1	1.02564e+16							CASSEGLQDTQYF	TGTGCCAGCAGTGAAGGACTTCAAGACACCCAGTACTTT	TRBV13-3		TRBJ2-5	TRBC2
clonotype140	clonotype140_consensus_262	1	1.02564e+16							CASSFRDRVEQYF	TGTGCCAGCAGTTTCCGGGACAGGGTTGAACAGTACTTC	TRBV13-3	TRBD1	TRBJ2-7	TRBC2
clonotype141	clonotype141_consensus_263	1	1.02564e+16							CASSPSTGGTEVFF	TGTGCCAGCAGTCCCTCGACAGGCGGCACAGAAGTCTTCTTT	TRBV13-1	TRBD1	TRBJ1-1	TRBC1
clonotype142	clonotype142_consensus_264	1	1.02564e+16							CASSGWGNQDTQYF	TGTGCCAGCAGTGGCTGGGGAAACCAAGACACCCAGTACTTT	TRBV13-1		TRBJ2-5	TRBC2
clonotype143	clonotype143_consensus_265	1	1.02564e+16							CASSLGGYEQYF	TGTGCCAGCAGCCTGGGGGGTTATGAACAGTACTTC	TRBV10		TRBJ2-7	TRBC2
clonotype144	clonotype144_consensus_266	1	1.02564e+16							CASSYSNERLFF	TGTGCCAGCAGCTACAGCAACGAAAGATTATTTTTC	TRBV10		TRBJ1-4	TRBC1
clonotype145	clonotype145_consensus_267	1	1.02564e+16							CGALRDRKYAEQFF	TGTGGTGCTCTCCGGGACAGAAAATATGCTGAGCAGTTCTTC	TRBV20		TRBJ2-1	TRBC2
clonotype146	clonotype146_consensus_268	1	1.02564e+16							CGAAGTTNNQAPLF	TGTGGTGCTGCCGGGACAACTAACAACCAGGCTCCGCTTTTT	TRBV20		TRBJ1-5	TRBC1
clonotype147	clonotype147_consensus_270;clonotype147_consensus_269	1	1.02564e+16	CVLTLNNRIFF	TGTGTTCTGACCCTCAATAACAGAATCTTCTTT	TRAV13N-4		TRAJ31	TRAC	CASRAWDTQYF	TGTGCAAGCAGGGCATGGGACACCCAGTACTTT	TRBV16		TRBJ2-5	TRBC2
clonotype148	clonotype148_consensus_272;clonotype148_consensus_271	1	1.02564e+16	CAIAGNEKITF	TGTGCTATCGCCGGAAATGAGAAAATAACTTTT	TRAV13-2		TRAJ48	TRAC	CASSDGGGDERLFF	TGTGCCAGCAGTGATGGGGGGGGGGACGAAAGATTATTTTTC	TRBV13-1		TRBJ1-4	TRBC1
clonotype149	clonotype149_consensus_274;clonotype149_consensus_273	1	1.02564e+16	CPLGTGSKLSF	TGCCCCCTAGGCACTGGGTCTAAGCTGTCATTT	TRAV13N-2		TRAJ58	TRAC	CASSTTGNTQYF	TGTGCCAGCAGCACGACAGGGAACACCCAGTACTTT	TRBV10		TRBJ2-5	TRBC2
clonotype150	clonotype150_consensus_276;clonotype150_consensus_277;clonotype150_consensus_275	1	1.02564e+16	CAAVTGSGGKLTL;CALSDHNNAGAKLTF	TGTGCTGCTGTTACTGGCAGTGGTGGAAAACTCACTTTG;TGTGCTCTGAGTGATCATAATAATGCAGGTGCCAAGCTCACATTC	TRAV4-4-DV10;TRAV6-7-DV9	;	TRAJ44;TRAJ39	TRAC;TRAC	CASSSSNSDYTF	TGTGCTAGCAGTAGTTCAAACTCCGACTACACCTTC	TRBV17		TRBJ1-2	TRBC1
clonotype151	clonotype151_consensus_279;clonotype151_consensus_278	1	1.02564e+16	CASFMSNYNVLYF	TGTGCTTCCTTCATGTCTAATTACAACGTGCTTTACTTC	TRAV13N-2		TRAJ21	TRAC	CASRGDRASDYTF	TGTGCCAGCAGGGGGGACAGGGCCTCCGACTACACCTTC	TRBV13-3	TRBD1	TRBJ1-2	TRBC1
clonotype152	clonotype152_consensus_282;clonotype152_consensus_283;clonotype152_consensus_280;clonotype152_consensus_281	1	1.02564e+16	CAIASSSFSKLVF;CAMERDTGYQNFYF	TGTGCTATAGCATCCTCCTCCTTCAGCAAGCTGGTGTTT;TGTGCTATGGAACGGGACACGGGTTACCAGAACTTCTATTTT	TRAV13-4-DV7;TRAV13-4-DV7	;	TRAJ50;TRAJ49	TRAC;TRAC	CASRPDWSYEQYF;CASSERARGEQYF	TGTGCCAGCAGACCGGACTGGAGCTATGAACAGTACTTC;TGTGCCAGCAGTGAAAGGGCCAGGGGGGAACAGTACTTC	TRBV15;TRBV13-3	;TRBD1	TRBJ2-7;TRBJ2-7	TRBC2;TRBC2
clonotype153	clonotype153_consensus_285;clonotype153_consensus_284	1	1.02564e+16	CAEKGGRALIF	TGTGCAGAAAAGGGAGGCAGAGCTCTGATATTT	TRAV7D-3		TRAJ15	TRAC	CASSQQGRGGFF	TGTGCCAGCAGCCAACAGGGGAGAGGGGGCTTCTTT	TRBV2	TRBD1	TRBJ1-1	TRBC1
clonotype154	clonotype154_consensus_287;clonotype154_consensus_288;clonotype154_consensus_286	1	1.02564e+16	CALGDRGTGGYKVVF;CASSGSWQLIF	TGTGCTCTGGGTGATCGGGGGACTGGAGGCTATAAAGTGGTCTTT;TGTGCATCTTCTGGCAGCTGGCAACTCATCTTT	TRAV6N-7;TRAV7N-6	;	TRAJ12;TRAJ22	TRAC;TRAC	CASSLTGYEQYF	TGTGCCAGCAGCTTGACTGGCTATGAACAGTACTTC	TRBV10		TRBJ2-7	TRBC2
clonotype155	clonotype155_consensus_290;clonotype155_consensus_289	1	1.02564e+16	CAIALTGYQNFYF	TGTGCTATAGCCCTCACGGGTTACCAGAACTTCTATTTT	TRAV13-2		TRAJ49	TRAC	CGARAWASQNTLYF	TGTGGTGCTAGGGCCTGGGCTAGTCAAAACACCTTGTACTTT	TRBV20		TRBJ2-4	TRBC2
clonotype156	clonotype156_consensus_292;clonotype156_consensus_291	1	1.02564e+16	CAVSRSNYQLIW	TGTGCAGTGAGCAGGAGCAACTATCAGTTGATCTGG	TRAV7N-5		TRAJ33	TRAC	CASSQRGGDEQYF	TGTGCCAGCAGCCAACGGGGAGGGGATGAACAGTACTTC	TRBV5		TRBJ2-7	TRBC2
clonotype157	clonotype157_consensus_294;clonotype157_consensus_293	1	1.02564e+16	CALNYNQGKLIF	TGTGCTTTGAATTATAACCAGGGGAAGCTTATCTTT	TRAV12N-2		TRAJ23	TRAC	CAWSLDWVSYEQYF	TGTGCCTGGAGTCTAGATTGGGTCTCCTATGAACAGTACTTC	TRBV31		TRBJ2-7	TRBC2
clonotype158	clonotype158_consensus_296;clonotype158_consensus_295	1	1.02564e+16	CAANTGANTGKLTF	TGTGCTGCCAACACTGGAGCTAACACTGGAAAGCTCACGTTT	TRAV4-3		TRAJ52	TRAC	CGASRAGGQDTQYF	TGTGGTGCTAGCCGCGCAGGGGGGCAAGACACCCAGTACTTT	TRBV20		TRBJ2-5	TRBC2
clonotype159	clonotype159_consensus_298;clonotype159_consensus_297	1	1.02564e+16	CARGVNSAGNKLTF	TGTGCTAGGGGGGTTAACAGTGCAGGGAACAAGCTAACTTTT	TRAV13N-1		TRAJ17	TRAC	CGARLGPNTGQLYF	TGTGGTGCTAGGCTGGGGCCAAACACCGGGCAGCTCTACTTT	TRBV20		TRBJ2-2	TRBC2
clonotype160	clonotype160_consensus_300;clonotype160_consensus_299	1	1.02564e+16	CALRDTNAYKVIF	TGTGCTTTGAGAGACACAAATGCTTACAAAGTCATCTTT	TRAV12N-2		TRAJ30	TRAC	CASSMGQGTEVFF	TGTGCCAGCAGCATGGGACAGGGCACAGAAGTCTTCTTT	TRBV5	TRBD1	TRBJ1-1	TRBC1
clonotype161	clonotype161_consensus_302;clonotype161_consensus_301	1	1.02564e+16	CALGSNYQLIW	TGTGCTCTGGGAAGCAACTATCAGTTGATCTGG	TRAV6D-6		TRAJ33	TRAC	CAWSPRTVIAEQFF	TGTGCCTGGAGCCCCCGGACCGTTATTGCTGAGCAGTTCTTC	TRBV31		TRBJ2-1	TRBC2
clonotype162	clonotype162_consensus_304;clonotype162_consensus_303	1	1.02564e+16	CAAATGNTGKLIF	TGTGCAGCCGCAACAGGCAATACCGGAAAACTCATCTTT	TRAV7D-2		TRAJ37	TRAC	CAWSLEGMRDTQYF	TGTGCCTGGAGTCTAGAGGGGATGAGGGACACCCAGTACTTT	TRBV31		TRBJ2-5	TRBC2
clonotype163	clonotype163_consensus_306;clonotype163_consensus_305	1	1.02564e+16	CAAGVPGTGSNRLTF	TGTGCTGCTGGTGTACCAGGCACTGGGAGTAACAGGCTCACTTTT	TRAV4-4-DV10		TRAJ28	TRAC	CASSQSTEVFF	TGTGCCAGCAGCCAGAGCACAGAAGTCTTCTTT	TRBV3		TRBJ1-1	TRBC1
clonotype164	clonotype164_consensus_308;clonotype164_consensus_307	1	1.02564e+16	CATDTSGGYKVVF	TGTGCTACAGATACGTCTGGAGGCTATAAAGTGGTCTTT	TRAV8D-2		TRAJ12	TRAC	CASSLSTEVFF	TGTGCCAGCAGTTTAAGCACAGAAGTCTTCTTT	TRBV14		TRBJ1-1	TRBC1
clonotype165	clonotype165_consensus_310;clonotype165_consensus_309	1	1.02564e+16	CALEGEGSALGRLHF	TGTGCTTTGGAGGGGGAAGGTTCAGCCTTAGGGAGGCTGCATTTT	TRAV13-1		TRAJ18	TRAC	CASSLGYEQYF	TGTGCCAGCAGCTTGGGGTATGAACAGTACTTC	TRBV15		TRBJ2-7	TRBC2
clonotype166	clonotype166_consensus_312;clonotype166_consensus_313;clonotype166_consensus_311	1	1.02564e+16	CAASSGSWQLIF;CAVSHQGGRALIF	TGTGCAGCATCTTCTGGCAGCTGGCAACTCATCTTT;TGTGCAGTGAGTCACCAGGGAGGCAGAGCTCTGATATTT	TRAV14N-1;TRAV7-5	;	TRAJ22;TRAJ15	TRAC;TRAC	CASSDVGANTEVFF	TGTGCCAGCAGTGATGTGGGGGCAAACACAGAAGTCTTCTTT	TRBV13-1		TRBJ1-1	TRBC1
clonotype167	clonotype167_consensus_315;clonotype167_consensus_314	1	1.02564e+16	CATDGTNAYKVIF	TGTGCTACAGATGGGACAAATGCTTACAAAGTCATCTTT	TRAV8D-2		TRAJ30	TRAC	CASSDSGSAETLYF	TGTGCCAGCAGTGATTCGGGTAGTGCAGAAACGCTGTATTTT	TRBV13-1		TRBJ2-3	TRBC2
clonotype168	clonotype168_consensus_317;clonotype168_consensus_316	1	1.02564e+16	CALTNTNKVVF	TGTGCTCTGACCAATACCAACAAAGTCGTCTTT	TRAV12D-3		TRAJ34	TRAC	CASSGGAGTLYF	TGTGCTAGCAGTGGGGGGGCCGGCACCTTGTACTTT	TRBV29		TRBJ2-4	TRBC2
clonotype169	clonotype169_consensus_319;clonotype169_consensus_318	1	1.02564e+16	CALSGDSNYQLIW	TGTGCTCTGAGCGGGGATAGCAACTATCAGTTGATCTGG	TRAV9N-4		TRAJ33	TRAC	CAWSLGDSNERLFF	TGTGCCTGGAGTCTAGGGGACAGCAACGAAAGATTATTTTTC	TRBV31		TRBJ1-4	TRBC1
clonotype170	clonotype170_consensus_321;clonotype170_consensus_320	1	1.02564e+16	CAASPGYQNFYF	TGTGCTGCAAGTCCGGGTTACCAGAACTTCTATTTT	TRAV5-4		TRAJ49	TRAC	CAWSLGGVGNTLYF	TGTGCCTGGAGTCTAGGTGGGGTGGGAAATACGCTCTATTTT	TRBV31		TRBJ1-3	TRBC1
clonotype171	clonotype171_consensus_323;clonotype171_consensus_324;clonotype171_consensus_322	1	1.02564e+16	CAVKELSNYNVLYF;CAVSEGSSGSWQLIF	TGTGCAGTGAAGGAACTGTCTAATTACAACGTGCTTTACTTC;TGTGCAGTTAGTGAGGGATCTTCTGGCAGCTGGCAACTCATCTTT	TRAV7-1;TRAV7N-4	;	TRAJ21;TRAJ22	TRAC;TRAC	CASRDGAEQFF	TGTGCCAGCAGGGACGGGGCTGAGCAGTTCTTC	TRBV15		TRBJ2-1	TRBC2
clonotype172	clonotype172_consensus_326;clonotype172_consensus_325	1	1.02564e+16	CAVSINMGYKLTF	TGTGCTGTGAGCATCAACATGGGCTACAAACTTACCTTC	TRAV9N-3		TRAJ9	TRAC	CASSGTSQDTQYF	TGTGCCAGCAGTGGGACATCCCAAGACACCCAGTACTTT	TRBV13-3		TRBJ2-5	TRBC2
clonotype173	clonotype173_consensus_328;clonotype173_consensus_327	1	1.02564e+16	CAVSARNYAQGLTF	TGTGCTGTGAGCGCGCGAAACTATGCCCAGGGATTAACCTTC	TRAV9-1		TRAJ26	TRAC	CASGDQANTEVFF	TGTGCCAGCGGTGATCAAGCAAACACAGAAGTCTTCTTT	TRBV13-2		TRBJ1-1	TRBC1
clonotype174	clonotype174_consensus_330;clonotype174_consensus_329	1	1.02564e+16	CAVMNQGGSAKLIF	TGTGCAGTAATGAATCAAGGAGGGTCTGCGAAGCTCATCTTT	TRAV7-6		TRAJ57	TRAC	CASSAGTDAETLYF	TGTGCCAGCAGTGCTGGGACAGATGCAGAAACGCTGTATTTT	TRBV13-1		TRBJ2-3	TRBC2
clonotype175	clonotype175_consensus_332;clonotype175_consensus_331	1	1.02564e+16	CALSEGNMGYKLTF	TGTGCTTTGAGTGAGGGCAACATGGGCTACAAACTTACCTTC	TRAV12N-2		TRAJ9	TRAC	CASSPLGIEQYF	TGTGCCAGCAGCCCACTGGGGATTGAACAGTACTTC	TRBV2		TRBJ2-7	TRBC2
clonotype176	clonotype176_consensus_334;clonotype176_consensus_335;clonotype176_consensus_333	1	1.02564e+16	CAMRGPTEGADRLTF;CAMSSGGSNYKLTF	TGTGCTATGAGAGGCCCTACAGAAGGTGCAGATAGACTCACCTTT;TGTGCTATGAGCAGTGGAGGCAGCAATTACAAACTGACATTT	TRAV16N;TRAV13D-3	;	TRAJ45;TRAJ53	TRAC;TRAC	CSSSGSYNYAEQFF	TGTAGTTCTAGTGGCAGCTATAACTATGCTGAGCAGTTCTTC	TRBV30		TRBJ2-1	TRBC2
clonotype177	clonotype177_consensus_337;clonotype177_consensus_336	1	1.02564e+16	CAASANVGDNSKLIW	TGTGCAGCTAGTGCTAATGTTGGTGACAACAGTAAGCTGATTTGG	TRAV7-4		TRAJ38	TRAC	CASSQGAGEQYF	TGTGCTAGCAGTCAGGGGGCTGGTGAACAGTACTTC	TRBV29	TRBD1	TRBJ2-7	TRBC2
clonotype178	clonotype178_consensus_339;clonotype178_consensus_338	1	1.02564e+16	CAASWNNNNAPRF	TGTGCAGCAAGCTGGAATAACAACAATGCCCCACGATTT	TRAV10N		TRAJ43	TRAC	CASSLQNTEVFF	TGTGCTAGCAGTTTACAGAACACAGAAGTCTTCTTT	TRBV29		TRBJ1-1	TRBC1
clonotype179	clonotype179_consensus_342;clonotype179_consensus_343;clonotype179_consensus_340;clonotype179_consensus_341	1	1.02564e+16	CAAAGGSNAKLTF;CALGDSNMGYKLTF	TGTGCAGCAGCTGGAGGAAGCAATGCAAAGCTAACCTTC;TGTGCTCTGGGTGATAGCAACATGGGCTACAAACTTACCTTC	TRAV10;TRAV6N-7	;	TRAJ42;TRAJ9	TRAC;TRAC	CASPQGYAEQFF;CASSQDPGQNYAEQFF	TGTGCTAGCCCCCAGGGTTATGCTGAGCAGTTCTTC;TGTGCCAGCAGCCAAGATCCCGGACAAAACTATGCTGAGCAGTTCTTC	TRBV29;TRBV5	;	TRBJ2-1;TRBJ2-1	TRBC2;TRBC2
clonotype180	clonotype180_consensus_345;clonotype180_consensus_344	1	1.02564e+16	CAAAGGSNAKLTF	TGTGCAGCAGCTGGAGGAAGCAATGCAAAGCTAACCTTC	TRAV10		TRAJ42	TRAC	CASPQGYAEQFF	TGTGCTAGCCCCCAGGGTTATGCTGAGCAGTTCTTC	TRBV29		TRBJ2-1	TRBC2
clonotype181	clonotype181_consensus_348;clonotype181_consensus_346;clonotype181_consensus_347	1	1.02564e+16	CALMNYNQGKLIF	TGCGCTCTCATGAATTATAACCAGGGGAAGCTTATCTTT	TRAV6N-6		TRAJ23	TRAC	CASSPPGQNSGNTLYF;CASSQERNSDYTF	TGTGCCAGCAGCCCTCCGGGACAGAATTCTGGAAATACGCTCTATTTT;TGTGCCAGCAGCCAAGAGCGGAACTCCGACTACACCTTC	TRBV3;TRBV5	;	TRBJ1-3;TRBJ1-2	TRBC1;TRBC1
clonotype182	clonotype182_consensus_350;clonotype182_consensus_349	1	1.02564e+16	CAASMGSGTYQRF	TGTGCAGCAAGCATGGGGTCTGGGACTTACCAGAGGTTT	TRAV10D		TRAJ13	TRAC	CAWSLGTANSDYTF	TGTGCCTGGAGTCTAGGGACAGCAAACTCCGACTACACCTTC	TRBV31		TRBJ1-2	TRBC1
clonotype183	clonotype183_consensus_352;clonotype183_consensus_351	1	1.02564e+16	CAPASSGSWQLIF	TGTGCTCCAGCATCTTCTGGCAGCTGGCAACTCATCTTT	TRAV6D-6		TRAJ22	TRAC	CASSQGTEVFF	TGTGCAAGCAGCCAGGGCACAGAAGTCTTCTTT	TRBV16		TRBJ1-1	TRBC1
clonotype184	clonotype184_consensus_354;clonotype184_consensus_353	1	1.02564e+16	CAVSPINTGNYKYVF	TGTGCTGTGAGCCCTATTAATACAGGAAACTACAAATACGTCTTT	TRAV9-1		TRAJ40	TRAC	CASSLSPEVFF	TGTGCCAGCAGTCTGTCCCCAGAAGTCTTCTTT	TRBV26		TRBJ1-1	TRBC1
clonotype185	clonotype185_consensus_356;clonotype185_consensus_355	1	1.02564e+16	CAVEGDSNYQLIW	TGCGCAGTCGAGGGGGATAGCAACTATCAGTTGATCTGG	TRAV3N-3		TRAJ33	TRAC	CASSAQGRDTQYF	TGTGCCAGCAGCGCCCAGGGTAGAGACACCCAGTACTTT	TRBV13-3		TRBJ2-5	TRBC2
clonotype186	clonotype186_consensus_358;clonotype186_consensus_359;clonotype186_consensus_357	1	1.02564e+16	CAASGYGSSGNKLIF;CAVSLSGGSNAKLTF	TGTGCAGCAAGTGGCTATGGGAGCAGTGGCAACAAGCTCATCTTT;TGTGCAGTGAGCCTTTCTGGAGGAAGCAATGCAAAGCTAACCTTC	TRAV14N-3;TRAV7-5	;	TRAJ32;TRAJ42	TRAC;TRAC	CASSDNSGNTLYF	TGTGCCAGCAGTGACAATTCTGGAAATACGCTCTATTTT	TRBV13-3		TRBJ1-3	TRBC1
clonotype187	clonotype187_consensus_361;clonotype187_consensus_360	1	1.02564e+16	CALEGTGNTGKLIF	TGTGCACTGGAGGGAACAGGCAATACCGGAAAACTCATCTTT	TRAV17		TRAJ37	TRAC	CASSDRNTGQLYF	TGTGCCAGCAGTGATAGAAACACCGGGCAGCTCTACTTT	TRBV13-3		TRBJ2-2	TRBC2
clonotype188	clonotype188_consensus_363;clonotype188_consensus_362	1	1.02564e+16	CAVSLTSSGQKLVF	TGTGCTGTGAGCCTAACTTCAAGTGGCCAGAAGCTGGTTTTT	TRAV9-4		TRAJ16	TRAC	CASSFQNTEVFF	TGTGCCAGCAGCTTCCAGAACACAGAAGTCTTCTTT	TRBV10		TRBJ1-1	TRBC1
clonotype189	clonotype189_consensus_365;clonotype189_consensus_364	1	1.02564e+16	CAVSGENMGYKLTF	TGCGCAGTCAGTGGAGAGAACATGGGCTACAAACTTACCTTC	TRAV3N-3		TRAJ9	TRAC	CAWSMDRGDSPLYF	TGTGCCTGGAGCATGGACAGGGGTGATTCGCCCCTCTACTTT	TRBV31	TRBD1	TRBJ1-6	TRBC1
clonotype190	clonotype190_consensus_367;clonotype190_consensus_366	1	1.02564e+16	CALGGGDMGYKLTF	TGTGCTCTGGGTGGAGGGGACATGGGCTACAAACTTACCTTC	TRAV6D-6		TRAJ9	TRAC	CASRTGFEQYF	TGTGCCAGCAGGACAGGTTTTGAACAGTACTTC	TRBV3		TRBJ2-7	TRBC2
clonotype191	clonotype191_consensus_370;clonotype191_consensus_368;clonotype191_consensus_369	1	1.02564e+16	CALRGSNTNKVVF	TGTGCTCTGAGGGGTTCCAATACCAACAAAGTCGTCTTT	TRAV12-3		TRAJ34	TRAC	CASGGGRDTQYF;CASSLGRGRAEQFF	TGTGCTAGCGGGGGGGGGCGGGACACCCAGTACTTT;TGTGCCAGCAGCTTAGGAAGGGGGCGAGCTGAGCAGTTCTTC	TRBV17;TRBV3	;	TRBJ2-5;TRBJ2-1	TRBC2;TRBC2
clonotype192	clonotype192_consensus_372;clonotype192_consensus_371	1	1.02564e+16	CARASSGSWQLIF	TGTGCTCGTGCATCTTCTGGCAGCTGGCAACTCATCTTT	TRAV12N-1		TRAJ22	TRAC	CASSPGGAAETLYF	TGTGCCAGCAGCCCTGGGGGGGCGGCAGAAACGCTGTATTTT	TRBV13-1	TRBD2	TRBJ2-3	TRBC2
clonotype193	clonotype193_consensus_374;clonotype193_consensus_373	1	1.02564e+16	CAVSMVASSSFSKLVF	TGTGCAGTGAGCATGGTAGCATCCTCCTCCTTCAGCAAGCTGGTGTTT	TRAV7N-5		TRAJ50	TRAC	CASSDTGGQDTQYF	TGTGCCAGCAGTGATACTGGGGGCCAAGACACCCAGTACTTT	TRBV13-1	TRBD1	TRBJ2-5	TRBC2
clonotype194	clonotype194_consensus_376;clonotype194_consensus_375	1	1.02564e+16	CAMREMGYKLTF	TGTGCTATGAGAGAGATGGGCTACAAACTTACCTTC	TRAV16D-DV11		TRAJ9	TRAC	CASSDRQGAGEVFF	TGTGCCAGCAGTGATAGGCAGGGGGCCGGAGAAGTCTTCTTT	TRBV13-1	TRBD1	TRBJ1-1	TRBC1
clonotype195	clonotype195_consensus_378;clonotype195_consensus_377	1	1.02564e+16	CAASGSYGNEKITF	TGTGCTGCAAGTGGAAGCTATGGAAATGAGAAAATAACTTTT	TRAV5-4		TRAJ48	TRAC	CASSAGTGNQAPLF	TGTGCCAGCAGTGCCGGGACAGGGAACCAGGCTCCGCTTTTT	TRBV13-1	TRBD1	TRBJ1-5	TRBC1
clonotype196	clonotype196_consensus_380;clonotype196_consensus_379	1	1.02564e+16	CALGDSNYQLIW	TGTGCTCTGGGTGATAGCAACTATCAGTTGATCTGG	TRAV6N-7		TRAJ33	TRAC	CASSGTLSGNTLYF	TGTGCCAGCAGTGGGACACTTTCTGGAAATACGCTCTATTTT	TRBV13-1		TRBJ1-3	TRBC1
clonotype197	clonotype197_consensus_382;clonotype197_consensus_381	1	1.02564e+16	CALGTGGYKVVF	TGTGCTCTGGGAACTGGAGGCTATAAAGTGGTCTTT	TRAV6N-7		TRAJ12	TRAC	CASSGTGGSYEQYF	TGTGCCAGCAGTGGGACTGGGGGGTCCTATGAACAGTACTTC	TRBV13-1	TRBD2	TRBJ2-7	TRBC2
clonotype198	clonotype198_consensus_384;clonotype198_consensus_383	1	1.02564e+16	CAASAATGNYKYVF	TGTGCTGCAAGTGCAGCTACAGGAAACTACAAATACGTCTTT	TRAV5-4		TRAJ40	TRAC	CASSQDWVEQYF	TGTGCCAGCAGCCAGGACTGGGTTGAACAGTACTTC	TRBV2		TRBJ2-7	TRBC2
clonotype199	clonotype199_consensus_386;clonotype199_consensus_385	1	1.02564e+16	CAASAGGNTGKLIF	TGTGCAGCAAGCGCGGGAGGCAATACCGGAAAACTCATCTTT	TRAV10N		TRAJ37	TRAC	CASSFFQNTLYF	TGTGCCAGCAGCTTTTTTCAAAACACCTTGTACTTT	TRBV10		TRBJ2-4	TRBC2
clonotype200	clonotype200_consensus_388;clonotype200_consensus_387	1	1.02564e+16	CAASPNYNQGKLIF	TGTGCAGCAAGCCCCAATTATAACCAGGGGAAGCTTATCTTT	TRAV10		TRAJ23	TRAC	CGARGLGGREEQYF	TGTGGTGCTAGAGGCCTGGGGGGGCGCGAGGAACAGTACTTC	TRBV20	TRBD2	TRBJ2-7	TRBC2
clonotype201	clonotype201_consensus_390;clonotype201_consensus_389	1	1.02564e+16	CVVAKNQGGSAKLIF	TGTGTGGTGGCGAAGAATCAAGGAGGGTCTGCGAAGCTCATCTTT	TRAV11		TRAJ57	TRAC	CASSEGWGGGEQYF	TGTGCCAGCAGTGAAGGCTGGGGGGGGGGAGAACAGTACTTC	TRBV13-1		TRBJ2-7	TRBC2
clonotype202	clonotype202_consensus_392;clonotype202_consensus_391	1	1.02564e+16	CAMREGEGADRLTF	TGTGCTATGAGAGAGGGAGAAGGTGCAGATAGACTCACCTTT	TRAV16N		TRAJ45	TRAC	CAWSLEGGNQAPLF	TGTGCCTGGAGTCTAGAGGGCGGCAACCAGGCTCCGCTTTTT	TRBV31		TRBJ1-5	TRBC1
clonotype203	clonotype203_consensus_394;clonotype203_consensus_393	1	1.02564e+16	CALGYDTNAYKVIF	TGTGCTCTGGGTTATGACACAAATGCTTACAAAGTCATCTTT	TRAV6N-7		TRAJ30	TRAC	CASSRRLETLYF	TGTGCTAGCAGTAGACGGCTAGAAACGCTGTATTTT	TRBV17		TRBJ2-3	TRBC2
clonotype204	clonotype204_consensus_396;clonotype204_consensus_395	1	1.02564e+16	CALSGSGTGGYKVVF	TGTGCTCTGAGTGGGTCCGGGACTGGAGGCTATAAAGTGGTCTTT	TRAV12D-3		TRAJ12	TRAC	CASSYTAYEQYF	TGTGCCAGCAGCTATACAGCTTATGAACAGTACTTC	TRBV10		TRBJ2-7	TRBC2
clonotype205	clonotype205_consensus_398;clonotype205_consensus_397	1	1.02564e+16	CALSEERNTEGADRLTF	TGTGCTTTGAGTGAGGAGAGGAATACAGAAGGTGCAGATAGACTCACCTTT	TRAV12-2		TRAJ45	TRAC	CASSQDWAYEQYF	TGTGCCAGCAGCCAAGACTGGGCATATGAACAGTACTTC	TRBV5		TRBJ2-7	TRBC2
clonotype206	clonotype206_consensus_400;clonotype206_consensus_399	1	1.02564e+16	CAASAWAQGLTF	TGTGCAGCAAGTGCATGGGCCCAGGGATTAACCTTC	TRAV14N-3		TRAJ26	TRAC	CASSLLGYEQYF	TGTGCCAGCAGCTTACTGGGGTATGAACAGTACTTC	TRBV10		TRBJ2-7	TRBC2
clonotype207	clonotype207_consensus_402;clonotype207_consensus_401	1	1.02564e+16	CAAYTGYQNFYF	TGTGCAGCCTACACGGGTTACCAGAACTTCTATTTT	TRAV14-1		TRAJ49	TRAC	CASSHRAETLYF	TGTGCTAGCAGCCACAGGGCAGAAACGCTGTATTTT	TRBV29		TRBJ2-3	TRBC2
clonotype208	clonotype208_consensus_404;clonotype208_consensus_403	1	1.02564e+16	CAATSSGQKLVF	TGTGCAGCAACTTCAAGTGGCCAGAAGCTGGTTTTT	TRAV14N-1		TRAJ16	TRAC	CASSPPGQYEQYF	TGTGCCAGCAGCCCACCGGGACAGTATGAACAGTACTTC	TRBV5		TRBJ2-7	TRBC2
clonotype209	clonotype209_consensus_406;clonotype209_consensus_405	1	1.02564e+16	CAASRYANKMIF	TGTGCAGCAAGTCGCTATGCAAACAAGATGATCTTT	TRAV14-2		TRAJ47	TRAC	CAWRIQGSNTEVFF	TGTGCCTGGAGGATACAGGGAAGCAACACAGAAGTCTTCTTT	TRBV31		TRBJ1-1	TRBC1
clonotype210	clonotype210_consensus_408;clonotype210_consensus_407	1	1.02564e+16	CAALQQGTGSKLSF	TGCGCAGCATTGCAGCAAGGCACTGGGTCTAAGCTGTCATTT	TRAV19		TRAJ58	TRAC	CASREQGEDTQYF	TGTGCCAGCAGAGAACAGGGGGAAGACACCCAGTACTTT	TRBV13-3	TRBD1	TRBJ2-5	TRBC2
clonotype211	clonotype211_consensus_410;clonotype211_consensus_409	1	1.02564e+16	CAASYSNNRIFF	TGTGCAGCAAGTTATAGCAATAACAGAATCTTCTTT	TRAV14-1		TRAJ31	TRAC	CASSDARGAEVFF	TGTGCCAGCAGTGATGCCAGGGGTGCAGAAGTCTTCTTT	TRBV13-3		TRBJ1-1	TRBC1
clonotype212	clonotype212_consensus_412;clonotype212_consensus_411	1	1.02564e+16	CAARDNNNAPRF	TGTGCAGCAAGAGATAACAACAATGCCCCACGATTT	TRAV14-2		TRAJ43	TRAC	CGAKGSVNQDTQYF	TGTGGTGCTAAGGGATCCGTTAACCAAGACACCCAGTACTTT	TRBV20		TRBJ2-5	TRBC2
clonotype213	clonotype213_consensus_414;clonotype213_consensus_415;clonotype213_consensus_413	1	1.02564e+16	CAAGGVNTGNYKYVF;CAASANTGYQNFYF	TGCGCAGCAGGCGGCGTTAATACAGGAAACTACAAATACGTCTTT;TGTGCAGCAAGTGCGAACACGGGTTACCAGAACTTCTATTTT	TRAV19;TRAV14-3	;	TRAJ40;TRAJ49	TRAC;TRAC	CASSQDWNTEVFF	TGTGCCAGCAGCCAAGACTGGAACACAGAAGTCTTCTTT	TRBV5		TRBJ1-1	TRBC1
clonotype214	clonotype214_consensus_417;clonotype214_consensus_416	1	1.02564e+16	CAASEAGTGSKLSF	TGTGCAGCAAGTGAGGCAGGCACTGGGTCTAAGCTGTCATTT	TRAV14-3		TRAJ58	TRAC	CASSFGGEQYF	TGTGCCAGCAGTTTTGGTGGAGAACAGTACTTC	TRBV15		TRBJ2-7	TRBC2
clonotype215	clonotype215_consensus_419;clonotype215_consensus_418	1	1.02564e+16	CAASESGGSNYKLTF	TGTGCAGCAAGTGAGAGTGGAGGCAGCAATTACAAACTGACATTT	TRAV14-2		TRAJ53	TRAC	CASRGQNTLYF	TGTGCCAGCCGGGGTCAAAACACCTTGTACTTT	TRBV15		TRBJ2-4	TRBC2
clonotype216	clonotype216_consensus_421;clonotype216_consensus_420	1	1.02564e+16	CAARPVNTGGLSGKLTF	TGTGCAGCAAGGCCCGTGAATACTGGAGGACTAAGTGGTAAATTAACATTC	TRAV14N-2		TRAJ2	TRAC	CAWSLGGGDERLFF	TGTGCCTGGAGTCTGGGGGGAGGAGACGAAAGATTATTTTTC	TRBV31		TRBJ1-4	TRBC1
clonotype217	clonotype217_consensus_422	1	1.02564e+16	CAVSGTNAYKVIF	TGTGCAGTGAGCGGGACAAATGCTTACAAAGTCATCTTT	TRAV7-1		TRAJ30	TRAC
clonotype218	clonotype218_consensus_423	1	1.02564e+16							CASSQEGGGTEVFF	TGTGCCAGCAGCCAAGAGGGGGGCGGCACAGAAGTCTTCTTT	TRBV5		TRBJ1-1	TRBC1
clonotype219	clonotype219_consensus_424	1	1.02564e+16							CASSQGPGGREQYF	TGTGCCAGCAGCCAAGGGCCTGGGGGGAGAGAACAGTACTTC	TRBV5		TRBJ2-7	TRBC2
clonotype220	clonotype220_consensus_425	1	1.02564e+16							CASSQGVSNERLFF	TGTGCCAGCAGCCAAGGGGTTTCCAACGAAAGATTATTTTTC	TRBV5		TRBJ1-4	TRBC1
clonotype221	clonotype221_consensus_426	1	1.02564e+16							CASSQGISNERLFF	TGTGCCAGCAGCCAGGGGATTTCCAACGAAAGATTATTTTTC	TRBV5		TRBJ1-4	TRBC1
clonotype222	clonotype222_consensus_427	1	1.02564e+16							CASSPGTSQNTLYF	TGTGCCAGCAGCCCCGGGACAAGTCAAAACACCTTGTACTTT	TRBV5		TRBJ2-4	TRBC2
clonotype223	clonotype223_consensus_428	1	1.02564e+16							CASSSGGAVDTQYF	TGTGCCAGCAGCTCTGGGGGGGCGGTTGACACCCAGTACTTT	TRBV5	TRBD2	TRBJ2-5	TRBC2
clonotype224	clonotype224_consensus_429	1	1.02564e+16	CALGDNAGAKLTF	TGTGCCCTCGGGGATAATGCAGGTGCCAAGCTCACATTC	TRAV12N-2		TRAJ39	TRAC
clonotype225	clonotype225_consensus_430	1	1.02564e+16	CALGGYKVVF	TGTGCCCTTGGAGGCTATAAAGTGGTCTTT	TRAV12D-3		TRAJ12	TRAC
clonotype226	clonotype226_consensus_431	1	1.02564e+16							CAWSRDILSNERLFF	TGTGCCTGGAGCCGGGACATACTTTCCAACGAAAGATTATTTTTC	TRBV31		TRBJ1-4	TRBC1
clonotype227	clonotype227_consensus_432	1	1.02564e+16							CASSSWGYEQYF	TGTGCCAGCAGCTCCTGGGGGTATGAACAGTACTTC	TRBV3		TRBJ2-7	TRBC2
clonotype228	clonotype228_consensus_433	1	1.02564e+16							CASSLLGNTLYF	TGTGCCAGCAGCTTACTGGGGAACACCTTGTACTTT	TRBV3		TRBJ2-4	TRBC2
clonotype229	clonotype229_consensus_434	1	1.02564e+16							CASSFDWAEQFF	TGTGCCAGCAGCTTCGACTGGGCTGAGCAGTTCTTC	TRBV3		TRBJ2-1	TRBC2
clonotype230	clonotype230_consensus_435	1	1.02564e+16							CASSRQNQDTQYF	TGTGCTAGCAGTAGACAGAACCAAGACACCCAGTACTTT	TRBV17		TRBJ2-5	TRBC2
clonotype231	clonotype231_consensus_436	1	1.02564e+16							CASSYGTTEVFF	TGTGCAAGCAGCTACGGGACAACAGAAGTCTTCTTT	TRBV16		TRBJ1-1	TRBC1
clonotype232	clonotype232_consensus_437	1	1.02564e+16							CASSLLAYEQYF	TGTGCCAGCAGTCTTTTGGCCTATGAACAGTACTTC	TRBV26		TRBJ2-7	TRBC2
clonotype233	clonotype233_consensus_438	1	1.02564e+16							CASSPVGYEQYF	TGTGCCAGCAGCCCCGTGGGGTATGAACAGTACTTC	TRBV14		TRBJ2-7	TRBC2
clonotype234	clonotype234_consensus_439	1	1.02564e+16							CASSLGNYEQYF	TGTGCCAGCAGTTTGGGCAATTATGAACAGTACTTC	TRBV15		TRBJ2-7	TRBC2
clonotype235	clonotype235_consensus_440	1	1.02564e+16							CASNTGTSQNTLYF	TGTGCCAGCAACACCGGGACAAGTCAAAACACCTTGTACTTT	TRBV13-3		TRBJ2-4	TRBC2
clonotype236	clonotype236_consensus_441	1	1.02564e+16							CASSPGQVNSDYTF	TGTGCCAGCAGTCCGGGACAGGTAAACTCCGACTACACCTTC	TRBV13-3		TRBJ1-2	TRBC1
clonotype237	clonotype237_consensus_442	1	1.02564e+16							CASSDGTGGDEQYF	TGTGCCAGCAGTGATGGGACAGGGGGAGACGAACAGTACTTC	TRBV13-3	TRBD1	TRBJ2-7	TRBC2
clonotype238	clonotype238_consensus_443	1	1.02564e+16							CASSAGTGGGEQYF	TGTGCCAGCAGTGCCGGGACAGGGGGTGGGGAACAGTACTTC	TRBV13-3	TRBD1	TRBJ2-7	TRBC2
clonotype239	clonotype239_consensus_444	1	1.02564e+16							CASSSDRYNSPLYF	TGTGCCAGCAGTTCGGACAGATATAATTCGCCCCTCTACTTT	TRBV13-3		TRBJ1-6	TRBC1
clonotype240	clonotype240_consensus_445	1	1.02564e+16							CASRTGGGSQNTLYF	TGTGCCAGCAGGACTGGGGGGGGTAGTCAAAACACCTTGTACTTT	TRBV13-1	TRBD2	TRBJ2-4	TRBC2
clonotype241	clonotype241_consensus_446	1	1.02564e+16							CASSELGASQNTLYF	TGTGCCAGCAGTGAACTGGGGGCTAGTCAAAACACCTTGTACTTT	TRBV13-1	TRBD1	TRBJ2-4	TRBC2
clonotype242	clonotype242_consensus_447	1	1.02564e+16							CASSEAGTGADTQYF	TGTGCCAGCAGTGAAGCCGGGACTGGGGCGGACACCCAGTACTTT	TRBV13-1	TRBD2	TRBJ2-5	TRBC2
clonotype243	clonotype243_consensus_448	1	1.02564e+16							CASSEGLGNQDTQYF	TGTGCCAGCAGTGAAGGACTGGGTAACCAAGACACCCAGTACTTT	TRBV13-1		TRBJ2-5	TRBC2
clonotype244	clonotype244_consensus_449	1	1.02564e+16							CASSDEGAANERLFF	TGTGCCAGCAGTGATGAGGGGGCGGCCAACGAAAGATTATTTTTC	TRBV13-1		TRBJ1-4	TRBC1
clonotype245	clonotype245_consensus_450	1	1.02564e+16							CASSVDSSNTGQLYF	TGTGCCAGCAGTGTCGACAGTTCAAACACCGGGCAGCTCTACTTT	TRBV13-1		TRBJ2-2	TRBC2
clonotype246	clonotype246_consensus_451	1	1.02564e+16							CASSPQSQNTLYF	TGTGCCAGCAGCCCCCAAAGTCAAAACACCTTGTACTTT	TRBV10		TRBJ2-4	TRBC2
clonotype247	clonotype247_consensus_452	1	1.02564e+16							CASSLGGRAEQFF	TGTGCCAGCAGCTTGGGGGGGCGCGCTGAGCAGTTCTTC	TRBV10		TRBJ2-1	TRBC2
clonotype248	clonotype248_consensus_454;clonotype248_consensus_453	1	1.02564e+16	CAAEDNRIFF	TGTGCTGCTGAGGATAACAGAATCTTCTTT	TRAV4N-3		TRAJ31	TRAC	CASRRQYNSPLYF	TGTGCCAGCAGGCGACAATATAATTCGCCCCTCTACTTT	TRBV10		TRBJ1-6	TRBC1
clonotype249	clonotype249_consensus_456;clonotype249_consensus_455	1	1.02564e+16	CAIEAGGYKVVF	TGTGCTATAGAGGCTGGAGGCTATAAAGTGGTCTTT	TRAV13N-2		TRAJ12	TRAC	CASSQGTLNSDYTF	TGTGCCAGCAGCCAAGGGACACTAAACTCCGACTACACCTTC	TRBV5		TRBJ1-2	TRBC1
clonotype250	clonotype250_consensus_458;clonotype250_consensus_457	1	1.02564e+16	CAMEDSNNRIFF	TGTGCTATGGAGGATAGCAATAACAGAATCTTCTTT	TRAV13-4-DV7		TRAJ31	TRAC	CAWSPPTGARDTQYF	TGTGCCTGGAGTCCCCCCACGGGGGCGAGAGACACCCAGTACTTT	TRBV31		TRBJ2-5	TRBC2
clonotype251	clonotype251_consensus_460;clonotype251_consensus_459	1	1.02564e+16	CALDLNYNVLYF	TGTGCTTTGGATCTTAATTACAACGTGCTTTACTTC	TRAV13-1		TRAJ21	TRAC	CASSFGDAEQFF	TGTGCCAGCAGTTTTGGGGATGCTGAGCAGTTCTTC	TRBV14		TRBJ2-1	TRBC2
clonotype252	clonotype252_consensus_462;clonotype252_consensus_461	1	1.02564e+16	CATEGTNTGKLTF	TGTGCTACTGAGGGCACCAATACAGGCAAATTAACCTTT	TRAV8-1		TRAJ27	TRAC	CASSETFSNERLFF	TGTGCCAGCAGTGAGACATTTTCCAACGAAAGATTATTTTTC	TRBV13-3		TRBJ1-4	TRBC1
clonotype253	clonotype253_consensus_464;clonotype253_consensus_463	1	1.02564e+16	CAITGNTGKLIF	TGTGCTATAACAGGCAATACCGGAAAACTCATCTTT	TRAV13-4-DV7		TRAJ37	TRAC	CASGGTGGDAEQFF	TGTGCCAGCGGCGGGACTGGGGGGGATGCTGAGCAGTTCTTC	TRBV13-2	TRBD2	TRBJ2-1	TRBC2
clonotype254	clonotype254_consensus_466;clonotype254_consensus_465	1	1.02564e+16	CAAGGGSNYKLTF	TGTGCTGCTGGTGGAGGCAGCAATTACAAACTGACATTT	TRAV4-4-DV10		TRAJ53	TRAC	CASSRGRNTEVFF	TGTGCTAGCAGTAGAGGCAGGAACACAGAAGTCTTCTTT	TRBV17		TRBJ1-1	TRBC1
clonotype255	clonotype255_consensus_468;clonotype255_consensus_467	1	1.02564e+16	CALGMDYANKMIF	TGTGCTTTGGGCATGGACTATGCAAACAAGATGATCTTT	TRAV13-1		TRAJ47	TRAC	CASSAGYAEQFF	TGTGCAAGCAGCGCAGGCTATGCTGAGCAGTTCTTC	TRBV16		TRBJ2-1	TRBC2
clonotype256	clonotype256_consensus_470;clonotype256_consensus_469	1	1.02564e+16	CAPSNTNKVVF	TGTGCCCCTTCCAATACCAACAAAGTCGTCTTT	TRAV7-3		TRAJ34	TRAC	CATAGGGGQLYF	TGTGCCACCGCGGGGGGCGGCGGGCAGCTCTACTTT	TRBV14	TRBD1	TRBJ2-2	TRBC2
clonotype257	clonotype257_consensus_472;clonotype257_consensus_471	1	1.02564e+16	CAAGRAGGYKVVF	TGTGCTGCTGGGAGGGCTGGAGGCTATAAAGTGGTCTTT	TRAV4N-4		TRAJ12	TRAC	CASSPGGDTQYF	TGTGCCAGCAGTCCCGGGGGAGACACCCAGTACTTT	TRBV14		TRBJ2-5	TRBC2
clonotype258	clonotype258_consensus_474;clonotype258_consensus_473	1	1.02564e+16	CAANQGGSAKLIF	TGTGCTGCCAATCAAGGAGGGTCTGCGAAGCTCATCTTT	TRAV4-3		TRAJ57	TRAC	CASNWGGDTGQLYF	TGTGCCAGCAACTGGGGGGGCGACACCGGGCAGCTCTACTTT	TRBV13-3	TRBD2	TRBJ2-2	TRBC2
clonotype259	clonotype259_consensus_476;clonotype259_consensus_477;clonotype259_consensus_475	1	1.02564e+16	CATVVSGSFNKLTF;CAVSSQVVGQLTF	TGTGCTACTGTGGTATCTGGTAGCTTCAATAAGTTGACCTTT;TGTGCAGTGAGTTCACAGGTTGTGGGGCAGCTCACTTTC	TRAV8-1;TRAV7N-6	;	TRAJ4;TRAJ5	TRAC;TRAC	CASSARGGQNTLYF	TGTGCCAGCAGTGCCAGGGGGGGTCAAAACACCTTGTACTTT	TRBV13-3		TRBJ2-4	TRBC2
clonotype260	clonotype260_consensus_479;clonotype260_consensus_478	1	1.02564e+16	CAVQSFNKLTF	TGTGCAGTGCAGAGCTTCAATAAGTTGACCTTT	TRAV7D-3		TRAJ4	TRAC	CASRGTANERLFF	TGTGCCAGCAGAGGGACAGCCAACGAAAGATTATTTTTC	TRBV10		TRBJ1-4	TRBC1
clonotype261	clonotype261_consensus_481;clonotype261_consensus_480	1	1.02564e+16	CAVSNTGYQNFYF	TGTGCTGTCTCGAACACGGGTTACCAGAACTTCTATTTT	TRAV4-4-DV10		TRAJ49	TRAC	CTCSAGPEQFF	TGCACCTGCAGTGCAGGGCCTGAGCAGTTCTTC	TRBV1		TRBJ2-1	TRBC2
clonotype262	clonotype262_consensus_483;clonotype262_consensus_482	1	1.02564e+16	CAAEAGTNAYKVIF	TGTGCTGCTGAGGCCGGCACAAATGCTTACAAAGTCATCTTT	TRAV4-4-DV10		TRAJ30	TRAC	CASTPGPNTEVFF	TGTGCTAGCACACCGGGACCGAACACAGAAGTCTTCTTT	TRBV29		TRBJ1-1	TRBC1
clonotype263	clonotype263_consensus_486;clonotype263_consensus_484;clonotype263_consensus_485	1	1.02564e+16	CAIDRYYSNNRLTL	TGTGCTATAGATCGATACTACAGCAACAACAGACTTACTTTG	TRAV13N-2		TRAJ7	TRAC	CASPRDRGPYEQYF;CASSRDRAGNTLYF	TGTGCCAGCCCCCGGGACAGGGGTCCCTATGAACAGTACTTC;TGTGCCAGCAGTCGGGACAGGGCTGGAAATACGCTCTATTTT	TRBV13-3;TRBV13-3	TRBD1;	TRBJ2-7;TRBJ1-3	TRBC2;TRBC1
clonotype264	clonotype264_consensus_488;clonotype264_consensus_487	1	1.02564e+16	CAAPAVGGNNKLTF	TGTGCTGCCCCTGCTGTCGGAGGCAATAATAAGCTGACTTTT	TRAV4-4-DV10		TRAJ56	TRAC	CASSDPSSNERLFF	TGTGCCAGCAGTGATCCAAGTTCCAACGAAAGATTATTTTTC	TRBV13-3		TRBJ1-4	TRBC1
clonotype265	clonotype265_consensus_490;clonotype265_consensus_489	1	1.02564e+16	CAAERTGGNNKLTF	TGTGCTGCTGAGCGTACTGGAGGCAATAATAAGCTGACTTTT	TRAV4-4-DV10		TRAJ56	TRAC	CASGDAGADERLFF	TGTGCCAGCGGTGATGCAGGGGCGGACGAAAGATTATTTTTC	TRBV13-2		TRBJ1-4	TRBC1
clonotype266	clonotype266_consensus_492;clonotype266_consensus_491	1	1.02564e+16	CAARNSAGNKLTF	TGTGCAGCTAGGAACAGTGCAGGGAACAAGCTAACTTTT	TRAV7-4		TRAJ17	TRAC	CASKDERLFF	TGTGCCAGCAAAGACGAAAGATTATTTTTC	TRBV19		TRBJ1-4	TRBC1
clonotype267	clonotype267_consensus_494;clonotype267_consensus_493	1	1.02564e+16	CATDPNSNNRIFF	TGTGCTACAGACCCCAATAGCAATAACAGAATCTTCTTT	TRAV8D-2		TRAJ31	TRAC	CAWSLDWGVQDTQYF	TGTGCCTGGAGTCTTGACTGGGGGGTCCAAGACACCCAGTACTTT	TRBV31	TRBD2	TRBJ2-5	TRBC2
clonotype268	clonotype268_consensus_496;clonotype268_consensus_495	1	1.02564e+16	CATVNTGYQNFYF	TGTGCTACAGTGAACACGGGTTACCAGAACTTCTATTTT	TRAV8D-2		TRAJ49	TRAC	CASSPLRGKQFF	TGTGCCAGCAGCCCCCTCAGGGGGAAGCAGTTCTTC	TRBV3		TRBJ2-1	TRBC2
clonotype269	clonotype269_consensus_498;clonotype269_consensus_497	1	1.02564e+16	CATDAYSNYQLIW	TGTGCTACTGATGCGTATAGCAACTATCAGTTGATCTGG	TRAV8D-1		TRAJ33	TRAC	CASSLEGREQYF	TGTGCCAGCAGTTTAGAGGGGAGGGAACAGTACTTC	TRBV15		TRBJ2-7	TRBC2
clonotype270	clonotype270_consensus_500;clonotype270_consensus_499	1	1.02564e+16	CAARGNMGYKLTF	TGTGCAGCAAGAGGCAACATGGGCTACAAACTTACCTTC	TRAV7D-2		TRAJ9	TRAC	CASSDWSSAETLYF	TGTGCCAGCAGTGACTGGAGTAGTGCAGAAACGCTGTATTTT	TRBV13-3		TRBJ2-3	TRBC2
clonotype271	clonotype271_consensus_502;clonotype271_consensus_501	1	1.02564e+16	CAASRTGYQNFYF	TGTGCAGCTAGTCGCACGGGTTACCAGAACTTCTATTTT	TRAV7-4		TRAJ49	TRAC	CASSEEGSAETLYF	TGTGCCAGCAGTGAGGAGGGTAGTGCAGAAACGCTGTATTTT	TRBV13-3		TRBJ2-3	TRBC2
clonotype272	clonotype272_consensus_504;clonotype272_consensus_503	1	1.02564e+16	CAVSSYNQGKLIF	TGTGCAGTGAGCAGCTATAACCAGGGGAAGCTTATCTTT	TRAV7-3		TRAJ23	TRAC	CASSVQENYAEQFF	TGTGCCAGCAGTGTACAGGAAAACTATGCTGAGCAGTTCTTC	TRBV13-3		TRBJ2-1	TRBC2
clonotype273	clonotype273_consensus_506;clonotype273_consensus_505	1	1.02564e+16	CAVTRSNYNVLYF	TGTGCAGTGACCCGGTCTAATTACAACGTGCTTTACTTC	TRAV7D-3		TRAJ21	TRAC	CASSDLTGGYAEQFF	TGTGCCAGCAGTGATCTGACTGGAGGCTATGCTGAGCAGTTCTTC	TRBV13-1		TRBJ2-1	TRBC2
clonotype274	clonotype274_consensus_508;clonotype274_consensus_507	1	1.02564e+16	CASSGTGGYKVVF	TGTGCTTCTTCCGGGACTGGAGGCTATAAAGTGGTCTTT	TRAV12N-2		TRAJ12	TRAC	CASSQETVERLFF	TGTGCCAGCAGCCAAGAAACAGTCGAAAGATTATTTTTC	TRBV2		TRBJ1-4	TRBC1
clonotype275	clonotype275_consensus_510;clonotype275_consensus_509	1	1.02564e+16	CAPMSNYNVLYF	TGTGCTCCTATGTCTAATTACAACGTGCTTTACTTC	TRAV9N-4		TRAJ21	TRAC	CASSQEARAEQYF	TGTGCCAGCAGCCAAGAGGCCAGGGCTGAACAGTACTTC	TRBV2		TRBJ2-7	TRBC2
clonotype276	clonotype276_consensus_512;clonotype276_consensus_511	1	1.02564e+16	CAVRTGGNNKLTF	TGTGCTGTGAGAACTGGAGGCAATAATAAGCTGACTTTT	TRAV9D-1		TRAJ56	TRAC	CASSRTANTEVFF	TGTGCCAGCAGCCGGACAGCAAACACAGAAGTCTTCTTT	TRBV10		TRBJ1-1	TRBC1
clonotype277	clonotype277_consensus_514;clonotype277_consensus_513	1	1.02564e+16	CAASDYNQGKLIF	TGTGCAGCAAGCGATTATAACCAGGGGAAGCTTATCTTT	TRAV7D-2		TRAJ23	TRAC	CGARELGGSKNTLYF	TGTGGTGCTAGGGAGCTGGGGGGCTCCAAAAACACCTTGTACTTT	TRBV20	TRBD2	TRBJ2-4	TRBC2
clonotype278	clonotype278_consensus_516;clonotype278_consensus_515	1	1.02564e+16	CAVSMQEGADRLTF	TGTGCAGTGAGCATGCAAGAAGGTGCAGATAGACTCACCTTT	TRAV7N-5		TRAJ45	TRAC	CASSQEAGGYEQYF	TGTGCCAGCAGCCAAGAGGCTGGGGGCTATGAACAGTACTTC	TRBV5	TRBD1	TRBJ2-7	TRBC2
clonotype279	clonotype279_consensus_518;clonotype279_consensus_519;clonotype279_consensus_517	1	1.02564e+16	CALSERGFASALTF;CAVSVNNAGAKLTF	TGTGCTTTGAGTGAAAGAGGCTTTGCAAGTGCGCTGACATTT;TGTGCAGTGAGCGTCAATAATGCAGGTGCCAAGCTCACATTC	TRAV12-2;TRAV7-5	;	TRAJ35;TRAJ39	TRAC;TRAC	CASSQGGGQDTQYF	TGTGCCAGCAGCCAAGGCGGGGGGCAAGACACCCAGTACTTT	TRBV5		TRBJ2-5	TRBC2
clonotype280	clonotype280_consensus_521;clonotype280_consensus_520	1	1.02564e+16	CALSTYQGGRALIF	TGTGCTCTGAGCACCTACCAGGGAGGCAGAGCTCTGATATTT	TRAV6-5		TRAJ15	TRAC	CASSQGTGNTEVFF	TGTGCCAGCAGCCAAGGGACAGGGAACACAGAAGTCTTCTTT	TRBV5	TRBD1	TRBJ1-1	TRBC1
clonotype281	clonotype281_consensus_523;clonotype281_consensus_522	1	1.02564e+16	CVLTMSNYNVLYF	TGTGTTTTGACGATGTCTAATTACAACGTGCTTTACTTC	TRAV9-2		TRAJ21	TRAC	CASSPGGWGTEVFF	TGTGCCAGCAGCCCAGGGGGCTGGGGCACAGAAGTCTTCTTT	TRBV5	TRBD1	TRBJ1-1	TRBC1
clonotype282	clonotype282_consensus_525;clonotype282_consensus_524	1	1.02564e+16	CAASANTGYQNFYF	TGTGCAGCTAGTGCGAACACGGGTTACCAGAACTTCTATTTT	TRAV7D-4		TRAJ49	TRAC	CAWSLLGGHTGQLYF	TGTGCCTGGAGTCTACTTGGGGGGCACACCGGGCAGCTCTACTTT	TRBV31		TRBJ2-2	TRBC2
clonotype283	clonotype283_consensus_527;clonotype283_consensus_526	1	1.02564e+16	CAASSGNNRIFF	TGTGCTGCAAGTAGTGGCAATAACAGAATCTTCTTT	TRAV5-4		TRAJ31	TRAC	CASSFRNTEVFF	TGTGCAAGCAGCTTCAGGAACACAGAAGTCTTCTTT	TRBV16		TRBJ1-1	TRBC1
clonotype284	clonotype284_consensus_529;clonotype284_consensus_528	1	1.02564e+16	CASPASSGSWQLIF	TGTGCTAGCCCCGCATCTTCTGGCAGCTGGCAACTCATCTTT	TRAV13N-3		TRAJ22	TRAC	CASSLGNTEVFF	TGTGCCAGCAGTTTGGGTAACACAGAAGTCTTCTTT	TRBV15		TRBJ1-1	TRBC1
clonotype285	clonotype285_consensus_531;clonotype285_consensus_530	1	1.02564e+16	CAANTNTGKLTF	TGTGCTGCAAACACCAATACAGGCAAATTAACCTTT	TRAV5N-4		TRAJ27	TRAC	CASSALGVQDTQYF	TGTGCCAGCAGTGCACTGGGGGTCCAAGACACCCAGTACTTT	TRBV13-3		TRBJ2-5	TRBC2
clonotype286	clonotype286_consensus_533;clonotype286_consensus_534;clonotype286_consensus_532	1	1.02564e+16	CAMREDHSNNRIFF;CAPWDTNAYKVIF	TGTGCTATGAGAGAGGATCATAGCAATAACAGAATCTTCTTT;TGTGCTCCCTGGGACACAAATGCTTACAAAGTCATCTTT	TRAV16N;TRAV9N-4	;	TRAJ31;TRAJ30	TRAC;TRAC	CASSGDRVNQAPLF	TGTGCCAGCAGTGGGGACAGGGTCAACCAGGCTCCGCTTTTT	TRBV13-3	TRBD1	TRBJ1-5	TRBC1
clonotype287	clonotype287_consensus_536;clonotype287_consensus_535	1	1.02564e+16	CAVRNTEGADRLTF	TGTGCAGTGAGGAATACAGAAGGTGCAGATAGACTCACCTTT	TRAV7-6		TRAJ45	TRAC	CASSWDRGSQNTLYF	TGTGCCAGCAGTTGGGACAGGGGCAGTCAAAACACCTTGTACTTT	TRBV13-1	TRBD1	TRBJ2-4	TRBC2
clonotype288	clonotype288_consensus_538;clonotype288_consensus_539;clonotype288_consensus_537	1	1.02564e+16	CAADRGSALGRLHF;CALSDRGYNQGKLIF	TGTGCAGCAGATAGAGGTTCAGCCTTAGGGAGGCTGCATTTT;TGTGCTCTGAGTGATAGAGGTTATAACCAGGGGAAGCTTATCTTT	TRAV7D-2;TRAV6-5	;	TRAJ18;TRAJ23	TRAC;TRAC	CASSLGGFSDYTF	TGTGCCAGCAGCCTCGGGGGGTTCTCCGACTACACCTTC	TRBV10		TRBJ1-2	TRBC1
clonotype289	clonotype289_consensus_542;clonotype289_consensus_540;clonotype289_consensus_541	1	1.02564e+16	CAASMQGSGGKLTL	TGTGCAGCAAGCATGCAAGGCAGTGGTGGAAAACTCACTTTG	TRAV7D-2		TRAJ44	TRAC	CASSADWEYEQYF;CGAPDRGRNTGQLYF	TGTGCAAGCAGCGCCGACTGGGAGTATGAACAGTACTTC;TGTGGTGCCCCGGACAGGGGGAGGAACACCGGGCAGCTCTACTTT	TRBV16;TRBV20	;TRBD1	TRBJ2-7;TRBJ2-2	TRBC2;TRBC2
clonotype290	clonotype290_consensus_544;clonotype290_consensus_545;clonotype290_consensus_543	1	1.02564e+16	CALSSLSGSFNKLTF;CAMREGRDYSNNRLTL	TGTGCTTTGAGCTCGTTATCTGGTAGCTTCAATAAGTTGACCTTT;TGTGCTATGAGAGAGGGCCGGGACTACAGCAACAACAGACTTACTTTG	TRAV12N-2;TRAV16N	;	TRAJ4;TRAJ7	TRAC;TRAC	CASSQGKGGLEQYF	TGTGCCAGCAGCCAAGGAAAGGGGGGGCTAGAACAGTACTTC	TRBV5		TRBJ2-7	TRBC2
clonotype291	clonotype291_consensus_547;clonotype291_consensus_546	1	1.02564e+16	CAVTMDYANKMIF	TGTGCTGTAACAATGGACTATGCAAACAAGATGATCTTT	TRAV5N-4		TRAJ47	TRAC	CASSDDWGGETLYF	TGTGCCAGCAGTGATGACTGGGGGGGAGAAACGCTGTATTTT	TRBV13-3	TRBD2	TRBJ2-3	TRBC2
clonotype292	clonotype292_consensus_549;clonotype292_consensus_548	1	1.02564e+16	CAVNNNYAQGLTF	TGCGCAGTCAACAATAACTATGCCCAGGGATTAACCTTC	TRAV3N-3		TRAJ26	TRAC	CASSGTGGRDTQYF	TGTGCCAGCAGTGGGACTGGGGGGAGGGACACCCAGTACTTT	TRBV13-3		TRBJ2-5	TRBC2
clonotype293	clonotype293_consensus_551;clonotype293_consensus_550	1	1.02564e+16	CAAGATGGNNKLTF	TGTGCTGCGGGGGCTACTGGAGGCAATAATAAGCTGACTTTT	TRAV5-4		TRAJ56	TRAC	CASSSGDQDTQYF	TGTGCTAGCAGTTCAGGGGACCAAGACACCCAGTACTTT	TRBV29		TRBJ2-5	TRBC2
clonotype294	clonotype294_consensus_553;clonotype294_consensus_552	1	1.02564e+16	CAVRGYGSSGNKLIF	TGTGCTGTGAGGGGTTATGGGAGCAGTGGCAACAAGCTCATCTTT	TRAV9-4		TRAJ32	TRAC	CASSQKGSQNTLYF	TGTGCCAGCAGCCAAAAGGGTAGTCAAAACACCTTGTACTTT	TRBV5		TRBJ2-4	TRBC2
clonotype295	clonotype295_consensus_555;clonotype295_consensus_554	1	1.02564e+16	CALATSSGQKLVF	TGTGCTCTTGCAACTTCAAGTGGCCAGAAGCTGGTTTTT	TRAV6D-4		TRAJ16	TRAC	CASSQDWGNSDYTF	TGTGCCAGCAGCCAAGATTGGGGAAACTCCGACTACACCTTC	TRBV5		TRBJ1-2	TRBC1
clonotype296	clonotype296_consensus_557;clonotype296_consensus_556	1	1.02564e+16	CALSDTGNTGKLIF	TGTGCTTTGAGTGACACAGGCAATACCGGAAAACTCATCTTT	TRAV12-2		TRAJ37	TRAC	CASSFGSYEQYF	TGTGCCAGCAGTTTCGGCTCCTATGAACAGTACTTC	TRBV14		TRBJ2-7	TRBC2
clonotype297	clonotype297_consensus_559;clonotype297_consensus_558	1	1.02564e+16	CAVSALTSGGNYKPTF	TGTGCAGTTAGCGCCCTAACCTCAGGAGGAAACTACAAACCTACGTTT	TRAV7N-4		TRAJ6	TRAC	CASSFSNERLFF	TGTGCCAGCAGTTTTTCCAACGAAAGATTATTTTTC	TRBV14		TRBJ1-4	TRBC1
clonotype298	clonotype298_consensus_561;clonotype298_consensus_560	1	1.02564e+16	CALSSNTGNYKYVF	TGTGCTTTGAGCTCTAATACAGGAAACTACAAATACGTCTTT	TRAV12-2		TRAJ40	TRAC	CASGEWDRGNEQYF	TGTGCCAGCGGTGAGTGGGACAGGGGAAATGAACAGTACTTC	TRBV13-2	TRBD1	TRBJ2-7	TRBC2
clonotype299	clonotype299_consensus_563;clonotype299_consensus_564;clonotype299_consensus_562	1	1.02564e+16	CALRHYGNEKITF;CALSVLNTEGADRLTF	TGTGCTCTGAGGCACTATGGAAATGAGAAAATAACTTTT;TGTGCTCTGAGTGTCCTGAATACAGAAGGTGCAGATAGACTCACCTTT	TRAV12-3;TRAV6-7-DV9	;	TRAJ48;TRAJ45	TRAC;TRAC	CASSSGRGSGNTLYF	TGTGCCAGCAGTAGTGGCAGGGGGTCTGGAAATACGCTCTATTTT	TRBV13-1	TRBD1	TRBJ1-3	TRBC1
clonotype300	clonotype300_consensus_566;clonotype300_consensus_565	1	1.02564e+16	CAVSEGTGYQNFYF	TGCGCAGTCAGTGAGGGCACGGGTTACCAGAACTTCTATTTT	TRAV3-3		TRAJ49	TRAC	CASSDRGANTGQLYF	TGTGCCAGCAGTGATCGGGGGGCAAACACCGGGCAGCTCTACTTT	TRBV13-1		TRBJ2-2	TRBC2
clonotype301	clonotype301_consensus_568;clonotype301_consensus_567	1	1.02564e+16	CAVSAGTGGYKVVF	TGCGCAGTCAGTGCAGGGACTGGAGGCTATAAAGTGGTCTTT	TRAV3N-3		TRAJ12	TRAC	CASSDANSANSDYTF	TGTGCCAGCAGTGATGCAAACAGTGCAAACTCCGACTACACCTTC	TRBV13-1		TRBJ1-2	TRBC1
clonotype302	clonotype302_consensus_570;clonotype302_consensus_569	1	1.02564e+16	CAVSAETGGYKVVF	TGCGCAGTCAGTGCAGAGACTGGAGGCTATAAAGTGGTCTTT	TRAV3-1		TRAJ12	TRAC	CASSDVGGSQNTLYF	TGTGCCAGCAGTGATGTTGGGGGTAGTCAAAACACCTTGTACTTT	TRBV13-1		TRBJ2-4	TRBC2
clonotype303	clonotype303_consensus_572;clonotype303_consensus_571	1	1.02564e+16	CAASEPPSSGSWQLIF	TGTGCAGCTAGTGAGCCGCCATCTTCTGGCAGCTGGCAACTCATCTTT	TRAV7-4		TRAJ22	TRAC	CASSPLTGFEQYF	TGTGCCAGCAGCCCATTGACAGGGTTTGAACAGTACTTC	TRBV2		TRBJ2-7	TRBC2
clonotype304	clonotype304_consensus_574;clonotype304_consensus_573	1	1.02564e+16	CALGDEGNTGKLIF	TGTGCTCTGGGTGATGAAGGCAATACCGGAAAACTCATCTTT	TRAV6D-6		TRAJ37	TRAC	CASSPDRGTEVFF	TGTGCCAGCAGCCCCGACAGGGGGACAGAAGTCTTCTTT	TRBV10	TRBD1	TRBJ1-1	TRBC1
clonotype305	clonotype305_consensus_576;clonotype305_consensus_575	1	1.02564e+16	CAVSASSGSWQLIF	TGCGCAGTCAGTGCATCTTCTGGCAGCTGGCAACTCATCTTT	TRAV3-1		TRAJ22	TRAC	CASSSRGHERLFF	TGTGCCAGCAGCTCGAGGGGGCACGAAAGATTATTTTTC	TRBV10		TRBJ1-4	TRBC1
clonotype306	clonotype306_consensus_578;clonotype306_consensus_577	1	1.02564e+16	CALSDRYNQGKLIF	TGTGCTCTGAGTGACAGGTATAACCAGGGGAAGCTTATCTTT	TRAV12D-3		TRAJ23	TRAC	CASSPSTANTEVFF	TGTGCCAGCAGCCCCTCGACAGCAAACACAGAAGTCTTCTTT	TRBV5		TRBJ1-1	TRBC1
clonotype307	clonotype307_consensus_580;clonotype307_consensus_579	1	1.02564e+16	CALAFRNTGNYKYVF	TGTGCTCTGGCCTTTCGTAATACAGGAAACTACAAATACGTCTTT	TRAV6D-6		TRAJ40	TRAC	CASSVTGGNTEVFF	TGTGCCAGCAGCGTGACAGGGGGGAACACAGAAGTCTTCTTT	TRBV13-3	TRBD1	TRBJ1-1	TRBC1
clonotype308	clonotype308_consensus_582;clonotype308_consensus_583;clonotype308_consensus_581	1	1.02564e+16	CALGGANYGNEKITF;CALSELMDYANKMIF	TGTGCTCTGGGTGGGGCCAACTATGGAAATGAGAAAATAACTTTT;TGCGCTCTCTCGGAACTCATGGACTATGCAAACAAGATGATCTTT	TRAV6D-6;TRAV15-2-DV6-2	;	TRAJ48;TRAJ47	TRAC;TRAC	CASSDARASAETLYF	TGTGCCAGCAGTGATGCCCGGGCTAGTGCAGAAACGCTGTATTTT	TRBV13-1		TRBJ2-3	TRBC2
clonotype309	clonotype309_consensus_586;clonotype309_consensus_584;clonotype309_consensus_585	1	1.02564e+16	CVVGDRGSALGRLHF	TGTGTGGTGGGCGATAGAGGTTCAGCCTTAGGGAGGCTGCATTTT	TRAV11		TRAJ18	TRAC	CASSGLGTSAETLYF;CTCSGTGGYAEQFF	TGTGCCAGCAGTGGACTGGGGACTAGTGCAGAAACGCTGTATTTT;TGCACCTGCAGTGGGACAGGGGGCTATGCTGAGCAGTTCTTC	TRBV13-1;TRBV1	TRBD1;TRBD1	TRBJ2-3;TRBJ2-1	TRBC2;TRBC2
clonotype310	clonotype310_consensus_588;clonotype310_consensus_587	1	1.02564e+16	CALGDRGSALGRLHF	TGTGCTCTGGGTGATCGGGGTTCAGCCTTAGGGAGGCTGCATTTT	TRAV6D-6		TRAJ18	TRAC	CASSHGQNAEQFF	TGTGCCAGCAGCCACGGACAGAATGCTGAGCAGTTCTTC	TRBV2		TRBJ2-1	TRBC2
clonotype311	clonotype311_consensus_590;clonotype311_consensus_589	1	1.02564e+16	CAASIRGTNAYKVIF	TGTGCAGCAAGCATACGGGGCACAAATGCTTACAAAGTCATCTTT	TRAV10		TRAJ30	TRAC	CGARDLLTNTGQLYF	TGTGGTGCTAGGGATCTACTCACAAACACCGGGCAGCTCTACTTT	TRBV20		TRBJ2-2	TRBC2
clonotype312	clonotype312_consensus_592;clonotype312_consensus_591	1	1.02564e+16	CAMRDLNNYAQGLTF	TGTGCTATGAGAGATTTAAATAACTATGCCCAGGGATTAACCTTC	TRAV16N		TRAJ26	TRAC	CASSQGGSNERLFF	TGTGCCAGCAGCCAAGGGGGCTCCAACGAAAGATTATTTTTC	TRBV5		TRBJ1-4	TRBC1
clonotype313	clonotype313_consensus_594;clonotype313_consensus_593	1	1.02564e+16	CALSDKRNSNNRIFF	TGTGCTCTGAGTGATAAAAGGAATAGCAATAACAGAATCTTCTTT	TRAV12-3		TRAJ31	TRAC	CASRDSNYAEQFF	TGTGCTAGCAGAGACAGTAACTATGCTGAGCAGTTCTTC	TRBV17		TRBJ2-1	TRBC2
clonotype314	clonotype314_consensus_596;clonotype314_consensus_595	1	1.02564e+16	CALGVNTGNYKYVF	TGTGCTCTGGGGGTTAATACAGGAAACTACAAATACGTCTTT	TRAV6N-7		TRAJ40	TRAC	CASSLAGYEQYF	TGTGCCAGCAGTTTAGCAGGATATGAACAGTACTTC	TRBV15		TRBJ2-7	TRBC2
clonotype315	clonotype315_consensus_598;clonotype315_consensus_597	1	1.02564e+16	CAASIFSGSSGNKLIF	TGTGCAGCAAGCATTTTCAGCGGGAGCAGTGGCAACAAGCTCATCTTT	TRAV10		TRAJ32	TRAC	CGASPGRAYNSPLYF	TGTGGTGCTAGCCCAGGGAGAGCCTATAATTCGCCCCTCTACTTT	TRBV20		TRBJ1-6	TRBC1
clonotype316	clonotype316_consensus_600;clonotype316_consensus_601;clonotype316_consensus_599	1	1.02564e+16	CAASSNTNKVVF;CALGDRDNYAQGLTF	TGTGCAGCAAGTTCCAATACCAACAAAGTCGTCTTT;TGTGCTCTGGGTGATAGGGATAACTATGCCCAGGGATTAACCTTC	TRAV14N-3;TRAV6N-7	;	TRAJ34;TRAJ26	TRAC;TRAC	CASSELVSAETLYF	TGTGCCAGCAGTGAACTGGTCAGTGCAGAAACGCTGTATTTT	TRBV13-3		TRBJ2-3	TRBC2
clonotype317	clonotype317_consensus_603;clonotype317_consensus_602	1	1.02564e+16	CAMRENNSGGSNAKLTF	TGTGCTATGAGAGAAAATAATTCTGGAGGAAGCAATGCAAAGCTAACCTTC	TRAV16		TRAJ42	TRAC	CASSQEGLKDTQYF	TGTGCCAGCAGCCAAGAAGGGCTGAAAGACACCCAGTACTTT	TRBV5		TRBJ2-5	TRBC2
clonotype318	clonotype318_consensus_605;clonotype318_consensus_604	1	1.02564e+16	CASSNTNKVVF	TGTGCATCTTCCAATACCAACAAAGTCGTCTTT	TRAV14N-2		TRAJ34	TRAC	CASSQDSSQNTLYF	TGTGCCAGCAGCCAAGACAGTAGTCAAAACACCTTGTACTTT	TRBV5		TRBJ2-4	TRBC2
clonotype319	clonotype319_consensus_607;clonotype319_consensus_606	1	1.02564e+16	CAASVSNRIFF	TGTGCAGCAAGTGTTAGTAACAGAATCTTCTTT	TRAV14-1		TRAJ31	TRAC	CASSQDWGGYEQYF	TGTGCCAGCAGCCAGGACTGGGGGGGGTATGAACAGTACTTC	TRBV5	TRBD2	TRBJ2-7	TRBC2
clonotype320	clonotype320_consensus_609;clonotype320_consensus_608	1	1.02564e+16	CAAGSNNNNAPRF	TGCGCAGCAGGGTCCAATAACAACAATGCCCCACGATTT	TRAV19		TRAJ43	TRAC	CASSPGVTEVFF	TGTGCAAGCAGCCCAGGGGTCACAGAAGTCTTCTTT	TRBV16		TRBJ1-1	TRBC1
clonotype321	clonotype321_consensus_611;clonotype321_consensus_610	1	1.02564e+16	CAASGAQGLTF	TGTGCAGCAAGTGGCGCCCAGGGATTAACCTTC	TRAV14N-1		TRAJ26	TRAC	CASSPNFDQDTQYF	TGTGCCAGCAGTCCCAATTTCGACCAAGACACCCAGTACTTT	TRBV13-3		TRBJ2-5	TRBC2
clonotype322	clonotype322_consensus_613;clonotype322_consensus_612	1	1.02564e+16	CAMREGHYGSSGNKLIF	TGTGCTATGAGAGAGGGCCATTATGGGAGCAGTGGCAACAAGCTCATCTTT	TRAV16N		TRAJ32	TRAC	CAWSLGTGGNQAPLF	TGTGCCTGGAGTCTAGGGACAGGGGGCAACCAGGCTCCGCTTTTT	TRBV31	TRBD1	TRBJ1-5	TRBC1
clonotype323	clonotype323_consensus_615;clonotype323_consensus_614	1	1.02564e+16	CAASGTGGYKVVF	TGTGCAGCAAGTGGGACTGGAGGCTATAAAGTGGTCTTT	TRAV14D-3-DV8		TRAJ12	TRAC	CASRLDRVEQYF	TGTGCCAGCAGACTCGACAGGGTTGAACAGTACTTC	TRBV14		TRBJ2-7	TRBC2
clonotype324	clonotype324_consensus_617;clonotype324_consensus_616	1	1.02564e+16	CAASASSGSWQLIF	TGTGCAGCAAGTGCATCTTCTGGCAGCTGGCAACTCATCTTT	TRAV14D-3-DV8		TRAJ22	TRAC	CASSQGTGGWEQYF	TGTGCCAGCAGCCAAGGGACTGGGGGGTGGGAACAGTACTTC	TRBV5		TRBJ2-7	TRBC2
clonotype325	clonotype325_consensus_619;clonotype325_consensus_618	1	1.02564e+16	CAASDTNTGKLTF	TGTGCAGCAAGTGACACCAATACAGGCAAATTAACCTTT	TRAV14-1		TRAJ27	TRAC	CAWSLLGGNTGQLYF	TGTGCCTGGAGTCTATTGGGGGGGAACACCGGGCAGCTCTACTTT	TRBV31		TRBJ2-2	TRBC2
clonotype326	clonotype326_consensus_622;clonotype326_consensus_620;clonotype326_consensus_621	1	1.02564e+16	CAASASYNQGKLIF	TGTGCAGCAAGTGCAAGTTATAACCAGGGGAAGCTTATCTTT	TRAV14N-3		TRAJ23	TRAC	CASSLSGTGDYEQYF;CASSPHRNSGNTLYF	TGTGCTAGCAGTTTATCCGGGACTGGGGACTATGAACAGTACTTC;TGTGCCAGCAGTCCCCACCGAAATTCTGGAAATACGCTCTATTTT	TRBV29;TRBV13-1	TRBD1;	TRBJ2-7;TRBJ1-3	TRBC2;TRBC1
clonotype327	clonotype327_consensus_624;clonotype327_consensus_623	1	1.02564e+16	CAASRTGNYKYVF	TGTGCAGCAAGTAGGACAGGAAACTACAAATACGTCTTT	TRAV14N-2		TRAJ40	TRAC	CASSDVWGAQDTQYF	TGTGCCAGCAGTGATGTCTGGGGTGCGCAAGACACCCAGTACTTT	TRBV13-1		TRBJ2-5	TRBC2
clonotype328	clonotype328_consensus_626;clonotype328_consensus_625	1	1.02564e+16	CAAMATGGNNKLTF	TGTGCAGCAATGGCTACTGGAGGCAATAATAAGCTGACTTTT	TRAV14-2		TRAJ56	TRAC	CASSPWTGVYEQYF	TGTGCCAGCAGCCCCTGGACTGGGGTCTATGAACAGTACTTC	TRBV5	TRBD1	TRBJ2-7	TRBC2
clonotype329	clonotype329_consensus_628;clonotype329_consensus_627	1	1.02564e+16	CAAIVTEGADRLTF	TGTGCAGCAATCGTCACAGAAGGTGCAGATAGACTCACCTTT	TRAV14-2		TRAJ45	TRAC	CAWSPADNSGNTLYF	TGTGCCTGGAGCCCCGCAGACAATTCTGGAAATACGCTCTATTTT	TRBV31		TRBJ1-3	TRBC1
clonotype330	clonotype330_consensus_630;clonotype330_consensus_629	1	1.02564e+16	CAADRGSALGRLHF	TGTGCAGCCGATAGAGGTTCAGCCTTAGGGAGGCTGCATTTT	TRAV14N-2		TRAJ18	TRAC	CASSPGGRNSPLYF	TGTGCCAGCAGTCCAGGGGGCCGGAATTCGCCCCTCTACTTT	TRBV13-3	TRBD1	TRBJ1-6	TRBC1
clonotype331	clonotype331_consensus_632;clonotype331_consensus_631	1	1.02564e+16	CAKGGNEKITF	TGTGCTAAGGGAGGAAATGAGAAAATAACTTTT	TRAV6-7-DV9		TRAJ48	TRAC	CASSQTDSGNTLYF	TGTGCCAGCAGCCAAACAGATTCTGGAAATACGCTCTATTTT	TRBV5		TRBJ1-3	TRBC1
clonotype332	clonotype332_consensus_634;clonotype332_consensus_633	1	1.02564e+16	CALASSSFSKLVF	TGTGCTCTAGCATCCTCCTCCTTCAGCAAGCTGGTGTTT	TRAV6-7-DV9		TRAJ50	TRAC	CASSGLGGGAETLYF	TGTGCCAGCAGTGGCCTGGGGGGGGGTGCAGAAACGCTGTATTTT	TRBV13-1	TRBD2	TRBJ2-3	TRBC2
clonotype333	clonotype333_consensus_636;clonotype333_consensus_635	1	1.02564e+16	CALSDQGGSAKLIF	TGTGCTCTGAGTGATCAAGGAGGGTCTGCGAAGCTCATCTTT	TRAV6-7-DV9		TRAJ57	TRAC	CASGLGGRTGQLYF	TGTGCCAGCGGACTGGGGGGGCGCACCGGGCAGCTCTACTTT	TRBV13-2	TRBD2	TRBJ2-2	TRBC2
clonotype334	clonotype334_consensus_638;clonotype334_consensus_637	1	1.02564e+16	CALSGGTGANTGKLTF	TGTGCTCTGAGTGGGGGGACTGGAGCTAACACTGGAAAGCTCACGTTT	TRAV6-7-DV9		TRAJ52	TRAC	CASSLHNYEQYF	TGTGCCAGCAGCTTACACAACTATGAACAGTACTTC	TRBV3		TRBJ2-7	TRBC2
clonotype335	clonotype335_consensus_639	1	1.02564e+16	CAVSSSNMGYKLTF	TGTGCAGTGAGCTCTAGCAACATGGGCTACAAACTTACCTTC	TRAV7N-5		TRAJ9	TRAC
clonotype336	clonotype336_consensus_640	1	1.02564e+16							CASSDSYEQYF	TGTGCCAGCAGCGACAGCTATGAACAGTACTTC	TRBV19		TRBJ2-7	TRBC2
clonotype337	clonotype337_consensus_641	1	1.02564e+16							CASSQDLGGQDTQYF	TGTGCCAGCAGCCAAGATCTGGGGGGCCAAGACACCCAGTACTTT	TRBV5		TRBJ2-5	TRBC2
clonotype338	clonotype338_consensus_642	1	1.02564e+16							CASSQAGGANTEVFF	TGTGCCAGCAGCCAAGCAGGGGGCGCAAACACAGAAGTCTTCTTT	TRBV5		TRBJ1-1	TRBC1
clonotype339	clonotype339_consensus_643	1	1.02564e+16							CASSQGLTSAETLYF	TGTGCCAGCAGCCAAGGGCTGACTAGTGCAGAAACGCTGTATTTT	TRBV5		TRBJ2-3	TRBC2
clonotype340	clonotype340_consensus_644	1	1.02564e+16							CASSHGAGGQDTQYF	TGTGCCAGCAGCCACGGAGCGGGTGGCCAAGACACCCAGTACTTT	TRBV5		TRBJ2-5	TRBC2
clonotype341	clonotype341_consensus_645	1	1.02564e+16	CAVSASNYNVLYF	TGTGCTGTGAGCGCGTCTAATTACAACGTGCTTTACTTC	TRAV9-4		TRAJ21	TRAC
clonotype342	clonotype342_consensus_646	1	1.02564e+16							CASSPRRNTEVFF	TGTGCCAGCAGCCCCCGGCGAAACACAGAAGTCTTCTTT	TRBV3		TRBJ1-1	TRBC1
clonotype343	clonotype343_consensus_647	1	1.02564e+16							CASSPQGAGEQYF	TGTGCCAGCAGCCCGCAGGGGGCGGGTGAACAGTACTTC	TRBV3		TRBJ2-7	TRBC2
clonotype344	clonotype344_consensus_648	1	1.02564e+16							CASSRTSGNTLYF	TGTGCCAGCAGCCGGACTTCTGGAAATACGCTCTATTTT	TRBV3		TRBJ1-3	TRBC1
clonotype345	clonotype345_consensus_649	1	1.02564e+16							CASSRDWGDYEQYF	TGTGCTAGCAGTCGGGACTGGGGGGACTATGAACAGTACTTC	TRBV17	TRBD2	TRBJ2-7	TRBC2
clonotype346	clonotype346_consensus_650	1	1.02564e+16							CASSSGLGVEQYF	TGTGCAAGCAGCTCGGGACTGGGGGTTGAACAGTACTTC	TRBV16		TRBJ2-7	TRBC2
clonotype347	clonotype347_consensus_651	1	1.02564e+16							CASSLPRNTEVFF	TGTGCAAGCAGCTTACCCCGGAACACAGAAGTCTTCTTT	TRBV16		TRBJ1-1	TRBC1
clonotype348	clonotype348_consensus_652	1	1.02564e+16							CASSLGGAETLYF	TGTGCCAGCAGTTTAGGGGGCGCAGAAACGCTGTATTTT	TRBV14		TRBJ2-3	TRBC2
clonotype349	clonotype349_consensus_653	1	1.02564e+16							CASSLPSQNTLYF	TGTGCCAGCAGTTTACCCAGTCAAAACACCTTGTACTTT	TRBV15		TRBJ2-4	TRBC2
clonotype350	clonotype350_consensus_654	1	1.02564e+16							CASSFTPNTEVFF	TGTGCCAGCAGTTTCACACCAAACACAGAAGTCTTCTTT	TRBV15		TRBJ1-1	TRBC1
clonotype351	clonotype351_consensus_655	1	1.02564e+16							CASSQDRGPDTQYF	TGTGCCAGCAGCCAAGATCGGGGGCCAGACACCCAGTACTTT	TRBV2		TRBJ2-5	TRBC2
clonotype352	clonotype352_consensus_656	1	1.02564e+16							CASSQGTANSDYTF	TGTGCCAGCAGCCAAGGGACAGCAAACTCCGACTACACCTTC	TRBV2		TRBJ1-2	TRBC1
clonotype353	clonotype353_consensus_657	1	1.02564e+16							CASSKYSNYAEQFF	TGTGCCAGCAGCAAATACAGTAACTATGCTGAGCAGTTCTTC	TRBV10		TRBJ2-1	TRBC2
clonotype354	clonotype354_consensus_658	1	1.02564e+16							CASSLTGGHQAPLF	TGTGCCAGCAGCTTGACAGGGGGGCACCAGGCTCCGCTTTTT	TRBV10	TRBD1	TRBJ1-5	TRBC1
clonotype355	clonotype355_consensus_659	1	1.02564e+16							CTCTGGGNTLYF	TGCACCTGCACAGGGGGTGGAAATACGCTCTATTTT	TRBV1		TRBJ1-3	TRBC1
clonotype356	clonotype356_consensus_660	1	1.02564e+16							CTCSADRGEQYF	TGCACCTGCAGTGCAGACAGGGGGGAACAGTACTTC	TRBV1	TRBD1	TRBJ2-7	TRBC2
clonotype357	clonotype357_consensus_662;clonotype357_consensus_661	1	1.02564e+16	CALNSNNRIFF	TGTGCTTTGAATAGCAATAACAGAATCTTCTTT	TRAV13-1		TRAJ31	TRAC	CASSPSGAETLYF	TGTGCAAGCAGCCCTTCGGGTGCAGAAACGCTGTATTTT	TRBV16		TRBJ2-3	TRBC2
clonotype358	clonotype358_consensus_664;clonotype358_consensus_663	1	1.02564e+16	CAAEFTNKVVF	TGTGCTGCTGAGTTTACCAACAAAGTCGTCTTT	TRAV4N-4		TRAJ34	TRAC	CASSNREQDTQYF	TGTGCCAGCAGTAACAGGGAACAAGACACCCAGTACTTT	TRBV26		TRBJ2-5	TRBC2
clonotype359	clonotype359_consensus_666;clonotype359_consensus_665	1	1.02564e+16	CAGGSNYKLTF	TGTGCCGGAGGCAGCAATTACAAACTGACATTT	TRAV13-4-DV7		TRAJ53	TRAC	CASSDMGLGAETLYF	TGTGCCAGCAGTGATATGGGACTGGGTGCAGAAACGCTGTATTTT	TRBV13-3	TRBD1	TRBJ2-3	TRBC2
clonotype360	clonotype360_consensus_668;clonotype360_consensus_667	1	1.02564e+16	CALANYNVLYF	TGTGCTTTGGCCAATTACAACGTGCTTTACTTC	TRAV13-1		TRAJ21	TRAC	CTCSATGFEQYF	TGCACCTGCAGTGCAACGGGATTTGAACAGTACTTC	TRBV1		TRBJ2-7	TRBC2
clonotype361	clonotype361_consensus_670;clonotype361_consensus_669	1	1.02564e+16	CAANRIFF	TGTGCTGCAAACAGAATCTTCTTT	TRAV5N-4		TRAJ31	TRAC	CASSPRTITEVFF	TGTGCAAGCAGCCCTCGGACAATCACAGAAGTCTTCTTT	TRBV16		TRBJ1-1
clonotype362	clonotype362_consensus_672;clonotype362_consensus_673;clonotype362_consensus_671	1	1.02564e+16	CALDVEQGGSAKLIF;CILRVEGTGSKLSF	TGTGCTTTGGACGTTGAACAAGGAGGGTCTGCGAAGCTCATCTTT;TGTATCCTGAGAGTAGAAGGCACTGGGTCTAAGCTGTCATTT	TRAV13-1;TRAV21-DV12	;	TRAJ57;TRAJ58	TRAC;TRAC	CASSLGTGYEQYF	TGTGCAAGCAGCTTGGGGACAGGGTATGAACAGTACTTC	TRBV16	TRBD1	TRBJ2-7	TRBC2
clonotype363	clonotype363_consensus_675;clonotype363_consensus_674	1	1.02564e+16	CAVSGYKVVF	TGTGCAGTGAGCGGTTACAAAGTCGTCTTT	TRAV7-3		TRAJ34	TRAC	CASSPGTEETLYF	TGTGCCAGCAGTCCCGGGACGGAAGAAACGCTGTATTTT	TRBV14		TRBJ2-3	TRBC2
clonotype364	clonotype364_consensus_677;clonotype364_consensus_676	1	1.02564e+16	CAADTNAYKVIF	TGTGCTGCTGATACAAATGCTTACAAAGTCATCTTT	TRAV4N-4		TRAJ30	TRAC	CASSDRIANTGQLYF	TGTGCCAGCAGTGACAGGATTGCAAACACCGGGCAGCTCTACTTT	TRBV13-3		TRBJ2-2	TRBC2
clonotype365	clonotype365_consensus_679;clonotype365_consensus_680;clonotype365_consensus_678	1	1.02564e+16	CALNYNQGKLIF;CATDPSGSWQLIF	TGTGCTCTGAATTATAACCAGGGGAAGCTTATCTTT;TGTGCTACTGATCCCTCCGGCAGCTGGCAACTCATCTTT	TRAV9N-4;TRAV8-1	;	TRAJ23;TRAJ22	TRAC;TRAC	CASSDAQGRSAETLYF	TGTGCCAGCAGTGATGCACAGGGAAGGAGTGCAGAAACGCTGTATTTT	TRBV13-1		TRBJ2-3	TRBC2
clonotype366	clonotype366_consensus_682;clonotype366_consensus_681	1	1.02564e+16	CATGGYKVVF	TGTGCTACTGGAGGCTATAAAGTGGTCTTT	TRAV8N-2		TRAJ12	TRAC	CASSLRDRADTQYF	TGTGCCAGCAGCCTCCGGGACAGGGCAGACACCCAGTACTTT	TRBV10		TRBJ2-5	TRBC2
clonotype367	clonotype367_consensus_684;clonotype367_consensus_683	1	1.02564e+16	CAIKLSNYNVLYF	TGTGCTATAAAATTGTCTAATTACAACGTGCTTTACTTC	TRAV13N-2		TRAJ21	TRAC	CASSPTELNQDTQYF	TGTGCCAGCAGCCCCACAGAGCTTAACCAAGACACCCAGTACTTT	TRBV5		TRBJ2-5	TRBC2
clonotype368	clonotype368_consensus_687;clonotype368_consensus_688;clonotype368_consensus_685;clonotype368_consensus_686	1	1.02564e+16	CAAPDYSNNRLTL;CAVSANMGYKLTF	TGTGCTGCGCCGGACTACAGCAACAACAGACTTACTTTG;TGCGCAGTCAGCGCCAACATGGGCTACAAACTTACCTTC	TRAV4-4-DV10;TRAV3N-3	;	TRAJ7;TRAJ9	TRAC;TRAC	CAWSRTGGDGTGQLYF;CGARDGGDSYNSPLYF	TGTGCCTGGAGTCGGACTGGGGGGGACGGCACCGGGCAGCTCTACTTT;TGTGGTGCTAGGGATGGGGGGGATTCCTATAATTCGCCCCTCTACTTT	TRBV31;TRBV20	TRBD2;	TRBJ2-2;TRBJ1-6	TRBC2;TRBC1
clonotype369	clonotype369_consensus_690;clonotype369_consensus_689	1	1.02564e+16	CATTGTGGYKVVF	TGTGCTACCACCGGGACTGGAGGCTATAAAGTGGTCTTT	TRAV13N-2		TRAJ12	TRAC	CASSWGANTGQLYF	TGTGCTAGCAGTTGGGGGGCAAACACCGGGCAGCTCTACTTT	TRBV17		TRBJ2-2	TRBC2
clonotype370	clonotype370_consensus_692;clonotype370_consensus_691	1	1.02564e+16	CALASSSFSKLVF	TGTGCTCTAGCATCCTCCTCCTTCAGCAAGCTGGTGTTT	TRAV13N-1		TRAJ50	TRAC	CASRGQGNSDYTF	TGTGCCAGCAGGGGACAGGGGAACTCCGACTACACCTTC	TRBV14	TRBD1	TRBJ1-2	TRBC1
clonotype371	clonotype371_consensus_694;clonotype371_consensus_693	1	1.02564e+16	CAAGNTNTGKLTF	TGTGCTGCTGGTAACACCAATACAGGCAAATTAACCTTT	TRAV4N-4		TRAJ27	TRAC	CASSDRGTGAETLYF	TGTGCCAGCAGTGACCGGGGCACGGGTGCAGAAACGCTGTATTTT	TRBV13-3		TRBJ2-3	TRBC2
clonotype372	clonotype372_consensus_696;clonotype372_consensus_695	1	1.02564e+16	CAIAGNMGYKLTF	TGTGCTATTGCAGGCAACATGGGCTACAAACTTACCTTC	TRAV13N-2		TRAJ9	TRAC	CASSQSGSNTEVFF	TGTGCCAGCAGCCAATCAGGGTCAAACACAGAAGTCTTCTTT	TRBV2		TRBJ1-1	TRBC1
clonotype373	clonotype373_consensus_698;clonotype373_consensus_697	1	1.02564e+16	CATDASSGSWQLIF	TGTGCTACTGATGCATCTTCTGGCAGCTGGCAACTCATCTTT	TRAV8-1		TRAJ22	TRAC	CASSPTGEGTEVFF	TGTGCCAGCAGCCCGACAGGGGAGGGCACAGAAGTCTTCTTT	TRBV10		TRBJ1-1	TRBC1
clonotype374	clonotype374_consensus_700;clonotype374_consensus_701;clonotype374_consensus_699	1	1.02564e+16	CAARINSGGSNAKLTF;CASSGGSNAKLTF	TGTGCAGCAAGGATTAATTCTGGAGGAAGCAATGCAAAGCTAACCTTC;TGTGCTTCTTCTGGAGGAAGCAATGCAAAGCTAACCTTC	TRAV14N-1;TRAV13-1	;	TRAJ42;TRAJ42	TRAC;TRAC	CASSSRGGQDTQYF	TGTGCCAGCAGCTCCCGGGGGGGGCAGGACACCCAGTACTTT	TRBV10		TRBJ2-5	TRBC2
clonotype375	clonotype375_consensus_703;clonotype375_consensus_704;clonotype375_consensus_702	1	1.02564e+16	CAASSSGSWQLIF;CAIDGDYSNNRLTL	TGTGCTGCCTCATCTTCTGGCAGCTGGCAACTCATCTTT;TGTGCTATAGATGGGGACTACAGCAACAACAGACTTACTTTG	TRAV4N-3;TRAV13N-2	;	TRAJ22;TRAJ7	TRAC;TRAC	CTCSDYNSPLYF	TGCACCTGCAGTGATTATAATTCGCCCCTCTACTTT	TRBV1		TRBJ1-6	TRBC1
clonotype376	clonotype376_consensus_706;clonotype376_consensus_705	1	1.02564e+16	CILRVRATGGNNKLTF	TGTATCCTGAGAGTGAGGGCTACTGGAGGCAATAATAAGCTGACTTTT	TRAV21-DV12		TRAJ56	TRAC	CASRPGESQNTLYF	TGTGCTAGCAGGCCGGGAGAAAGTCAAAACACCTTGTACTTT	TRBV29		TRBJ2-4	TRBC2
clonotype377	clonotype377_consensus_709;clonotype377_consensus_710;clonotype377_consensus_707;clonotype377_consensus_708	1	1.02564e+16	CAAGDNNAGAKLTF;CAVSQDYSNNRLTL	TGTGCTGCTGGTGATAATAATGCAGGTGCCAAGCTCACATTC;TGTGCAGTGAGCCAGGACTACAGCAACAACAGACTTACTTTG	TRAV4-4-DV10;TRAV7D-3	;	TRAJ39;TRAJ7	TRAC;TRAC	CASSLRGRNSDYTF;CASSPRNQAPLF	TGTGCTAGCAGTTTAAGGGGGAGGAACTCCGACTACACCTTC;TGTGCCAGCAGTCCCAGGAACCAGGCTCCGCTTTTT	TRBV29;TRBV19	;	TRBJ1-2;TRBJ1-5	TRBC1;TRBC1
clonotype378	clonotype378_consensus_712;clonotype378_consensus_711	1	1.02564e+16	CAILPGTGSNRLTF	TGTGCTATATTACCAGGCACTGGGAGTAACAGGCTCACTTTT	TRAV13N-2		TRAJ28	TRAC	CASSLRGGNTLYF	TGTGCCAGCAGCTTGAGGGGGGGAAATACGCTCTATTTT	TRBV3		TRBJ1-3	TRBC1
clonotype379	clonotype379_consensus_714;clonotype379_consensus_713	1	1.02564e+16	CAAEVDTNAYKVIF	TGTGCTGCTGAGGTGGACACAAATGCTTACAAAGTCATCTTT	TRAV4N-3		TRAJ30	TRAC	CASSGQGQNTLYF	TGTGCCAGCAGTGGACAGGGTCAAAACACCTTGTACTTT	TRBV15		TRBJ2-4	TRBC2
clonotype380	clonotype380_consensus_716;clonotype380_consensus_715	1	1.02564e+16	CAANGVNRIFF	TGTGCTGCAAACGGGGTTAACAGAATCTTCTTT	TRAV5-4		TRAJ31	TRAC	CASTPGQSSYEQYF	TGTGCTAGCACTCCGGGACAAAGCTCCTATGAACAGTACTTC	TRBV29		TRBJ2-7	TRBC2
clonotype381	clonotype381_consensus_718;clonotype381_consensus_717	1	1.02564e+16	CAVSQDSNYQLIW	TGTGCAGTGAGCCAGGATAGCAACTATCAGTTGATCTGG	TRAV7-5		TRAJ33	TRAC	CASSQERGGAETLYF	TGTGCCAGCAGCCAAGAACGGGGGGGTGCAGAAACGCTGTATTTT	TRBV5		TRBJ2-3	TRBC2
clonotype382	clonotype382_consensus_720;clonotype382_consensus_721;clonotype382_consensus_719	1	1.02564e+16	CAASRGSNNRIFF;CAVSDGSGGKLTL	TGTGCAGCAAGCAGAGGGAGCAATAACAGAATCTTCTTT;TGCGCAGTCAGTGATGGCAGTGGTGGAAAACTCACTTTG	TRAV7D-2;TRAV3-3	;	TRAJ31;TRAJ44	TRAC;TRAC	CASSQDRSYNSPLYF	TGTGCCAGCAGCCAAGACAGATCCTATAATTCGCCCCTCTACTTT	TRBV5		TRBJ1-6	TRBC1
clonotype383	clonotype383_consensus_723;clonotype383_consensus_722	1	1.02564e+16	CAGGNQGKLIF	TGCGCGGGGGGTAACCAGGGGAAGCTTATCTTT	TRAV3N-3		TRAJ23	TRAC	CASRRDRANTEVFF	TGTGCTAGCAGGAGGGACAGGGCAAACACAGAAGTCTTCTTT	TRBV17	TRBD1	TRBJ1-1	TRBC1
clonotype384	clonotype384_consensus_725;clonotype384_consensus_726;clonotype384_consensus_724	1	1.02564e+16	CAASASSGSWQLIF;CALDTGNYKYVF	TGTGCAGCAAGTGCATCTTCTGGCAGCTGGCAACTCATCTTT;TGTGCTCTTGATACAGGAAACTACAAATACGTCTTT	TRAV14N-2;TRAV6N-5	;	TRAJ22;TRAJ40	TRAC;TRAC	CASSPGLGGTLYF	TGTGCAAGCAGCCCAGGACTGGGGGGCACCTTGTACTTT	TRBV16		TRBJ2-4	TRBC2
clonotype385	clonotype385_consensus_728;clonotype385_consensus_729;clonotype385_consensus_727	1	1.02564e+16	CAVSARKANSAGNKLTF;CAVTSGGNYKPTF	TGCGCAGTCAGTGCAAGGAAGGCTAACAGTGCAGGGAACAAGCTAACTTTT;TGTGCAGTGACCTCAGGAGGAAACTACAAACCTACGTTT	TRAV3N-3;TRAV7-3	;	TRAJ17;TRAJ6	TRAC;TRAC	CASSLDPNTEVFF	TGTGCAAGCAGCTTAGACCCGAACACAGAAGTCTTCTTT	TRBV16		TRBJ1-1	TRBC1
clonotype386	clonotype386_consensus_731;clonotype386_consensus_730	1	1.02564e+16	CSTWNSGGSNYKLTF	TGTTCTACTTGGAACAGTGGAGGCAGCAATTACAAACTGACATTT	TRAV4-4-DV10		TRAJ53	TRAC	CASSRISAETLYF	TGTGCCAGCAGTAGGATTAGTGCAGAAACGCTGTATTTT	TRBV26		TRBJ2-3	TRBC2
clonotype387	clonotype387_consensus_733;clonotype387_consensus_732	1	1.02564e+16	CVLDDTNAYKVIF	TGTGTTCTGGATGACACAAATGCTTACAAAGTCATCTTT	TRAV6-1		TRAJ30	TRAC	CASSRTGDYEQYF	TGTGCCAGCAGTCGGACTGGGGACTATGAACAGTACTTC	TRBV14	TRBD1	TRBJ2-7	TRBC2
clonotype388	clonotype388_consensus_735;clonotype388_consensus_734	1	1.02564e+16	CALRNTNAYKVIF	TGTGCTCTGAGGAACACAAATGCTTACAAAGTCATCTTT	TRAV6-5		TRAJ30	TRAC	CASSLTGGYEQYF	TGTGCCAGCAGTTTAACTGGGGGGTATGAACAGTACTTC	TRBV14		TRBJ2-7	TRBC2
clonotype389	clonotype389_consensus_737;clonotype389_consensus_736	1	1.02564e+16	CAATTASLGKLQF	TGTGCTGCGACAACTGCCAGTTTGGGGAAACTGCAGTTT	TRAV8N-2		TRAJ24	TRAC	CASRAGGGTEVFF	TGTGCCAGCAGGGCAGGGGGGGGCACAGAAGTCTTCTTT	TRBV15		TRBJ1-1	TRBC1
clonotype390	clonotype390_consensus_739;clonotype390_consensus_738	1	1.02564e+16	CAVSMPGYQNFYF	TGTGCAGTGAGCATGCCGGGTTACCAGAACTTCTATTTT	TRAV7-6		TRAJ49	TRAC	CASSQEIRGYEQYF	TGTGCCAGCAGCCAAGAAATAAGGGGTTATGAACAGTACTTC	TRBV2		TRBJ2-7	TRBC2
clonotype391	clonotype391_consensus_741;clonotype391_consensus_740	1	1.02564e+16	CAAWNTGYQNFYF	TGTGCAGCATGGAACACGGGTTACCAGAACTTCTATTTT	TRAV7D-2		TRAJ49	TRAC	CASSLAGGENTLYF	TGTGCCAGCAGCCTAGCAGGGGGCGAGAACACCTTGTACTTT	TRBV2		TRBJ2-4	TRBC2
clonotype392	clonotype392_consensus_743;clonotype392_consensus_742	1	1.02564e+16	CILRVADYGSSGNKLIF	TGTATCCTGAGAGTAGCTGACTATGGGAGCAGTGGCAACAAGCTCATCTTT	TRAV21-DV12		TRAJ32	TRAC	CSSSQTANSDYTF	TGCTCCAGCAGTCAAACAGCAAACTCCGACTACACCTTC	TRBV23		TRBJ1-2	TRBC1
clonotype393	clonotype393_consensus_745;clonotype393_consensus_744	1	1.02564e+16	CVLTNSNYQLIW	TGTGTTTTGACCAATAGCAACTATCAGTTGATCTGG	TRAV9-2		TRAJ33	TRAC	CSSSQTTNSDYTF	TGCTCCAGCAGTCAGACAACAAACTCCGACTACACCTTC	TRBV23		TRBJ1-2	TRBC1
clonotype394	clonotype394_consensus_747;clonotype394_consensus_746	1	1.02564e+16	CVLYNQGKLIF	TGTGTTCTTTATAACCAGGGGAAGCTTATCTTT	TRAV12D-3		TRAJ23	TRAC	CASNNRGANTEVFF	TGTGCTAGCAACAACAGGGGGGCAAACACAGAAGTCTTCTTT	TRBV29		TRBJ1-1	TRBC1
clonotype395	clonotype395_consensus_749;clonotype395_consensus_748	1	1.02564e+16	CAASTGNYKYVF	TGTGCTGCATCTACAGGAAACTACAAATACGTCTTT	TRAV5N-4		TRAJ40	TRAC	CASSPGQAGNTLYF	TGTGCTAGCAGCCCGGGACAAGCTGGAAATACGCTCTATTTT	TRBV29		TRBJ1-3	TRBC1
clonotype396	clonotype396_consensus_751;clonotype396_consensus_750	1	1.02564e+16	CAARDDTNAYKVIF	TGTGCAGCTAGGGATGACACAAATGCTTACAAAGTCATCTTT	TRAV7-4		TRAJ30	TRAC	CASSYRARNTEVFF	TGTGCTAGCAGTTACAGGGCCAGGAACACAGAAGTCTTCTTT	TRBV29		TRBJ1-1
clonotype397	clonotype397_consensus_753;clonotype397_consensus_752	1	1.02564e+16	CATNNVGDNSKLIW	TGTGCTACGAATAATGTTGGTGACAACAGTAAGCTGATTTGG	TRAV8D-1		TRAJ38	TRAC	CASSQQGGNTGQLYF	TGTGCCAGCAGCCAACAGGGGGGGAACACCGGGCAGCTCTACTTT	TRBV5		TRBJ2-2	TRBC2
clonotype398	clonotype398_consensus_755;clonotype398_consensus_754	1	1.02564e+16	CAVSISSGSWQLIF	TGTGCAGTGAGCATATCTTCTGGCAGCTGGCAACTCATCTTT	TRAV7-5		TRAJ22	TRAC	CASSLEGKNTLYF	TGTGCCAGCAGCTTAGAGGGGAAAAACACCTTGTACTTT	TRBV3		TRBJ2-4	TRBC2
clonotype399	clonotype399_consensus_758;clonotype399_consensus_756;clonotype399_consensus_757	1	1.02564e+16	CAPNYAQGLTF	TGTGCTCCTAACTATGCCCAGGGATTAACCTTC	TRAV12-3		TRAJ26	TRAC	CASRGQGANTEVFF;CTCSAGNTGQLYF	TGTGCTAGCAGAGGACAGGGTGCAAACACAGAAGTCTTCTTT;TGCACCTGCAGTGCGGGGAACACCGGGCAGCTCTACTTT	TRBV17;TRBV1	TRBD1;	TRBJ1-1;TRBJ2-2	TRBC1;TRBC2
clonotype400	clonotype400_consensus_760;clonotype400_consensus_759	1	1.02564e+16	CAVSAASNTNKVVF	TGTGCTGTGAGCGCGGCCTCCAATACCAACAAAGTCGTCTTT	TRAV9-1		TRAJ34	TRAC	CASSLTGSETLYF	TGTGCAAGCAGCTTGACAGGGTCAGAAACGCTGTATTTT	TRBV16		TRBJ2-3	TRBC2
clonotype401	clonotype401_consensus_762;clonotype401_consensus_761	1	1.02564e+16	CALSMNSNNRIFF	TGTGCTCTGAGCATGAATAGCAATAACAGAATCTTCTTT	TRAV9N-4		TRAJ31	TRAC	CASRGHANSDYTF	TGTGCCAGCAGGGGACATGCAAACTCCGACTACACCTTC	TRBV14		TRBJ1-2	TRBC1
clonotype402	clonotype402_consensus_764;clonotype402_consensus_763	1	1.02564e+16	CVLSPNMGYKLTF	TGTGTTTTGAGCCCTAACATGGGCTACAAACTTACCTTC	TRAV9-2		TRAJ9	TRAC	CASSQRDSQAPLF	TGTGCCAGCAGTCAGCGGGACAGTCAGGCTCCGCTTTTT	TRBV14		TRBJ1-5	TRBC1
clonotype403	clonotype403_consensus_766;clonotype403_consensus_765	1	1.02564e+16	CAASRSNNRIFF	TGTGCTGCAAGTCGGAGCAATAACAGAATCTTCTTT	TRAV5N-4		TRAJ31	TRAC	CASSLGSQNTLYF	TGTGCCAGCAGTTTAGGTAGTCAAAACACCTTGTACTTT	TRBV15		TRBJ2-4	TRBC2
clonotype404	clonotype404_consensus_768;clonotype404_consensus_767	1	1.02564e+16	CALTSSSFSKLVF	TGTGCACTGACCTCCTCCTCCTTCAGCAAGCTGGTGTTT	TRAV17		TRAJ50	TRAC	CASATANTGQLYF	TGTGCCAGCGCGACAGCAAACACCGGGCAGCTCTACTTT	TRBV15		TRBJ2-2	TRBC2
clonotype405	clonotype405_consensus_770;clonotype405_consensus_769	1	1.02564e+16	CAASEDSGYNKLTF	TGTGCAGCAAGCGAGGACTCGGGATACAACAAACTCACTTTT	TRAV7D-2		TRAJ11	TRAC	CASGDNHSYNSPLYF	TGTGCCAGCGGTGATAACCACAGCTATAATTCGCCCCTCTACTTT	TRBV13-2		TRBJ1-6
clonotype406	clonotype406_consensus_772;clonotype406_consensus_771	1	1.02564e+16	CAQAPNAYKVIF	TGTGCTCAAGCGCCAAATGCTTACAAAGTCATCTTT	TRAV12-2		TRAJ30	TRAC	CASSPDSANSDYTF	TGTGCCAGCAGCCCCGACAGTGCAAACTCCGACTACACCTTC	TRBV2		TRBJ1-2	TRBC1
clonotype407	clonotype407_consensus_774;clonotype407_consensus_773	1	1.02564e+16	CAVSLQGGSAKLIF	TGTGCAGTGAGCCTACAAGGAGGGTCTGCGAAGCTCATCTTT	TRAV7-5		TRAJ57	TRAC	CASTRLGGFYEQYF	TGTGCCAGCACCCGACTGGGGGGGTTCTATGAACAGTACTTC	TRBV10	TRBD2	TRBJ2-7	TRBC2
clonotype408	clonotype408_consensus_776;clonotype408_consensus_775	1	1.02564e+16	CAASLSGSFNKLTF	TGTGCAGCAAGTTTATCTGGTAGCTTCAATAAGTTGACCTTT	TRAV7D-2		TRAJ4	TRAC	CASSPTGGSDTQYF	TGTGCCAGCAGCCCGACTGGGGGGTCAGACACCCAGTACTTT	TRBV10	TRBD2	TRBJ2-5	TRBC2
clonotype409	clonotype409_consensus_778;clonotype409_consensus_777	1	1.02564e+16	CAVSEPGSFNKLTF	TGTGCAGTTAGTGAGCCTGGTAGCTTCAATAAGTTGACCTTT	TRAV7N-4		TRAJ4	TRAC	CASSYPGQGGEQYF	TGTGCCAGCAGCTACCCGGGACAGGGGGGGGAACAGTACTTC	TRBV10		TRBJ2-7	TRBC2
clonotype410	clonotype410_consensus_780;clonotype410_consensus_779	1	1.02564e+16	CALSQGGRALIF	TGTGCTCTGAGCCAGGGAGGCAGAGCTCTGATATTT	TRAV12D-3		TRAJ15	TRAC	CASRGQNTLYF	TGTGCCAGCAGGGGTCAAAACACCTTGTACTTT	TRBV19		TRBJ2-4	TRBC2
clonotype411	clonotype411_consensus_782;clonotype411_consensus_781	1	1.02564e+16	CAVSSTNSAGNKLTF	TGTGCAGTGAGCTCGACTAACAGTGCAGGGAACAAGCTAACTTTT	TRAV7D-3		TRAJ17	TRAC	CASSSPGQGVEQYF	TGTGCTAGCAGTTCTCCGGGACAGGGGGTAGAACAGTACTTC	TRBV29	TRBD1	TRBJ2-7	TRBC2
clonotype412	clonotype412_consensus_784;clonotype412_consensus_783	1	1.02564e+16	CALDNAGAKLTF	TGTGCTCTGGATAATGCAGGTGCCAAGCTCACATTC	TRAV12-1		TRAJ39	TRAC	CASSLGGYNSPLYF	TGTGCTAGCAGTTTAGGCGGATATAATTCGCCCCTCTACTTT	TRBV29		TRBJ1-6	TRBC1
clonotype413	clonotype413_consensus_786;clonotype413_consensus_785	1	1.02564e+16	CAVSADYNQGKLIF	TGTGCTGTGAGCGCGGATTATAACCAGGGGAAGCTTATCTTT	TRAV9-4		TRAJ23	TRAC	CASSPGTNTEVFF	TGTGCCAGCAGCCCAGGGACAAACACAGAAGTCTTCTTT	TRBV3		TRBJ1-1	TRBC1
clonotype414	clonotype414_consensus_788;clonotype414_consensus_787	1	1.02564e+16	CAVSGSSSFSKLVF	TGTGCTGTGAGCGGATCCTCCTCCTTCAGCAAGCTGGTGTTT	TRAV9-4		TRAJ50	TRAC	CASSLSTGGFQYF	TGTGCAAGCAGCTTATCGACTGGGGGGTTCCAGTACTTC	TRBV16		TRBJ2-7	TRBC2
clonotype415	clonotype415_consensus_790;clonotype415_consensus_789	1	1.02564e+16	CAPVSNYNVLYF	TGTGCCCCCGTGTCTAATTACAACGTGCTTTACTTC	TRAV12D-3		TRAJ21	TRAC	CASSQTANSDYTF	TGTGCCAGCAGTCAGACAGCAAACTCCGACTACACCTTC	TRBV26		TRBJ1-2	TRBC1
clonotype416	clonotype416_consensus_792;clonotype416_consensus_791	1	1.02564e+16	CALSSSSGSWQLIF	TGTGCTCTGAGTTCATCTTCTGGCAGCTGGCAACTCATCTTT	TRAV9N-4		TRAJ22	TRAC	CASSPQNNERLFF	TGTGCCAGCAGTCCGCAGAACAACGAAAGATTATTTTTC	TRBV26		TRBJ1-4	TRBC1
clonotype417	clonotype417_consensus_794;clonotype417_consensus_793	1	1.02564e+16	CALTMDYANKMIF	TGTGCTTTGACCATGGACTATGCAAACAAGATGATCTTT	TRAV12-2		TRAJ47	TRAC	CASSLGAQNTLYF	TGTGCCAGCAGTCTCGGGGCCCAAAACACCTTGTACTTT	TRBV26		TRBJ2-4	TRBC2
clonotype418	clonotype418_consensus_796;clonotype418_consensus_795	1	1.02564e+16	CAASMEGGRALIF	TGTGCAGCAAGCATGGAGGGAGGCAGAGCTCTGATATTT	TRAV10		TRAJ15	TRAC	CASSPGSSYEQYF	TGTGCCAGCAGTCCAGGGTCCTCCTATGAACAGTACTTC	TRBV15		TRBJ2-7	TRBC2
clonotype419	clonotype419_consensus_798;clonotype419_consensus_797	1	1.02564e+16	CVSNSGGSNYKLTF	TGTGTCAGCAACAGTGGAGGCAGCAATTACAAACTGACATTT	TRAV9-2		TRAJ53	TRAC	CASSPGWTSQNTLYF	TGTGCCAGCAGTCCTGGATGGACTAGTCAAAACACCTTGTACTTT	TRBV13-3		TRBJ2-4	TRBC2
clonotype420	clonotype420_consensus_800;clonotype420_consensus_799	1	1.02564e+16	CALSVTSSGSWQLIF	TGTGCTCTGAGTGTCACATCTTCTGGCAGCTGGCAACTCATCTTT	TRAV6-5		TRAJ22	TRAC	CASSDRGWANSDYTF	TGTGCCAGCAGTGATCGGGGGTGGGCAAACTCCGACTACACCTTC	TRBV13-3		TRBJ1-2	TRBC1
clonotype421	clonotype421_consensus_802;clonotype421_consensus_801	1	1.02564e+16	CAASTGGNNKLTF	TGTGCTGCAAGTACTGGAGGCAATAATAAGCTGACTTTT	TRAV5-4		TRAJ56	TRAC	CASSDPRDRDGNTLYF	TGTGCCAGCAGTGATCCCCGGGACAGGGATGGAAATACGCTCTATTTT	TRBV13-1		TRBJ1-3	TRBC1
clonotype422	clonotype422_consensus_804;clonotype422_consensus_803	1	1.02564e+16	CAVSARGNNRIFF	TGCGCAGTCAGTGCGAGGGGCAATAACAGAATCTTCTTT	TRAV3N-3		TRAJ31	TRAC	CASSQGTANTEVFF	TGTGCCAGCAGCCAAGGGACGGCAAACACAGAAGTCTTCTTT	TRBV2		TRBJ1-1	TRBC1
clonotype423	clonotype423_consensus_806;clonotype423_consensus_805	1	1.02564e+16	CAASEHSSSGQKLVF	TGTGCAGCTAGTGAGCATAGTTCAAGTGGCCAGAAGCTGGTTTTT	TRAV7-4		TRAJ16	TRAC	CASSQTGGYTEVFF	TGTGCCAGCAGCCAGACAGGGGGGTACACAGAAGTCTTCTTT	TRBV2	TRBD1	TRBJ1-1	TRBC1
clonotype424	clonotype424_consensus_808;clonotype424_consensus_807	1	1.02564e+16	CALMVSGSFNKLTF	TGTGCTCTGATGGTATCTGGTAGCTTCAATAAGTTGACCTTT	TRAV9N-4		TRAJ4	TRAC	CASSRDRGDERLFF	TGTGCCAGCAGCCGGGACAGGGGGGACGAAAGATTATTTTTC	TRBV2		TRBJ1-4	TRBC1
clonotype425	clonotype425_consensus_810;clonotype425_consensus_809	1	1.02564e+16	CVLGDRTGNTGKLIF	TGTGTTCTGGGTGATCGGACAGGCAATACCGGAAAACTCATCTTT	TRAV6D-5		TRAJ37	TRAC	CASSPGQVNSPLYF	TGTGCCAGCAGCCCGGGACAGGTTAATTCGCCCCTCTACTTT	TRBV10		TRBJ1-6	TRBC1
clonotype426	clonotype426_consensus_812;clonotype426_consensus_811	1	1.02564e+16	CALIGGNYKPTF	TGTGCTCTGATAGGAGGAAACTACAAACCTACGTTT	TRAV12D-3		TRAJ6	TRAC	CASSYGGRIERLFF	TGTGCCAGCAGCTACGGGGGGCGCATCGAAAGATTATTTTTC	TRBV10		TRBJ1-4	TRBC1
clonotype427	clonotype427_consensus_814;clonotype427_consensus_813	1	1.02564e+16	CALRANSGTYQRF	TGCGCTCTGAGGGCAAATTCTGGGACTTACCAGAGGTTT	TRAV6N-6		TRAJ13	TRAC	CASSPGTGGLAPLF	TGTGCCAGCAGTCCCGGGACAGGGGGCTTGGCTCCGCTTTTT	TRBV10	TRBD1	TRBJ1-5	TRBC1
clonotype428	clonotype428_consensus_816;clonotype428_consensus_815	1	1.02564e+16	CAVSAGDSNYQLIW	TGTGCTGTGAGCGCGGGAGATAGCAACTATCAGTTGATCTGG	TRAV9-4		TRAJ33	TRAC	CTCSANNSPLYF	TGCACCTGCAGTGCGAATAATTCGCCCCTCTACTTT	TRBV1		TRBJ1-6	TRBC1
clonotype429	clonotype429_consensus_818;clonotype429_consensus_817	1	1.02564e+16	CAVSAATGNYKYVF	TGCGCAGTCAGTGCAGCCACAGGAAACTACAAATACGTCTTT	TRAV3-4		TRAJ40	TRAC	CASSWTGGYAEQFF	TGTGCTAGCAGTTGGACAGGGGGCTATGCTGAGCAGTTCTTC	TRBV29	TRBD1	TRBJ2-1	TRBC2
clonotype430	clonotype430_consensus_821;clonotype430_consensus_819;clonotype430_consensus_820	1	1.02564e+16	CALSDRDYANKMIF	TGTGCTTTGAGTGATCGGGACTATGCAAACAAGATGATCTTT	TRAV12-2		TRAJ47	TRAC	CASSFTGNQDTQYF;CASSSPREDSDYTF	TGTGCCAGCAGCTTTACTGGGAACCAAGACACCCAGTACTTT;TGTGCTAGCAGTAGTCCCAGGGAGGACTCCGACTACACCTTC	TRBV3;TRBV17	;	TRBJ2-5;TRBJ1-2	TRBC2;TRBC1
clonotype431	clonotype431_consensus_824;clonotype431_consensus_822;clonotype431_consensus_823	1	1.02564e+16	CAASITGSFNKLTF	TGTGCAGCAAGCATAACTGGTAGCTTCAATAAGTTGACCTTT	TRAV10N		TRAJ4	TRAC	CASRTTGRKNTEVFF;CASSSPREDSDYTF	TGTGCCAGCAGGACGACAGGGAGGAAAAACACAGAAGTCTTCTTT;TGTGCTAGCAGTAGTCCCAGGGAGGACTCCGACTACACCTTC	TRBV19;TRBV17	;	TRBJ1-1;TRBJ1-2	TRBC1;TRBC1
clonotype432	clonotype432_consensus_826;clonotype432_consensus_825	1	1.02564e+16	CAPGGGSFNKLTF	TGTGCCCCCGGGGGTGGTAGCTTCAATAAGTTGACCTTT	TRAV12D-3		TRAJ4	TRAC	CASSLDSQNTLYF	TGTGCAAGCAGCTTAGATAGTCAAAACACCTTGTACTTT	TRBV16		TRBJ2-4	TRBC2
clonotype433	clonotype433_consensus_828;clonotype433_consensus_827	1	1.02564e+16	CALGDRTNTNKVVF	TGTGCTCTGGGTGATCGGACCAATACCAACAAAGTCGTCTTT	TRAV6D-6		TRAJ34	TRAC	CASSLRQEDTQYF	TGTGCCAGCAGTCTTCGACAAGAAGACACCCAGTACTTT	TRBV26		TRBJ2-5	TRBC2
clonotype434	clonotype434_consensus_830;clonotype434_consensus_829	1	1.02564e+16	CAASEPSGSWQLIF	TGTGCTGCAAGTGAGCCTTCTGGCAGCTGGCAACTCATCTTT	TRAV5N-4		TRAJ22	TRAC	CASGDAGGDAETLYF	TGTGCCAGCGGTGATGCGGGGGGAGATGCAGAAACGCTGTATTTT	TRBV13-2		TRBJ2-3	TRBC2
clonotype435	clonotype435_consensus_832;clonotype435_consensus_831	1	1.02564e+16	CAASVGNYAQGLTF	TGTGCTGCAAGTGTAGGTAACTATGCCCAGGGATTAACCTTC	TRAV5N-4		TRAJ26	TRAC	CASSEQGWQNTLYF	TGTGCCAGCAGCGAACAGGGCTGGCAAAACACCTTGTACTTT	TRBV10		TRBJ2-4	TRBC2
clonotype436	clonotype436_consensus_834;clonotype436_consensus_833	1	1.02564e+16	CAVLNTEGADRLTF	TGCGCAGTACTTAATACAGAAGGTGCAGATAGACTCACCTTT	TRAV3-3		TRAJ45	TRAC	CASSSQGANTEVFF	TGTGCCAGCAGCTCACAGGGGGCAAACACAGAAGTCTTCTTT	TRBV10	TRBD1	TRBJ1-1	TRBC1
clonotype437	clonotype437_consensus_836;clonotype437_consensus_835	1	1.02564e+16	CVLSAGGGGSNAKLTF	TGTGTTTTGAGCGCAGGGGGTGGAGGAAGCAATGCAAAGCTAACCTTC	TRAV9-2		TRAJ42	TRAC	CASSLSINTGQLYF	TGTGCTAGCAGTTTAAGCATAAACACCGGGCAGCTCTACTTT	TRBV29		TRBJ2-2	TRBC2
clonotype438	clonotype438_consensus_838;clonotype438_consensus_837	1	1.02564e+16	CALGYGSSGNKLIF	TGTGCTCTGGGCTATGGGAGCAGTGGCAACAAGCTCATCTTT	TRAV12D-3		TRAJ32	TRAC	CASSQERTGGYEQYF	TGTGCCAGCAGCCAAGAAAGGACTGGGGGGTATGAACAGTACTTC	TRBV5		TRBJ2-7	TRBC2
clonotype439	clonotype439_consensus_840;clonotype439_consensus_839	1	1.02564e+16	CAASEGQGGSAKLIF	TGTGCTGCAAGTGAGGGGCAAGGAGGGTCTGCGAAGCTCATCTTT	TRAV5-4		TRAJ57	TRAC	CASSRSRGNSPLYF	TGTGCTAGCAGTAGAAGCAGGGGGAATTCGCCCCTCTACTTT	TRBV17		TRBJ1-6	TRBC1
clonotype440	clonotype440_consensus_842;clonotype440_consensus_841	1	1.02564e+16	CALGVTGGYKVVF	TGTGCTCTGGGTGTGACTGGAGGCTATAAAGTGGTCTTT	TRAV6N-7		TRAJ12	TRAC	CASSDARWTGGSDYTF	TGTGCCAGCAGTGATGCAAGATGGACAGGGGGCTCCGACTACACCTTC	TRBV13-1	TRBD1	TRBJ1-2	TRBC1
clonotype441	clonotype441_consensus_844;clonotype441_consensus_843	1	1.02564e+16	CALSVATASLGKLQF	TGTGCTTTGAGTGTGGCAACTGCCAGTTTGGGGAAACTGCAGTTT	TRAV12-2		TRAJ24	TRAC	CASSQDHRDAEQFF	TGTGCCAGCAGCCAAGATCACAGGGATGCTGAGCAGTTCTTC	TRBV2		TRBJ2-1	TRBC2
clonotype442	clonotype442_consensus_846;clonotype442_consensus_845	1	1.02564e+16	CALGGMDYANKMIF	TGTGCTCTGGGTGGCATGGACTATGCAAACAAGATGATCTTT	TRAV6N-7		TRAJ47	TRAC	CASRGQEYSGNTLYF	TGTGCCAGCAGGGGACAGGAATATTCTGGAAATACGCTCTATTTT	TRBV13-3		TRBJ1-3	TRBC1
clonotype443	clonotype443_consensus_848;clonotype443_consensus_847	1	1.02564e+16	CAASARASSSFSKLVF	TGTGCTGCAAGTGCACGAGCATCCTCCTCCTTCAGCAAGCTGGTGTTT	TRAV5-4		TRAJ50	TRAC	CASSDRGGGTGQLYF	TGTGCCAGCAGTGACAGGGGAGGGGGCACCGGGCAGCTCTACTTT	TRBV13-3		TRBJ2-2	TRBC2
clonotype444	clonotype444_consensus_850;clonotype444_consensus_849	1	1.02564e+16	CAMRELNSNTNKVVF	TGTGCTATGAGAGAGCTCAATTCCAATACCAACAAAGTCGTCTTT	TRAV16		TRAJ34	TRAC	CASSLRDKNTEVFF	TGTGCCAGCAGCCTACGGGACAAAAACACAGAAGTCTTCTTT	TRBV10		TRBJ1-1	TRBC1
clonotype445	clonotype445_consensus_852;clonotype445_consensus_851	1	1.02564e+16	CALTPGGSSGSWQLIF	TGTGCTCTGACCCCTGGGGGATCTTCTGGCAGCTGGCAACTCATCTTT	TRAV12D-3		TRAJ22	TRAC	CASSSRQGASEQYF	TGTGCTAGCAGTTCGAGACAGGGGGCGAGTGAACAGTACTTC	TRBV29	TRBD1	TRBJ2-7	TRBC2
clonotype446	clonotype446_consensus_854;clonotype446_consensus_853	1	1.02564e+16	CAMRDISGSFNKLTF	TGTGCTATGAGAGATATATCTGGTAGCTTCAATAAGTTGACCTTT	TRAV16N		TRAJ4	TRAC	CASSQNWGNQDTQYF	TGTGCCAGCAGCCAAAACTGGGGGAACCAAGACACCCAGTACTTT	TRBV5		TRBJ2-5	TRBC2
clonotype447	clonotype447_consensus_856;clonotype447_consensus_855	1	1.02564e+16	CAMRANTGANTGKLTF	TGTGCTATGAGAGCTAACACTGGAGCTAACACTGGAAAGCTCACGTTT	TRAV16		TRAJ52	TRAC	CASSQDSLGAETLYF	TGTGCCAGCAGCCAAGATTCGCTGGGTGCAGAAACGCTGTATTTT	TRBV5		TRBJ2-3	TRBC2
clonotype448	clonotype448_consensus_858;clonotype448_consensus_857	1	1.02564e+16	CAMREHTEGADRLTF	TGTGCTATGAGAGAGCATACAGAAGGTGCAGATAGACTCACCTTT	TRAV16D-DV11		TRAJ45	TRAC	CASSRQSSYEQYF	TGTGCAAGCAGTCGACAGAGCTCCTATGAACAGTACTTC	TRBV16		TRBJ2-7	TRBC2
clonotype449	clonotype449_consensus_860;clonotype449_consensus_859	1	1.02564e+16	CALGMLSGSFNKLTF	TGTGCTCTGGGGATGTTATCTGGTAGCTTCAATAAGTTGACCTTT	TRAV6N-7		TRAJ4	TRAC	CASKTGGTGQLYF	TGTGCCAGCAAAACTGGGGGCACCGGGCAGCTCTACTTT	TRBV14		TRBJ2-2	TRBC2
clonotype450	clonotype450_consensus_862;clonotype450_consensus_861	1	1.02564e+16	CAMREGYGSSGNKLIF	TGTGCTATGAGAGAGGGCTATGGGAGCAGTGGCAACAAGCTCATCTTT	TRAV16N		TRAJ32	TRAC	CASSLNRGNERLFF	TGTGCTAGCAGTTTAAACAGGGGCAACGAAAGATTATTTTTC	TRBV29		TRBJ1-4	TRBC1
clonotype451	clonotype451_consensus_864;clonotype451_consensus_863	1	1.02564e+16	CAATGNTGKLIF	TGTGCAGCAACAGGCAATACCGGAAAACTCATCTTT	TRAV14-3		TRAJ37	TRAC	CASSQDMGGSYEQYF	TGTGCCAGCAGCCAAGATATGGGGGGGTCCTATGAACAGTACTTC	TRBV5		TRBJ2-7	TRBC2
clonotype452	clonotype452_consensus_866;clonotype452_consensus_865	1	1.02564e+16	CAAGGTGSKLSF	TGTGCAGCAGGAGGCACTGGGTCTAAGCTGTCATTT	TRAV14-3		TRAJ58	TRAC	CASSLVGHTEVFF	TGTGCCAGCAGCTTGGTGGGACACACAGAAGTCTTCTTT	TRBV3		TRBJ1-1	TRBC1
clonotype453	clonotype453_consensus_868;clonotype453_consensus_867	1	1.02564e+16	CAASNSGTYQRF	TGTGCAGCAAGTAATTCTGGGACTTACCAGAGGTTT	TRAV14N-3		TRAJ13	TRAC	CASSRDSGNTLYF	TGTGCAAGCAGCAGGGATTCTGGAAATACGCTCTATTTT	TRBV16		TRBJ1-3	TRBC1
clonotype454	clonotype454_consensus_870;clonotype454_consensus_869	1	1.02564e+16	CALGSLLYQGGRALIF	TGTGCTCTGGGTTCCCTCCTCTACCAGGGAGGCAGAGCTCTGATATTT	TRAV6N-7		TRAJ15	TRAC	CASSDRGGRQNTLYF	TGTGCCAGCAGTGATAGGGGGGGCCGTCAAAACACCTTGTACTTT	TRBV13-3		TRBJ2-4	TRBC2
clonotype455	clonotype455_consensus_872;clonotype455_consensus_871	1	1.02564e+16	CAMREVITGNTGKLIF	TGTGCTATGAGAGAGGTTATAACAGGCAATACCGGAAAACTCATCTTT	TRAV16D-DV11		TRAJ37	TRAC	CASGDRLGGQAEQFF	TGTGCCAGCGGTGATCGACTGGGGGGGCAGGCTGAGCAGTTCTTC	TRBV13-2	TRBD2	TRBJ2-1	TRBC2
clonotype456	clonotype456_consensus_874;clonotype456_consensus_873	1	1.02564e+16	CAARSSNTNKVVF	TGTGCAGCAAGGTCTTCCAATACCAACAAAGTCGTCTTT	TRAV14N-3		TRAJ34	TRAC	CASSLDGGHTQYF	TGTGCAAGCAGCTTAGATGGGGGCCACACCCAGTACTTT	TRBV16		TRBJ2-5	TRBC2
clonotype457	clonotype457_consensus_876;clonotype457_consensus_875	1	1.02564e+16	CAAGATGGNNKLTF	TGCGCAGCAGGGGCTACTGGAGGCAATAATAAGCTGACTTTT	TRAV19		TRAJ56	TRAC	CASSPTGGYNNQAPLF	TGTGCCAGCAGCCCCACAGGGGGCTATAACAACCAGGCTCCGCTTTTT	TRBV13-1	TRBD1	TRBJ1-5	TRBC1
clonotype458	clonotype458_consensus_878;clonotype458_consensus_877	1	1.02564e+16	CAATGSNNRIFF	TGTGCAGCAACGGGGAGCAATAACAGAATCTTCTTT	TRAV14-1		TRAJ31	TRAC	CASSDAEQTYNSPLYF	TGTGCCAGCAGTGATGCAGAACAGACCTATAATTCGCCCCTCTACTTT	TRBV13-1		TRBJ1-6	TRBC1
clonotype459	clonotype459_consensus_880;clonotype459_consensus_879	1	1.02564e+16	CALSDRWNTGANTGKLTF	TGTGCTCTGAGTGATAGGTGGAACACTGGAGCTAACACTGGAAAGCTCACGTTT	TRAV12-3		TRAJ52	TRAC	CASSQKTRGAEQFF	TGTGCCAGCAGCCAAAAGACAAGAGGTGCTGAGCAGTTCTTC	TRBV2		TRBJ2-1	TRBC2
clonotype460	clonotype460_consensus_882;clonotype460_consensus_881	1	1.02564e+16	CAASTGNTGKLIF	TGTGCAGCAAGTACAGGCAATACCGGAAAACTCATCTTT	TRAV14-2		TRAJ37	TRAC	CASSLAANSDYTF	TGTGCCAGCAGCTTGGCAGCAAACTCCGACTACACCTTC	TRBV3		TRBJ1-2	TRBC1
clonotype461	clonotype461_consensus_884;clonotype461_consensus_883	1	1.02564e+16	CAASAKSNNRIFF	TGTGCAGCAAGTGCAAAGAGCAATAACAGAATCTTCTTT	TRAV14-1		TRAJ31	TRAC	CASRRDRNQAPLF	TGTGCCAGCAGACGGGACAGAAACCAGGCTCCGCTTTTT	TRBV15		TRBJ1-5	TRBC1
clonotype462	clonotype462_consensus_886;clonotype462_consensus_885	1	1.02564e+16	CAASDGSNYQLIW	TGTGCAGCAAGTGACGGTAGCAACTATCAGTTGATCTGG	TRAV14N-1		TRAJ33	TRAC	CASSEGSGGYAEQFF	TGTGCCAGCAGTGAGGGATCTGGGGGTTATGCTGAGCAGTTCTTC	TRBV13-3		TRBJ2-1	TRBC2
clonotype463	clonotype463_consensus_888;clonotype463_consensus_887	1	1.02564e+16	CAASANSGTYQRF	TGTGCAGCAAGTGCAAATTCTGGGACTTACCAGAGGTTT	TRAV14-1		TRAJ13	TRAC	CASGDRDRANSDYTF	TGTGCCAGCGGTGATCGGGACAGGGCAAACTCCGACTACACCTTC	TRBV13-2	TRBD1	TRBJ1-2	TRBC1
clonotype464	clonotype464_consensus_890;clonotype464_consensus_889	1	1.02564e+16	CAASGTGNTGKLIF	TGTGCAGCAAGTGGAACAGGCAATACCGGAAAACTCATCTTT	TRAV14-2		TRAJ37	TRAC	CASGVTGVGQNTLYF	TGTGCCAGCGGTGTGACTGGGGTCGGTCAAAACACCTTGTACTTT	TRBV13-2		TRBJ2-4	TRBC2
clonotype465	clonotype465_consensus_892;clonotype465_consensus_891	1	1.02564e+16	CAASPSSGSWQLIF	TGTGCAGCAAGCCCATCTTCTGGCAGCTGGCAACTCATCTTT	TRAV14N-2		TRAJ22	TRAC	CASSYGLGENTLYF	TGTGCCAGCAGCTATGGGCTGGGGGAAAACACCTTGTACTTT	TRBV10		TRBJ2-4	TRBC2
clonotype466	clonotype466_consensus_894;clonotype466_consensus_893	1	1.02564e+16	CAARRITGNTGKLIF	TGTGCAGCGAGGAGGATAACAGGCAATACCGGAAAACTCATCTTT	TRAV14-1		TRAJ37	TRAC	CASSGGSDYTF	TGTGCCAGCAGCGGGGGCTCCGACTACACCTTC	TRBV19		TRBJ1-2	TRBC1
clonotype467	clonotype467_consensus_896;clonotype467_consensus_895	1	1.02564e+16	CAASEGGANTGKLTF	TGTGCAGCAAGTGAGGGTGGAGCTAACACTGGAAAGCTCACGTTT	TRAV14-2		TRAJ52	TRAC	CASSLQNSGNTLYF	TGTGCCAGCAGCCTCCAAAATTCTGGAAATACGCTCTATTTT	TRBV2		TRBJ1-3	TRBC1
clonotype468	clonotype468_consensus_899;clonotype468_consensus_900;clonotype468_consensus_897;clonotype468_consensus_898	1	1.02564e+16	CALSELICGSFNKLTF;CALSPQGADRLTF	TGCGCTCTCTCGGAACTGATCTGTGGTAGCTTCAATAAGTTGACCTTT;TGTGCTCTGAGTCCCCAAGGTGCAGATAGACTCACCTTT	TRAV15-2-DV6-2;TRAV6-7-DV9	;	TRAJ4;TRAJ45	TRAC;TRAC	CASSLGGALEQYF;CASSSLGQDTQYF	TGTGCCAGCAGCTTAGGGGGGGCGCTTGAACAGTACTTC;TGTGCCAGCAGTTCACTGGGGCAAGACACCCAGTACTTT	TRBV3;TRBV19	;	TRBJ2-7;TRBJ2-5	TRBC2;TRBC2
clonotype469	clonotype469_consensus_902;clonotype469_consensus_901	1	1.02564e+16	CALSEGGGLSGKLTF	TGTGCTCTGAGTGAGGGTGGAGGACTAAGTGGTAAATTAACATTC	TRAV6-7-DV9		TRAJ2	TRAC	CASSLVSNERLFF	TGTGCAAGCAGCTTAGTTTCCAACGAAAGATTATTTTTC	TRBV16		TRBJ1-4	TRBC1
clonotype470	clonotype470_consensus_903	1	1.02564e+16	CAAREGGSNTNKVVF	TGTGCAGCTAGGGAGGGGGGTTCCAATACCAACAAAGTCGTCTTT	TRAV7-4		TRAJ34	TRAC
clonotype471	clonotype471_consensus_904	1	1.02564e+16							CASTDWGDEQYF	TGTGCCAGCACCGACTGGGGGGATGAACAGTACTTC	TRBV19		TRBJ2-7	TRBC2
clonotype472	clonotype472_consensus_905	1	1.02564e+16							CASSIRTERLFF	TGTGCCAGCAGTATAAGGACAGAAAGATTATTTTTC	TRBV19		TRBJ1-4	TRBC1
clonotype473	clonotype473_consensus_906	1	1.02564e+16	CALSDTNAYKVIF	TGTGCTTTGAGTGACACAAATGCTTACAAAGTCATCTTT	TRAV12-2		TRAJ30	TRAC
clonotype474	clonotype474_consensus_907	1	1.02564e+16	CAAATSSGQKLVF	TGTGCAGCAGCAACTTCAAGTGGCCAGAAGCTGGTTTTT	TRAV10D		TRAJ16	TRAC
clonotype475	clonotype475_consensus_908	1	1.02564e+16							CASSQERGLGTGQLYF	TGTGCCAGCAGCCAAGAACGGGGGCTGGGCACCGGGCAGCTCTACTTT	TRBV5		TRBJ2-2	TRBC2
clonotype476	clonotype476_consensus_909	1	1.02564e+16							CASSPDKISGEQYF	TGTGCCAGCAGCCCGGACAAAATATCGGGTGAACAGTACTTC	TRBV3		TRBJ2-7	TRBC2
clonotype477	clonotype477_consensus_910	1	1.02564e+16							CASSLNRENSDYTF	TGTGCCAGCAGCTTAAACAGGGAGAACTCCGACTACACCTTC	TRBV3		TRBJ1-2	TRBC1
clonotype478	clonotype478_consensus_911	1	1.02564e+16							CASSLRQGAETLYF	TGTGCCAGCAGCTTACGGCAGGGTGCAGAAACGCTGTATTTT	TRBV3		TRBJ2-3	TRBC2
clonotype479	clonotype479_consensus_912	1	1.02564e+16							CASSLDRGGTEVFF	TGTGCCAGCAGCTTAGACAGGGGTGGCACAGAAGTCTTCTTT	TRBV3		TRBJ1-1	TRBC1
clonotype480	clonotype480_consensus_913	1	1.02564e+16							CASSRDWGNQDTQYF	TGTGCTAGCAGTAGGGACTGGGGCAACCAAGACACCCAGTACTTT	TRBV17		TRBJ2-5	TRBC2
clonotype481	clonotype481_consensus_914	1	1.02564e+16							CASSPDWGGYEQYF	TGTGCAAGCAGCCCGGACTGGGGGGGCTATGAACAGTACTTC	TRBV16	TRBD2	TRBJ2-7	TRBC2
clonotype482	clonotype482_consensus_915	1	1.02564e+16							CASSRAGVYAEQFF	TGTGCAAGCAGCCGAGCGGGGGTCTATGCTGAGCAGTTCTTC	TRBV16		TRBJ2-1	TRBC2
clonotype483	clonotype483_consensus_916	1	1.02564e+16							CASSGTGAYAEQFF	TGTGCAAGCAGCGGGACAGGGGCCTATGCTGAGCAGTTCTTC	TRBV16	TRBD1	TRBJ2-1	TRBC2
clonotype484	clonotype484_consensus_917	1	1.02564e+16							CASSLTVSSYEQYF	TGTGCAAGCAGCTTAACGGTTTCCTCCTATGAACAGTACTTC	TRBV16		TRBJ2-7	TRBC2
clonotype485	clonotype485_consensus_918	1	1.02564e+16							CASSLGEGNSPLYF	TGTGCAAGCAGCTTAGGGGAGGGGAATTCGCCCCTCTACTTT	TRBV16		TRBJ1-6	TRBC1
clonotype486	clonotype486_consensus_919	1	1.02564e+16							CASSLGQGNTEVFF	TGTGCAAGCAGCTTGGGACAGGGAAACACAGAAGTCTTCTTT	TRBV16	TRBD1	TRBJ1-1	TRBC1
clonotype487	clonotype487_consensus_920	1	1.02564e+16							CASSRDRVGNTLYF	TGTGCCAGCAGTCGGGACAGGGTTGGAAATACGCTCTATTTT	TRBV26		TRBJ1-3	TRBC1
clonotype488	clonotype488_consensus_921	1	1.02564e+16							CASSLRGNYAEQFF	TGTGCCAGCAGTTTAAGGGGTAACTATGCTGAGCAGTTCTTC	TRBV14		TRBJ2-1	TRBC2
clonotype489	clonotype489_consensus_922	1	1.02564e+16							CASSDAAGGCQNTLYF	TGTGCCAGCAGTGATGCGGCTGGGGGGTGTCAAAACACCTTGTACTTT	TRBV13-3		TRBJ2-4	TRBC2
clonotype490	clonotype490_consensus_923	1	1.02564e+16							CASGAPGLTSAETLYF	TGTGCCAGCGGTGCCCCGGGACTTACTAGTGCAGAAACGCTGTATTTT	TRBV13-2		TRBJ2-3	TRBC2
clonotype491	clonotype491_consensus_924	1	1.02564e+16							CASSQDSGQQDTQYF	TGTGCCAGCAGCCAAGACTCCGGACAACAAGACACCCAGTACTTT	TRBV2		TRBJ2-5	TRBC2
clonotype492	clonotype492_consensus_925	1	1.02564e+16							CASSQEGLSNERLFF	TGTGCCAGCAGCCAAGAGGGGCTTTCCAACGAAAGATTATTTTTC	TRBV2		TRBJ1-4	TRBC1
clonotype493	clonotype493_consensus_926	1	1.02564e+16							CASSQVGLGGNTQYF	TGTGCCAGCAGCCAAGTTGGACTGGGGGGGAACACCCAGTACTTT	TRBV2	TRBD2	TRBJ2-5	TRBC2
clonotype494	clonotype494_consensus_927	1	1.02564e+16							CTCSQGNQDTQYF	TGCACCTGCAGTCAGGGTAACCAAGACACCCAGTACTTT	TRBV1		TRBJ2-5	TRBC2
clonotype495	clonotype495_consensus_928	1	1.02564e+16							CTCSAGTGGEVFF	TGCACCTGCAGTGCAGGGACAGGGGGAGAAGTCTTCTTT	TRBV1	TRBD1	TRBJ1-1	TRBC1
clonotype496	clonotype496_consensus_930;clonotype496_consensus_929	1	1.02564e+16	CAMSSFSKLVF	TGTGCTATGTCCTCCTTCAGCAAGCTGGTGTTT	TRAV13-2		TRAJ50	TRAC	CASSLGTGGREQYF	TGTGCAAGCAGCTTAGGGACTGGGGGGAGAGAACAGTACTTC	TRBV16		TRBJ2-7	TRBC2
clonotype497	clonotype497_consensus_932;clonotype497_consensus_931	1	1.02564e+16	CAMDSNYQLIW	TGTGCCATGGATAGCAACTATCAGTTGATCTGG	TRAV13-1		TRAJ33	TRAC	CASSFGGSQNTLYF	TGTGCCAGCAGTTTTGGGGGTAGTCAAAACACCTTGTACTTT	TRBV14		TRBJ2-4	TRBC2
clonotype498	clonotype498_consensus_934;clonotype498_consensus_933	1	1.02564e+16	CAGTNTGKLTF	TGTGCTGGCACCAATACAGGCAAATTAACCTTT	TRAV1		TRAJ27	TRAC	CASSDGWGGAGTGQLYF	TGTGCCAGCAGTGATGGCTGGGGGGGCGCGGGGACCGGGCAGCTCTACTTT	TRBV13-1	TRBD2	TRBJ2-2	TRBC2
clonotype499	clonotype499_consensus_936;clonotype499_consensus_935	1	1.02564e+16	CAADPGGYKVVF	TGTGCTGCTGACCCTGGAGGCTATAAAGTGGTCTTT	TRAV4N-4		TRAJ12	TRAC	CASTRDKNYAEQFF	TGTGCCAGCACCCGGGACAAAAACTATGCTGAGCAGTTCTTC	TRBV14		TRBJ2-1	TRBC2
clonotype500	clonotype500_consensus_939;clonotype500_consensus_940;clonotype500_consensus_937;clonotype500_consensus_938	1	1.02564e+16	CAASGATNTGKLTF;CAIDPGSWQLIF	TGTGCAGCAAGCGGGGCCACCAATACAGGCAAATTAACCTTT;TGTGCTATAGACCCCGGCAGCTGGCAACTCATCTTT	TRAV7D-2;TRAV13N-2	;	TRAJ27;TRAJ22	TRAC;TRAC	CASGDATGGREQYF;CASSLTGEGSDYTF	TGTGCCAGCGGTGATGCGACTGGGGGGAGAGAACAGTACTTC;TGTGCCAGCAGTTTGACAGGGGAGGGCTCCGACTACACCTTC	TRBV13-2;TRBV14	;	TRBJ2-7;TRBJ1-2	TRBC2;TRBC1
clonotype501	clonotype501_consensus_942;clonotype501_consensus_941	1	1.02564e+16	CARASGGNYKPTF	TGTGCGCGGGCCTCAGGAGGAAACTACAAACCTACGTTT	TRAV8-1		TRAJ6	TRAC	CASSLEGANTEVFF	TGTGCCAGCAGTTTGGAGGGGGCAAACACAGAAGTCTTCTTT	TRBV15		TRBJ1-1	TRBC1
clonotype502	clonotype502_consensus_944;clonotype502_consensus_943	1	1.02564e+16	CAANSAGNKLTF	TGTGCTGCGAACAGTGCAGGGAACAAGCTAACTTTT	TRAV4N-4		TRAJ17	TRAC	CASSLGLGYAETLYF	TGTGCCAGCAGCTTGGGACTGGGGTATGCAGAAACGCTGTATTTT	TRBV10		TRBJ2-3	TRBC2
clonotype503	clonotype503_consensus_946;clonotype503_consensus_945	1	1.02564e+16	CAAESTNAYKVIF	TGTGCTGCTGAGAGCACAAATGCTTACAAAGTCATCTTT	TRAV4N-4		TRAJ30	TRAC	CASGDAERQGGERLFF	TGTGCCAGCGGTGATGCTGAGAGACAGGGCGGCGAAAGATTATTTTTC	TRBV13-2	TRBD1	TRBJ1-4	TRBC1
clonotype504	clonotype504_consensus_948;clonotype504_consensus_947	1	1.02564e+16	CAVMSNYNVLYF	TGTGCAGTCATGTCTAATTACAACGTGCTTTACTTC	TRAV7-5		TRAJ21	TRAC	CASRNRVYEQYF	TGTGCCAGCAGAAACAGGGTCTATGAACAGTACTTC	TRBV19		TRBJ2-7	TRBC2
clonotype505	clonotype505_consensus_950;clonotype505_consensus_949	1	1.02564e+16	CAAGTGGLSGKLTF	TGTGCTGCTGGGACTGGAGGACTAAGTGGTAAATTAACATTC	TRAV4N-4		TRAJ2	TRAC	CASSQDKGGGQDTQYF	TGTGCCAGCAGCCAAGATAAGGGGGGGGGCCAAGACACCCAGTACTTT	TRBV5		TRBJ2-5	TRBC2
clonotype506	clonotype506_consensus_952;clonotype506_consensus_951	1	1.02564e+16	CATINNNNAPRF	TGTGCTACTATTAATAACAACAATGCCCCACGATTT	TRAV8N-2		TRAJ43	TRAC	CASSLLGGQDTQYF	TGTGCAAGCAGCTTACTGGGGGGGCAAGACACCCAGTACTTT	TRBV16	TRBD2	TRBJ2-5	TRBC2
clonotype507	clonotype507_consensus_954;clonotype507_consensus_953	1	1.02564e+16	CALDSNTGYQNFYF	TGTGCTTTGGATTCGAACACGGGTTACCAGAACTTCTATTTT	TRAV13-1		TRAJ49	TRAC	CASSLEDNQDTQYF	TGTGCAAGCAGCTTAGAGGACAACCAAGACACCCAGTACTTT	TRBV16		TRBJ2-5	TRBC2
clonotype508	clonotype508_consensus_956;clonotype508_consensus_955	1	1.02564e+16	CAMRTYAQGLTF	TGTGCTATGAGAACCTATGCCCAGGGATTAACCTTC	TRAV6-3		TRAJ26	TRAC	CASSLNWGEGTQYF	TGTGCCAGCAGTCTGAACTGGGGGGAGGGCACCCAGTACTTT	TRBV26		TRBJ2-5	TRBC2
clonotype509	clonotype509_consensus_958;clonotype509_consensus_957	1	1.02564e+16	CAMDYDTNAYKVIF	TGTGCTATGGATTATGACACAAATGCTTACAAAGTCATCTTT	TRAV13-4-DV7		TRAJ30	TRAC	CASSPDSSGNTLYF	TGTGCCAGCAGTCCCGACAGTTCTGGAAATACGCTCTATTTT	TRBV15		TRBJ1-3	TRBC1
clonotype510	clonotype510_consensus_960;clonotype510_consensus_959	1	1.02564e+16	CAMDYSNNRLTL	TGTGCTATGGACTACAGCAACAACAGACTTACTTTG	TRAV13N-3		TRAJ7	TRAC	CASGDVAGGNYAEQFF	TGTGCCAGCGGTGATGTGGCTGGGGGAAACTATGCTGAGCAGTTCTTC	TRBV13-2		TRBJ2-1	TRBC2
clonotype511	clonotype511_consensus_962;clonotype511_consensus_961	1	1.02564e+16	CALERGTNTGKLTF	TGTGCTTTGGAACGAGGCACCAATACAGGCAAATTAACCTTT	TRAV13-1		TRAJ27	TRAC	CTCSAPQGREQYF	TGCACCTGCAGTGCGCCACAGGGGAGGGAACAGTACTTC	TRBV1		TRBJ2-7	TRBC2
clonotype512	clonotype512_consensus_964;clonotype512_consensus_963	1	1.02564e+16	CAIAPPNSAGNKLTF	TGTGCTATAGCCCCTCCTAACAGTGCAGGGAACAAGCTAACTTTT	TRAV13N-2		TRAJ17	TRAC	CASRQYNSPLYF	TGTGCCAGCAGACAGTATAATTCGCCCCTCTACTTT	TRBV19		TRBJ1-6	TRBC1
clonotype513	clonotype513_consensus_966;clonotype513_consensus_965	1	1.02564e+16	CAVSMGYKLTF	TGCGCAGTCAGCATGGGCTACAAACTTACCTTC	TRAV3N-3		TRAJ9	TRAC	CASSQVRDSNYAEQFF	TGTGCCAGCAGCCAAGTTCGGGACAGTAACTATGCTGAGCAGTTCTTC	TRBV5		TRBJ2-1	TRBC2
clonotype514	clonotype514_consensus_968;clonotype514_consensus_967	1	1.02564e+16	CAMSGSGSWQLIF	TGTGCTATGAGTGGATCTGGCAGCTGGCAACTCATCTTT	TRAV6D-3		TRAJ22	TRAC	CASSSYWGGAEQFF	TGTGCCAGCAGCTCCTACTGGGGGGGCGCTGAGCAGTTCTTC	TRBV3	TRBD2	TRBJ2-1	TRBC2
clonotype515	clonotype515_consensus_970;clonotype515_consensus_971;clonotype515_consensus_969	1	1.02564e+16	CALSAASSGSWQLIF;CAVRDPTGNTGKLIF	TGTGCTTTGAGTGCTGCATCTTCTGGCAGCTGGCAACTCATCTTT;TGTGCTGTGAGGGATCCCACAGGCAATACCGGAAAACTCATCTTT	TRAV12N-2;TRAV1	;	TRAJ22;TRAJ37	TRAC;TRAC	CASSLRQNNQAPLF	TGTGCCAGCAGCTTACGACAAAACAACCAGGCTCCGCTTTTT	TRBV3		TRBJ1-5	TRBC1
clonotype516	clonotype516_consensus_973;clonotype516_consensus_972	1	1.02564e+16	CAVISSGSWQLIF	TGTGCAGTTATATCTTCTGGCAGCTGGCAACTCATCTTT	TRAV7-5		TRAJ22	TRAC	CASSPGTGNQAPLF	TGTGCCAGCAGCCCCGGGACAGGGAACCAGGCTCCGCTTTTT	TRBV14	TRBD1	TRBJ1-5	TRBC1
clonotype517	clonotype517_consensus_975;clonotype517_consensus_974	1	1.02564e+16	CAMGRVNYNQGKLIF	TGTGCTATGGGACGGGTGAATTATAACCAGGGGAAGCTTATCTTT	TRAV13D-1		TRAJ23	TRAC	CASSSRDRGDTQYF	TGTGCCAGCAGTTCCCGGGACAGGGGAGACACCCAGTACTTT	TRBV14		TRBJ2-5	TRBC2
clonotype518	clonotype518_consensus_977;clonotype518_consensus_976	1	1.02564e+16	CAVSPNYAQGLTF	TGTGCAGTGAGCCCCAACTATGCCCAGGGATTAACCTTC	TRAV7D-3		TRAJ26	TRAC	CASNPGQGAERLFF	TGTGCCAGCAACCCGGGACAGGGGGCCGAAAGATTATTTTTC	TRBV15	TRBD1	TRBJ1-4	TRBC1
clonotype519	clonotype519_consensus_979;clonotype519_consensus_978	1	1.02564e+16	CAASGTNAYKVIF	TGTGCAGCAAGCGGCACAAATGCTTACAAAGTCATCTTT	TRAV7D-2		TRAJ30	TRAC	CASSLGWGEDTQYF	TGTGCCAGCAGTTTAGGCTGGGGAGAAGACACCCAGTACTTT	TRBV15		TRBJ2-5	TRBC2
clonotype520	clonotype520_consensus_981;clonotype520_consensus_980	1	1.02564e+16	CAASSSGYNKLTF	TGTGCAGCAAGCAGCTCGGGATACAACAAACTCACTTTT	TRAV7D-2		TRAJ11	TRAC	CASGGGGGANTGQLYF	TGTGCCAGCGGTGGGGGCGGGGGTGCAAACACCGGGCAGCTCTACTTT	TRBV13-2		TRBJ2-2	TRBC2
clonotype521	clonotype521_consensus_983;clonotype521_consensus_982	1	1.02564e+16	CAVSASSNNRIFF	TGTGCTGTGAGCGCGAGTAGCAATAACAGAATCTTCTTT	TRAV9D-1		TRAJ31	TRAC	CASSQDAGSQNTLYF	TGTGCCAGCAGCCAAGATGCGGGGAGTCAAAACACCTTGTACTTT	TRBV2		TRBJ2-4	TRBC2
clonotype522	clonotype522_consensus_985;clonotype522_consensus_984	1	1.02564e+16	CAMERPAGNTGKLIF	TGTGCTATGGAACGACCCGCAGGCAATACCGGAAAACTCATCTTT	TRAV13-4-DV7		TRAJ37	TRAC	CASSRSGTGNQAPLF	TGTGCCAGCAGCCGATCCGGGACAGGGAACCAGGCTCCGCTTTTT	TRBV2	TRBD1	TRBJ1-5	TRBC1
clonotype523	clonotype523_consensus_987;clonotype523_consensus_986	1	1.02564e+16	CAVTSNMGYKLTF	TGTGCTGTGACCAGCAACATGGGCTACAAACTTACCTTC	TRAV9-1		TRAJ9	TRAC	CASSPYTGGAAEQFF	TGTGCCAGCAGCCCCTACACTGGGGGGGCCGCTGAGCAGTTCTTC	TRBV10	TRBD2	TRBJ2-1	TRBC2
clonotype524	clonotype524_consensus_989;clonotype524_consensus_988	1	1.02564e+16	CAVSGTGNYKYVF	TGTGCAGTGAGTGGTACAGGAAACTACAAATACGTCTTT	TRAV7-3		TRAJ40	TRAC	CASSADWGNYAEQFF	TGTGCCAGCAGCGCCGACTGGGGGAACTATGCTGAGCAGTTCTTC	TRBV10		TRBJ2-1	TRBC2
clonotype525	clonotype525_consensus_991;clonotype525_consensus_990	1	1.02564e+16	CALSNNAGAKLTF	TGTGCTCTGAGCAATAATGCAGGTGCCAAGCTCACATTC	TRAV6-5		TRAJ39	TRAC	CASSYRDRENERLFF	TGTGCCAGCAGCTACCGGGACAGGGAGAACGAAAGATTATTTTTC	TRBV10	TRBD1	TRBJ1-4	TRBC1
clonotype526	clonotype526_consensus_993;clonotype526_consensus_992	1	1.02564e+16	CAASSNSNNRIFF	TGTGCAGCTAGTTCCAATAGCAATAACAGAATCTTCTTT	TRAV7D-4		TRAJ31	TRAC	CASLLLGGRYAEQFF	TGTGCCAGCCTCCTGCTGGGGGGGCGCTATGCTGAGCAGTTCTTC	TRBV10		TRBJ2-1	TRBC2
clonotype527	clonotype527_consensus_995;clonotype527_consensus_994	1	1.02564e+16	CAMRDYNQGKLIF	TGTGCTATGAGAGATTATAACCAGGGGAAGCTTATCTTT	TRAV6-3		TRAJ23	TRAC	CTCRRIRQNTLYF	TGCACCTGCAGGCGAATCCGTCAAAACACCTTGTACTTT	TRBV1		TRBJ2-4	TRBC2
clonotype528	clonotype528_consensus_997;clonotype528_consensus_996	1	1.02564e+16	CALRLSSGSWQLIF	TGTGCTTTGAGGCTATCTTCTGGCAGCTGGCAACTCATCTTT	TRAV12N-2		TRAJ22	TRAC	CASSMTDYEQYF	TGTGCCAGCAGTATGACTGATTATGAACAGTACTTC	TRBV19		TRBJ2-7	TRBC2
clonotype529	clonotype529_consensus_999;clonotype529_consensus_998	1	1.02564e+16	CAATNSGTYQRF	TGTGCAGCAACAAATTCTGGGACTTACCAGAGGTTT	TRAV10D		TRAJ13	TRAC	CASSQVGTAYNSPLYF	TGTGCCAGCAGCCAAGTGGGGACAGCCTATAATTCGCCCCTCTACTTT	TRBV5		TRBJ1-6	TRBC1
clonotype530	clonotype530_consensus_1002;clonotype530_consensus_1003;clonotype530_consensus_1000;clonotype530_consensus_1001	1	1.02564e+16	CAASGGTNKVVF;CALSTGNYKYVF	TGTGCAGCAAGTGGGGGAACCAACAAAGTCGTCTTT;TGTGCTTTGAGTACAGGAAACTACAAATACGTCTTT	TRAV14N-3;TRAV12-2	;	TRAJ34;TRAJ40	TRAC;TRAC	CASSLDWGEYEQYF;CASSRPGLGVQNTLYF	TGTGCCAGCAGCTTGGACTGGGGGGAGTATGAACAGTACTTC;TGTGCCAGCAGCCGCCCGGGACTGGGGGTTCAAAACACCTTGTACTTT	TRBV3;TRBV10	;	TRBJ2-7;TRBJ2-4	TRBC2;TRBC2
clonotype531	clonotype531_consensus_1006;clonotype531_consensus_1004;clonotype531_consensus_1005	1	1.02564e+16	CALSSNTGYQNFYF	TGTGCTCTGAGTTCGAACACGGGTTACCAGAACTTCTATTTT	TRAV6-5		TRAJ49	TRAC	CASSPTGNSYEQYF;CASSRPQGRVYNSPLYF	TGTGCAAGCAGCCCGACAGGGAACTCCTATGAACAGTACTTC;TGTGCTAGCAGTAGGCCCCAGGGGAGGGTCTATAATTCGCCCCTCTACTTT	TRBV16;TRBV17	;	TRBJ2-7;TRBJ1-6	TRBC2;TRBC1
clonotype532	clonotype532_consensus_1008;clonotype532_consensus_1007	1	1.02564e+16	CSVNYNQGKLIF	TGCTCAGTCAATTATAACCAGGGGAAGCTTATCTTT	TRAV5-1		TRAJ23	TRAC	CASSLTTSAETLYF	TGTGCCAGCAGTTTGACAACTAGTGCAGAAACGCTGTATTTT	TRBV26		TRBJ2-3	TRBC2
clonotype533	clonotype533_consensus_1010;clonotype533_consensus_1009	1	1.02564e+16	CSASRNTGKLTF	TGCTCAGCAAGCCGCAATACAGGCAAATTAACCTTT	TRAV5-1		TRAJ27	TRAC	CASSLGLGQNTLYF	TGTGCCAGCAGTCTCGGGCTTGGTCAAAACACCTTGTACTTT	TRBV14		TRBJ2-4	TRBC2
clonotype534	clonotype534_consensus_1012;clonotype534_consensus_1011	1	1.02564e+16	CALSDIGNTGKLIF	TGTGCTCTGAGTGATATAGGCAATACCGGAAAACTCATCTTT	TRAV6-5		TRAJ37	TRAC	CASSFRGSAETLYF	TGTGCCAGCAGTTTCCGGGGTAGTGCAGAAACGCTGTATTTT	TRBV14		TRBJ2-3	TRBC2
clonotype535	clonotype535_consensus_1014;clonotype535_consensus_1013	1	1.02564e+16	CALSVYNAGAKLTF	TGTGCTTTGAGTGTCTATAATGCAGGTGCCAAGCTCACATTC	TRAV12N-2		TRAJ39	TRAC	CASSQPGQTNTEVFF	TGTGCCAGCAGCCAACCGGGACAGACAAACACAGAAGTCTTCTTT	TRBV2		TRBJ1-1	TRBC1
clonotype536	clonotype536_consensus_1016;clonotype536_consensus_1015	1	1.02564e+16	CAGANYGNEKITF	TGTGCTGGGGCCAACTATGGAAATGAGAAAATAACTTTT	TRAV9N-3		TRAJ48	TRAC	CASSRRLGGSYEQYF	TGTGCCAGCAGCCGTCGACTGGGGGGGTCTTATGAACAGTACTTC	TRBV10	TRBD2	TRBJ2-7	TRBC2
clonotype537	clonotype537_consensus_1018;clonotype537_consensus_1017	1	1.02564e+16	CAAHYGNEKITF	TGTGCAGCCCATTATGGAAATGAGAAAATAACTTTT	TRAV10D		TRAJ48	TRAC	CASSVQGSYNSPLYF	TGTGCCAGCAGCGTACAGGGATCCTATAATTCGCCCCTCTACTTT	TRBV10		TRBJ1-6	TRBC1
clonotype538	clonotype538_consensus_1020;clonotype538_consensus_1019	1	1.02564e+16	CVLSTGGNNKLTF	TGTGTTTTGAGCACTGGAGGCAATAATAAGCTGACTTTT	TRAV9-2		TRAJ56	TRAC	CASSSGRISNERLFF	TGTGCCAGCAGCTCGGGACGAATTTCCAACGAAAGATTATTTTTC	TRBV10		TRBJ1-4	TRBC1
clonotype539	clonotype539_consensus_1022;clonotype539_consensus_1021	1	1.02564e+16	CAASSSSSFSKLVF	TGTGCAGCTAGTTCATCCTCCTCCTTCAGCAAGCTGGTGTTT	TRAV7D-4		TRAJ50	TRAC	CTCSVRKNTEVFF	TGCACCTGCAGTGTCAGGAAAAACACAGAAGTCTTCTTT	TRBV1		TRBJ1-1	TRBC1
clonotype540	clonotype540_consensus_1024;clonotype540_consensus_1023	1	1.02564e+16	CAAKTSSGQKLVF	TGTGCAGCAAAAACTTCAAGTGGCCAGAAGCTGGTTTTT	TRAV10N		TRAJ16	TRAC	CASSLGTGGREQYF	TGTGCCAGCAGCTTAGGGACAGGGGGCCGGGAACAGTACTTC	TRBV3	TRBD1	TRBJ2-7	TRBC2
clonotype541	clonotype541_consensus_1026;clonotype541_consensus_1025	1	1.02564e+16	CAASDTNAYKVIF	TGTGCAGCAAGCGACACAAATGCTTACAAAGTCATCTTT	TRAV10N		TRAJ30	TRAC	CASSLTNSGNTLYF	TGTGCCAGCAGTCTAACAAATTCTGGAAATACGCTCTATTTT	TRBV26		TRBJ1-3	TRBC1
clonotype542	clonotype542_consensus_1028;clonotype542_consensus_1029;clonotype542_consensus_1027	1	1.02564e+16	CALSEGTGSGGKLTL;CALSNNTNTGKLTF	TGTGCTTTGAGTGAGGGAACTGGCAGTGGTGGAAAACTCACTTTG;TGTGCTTTGAGTAATAACACCAATACAGGCAAATTAACCTTT	TRAV12N-2;TRAV12-2	;	TRAJ44;TRAJ27	TRAC;TRAC	CASSQAGSNTGQLYF	TGTGCCAGCAGCCAAGCTGGGTCAAACACCGGGCAGCTCTACTTT	TRBV2		TRBJ2-2	TRBC2
clonotype543	clonotype543_consensus_1031;clonotype543_consensus_1030	1	1.02564e+16	CAPANSGTYQRF	TGTGCTCCGGCAAATTCTGGGACTTACCAGAGGTTT	TRAV12D-3		TRAJ13	TRAC	CASSAGLGVQNTLYF	TGTGCCAGCAGCGCGGGACTGGGGGTACAAAACACCTTGTACTTT	TRBV10		TRBJ2-4	TRBC2
clonotype544	clonotype544_consensus_1033;clonotype544_consensus_1032	1	1.02564e+16	CALTQGTGSKLSF	TGTGCTCTGACGCAAGGCACTGGGTCTAAGCTGTCATTT	TRAV12-3		TRAJ58	TRAC	CASSIRRVEVFF	TGTGCCAGCAGTATACGCAGGGTAGAAGTCTTCTTT	TRBV19		TRBJ1-1	TRBC1
clonotype545	clonotype545_consensus_1035;clonotype545_consensus_1034	1	1.02564e+16	CAVGASSGSWQLIF	TGCGCAGTCGGGGCATCTTCTGGCAGCTGGCAACTCATCTTT	TRAV3N-3		TRAJ22	TRAC	CASSQTDWGGADTQYF	TGTGCCAGCAGCCAAACGGACTGGGGGGGCGCTGACACCCAGTACTTT	TRBV5	TRBD2	TRBJ2-5	TRBC2
clonotype546	clonotype546_consensus_1037;clonotype546_consensus_1036	1	1.02564e+16	CALRTPWDTNAYKVIF	TGTGCTTTGAGGACCCCCTGGGACACAAATGCTTACAAAGTCATCTTT	TRAV12N-2		TRAJ30	TRAC	CASSQGTGVSNERLFF	TGTGCCAGCAGCCAAGGGACAGGGGTTTCCAACGAAAGATTATTTTTC	TRBV5	TRBD1	TRBJ1-4	TRBC1
clonotype547	clonotype547_consensus_1039;clonotype547_consensus_1038	1	1.02564e+16	CALGDRGSNAKLTF	TGTGCTCTGGGTGATCGAGGAAGCAATGCAAAGCTAACCTTC	TRAV6D-6		TRAJ42	TRAC	CASSPLPGLGYEQYF	TGTGCTAGCAGCCCCCTTCCGGGACTGGGGTATGAACAGTACTTC	TRBV17		TRBJ2-7	TRBC2
clonotype548	clonotype548_consensus_1041;clonotype548_consensus_1040	1	1.02564e+16	CVLSASNNAGAKLTF	TGTGTTTTGAGCGCGAGTAATAATGCAGGTGCCAAGCTCACATTC	TRAV9-2		TRAJ39	TRAC	CASSPLGNRDTQYF	TGTGCAAGCAGCCCTCTGGGTAACCGGGACACCCAGTACTTT	TRBV16		TRBJ2-5	TRBC2
clonotype549	clonotype549_consensus_1043;clonotype549_consensus_1042	1	1.02564e+16	CAASASSGSWQLIF	TGTGCTGCAAGCGCATCTTCTGGCAGCTGGCAACTCATCTTT	TRAV5N-4		TRAJ22	TRAC	CASSATGESERLFF	TGTGCAAGCAGCGCGACAGGGGAGAGCGAAAGATTATTTTTC	TRBV16	TRBD1	TRBJ1-4	TRBC1
clonotype550	clonotype550_consensus_1045;clonotype550_consensus_1044	1	1.02564e+16	CALSVGSNNRIFF	TGTGCTTTGAGTGTAGGGAGCAATAACAGAATCTTCTTT	TRAV12-3		TRAJ31	TRAC	CASSLDIGNTEVFF	TGTGCAAGCAGCTTAGATATAGGGAACACAGAAGTCTTCTTT	TRBV16		TRBJ1-1	TRBC1
clonotype551	clonotype551_consensus_1047;clonotype551_consensus_1046	1	1.02564e+16	CALVLSSGSWQLIF	TGTGCTCTGGTTTTATCTTCTGGCAGCTGGCAACTCATCTTT	TRAV6D-6		TRAJ22	TRAC	CASSFWGGDAEQFF	TGTGCAAGCAGCTTCTGGGGGGGCGATGCTGAGCAGTTCTTC	TRBV16	TRBD2	TRBJ2-1	TRBC2
clonotype552	clonotype552_consensus_1049;clonotype552_consensus_1048	1	1.02564e+16	CALIRRNSNNRIFF	TGTGCTTTGATTCGCCGGAATAGCAATAACAGAATCTTCTTT	TRAV12-2		TRAJ31	TRAC	CASSPRGGHTEVFF	TGTGCCAGCAGTCCCAGGGGGGGACACACAGAAGTCTTCTTT	TRBV26		TRBJ1-1	TRBC1
clonotype553	clonotype553_consensus_1051;clonotype553_consensus_1050	1	1.02564e+16	CAVSGQGGSAKLIF	TGCGCAGTCAGTGGTCAAGGAGGGTCTGCGAAGCTCATCTTT	TRAV3-4		TRAJ57	TRAC	CASSLVENYAEQFF	TGTGCCAGCAGTTTGGTGGAAAACTATGCTGAGCAGTTCTTC	TRBV14		TRBJ2-1	TRBC2
clonotype554	clonotype554_consensus_1053;clonotype554_consensus_1052	1	1.02564e+16	CALGAGNNNNAPRF	TGTGCTCTGGGTGCGGGCAATAACAACAATGCCCCACGATTT	TRAV6D-6		TRAJ43	TRAC	CASSYAGTDSYEQYF	TGTGCCAGCAGCTACGCCGGGACAGACTCCTATGAACAGTACTTC	TRBV2		TRBJ2-7	TRBC2
clonotype555	clonotype555_consensus_1055;clonotype555_consensus_1054	1	1.02564e+16	CALALTGNTGKLIF	TGTGCTCTGGCCTTAACAGGCAATACCGGAAAACTCATCTTT	TRAV6D-6		TRAJ37	TRAC	CASSQGPSYNSPLYF	TGTGCCAGCAGCCAGGGGCCATCCTATAATTCGCCCCTCTACTTT	TRBV10		TRBJ1-6	TRBC1
clonotype556	clonotype556_consensus_1057;clonotype556_consensus_1058;clonotype556_consensus_1056	1	1.02564e+16	CAMREGRATGGNNKLTF;CAVSMVSGGSNAKLTF	TGTGCTATGAGAGAGGGCCGGGCTACTGGAGGCAATAATAAGCTGACTTTT;TGTGCAGTGAGCATGGTGTCTGGAGGAAGCAATGCAAAGCTAACCTTC	TRAV16;TRAV7-5	;	TRAJ56;TRAJ42	TRAC;TRAC	CASSLDNSYNSPLYF	TGTGCCAGCAGCTTGGACAATTCCTATAATTCGCCCCTCTACTTT	TRBV10		TRBJ1-6	TRBC1
clonotype557	clonotype557_consensus_1060;clonotype557_consensus_1059	1	1.02564e+16	CAASKNSNTNKVVF	TGTGCAGCAAGCAAGAACTCCAATACCAACAAAGTCGTCTTT	TRAV10		TRAJ34	TRAC	CTCSAGGGSDYTF	TGCACCTGCAGTGCTGGGGGCGGCTCCGACTACACCTTC	TRBV1		TRBJ1-2	TRBC1
clonotype558	clonotype558_consensus_1062;clonotype558_consensus_1061	1	1.02564e+16	CALGELSGSWQLIF	TGTGCTCTGGGTGAACTCTCTGGCAGCTGGCAACTCATCTTT	TRAV6D-6		TRAJ22	TRAC	CTCSGDNYAEQFF	TGCACCTGCAGTGGGGACAACTATGCTGAGCAGTTCTTC	TRBV1		TRBJ2-1	TRBC2
clonotype559	clonotype559_consensus_1064;clonotype559_consensus_1063	1	1.02564e+16	CAVSDYGSSGNKLIF	TGCGCAGTCAGCGATTATGGGAGCAGTGGCAACAAGCTCATCTTT	TRAV3N-3		TRAJ32	TRAC	CASSQDRAGGNERLFF	TGTGCCAGCAGCCAAGATCGGGCAGGGGGTAACGAAAGATTATTTTTC	TRBV5	TRBD1	TRBJ1-4	TRBC1
clonotype560	clonotype560_consensus_1066;clonotype560_consensus_1065	1	1.02564e+16	CAMREGTNTGKLTF	TGTGCTATGAGAGAGGGGACCAATACAGGCAAATTAACCTTT	TRAV16		TRAJ27	TRAC	CASSPGHSNERLFF	TGTGCCAGCAGCCCGGGACATTCCAACGAAAGATTATTTTTC	TRBV15		TRBJ1-4	TRBC1
clonotype561	clonotype561_consensus_1068;clonotype561_consensus_1069;clonotype561_consensus_1067	1	1.02564e+16	CAASSGGYKVVF;CALGEGSNYQLIW	TGTGCAGCAAGTTCGGGAGGCTATAAAGTGGTCTTT;TGTGCTCTGGGTGAAGGAAGCAACTATCAGTTGATCTGG	TRAV14N-3;TRAV6N-7	;	TRAJ12;TRAJ33	TRAC;TRAC	CASSPDWGANYAEQFF	TGTGCCAGCAGTCCGGACTGGGGGGCAAACTATGCTGAGCAGTTCTTC	TRBV13-3		TRBJ2-1	TRBC2
clonotype562	clonotype562_consensus_1071;clonotype562_consensus_1070	1	1.02564e+16	CALSATSSGQKLVF	TGTGCTCTGAGTGCAACTTCAAGTGGCCAGAAGCTGGTTTTT	TRAV12D-3		TRAJ16	TRAC	CTCSAFANTEVFF	TGCACCTGCAGTGCATTTGCAAACACAGAAGTCTTCTTT	TRBV1		TRBJ1-1	TRBC1
clonotype563	clonotype563_consensus_1073;clonotype563_consensus_1072	1	1.02564e+16	CALGDRGNTGKLTF	TGTGCTCTGGGTGATCGGGGCAATACAGGCAAATTAACCTTT	TRAV6N-7		TRAJ27	TRAC	CASSYSGRIYQAPLF	TGTGCTAGCAGTTATAGTGGTAGGATTTACCAGGCTCCGCTTTTT	TRBV29		TRBJ1-5	TRBC1
clonotype564	clonotype564_consensus_1075;clonotype564_consensus_1074	1	1.02564e+16	CALSALYQGGRALIF	TGTGCTCTGAGTGCCCTCTACCAGGGAGGCAGAGCTCTGATATTT	TRAV12D-3		TRAJ15	TRAC	CASSQDTGGGTGQLYF	TGTGCCAGCAGCCAAGATACAGGGGGCGGCACCGGGCAGCTCTACTTT	TRBV5	TRBD1	TRBJ2-2	TRBC2
clonotype565	clonotype565_consensus_1077;clonotype565_consensus_1076	1	1.02564e+16	CAMRGGSALGRLHF	TGTGCTATGAGAGGAGGTTCAGCCTTAGGGAGGCTGCATTTT	TRAV16N		TRAJ18	TRAC	CASSLDMGNSDYTF	TGTGCCAGCAGCTTAGACATGGGGAACTCCGACTACACCTTC	TRBV3		TRBJ1-2	TRBC1
clonotype566	clonotype566_consensus_1079;clonotype566_consensus_1080;clonotype566_consensus_1078	1	1.02564e+16	CAASDYGSSGNKLIF;CALSGPGGSSGNKLIF	TGTGCAGCAAGTGATTATGGGAGCAGTGGCAACAAGCTCATCTTT;TGTGCTTTGAGTGGTCCGGGGGGGAGCAGTGGCAACAAGCTCATCTTT	TRAV14N-3;TRAV12-2	;	TRAJ32;TRAJ32	TRAC;TRAC	CASSLGQANTEVFF	TGTGCCAGCAGCTTGGGACAAGCAAACACAGAAGTCTTCTTT	TRBV3		TRBJ1-1	TRBC1
clonotype567	clonotype567_consensus_1082;clonotype567_consensus_1081	1	1.02564e+16	CALAPDTNAYKVIF	TGTGCTCTGGCCCCGGACACAAATGCTTACAAAGTCATCTTT	TRAV6N-7		TRAJ30	TRAC	CASSPGGGYAEQFF	TGTGCAAGCAGCCCCGGCGGGGGCTATGCTGAGCAGTTCTTC	TRBV16		TRBJ2-1	TRBC2
clonotype568	clonotype568_consensus_1084;clonotype568_consensus_1083	1	1.02564e+16	CAMRATTGNTGKLIF	TGTGCTATGAGAGCGACAACAGGCAATACCGGAAAACTCATCTTT	TRAV16N		TRAJ37	TRAC	CASRDGPSGNTLYF	TGTGCAAGCAGGGACGGACCTTCTGGAAATACGCTCTATTTT	TRBV16		TRBJ1-3	TRBC1
clonotype569	clonotype569_consensus_1086;clonotype569_consensus_1085	1	1.02564e+16	CAASMVWAYNQGKLIF	TGTGCAGCAAGCATGGTCTGGGCTTATAACCAGGGGAAGCTTATCTTT	TRAV10N		TRAJ23	TRAC	CASSQGMGSAETLYF	TGTGCCAGCAGCCAAGGGATGGGAAGTGCAGAAACGCTGTATTTT	TRBV2		TRBJ2-3	TRBC2
clonotype570	clonotype570_consensus_1088;clonotype570_consensus_1087	1	1.02564e+16	CAMREGQGGRALIF	TGTGCTATGAGAGAGGGCCAGGGAGGCAGAGCTCTGATATTT	TRAV16N		TRAJ15	TRAC	CASSHPGLSNERLFF	TGTGCCAGCAGCCATCCGGGACTTTCCAACGAAAGATTATTTTTC	TRBV2		TRBJ1-4	TRBC1
clonotype571	clonotype571_consensus_1090;clonotype571_consensus_1089	1	1.02564e+16	CALSDPLNYNQGKLIF	TGTGCTCTGAGTGATCCCCTGAATTATAACCAGGGGAAGCTTATCTTT	TRAV12-1		TRAJ23	TRAC	CASSLGLGDAEQFF	TGTGCCAGCAGCTTAGGTCTGGGGGATGCTGAGCAGTTCTTC	TRBV3		TRBJ2-1	TRBC2
clonotype572	clonotype572_consensus_1093;clonotype572_consensus_1091;clonotype572_consensus_1092	1	1.02564e+16	CAMREGNTGNYKYVF	TGTGCTATGAGAGAGGGAAATACAGGAAACTACAAATACGTCTTT	TRAV16N		TRAJ40	TRAC	CASGDGDRGNSDYTF;CASSLGQSNERLFF	TGTGCCAGCGGTGATGGGGACAGGGGGAACTCCGACTACACCTTC;TGTGCCAGCAGCTTGGGACAGTCCAACGAAAGATTATTTTTC	TRBV12-2+TRBV13-2;TRBV3	TRBD1;	TRBJ1-2;TRBJ1-4	TRBC1;TRBC1
clonotype573	clonotype573_consensus_1095;clonotype573_consensus_1094	1	1.02564e+16	CALSDRGGSALGRLHF	TGTGCTCTGAGTGATCGGGGAGGTTCAGCCTTAGGGAGGCTGCATTTT	TRAV12D-3		TRAJ18	TRAC	CASSPGQYNSPLYF	TGTGCCAGCAGTCCGGGACAGTATAATTCGCCCCTCTACTTT	TRBV26		TRBJ1-6	TRBC1
clonotype574	clonotype574_consensus_1097;clonotype574_consensus_1096	1	1.02564e+16	CAMREGDSGYNKLTF	TGTGCTATGAGAGAGGGAGACTCGGGATACAACAAACTCACTTTT	TRAV16N		TRAJ11	TRAC	CASSQEGDWGSEQYF	TGTGCCAGCAGCCAAGAAGGGGACTGGGGGAGTGAACAGTACTTC	TRBV2		TRBJ2-7	TRBC2
clonotype575	clonotype575_consensus_1099;clonotype575_consensus_1098	1	1.02564e+16	CAMREGEAGNTGKLIF	TGTGCTATGAGAGAGGGCGAGGCAGGCAATACCGGAAAACTCATCTTT	TRAV16N		TRAJ37	TRAC	CASSQGWAANTGQLYF	TGTGCCAGCAGCCAAGGGTGGGCGGCAAACACCGGGCAGCTCTACTTT	TRBV5		TRBJ2-2	TRBC2
clonotype576	clonotype576_consensus_1101;clonotype576_consensus_1100	1	1.02564e+16	CAASLGGYKVVF	TGTGCAGCAAGTCTTGGAGGCTATAAAGTGGTCTTT	TRAV14D-3-DV8		TRAJ12	TRAC	CASRSGTGAEEQYF	TGTGCCAGCAGGTCCGGGACAGGGGCGGAGGAACAGTACTTC	TRBV15		TRBJ2-7	TRBC2
clonotype577	clonotype577_consensus_1103;clonotype577_consensus_1102	1	1.02564e+16	CAASSNTNKVVF	TGTGCAGCATCTTCCAATACCAACAAAGTCGTCTTT	TRAV14-2		TRAJ34	TRAC	CASSLVLGNAEQFF	TGTGCAAGCAGCTTAGTACTGGGGAATGCTGAGCAGTTCTTC	TRBV16		TRBJ2-1	TRBC2
clonotype578	clonotype578_consensus_1105;clonotype578_consensus_1104	1	1.02564e+16	CAANTNTGKLTF	TGTGCAGCGAACACCAATACAGGCAAATTAACCTTT	TRAV14N-1		TRAJ27	TRAC	CASSLVGGAGEQYF	TGTGCAAGCAGCTTAGTTGGGGGGGCAGGGGAACAGTACTTC	TRBV16	TRBD1	TRBJ2-7	TRBC2
clonotype579	clonotype579_consensus_1107;clonotype579_consensus_1106	1	1.02564e+16	CAASGSGSFNKLTF	TGTGCAGCAAGTGGTTCTGGTAGCTTCAATAAGTTGACCTTT	TRAV14D-3-DV8		TRAJ4	TRAC	CASSLPTGGDEQYF	TGTGCAAGCAGCTTGCCGACTGGGGGGGATGAACAGTACTTC	TRBV16	TRBD2	TRBJ2-7	TRBC2
clonotype580	clonotype580_consensus_1110;clonotype580_consensus_1108;clonotype580_consensus_1109	1	1.02564e+16	CAASENYNQGKLIF	TGTGCAGCAAGTGAGAATTATAACCAGGGGAAGCTTATCTTT	TRAV14-1		TRAJ23	TRAC	CASSCRDWGQDTQYF;CASSQGTGISQNTLYF	TGTGCCAGCAGCTGCCGGGACTGGGGGCAAGACACCCAGTACTTT;TGTGCCAGCAGCCAAGGGACTGGGATTAGTCAAAACACCTTGTACTTT	TRBV10;TRBV5	TRBD1;	TRBJ2-5;TRBJ2-4	TRBC2;TRBC2
clonotype581	clonotype581_consensus_1112;clonotype581_consensus_1111	1	1.02564e+16	CAASGGEGADRLTF	TGTGCAGCAAGTGGGGGAGAAGGTGCAGATAGACTCACCTTT	TRAV14-2		TRAJ45	TRAC	CASSPGTVNQAPLF	TGTGCCAGCAGCCCCGGGACAGTCAACCAGGCTCCGCTTTTT	TRBV3		TRBJ1-5	TRBC1
clonotype582	clonotype582_consensus_1114;clonotype582_consensus_1113	1	1.02564e+16	CAASRRTNAYKVIF	TGTGCAGCAAGTCGTCGCACAAATGCTTACAAAGTCATCTTT	TRAV14-1		TRAJ30	TRAC	CASSRGGAGNTLYF	TGTGCCAGCAGCCGAGGGGGGGCTGGAAATACGCTCTATTTT	TRBV3		TRBJ1-3	TRBC1
clonotype583	clonotype583_consensus_1116;clonotype583_consensus_1115	1	1.02564e+16	CAASASSGSWQLIF	TGTGCAGCAAGTGCATCTTCTGGCAGCTGGCAACTCATCTTT	TRAV14N-2		TRAJ22	TRAC	CASSLTGSNERLFF	TGTGCAAGCAGCTTAACAGGGTCCAACGAAAGATTATTTTTC	TRBV16		TRBJ1-4	TRBC1
clonotype584	clonotype584_consensus_1119;clonotype584_consensus_1117;clonotype584_consensus_1118	1	1.02564e+16	CALFGSSGNKLIF	TGTGCTCTGTTTGGGAGCAGTGGCAACAAGCTCATCTTT	TRAV6-7-DV9		TRAJ32	TRAC	CASSPDREGYAEQFF;CASSPGGGTSAETLYF	TGTGCCAGCAGCCCGGACAGGGAGGGGTATGCTGAGCAGTTCTTC;TGTGCCAGCAGCCCTGGGGGGGGGACTAGTGCAGAAACGCTGTATTTT	TRBV10;TRBV5	;	TRBJ2-1;TRBJ2-3	TRBC2;TRBC2
clonotype585	clonotype585_consensus_1121;clonotype585_consensus_1120	1	1.02564e+16	CAASDAGTGGLSGKLTF	TGTGCAGCAAGTGACGCGGGCACTGGAGGACTAAGTGGTAAATTAACATTC	TRAV14N-2		TRAJ2	TRAC	CASSPDWGNYAEQFF	TGTGCCAGCAGCCCCGACTGGGGGAACTATGCTGAGCAGTTCTTC	TRBV2		TRBJ2-1	TRBC2
clonotype586	clonotype586_consensus_1123;clonotype586_consensus_1122	1	1.02564e+16	CALSLTGSGGKLTL	TGTGCTCTGAGCCTTACTGGCAGTGGTGGAAAACTCACTTTG	TRAV6-7-DV9		TRAJ44	TRAC	CASSLRGQHAEQFF	TGTGCCAGCAGTTTAAGGGGGCAACATGCTGAGCAGTTCTTC	TRBV14		TRBJ2-1	TRBC2
clonotype587	clonotype587_consensus_1125;clonotype587_consensus_1124	1	1.02564e+16	CALSDRPGTGSNRLTF	TGTGCTCTGAGTGATCGGCCAGGCACTGGGAGTAACAGGCTCACTTTT	TRAV6-7-DV9		TRAJ28	TRAC	CASSSVGLDTEVFF	TGTGCAAGCAGCTCCGTGGGGCTCGACACAGAAGTCTTCTTT	TRBV16		TRBJ1-1
clonotype588	clonotype588_consensus_1126	1	1.02564e+16							CASSTGIQDTQYF	TGTGCCAGCAGTACAGGGATCCAAGACACCCAGTACTTT	TRBV19		TRBJ2-5	TRBC2
clonotype589	clonotype589_consensus_1127	1	1.02564e+16	CAVRDYNAGAKLTF	TGCGCAGTCAGGGATTATAATGCAGGTGCCAAGCTCACATTC	TRAV3N-3		TRAJ39	TRAC
clonotype590	clonotype590_consensus_1128	1	1.02564e+16	CAVSSGTGGYKVVF	TGCGCAGTCAGTTCCGGGACTGGAGGCTATAAAGTGGTCTTT	TRAV3N-3		TRAJ12	TRAC
clonotype591	clonotype591_consensus_1129	1	1.02564e+16	CAVLPGTGSNRLTF	TGCGCAGTCCTACCAGGCACTGGGAGTAACAGGCTCACTTTT	TRAV3N-3		TRAJ28	TRAC
clonotype592	clonotype592_consensus_1130	1	1.02564e+16							CASSPTGEGNQAPLF	TGTGCCAGCAGCCCCACAGGGGAGGGCAACCAGGCTCCGCTTTTT	TRBV3		TRBJ1-5	TRBC1
clonotype593	clonotype593_consensus_1131	1	1.02564e+16							CASSLDRRDNQAPLF	TGTGCCAGCAGCTTGGACAGGAGGGACAACCAGGCTCCGCTTTTT	TRBV3		TRBJ1-5	TRBC1
clonotype594	clonotype594_consensus_1132	1	1.02564e+16							CASSLVRDRYAEQFF	TGTGCAAGCAGCTTAGTCCGGGACAGGTATGCTGAGCAGTTCTTC	TRBV16		TRBJ2-1	TRBC2
clonotype595	clonotype595_consensus_1133	1	1.02564e+16							CASSLWGANTGQLYF	TGTGCAAGCAGCTTATGGGGAGCAAACACCGGGCAGCTCTACTTT	TRBV16		TRBJ2-2	TRBC2
clonotype596	clonotype596_consensus_1134	1	1.02564e+16							CASSRRIISNERLFF	TGTGCCAGCAGTCGCCGGATAATTTCCAACGAAAGATTATTTTTC	TRBV26		TRBJ1-4	TRBC1
clonotype597	clonotype597_consensus_1135	1	1.02564e+16							CASSIGLGGEDTQYF	TGTGCCAGCAGCATTGGACTGGGGGGAGAGGACACCCAGTACTTT	TRBV14		TRBJ2-5	TRBC2
clonotype598	clonotype598_consensus_1136	1	1.02564e+16							CASSFLGECAETLYF	TGTGCCAGCAGTTTCTTGGGGGAATGTGCAGAAACGCTGTATTTT	TRBV14		TRBJ2-3	TRBC2
clonotype599	clonotype599_consensus_1137	1	1.02564e+16							CASSQEDWGGQNTLYF	TGTGCCAGCAGCCAAGAGGACTGGGGAGGTCAAAACACCTTGTACTTT	TRBV2	TRBD2	TRBJ2-4	TRBC2
clonotype600	clonotype600_consensus_1138	1	1.02564e+16							CTCSADRGNTEVFF	TGCACCTGCAGTGCAGATCGGGGAAACACAGAAGTCTTCTTT	TRBV1		TRBJ1-1	TRBC1
clonotype601	clonotype601_consensus_1139	1	1.02564e+16							CTCSALGSNERLFF	TGCACCTGCAGTGCATTGGGTTCCAACGAAAGATTATTTTTC	TRBV1		TRBJ1-4	TRBC1
clonotype602	clonotype602_consensus_1141;clonotype602_consensus_1140	1	1.02564e+16	CAASIRVVF	TGTGCAGCAAGCATAAGGGTCGTCTTT	TRAV7D-2		TRAJ34	TRAC	CASSLGLGGQDTQYF	TGTGCCAGCAGCTTGGGACTGGGGGGGCAAGACACCCAGTACTTT	TRBV3	TRBD2	TRBJ2-5	TRBC2
clonotype603	clonotype603_consensus_1143;clonotype603_consensus_1142	1	1.02564e+16	CATGTGGYKVVF	TGTGCTACCGGGACTGGAGGCTATAAAGTGGTCTTT	TRAV8-1		TRAJ12	TRAC	CASSLGGAGNTEVFF	TGTGCCAGCAGTCTGGGGGGGGCGGGAAACACAGAAGTCTTCTTT	TRBV26		TRBJ1-1	TRBC1
clonotype604	clonotype604_consensus_1145;clonotype604_consensus_1144	1	1.02564e+16	CAMEYYANKMIF	TGTGCTATGGAGTACTATGCAAACAAGATGATCTTT	TRAV13N-1		TRAJ47	TRAC	CASSMGAHTEVFF	TGTGCCAGCAGTATGGGGGCGCACACAGAAGTCTTCTTT	TRBV19		TRBJ1-1	TRBC1
clonotype605	clonotype605_consensus_1147;clonotype605_consensus_1148;clonotype605_consensus_1146	1	1.02564e+16	CAAENMGYKLTF;CATAGTGGLSGKLTF	TGTGCTGCTGAGAACATGGGCTACAAACTTACCTTC;TGTGCTACTGCGGGTACTGGAGGACTAAGTGGTAAATTAACATTC	TRAV4N-4;TRAV8-1	;	TRAJ9;TRAJ2	TRAC;TRAC	CASSQGDWGGPQDTQYF	TGTGCCAGCAGCCAAGGGGACTGGGGGGGTCCCCAAGACACCCAGTACTTT	TRBV5	TRBD2	TRBJ2-5	TRBC2
clonotype606	clonotype606_consensus_1150;clonotype606_consensus_1149	1	1.02564e+16	CAVSNNRIFF	TGTGCAGTGAGCAATAACAGAATCTTCTTT	TRAV7N-5		TRAJ31	TRAC	CASSQPGGGPNERLFF	TGTGCCAGCAGCCAGCCCGGGGGGGGACCCAACGAAAGATTATTTTTC	TRBV2		TRBJ1-4	TRBC1
clonotype607	clonotype607_consensus_1152;clonotype607_consensus_1151	1	1.02564e+16	CAIDQGGSAKLIF	TGTGCTATAGATCAAGGAGGGTCTGCGAAGCTCATCTTT	TRAV13-2		TRAJ57	TRAC	CASSMGLGETLYF	TGTGCCAGCAGTATGGGACTGGGCGAAACGCTGTATTTT	TRBV19		TRBJ2-3	TRBC2
clonotype608	clonotype608_consensus_1154;clonotype608_consensus_1153	1	1.02564e+16	CAADPTNTGKLTF	TGTGCTGCTGATCCCACCAATACAGGCAAATTAACCTTT	TRAV4N-4		TRAJ27	TRAC	CASSLSSGALERLFF	TGTGCCAGCAGTCTGTCCTCAGGGGCCCTCGAAAGATTATTTTTC	TRBV26		TRBJ1-4	TRBC1
clonotype609	clonotype609_consensus_1156;clonotype609_consensus_1157;clonotype609_consensus_1155	1	1.02564e+16	CAAPPGSFNKLTF;CALRGLSGSFNKLTF	TGTGCTGCCCCCCCTGGTAGCTTCAATAAGTTGACCTTT;TGTGCTCTGAGGGGGTTATCTGGTAGCTTCAATAAGTTGACCTTT	TRAV4N-3;TRAV12D-3	;	TRAJ4;TRAJ4	TRAC;TRAC	CASRGTGANQDTQYF	TGTGCCAGCAGGGGGACTGGGGCCAACCAAGACACCCAGTACTTT	TRBV14	TRBD1	TRBJ2-5	TRBC2
clonotype610	clonotype610_consensus_1159;clonotype610_consensus_1158	1	1.02564e+16	CAIEGNYAQGLTF	TGTGCTATAGAGGGTAACTATGCCCAGGGATTAACCTTC	TRAV13N-2		TRAJ26	TRAC	CASSDGGRQEGGQDTQYF	TGTGCCAGCAGTGATGGGGGTAGACAGGAGGGAGGGCAAGACACCCAGTACTTT	TRBV13-1		TRBJ2-5	TRBC2
clonotype611	clonotype611_consensus_1161;clonotype611_consensus_1160	1	1.02564e+16	CALDSNYQLIW	TGTGCACTCGATAGCAACTATCAGTTGATCTGG	TRAV7-1		TRAJ33	TRAC	CTCSAETNYAEQFF	TGCACCTGCAGTGCAGAAACTAACTATGCTGAGCAGTTCTTC	TRBV1		TRBJ2-1	TRBC2
clonotype612	clonotype612_consensus_1163;clonotype612_consensus_1162	1	1.02564e+16	CALEPGYNQGKLIF	TGTGCTTTGGAACCGGGTTATAACCAGGGGAAGCTTATCTTT	TRAV13-1		TRAJ23	TRAC	CASSRDRNTEVFF	TGTGCCAGCAGTCGGGACAGGAACACAGAAGTCTTCTTT	TRBV19		TRBJ1-1	TRBC1
clonotype613	clonotype613_consensus_1165;clonotype613_consensus_1164	1	1.02564e+16	CATVYSNNRLTL	TGTGCTACTGTCTACAGCAACAACAGACTTACTTTG	TRAV8N-2		TRAJ7	TRAC	CASSTRTGGQDTQYF	TGTGCCAGCAGCACCCGGACTGGGGGCCAAGACACCCAGTACTTT	TRBV3	TRBD1	TRBJ2-5	TRBC2
clonotype614	clonotype614_consensus_1167;clonotype614_consensus_1168;clonotype614_consensus_1166	1	1.02564e+16	CALNNQGKLIF;CATYNYAQGLTF	TGCGCTCTGAATAACCAGGGGAAGCTTATCTTT;TGTGCTACTTATAACTATGCCCAGGGATTAACCTTC	TRAV6N-6;TRAV8D-1	;	TRAJ23;TRAJ26	TRAC;TRAC	CASSPGTGGLETLYF	TGTGCCAGCAGCCCCGGGACAGGGGGCTTAGAAACGCTGTATTTT	TRBV3	TRBD1	TRBJ2-3	TRBC2
clonotype615	clonotype615_consensus_1170;clonotype615_consensus_1169	1	1.02564e+16	CAMVAGTGGYKVVF	TGTGCTATGGTTGCCGGGACTGGAGGCTATAAAGTGGTCTTT	TRAV13N-1		TRAJ12	TRAC	CASSGTGGTNERLFF	TGTGCCAGCAGCGGGACAGGGGGCACCAACGAAAGATTATTTTTC	TRBV3	TRBD1	TRBJ1-4	TRBC1
clonotype616	clonotype616_consensus_1172;clonotype616_consensus_1171	1	1.02564e+16	CAVSMRYNVLYF	TGTGCAGTGAGCATGCGTTACAACGTGCTTTACTTC	TRAV7N-5		TRAJ21	TRAC	CASSLDKRQQNTLYF	TGTGCAAGCAGCTTAGATAAGCGACAACAAAACACCTTGTACTTT	TRBV16		TRBJ2-4	TRBC2
clonotype617	clonotype617_consensus_1174;clonotype617_consensus_1173	1	1.02564e+16	CALEAGTGSNRLTF	TGTGCTTTGGAAGCAGGCACTGGGAGTAACAGGCTCACTTTT	TRAV13-1		TRAJ28	TRAC	CASSLFKGGRGEQYF	TGTGCAAGCAGCTTATTTAAGGGGGGGCGCGGGGAACAGTACTTC	TRBV16		TRBJ2-7	TRBC2
clonotype618	clonotype618_consensus_1176;clonotype618_consensus_1175	1	1.02564e+16	CVLGSNTNKVVF	TGTGTTCTGGGCTCCAATACCAACAAAGTCGTCTTT	TRAV6-1		TRAJ34	TRAC	CASSLYDRGNTEVFF	TGTGCCAGCAGTCTGTATGACAGGGGGAACACAGAAGTCTTCTTT	TRBV26	TRBD1	TRBJ1-1	TRBC1
clonotype619	clonotype619_consensus_1178;clonotype619_consensus_1179;clonotype619_consensus_1177	1	1.02564e+16	CAIDRSGSFNKLTF;CALNYYQGGRALIF	TGTGCTATAGATCGATCTGGTAGCTTCAATAAGTTGACCTTT;TGTGCTCTGAATTACTACCAGGGAGGCAGAGCTCTGATATTT	TRAV13N-2;TRAV12N-1	;	TRAJ4;TRAJ15	TRAC;TRAC	CTCSATNSGNTLYF	TGCACCTGCAGTGCGACAAATTCTGGAAATACGCTCTATTTT	TRBV1		TRBJ1-3	TRBC1
clonotype620	clonotype620_consensus_1181;clonotype620_consensus_1180	1	1.02564e+16	CAMRSNYNVLYF	TGTGCTATGAGGTCTAATTACAACGTGCTTTACTTC	TRAV6-3		TRAJ21	TRAC	CGARDHHRGRGNNQAPLF	TGTGGTGCTAGGGATCATCACAGGGGGCGCGGGAACAACCAGGCTCCGCTTTTT	TRBV20	TRBD1	TRBJ1-5	TRBC1
clonotype621	clonotype621_consensus_1183;clonotype621_consensus_1182	1	1.02564e+16	CAMSRGYAQGLTF	TGTGCTATGAGCCGGGGCTATGCCCAGGGATTAACCTTC	TRAV6-3		TRAJ26	TRAC	CASSFRTNYNYAEQFF	TGTGCTAGCAGTTTTAGGACAAACTATAACTATGCTGAGCAGTTCTTC	TRBV29		TRBJ2-1	TRBC2
clonotype622	clonotype622_consensus_1185;clonotype622_consensus_1184	1	1.02564e+16	CAVKGNAGAKLTF	TGTGCAGTGAAGGGTAATGCAGGTGCCAAGCTCACATTC	TRAV7D-3		TRAJ39	TRAC	CASSLIGRGDAEQFF	TGTGCCAGCAGCTTAATAGGCAGGGGGGATGCTGAGCAGTTCTTC	TRBV3		TRBJ2-1	TRBC2
clonotype623	clonotype623_consensus_1187;clonotype623_consensus_1186	1	1.02564e+16	CAVVTGSGGKLTL	TGTGCAGTCGTTACTGGCAGTGGTGGAAAACTCACTTTG	TRAV7-5		TRAJ44	TRAC	CASSLARANTGQLYF	TGTGCAAGCAGCTTAGCCAGGGCGAACACCGGGCAGCTCTACTTT	TRBV16		TRBJ2-2
clonotype624	clonotype624_consensus_1189;clonotype624_consensus_1190;clonotype624_consensus_1188	1	1.02564e+16	CAASVTGNTGKLIF;CALERENTGNYKYVF	TGTGCAGCAAGTGTAACAGGCAATACCGGAAAACTCATCTTT;TGTGCTTTGGAACGGGAGAATACAGGAAACTACAAATACGTCTTT	TRAV14-1;TRAV13-1	;	TRAJ37;TRAJ40	TRAC;TRAC	CASSYSGLGGQNTLYF	TGTGCCAGCAGCTACAGCGGACTGGGGGGTCAAAACACCTTGTACTTT	TRBV10	TRBD2	TRBJ2-4	TRBC2
clonotype625	clonotype625_consensus_1192;clonotype625_consensus_1191	1	1.02564e+16	CAAIDYSNNRLTL	TGTGCAGCAATCGACTACAGCAACAACAGACTTACTTTG	TRAV7D-2		TRAJ7	TRAC	CTCSLRDRGTEVFF	TGCACCTGCAGTCTCCGGGACAGGGGCACAGAAGTCTTCTTT	TRBV1	TRBD1	TRBJ1-1	TRBC1
clonotype626	clonotype626_consensus_1194;clonotype626_consensus_1195;clonotype626_consensus_1193	1	1.02564e+16	CATDGYNQGKLIF;CVLGDLSNYNVLYF	TGTGCTACTGACGGGTATAACCAGGGGAAGCTTATCTTT;TGTGTTCTGGGTGATTTATCTAATTACAACGTGCTTTACTTC	TRAV8N-2;TRAV6D-5	;	TRAJ23;TRAJ21	TRAC;TRAC	CTCSAAAGGEEQYF	TGCACCTGCAGTGCAGCCGCTGGGGGGGAAGAACAGTACTTC	TRBV1		TRBJ2-7	TRBC2
clonotype627	clonotype627_consensus_1197;clonotype627_consensus_1196	1	1.02564e+16	CAAEAEEGNTGKLIF	TGTGCTGCTGAGGCTGAGGAAGGCAATACCGGAAAACTCATCTTT	TRAV4-3		TRAJ37	TRAC	CTCSAVDSNTEVFF	TGCACCTGCAGTGCAGTTGACAGTAACACAGAAGTCTTCTTT	TRBV1		TRBJ1-1	TRBC1
clonotype628	clonotype628_consensus_1199;clonotype628_consensus_1198	1	1.02564e+16	CAASETSSGQKLVF	TGTGCAGCTAGTGAAACTTCAAGTGGCCAGAAGCTGGTTTTT	TRAV7-4		TRAJ16	TRAC	CASSSRQGGYAEQFF	TGTGCCAGCAGCTCTAGACAGGGAGGCTATGCTGAGCAGTTCTTC	TRBV3		TRBJ2-1	TRBC2
clonotype629	clonotype629_consensus_1201;clonotype629_consensus_1200	1	1.02564e+16	CAARGTQVVGQLTF	TGTGCAGCAAGAGGGACACAGGTTGTGGGGCAGCTCACTTTC	TRAV7D-2		TRAJ5	TRAC	CASSPRDRNYAEQFF	TGTGCAAGCAGCCCTAGGGACAGAAACTATGCTGAGCAGTTCTTC	TRBV16		TRBJ2-1	TRBC2
clonotype630	clonotype630_consensus_1203;clonotype630_consensus_1202	1	1.02564e+16	CALYNNAGAKLTF	TGTGCACTCTATAATAATGCAGGTGCCAAGCTCACATTC	TRAV17		TRAJ39	TRAC	CASSFRDSPPGQLYF	TGTGCAAGCAGCTTCCGGGACAGCCCCCCCGGGCAGCTCTACTTT	TRBV16		TRBJ2-2	TRBC2
clonotype631	clonotype631_consensus_1205;clonotype631_consensus_1204	1	1.02564e+16	CAVSEQTGGYKVVF	TGTGCAGTTAGTGAGCAGACTGGAGGCTATAAAGTGGTCTTT	TRAV7N-4		TRAJ12	TRAC	CASSLSRTSAETLYF	TGTGCCAGCAGTCTGTCCAGAACTAGTGCAGAAACGCTGTATTTT	TRBV26		TRBJ2-3	TRBC2
clonotype632	clonotype632_consensus_1207;clonotype632_consensus_1206	1	1.02564e+16	CALARNMGYKLTF	TGTGCTCTGGCCCGCAACATGGGCTACAAACTTACCTTC	TRAV6N-5		TRAJ9	TRAC	CASSPRELGQDTQYF	TGTGCCAGCAGCCCCCGGGAGCTGGGCCAAGACACCCAGTACTTT	TRBV14		TRBJ2-5	TRBC2
clonotype633	clonotype633_consensus_1209;clonotype633_consensus_1208	1	1.02564e+16	CAAPPGTGSNRLTF	TGTGCAGCCCCACCGGGCACTGGGAGTAACAGGCTCACTTTT	TRAV7D-2		TRAJ28	TRAC	CASSPGGPYNSPLYF	TGTGCCAGCAGCCCGGGGGGCCCCTATAATTCGCCCCTCTACTTT	TRBV14		TRBJ1-6	TRBC1
clonotype634	clonotype634_consensus_1211;clonotype634_consensus_1210	1	1.02564e+16	CAAEAMATGGNNKLTF	TGTGCTGCTGAGGCCATGGCTACTGGAGGCAATAATAAGCTGACTTTT	TRAV4-4-DV10		TRAJ56	TRAC	CASSLGARSAETLYF	TGTGCCAGCAGTTTAGGGGCGCGGAGTGCAGAAACGCTGTATTTT	TRBV15		TRBJ2-3	TRBC2
clonotype635	clonotype635_consensus_1213;clonotype635_consensus_1212	1	1.02564e+16	CATDASSGSWQLIF	TGTGCTACTGATGCTTCTTCTGGCAGCTGGCAACTCATCTTT	TRAV8D-1		TRAJ22	TRAC	CASSSRDAAVSNERLFF	TGTGCCAGCAGTTCCCGGGACGCCGCCGTTTCCAACGAAAGATTATTTTTC	TRBV13-3		TRBJ1-4	TRBC1
clonotype636	clonotype636_consensus_1215;clonotype636_consensus_1214	1	1.02564e+16	CAARSGGYKVVF	TGTGCTGCAAGATCTGGAGGCTATAAAGTGGTCTTT	TRAV5N-4		TRAJ12	TRAC	CSSSQSSGGTTEVFF	TGCTCCAGCAGTCAATCGTCAGGGGGCACCACAGAAGTCTTCTTT	TRBV23	TRBD1	TRBJ1-1	TRBC1
clonotype637	clonotype637_consensus_1217;clonotype637_consensus_1216	1	1.02564e+16	CALSSNNRIFF	TGTGCTCTGTCGAGCAATAACAGAATCTTCTTT	TRAV12D-3		TRAJ31	TRAC	CTCSAELIYAEQFF	TGCACCTGCAGTGCAGAACTGATCTATGCTGAGCAGTTCTTC	TRBV1		TRBJ2-1	TRBC2
clonotype638	clonotype638_consensus_1219;clonotype638_consensus_1218	1	1.02564e+16	CAVSMTGNTGKLIF	TGTGCTGTGAGCATGACAGGCAATACCGGAAAACTCATCTTT	TRAV9N-3		TRAJ37	TRAC	CASSPGGTGQLYF	TGTGCCAGCAGTCCAGGGGGCACCGGGCAGCTCTACTTT	TRBV19	TRBD1	TRBJ2-2	TRBC2
clonotype639	clonotype639_consensus_1221;clonotype639_consensus_1220	1	1.02564e+16	CAASSNSGTYQRF	TGTGCAGCAAGCTCAAATTCTGGGACTTACCAGAGGTTT	TRAV10N		TRAJ13	TRAC	CASSRDRNSDYTF	TGTGCCAGCAGTCGGGACAGAAACTCCGACTACACCTTC	TRBV19		TRBJ1-2	TRBC1
clonotype640	clonotype640_consensus_1223;clonotype640_consensus_1222	1	1.02564e+16	CALGDSGGNYKPTF	TGTGCTCTGGGTGACTCAGGAGGAAACTACAAACCTACGTTT	TRAV6N-5		TRAJ6	TRAC	CASIPGQGNEQYF	TGTGCCAGCATACCGGGACAGGGGAATGAACAGTACTTC	TRBV19	TRBD1	TRBJ2-7	TRBC2
clonotype641	clonotype641_consensus_1225;clonotype641_consensus_1224	1	1.02564e+16	CSASNASLGKLQF	TGCTCAGCAAGTAATGCCAGTTTGGGGAAACTGCAGTTT	TRAV5-1		TRAJ24	TRAC	CASSSGLGGLAEQFF	TGTGCCAGCAGCTCGGGACTGGGGGGGCTTGCTGAGCAGTTCTTC	TRBV3	TRBD2	TRBJ2-1	TRBC2
clonotype642	clonotype642_consensus_1227;clonotype642_consensus_1226	1	1.02564e+16	CALSEAGTGSNRLTF	TGTGCTTTGAGTGAGGCAGGCACTGGGAGTAACAGGCTCACTTTT	TRAV12N-2		TRAJ28	TRAC	CASSLGGGNTGQLYF	TGTGCCAGCAGCTTAGGGGGGGGCAACACCGGGCAGCTCTACTTT	TRBV3		TRBJ2-2	TRBC2
clonotype643	clonotype643_consensus_1229;clonotype643_consensus_1228	1	1.02564e+16	CAASVPGYQNFYF	TGTGCTGCAAGTGTTCCGGGTTACCAGAACTTCTATTTT	TRAV5-4		TRAJ49	TRAC	CASSRELGGRGAEQFF	TGTGCTAGCAGTAGAGAACTGGGGGGGCGCGGGGCTGAGCAGTTCTTC	TRBV17	TRBD2	TRBJ2-1	TRBC2
clonotype644	clonotype644_consensus_1231;clonotype644_consensus_1230	1	1.02564e+16	CALRGEGQGGRALIF	TGTGCTCTGAGGGGGGAGGGCCAGGGAGGCAGAGCTCTGATATTT	TRAV6-5		TRAJ15	TRAC	CASSRQGASAETLYF	TGTGCAAGCAGCCGACAGGGGGCTAGTGCAGAAACGCTGTATTTT	TRBV16	TRBD1	TRBJ2-3	TRBC2
clonotype645	clonotype645_consensus_1233;clonotype645_consensus_1232	1	1.02564e+16	CAASEPGYNKLTF	TGTGCAGCAAGCGAACCGGGATACAACAAACTCACTTTT	TRAV10D		TRAJ11	TRAC	CASSGPGTGGNTGQLYF	TGTGCCAGCAGTGGTCCCGGGACTGGGGGGAACACCGGGCAGCTCTACTTT	TRBV13-3		TRBJ2-2	TRBC2
clonotype646	clonotype646_consensus_1235;clonotype646_consensus_1234	1	1.02564e+16	CAMSYGNEKITF	TGTGCTATGTCCTATGGAAATGAGAAAATAACTTTT	TRAV16		TRAJ48	TRAC	CASSQGQFSYNSPLYF	TGTGCCAGCAGCCAGGGACAATTTTCCTATAATTCGCCCCTCTACTTT	TRBV2		TRBJ1-6	TRBC1
clonotype647	clonotype647_consensus_1237;clonotype647_consensus_1236	1	1.02564e+16	CAVSKSGSFNKLTF	TGCGCAGTCAGTAAATCTGGTAGCTTCAATAAGTTGACCTTT	TRAV3N-3		TRAJ4	TRAC	CASNGGLNERLFF	TGTGCCAGCAATGGGGGCCTAAACGAAAGATTATTTTTC	TRBV19		TRBJ1-4	TRBC1
clonotype648	clonotype648_consensus_1239;clonotype648_consensus_1238	1	1.02564e+16	CALGESNMGYKLTF	TGTGCTCTGGGTGAGAGCAACATGGGCTACAAACTTACCTTC	TRAV6D-6		TRAJ9	TRAC	CASSPGTGGDNYAEQFF	TGTGCCAGCAGCCCCGGGACTGGGGGGGATAACTATGCTGAGCAGTTCTTC	TRBV5	TRBD2	TRBJ2-1	TRBC2
clonotype649	clonotype649_consensus_1241;clonotype649_consensus_1240	1	1.02564e+16	CAVSASTGYQNFYF	TGCGCAGTCAGTGCAAGCACGGGTTACCAGAACTTCTATTTT	TRAV3N-3		TRAJ49	TRAC	CASSRGLGGHQDTQYF	TGTGCTAGCAGTAGGGGACTGGGGGGTCACCAAGACACCCAGTACTTT	TRBV17	TRBD2	TRBJ2-5	TRBC2
clonotype650	clonotype650_consensus_1243;clonotype650_consensus_1242	1	1.02564e+16	CAASMASSGQKLVF	TGTGCAGCAAGCATGGCTTCAAGTGGCCAGAAGCTGGTTTTT	TRAV10N		TRAJ16	TRAC	CASSSSGTPSYEQYF	TGTGCAAGCAGCTCCTCCGGGACTCCCTCCTATGAACAGTACTTC	TRBV16		TRBJ2-7	TRBC2
clonotype651	clonotype651_consensus_1245;clonotype651_consensus_1244	1	1.02564e+16	CVLSASGGSNAKLTF	TGTGTTTTGAGCGCTTCTGGAGGAAGCAATGCAAAGCTAACCTTC	TRAV9-2		TRAJ42	TRAC	CASSLEGGKAETLYF	TGTGCAAGCAGCTTAGAGGGGGGGAAGGCAGAAACGCTGTATTTT	TRBV16		TRBJ2-3	TRBC2
clonotype652	clonotype652_consensus_1247;clonotype652_consensus_1246	1	1.02564e+16	CAVSQRNNNNAPRF	TGCGCAGTCAGTCAGCGCAATAACAACAATGCCCCACGATTT	TRAV3N-3		TRAJ43	TRAC	CASSLSGNSGNTLYF	TGTGCCAGCAGTCTGTCGGGGAATTCTGGAAATACGCTCTATTTT	TRBV26		TRBJ1-3	TRBC1
clonotype653	clonotype653_consensus_1249;clonotype653_consensus_1248	1	1.02564e+16	CAVSANTGNYKYVF	TGCGCAGTCAGTGCGAATACAGGAAACTACAAATACGTCTTT	TRAV3N-3		TRAJ40	TRAC	CASSPTGLNQDTQYF	TGTGCCAGCAGCCCGACTGGGCTTAACCAAGACACCCAGTACTTT	TRBV14		TRBJ2-5	TRBC2
clonotype654	clonotype654_consensus_1251;clonotype654_consensus_1250	1	1.02564e+16	CALDDSNYQLIW	TGTGCTCTGGACGATAGCAACTATCAGTTGATCTGG	TRAV6N-7		TRAJ33	TRAC	CASSQPGQGSNERLFF	TGTGCCAGCAGCCAACCGGGACAGGGATCCAACGAAAGATTATTTTTC	TRBV2	TRBD1	TRBJ1-4	TRBC1
clonotype655	clonotype655_consensus_1253;clonotype655_consensus_1252	1	1.02564e+16	CALGNMGYKLTF	TGTGCTCTGGGGAACATGGGCTACAAACTTACCTTC	TRAV6N-7		TRAJ9	TRAC	CASSQDGDWGDAEQFF	TGTGCCAGCAGCCAAGATGGGGACTGGGGGGATGCTGAGCAGTTCTTC	TRBV2		TRBJ2-1	TRBC2
clonotype656	clonotype656_consensus_1255;clonotype656_consensus_1254	1	1.02564e+16	CALSDRADSAGNKLTF	TGTGCTTTGAGTGATCGGGCGGACAGTGCAGGGAACAAGCTAACTTTT	TRAV12N-2		TRAJ17	TRAC	CTCSATNSGNTLYF	TGCACCTGCAGTGCGACAAATTCTGGAAATACGCTCTATTTT	TRBV1		TRBJ1-3	TRBC1
clonotype657	clonotype657_consensus_1257;clonotype657_consensus_1256	1	1.02564e+16	CAFFITGNTGKLIF	TGTGCTTTTTTTATAACAGGCAATACCGGAAAACTCATCTTT	TRAV12-1		TRAJ37	TRAC	CASSPWTGGASQNTLYF	TGTGCCAGCAGCCCCTGGACTGGGGGGGCTAGTCAAAACACCTTGTACTTT	TRBV5	TRBD2	TRBJ2-4	TRBC2
clonotype658	clonotype658_consensus_1260;clonotype658_consensus_1261;clonotype658_consensus_1258;clonotype658_consensus_1259	1	1.02564e+16	CVADIDRGSALGRLHF;CVVADRGSALGRLHF	TGTGTGGCCGATATAGATAGAGGTTCAGCCTTAGGGAGGCTGCATTTT;TGTGTGGTGGCCGATAGAGGTTCAGCCTTAGGGAGGCTGCATTTT	TRAV11;TRAV11	;	TRAJ18;TRAJ18	TRAC;TRAC	CASGDSVGEEYF;CASSREDKPPNSDYTF	TGTGCCAGCGGTGATTCGGTGGGGGAGGAGTACTTC;TGTGCTAGCAGTAGAGAGGACAAACCTCCAAACTCCGACTACACCTTC	TRBV12-2+TRBV13-2;TRBV17	;	TRBJ2-7;TRBJ1-2	TRBC2;TRBC1
clonotype659	clonotype659_consensus_1263;clonotype659_consensus_1262	1	1.02564e+16	CAVSYFTEGADRLTF	TGCGCAGTCAGTTATTTTACAGAAGGTGCAGATAGACTCACCTTT	TRAV3-3		TRAJ45	TRAC	CASSLEGSRTGQLYF	TGTGCCAGCAGTTTAGAGGGTTCCCGCACCGGGCAGCTCTACTTT	TRBV15		TRBJ2-2	TRBC2
clonotype660	clonotype660_consensus_1265;clonotype660_consensus_1264	1	1.02564e+16	CALGHTGNYKYVF	TGTGCTCTGGGGCATACAGGAAACTACAAATACGTCTTT	TRAV6N-7		TRAJ40	TRAC	CASSPGLGGRAETLYF	TGTGCCAGCAGCCCCGGACTGGGGGGGCGAGCAGAAACGCTGTATTTT	TRBV10	TRBD2	TRBJ2-3	TRBC2
clonotype661	clonotype661_consensus_1268;clonotype661_consensus_1266;clonotype661_consensus_1267	1	1.02564e+16	CAVSARVGSGGKLTL	TGCGCAGTCAGTGCAAGGGTTGGCAGTGGTGGAAAACTCACTTTG	TRAV3-3		TRAJ44	TRAC	CASGDRTGVRGNTEVFF;CSSSQSQGGTGQLYF	TGTGCCAGCGGTGACAGGACAGGGGTTAGGGGGAACACAGAAGTCTTCTTT;TGCTCCAGCAGTCAATCACAGGGAGGCACCGGGCAGCTCTACTTT	TRBV12-2+TRBV13-2;TRBV23	TRBD1;	TRBJ1-1;TRBJ2-2	TRBC1;TRBC2
clonotype662	clonotype662_consensus_1270;clonotype662_consensus_1269	1	1.02564e+16	CALSGRFSNTNKVVF	TGTGCTCTGAGTGGTCGTTTTTCCAATACCAACAAAGTCGTCTTT	TRAV12D-3		TRAJ34	TRAC	CASSLGQNNNQAPLF	TGTGCAAGCAGCTTAGGCCAAAATAACAACCAGGCTCCGCTTTTT	TRBV16		TRBJ1-5	TRBC1
clonotype663	clonotype663_consensus_1272;clonotype663_consensus_1271	1	1.02564e+16	CALGDRYSNNRLTL	TGTGCTCTGGGTGATCGCTACAGCAACAACAGACTTACTTTG	TRAV6N-7		TRAJ7	TRAC	CASSLIGGDQNTLYF	TGTGCCAGCAGTCTCATCGGGGGCGATCAAAACACCTTGTACTTT	TRBV14		TRBJ2-4	TRBC2
clonotype664	clonotype664_consensus_1274;clonotype664_consensus_1273	1	1.02564e+16	CAMRGDDTNAYKVIF	TGTGCTATGAGAGGGGATGACACAAATGCTTACAAAGTCATCTTT	TRAV16N		TRAJ30	TRAC	CASSQGQGAGNTLYF	TGTGCCAGCAGTCAGGGACAGGGGGCTGGAAATACGCTCTATTTT	TRBV3	TRBD1	TRBJ1-3	TRBC1
clonotype665	clonotype665_consensus_1276;clonotype665_consensus_1275	1	1.02564e+16	CALRALPGTGSNRLTF	TGTGCTCTGAGGGCTCTACCAGGCACTGGGAGTAACAGGCTCACTTTT	TRAV12D-3		TRAJ28	TRAC	CASSLEPEGQDTQYF	TGTGCAAGCAGCTTAGAGCCGGAGGGGCAAGACACCCAGTACTTT	TRBV16		TRBJ2-5	TRBC2
clonotype666	clonotype666_consensus_1278;clonotype666_consensus_1277	1	1.02564e+16	CAMREGQSNYNVLYF	TGTGCTATGAGAGAGGGCCAGTCTAATTACAACGTGCTTTACTTC	TRAV16N		TRAJ21	TRAC	CTCSASGQVYEQYF	TGCACCTGCAGTGCGTCGGGACAGGTCTATGAACAGTACTTC	TRBV1		TRBJ2-7	TRBC2
clonotype667	clonotype667_consensus_1280;clonotype667_consensus_1279	1	1.02564e+16	CAMREGGTSSSFSKLVF	TGTGCTATGAGAGAGGGCGGGACATCCTCCTCCTTCAGCAAGCTGGTGTTT	TRAV16		TRAJ50	TRAC	CASSLAGTANTEVFF	TGTGCCAGCAGTCTGGCCGGGACAGCAAACACAGAAGTCTTCTTT	TRBV26		TRBJ1-1	TRBC1
clonotype668	clonotype668_consensus_1282;clonotype668_consensus_1281	1	1.02564e+16	CAASHSNNRIFF	TGTGCAGCAAGCCATAGCAATAACAGAATCTTCTTT	TRAV14N-3		TRAJ31	TRAC	CTCRRGATDSDYTF	TGCACCTGCAGGAGGGGCGCGACAGACTCCGACTACACCTTC	TRBV1		TRBJ1-2	TRBC1
clonotype669	clonotype669_consensus_1284;clonotype669_consensus_1283	1	1.02564e+16	CAASANNRIFF	TGTGCAGCAAGTGCAAATAACAGAATCTTCTTT	TRAV14N-1		TRAJ31	TRAC	CTCSAEWGGNEQYF	TGCACCTGCAGTGCAGAATGGGGGGGCAATGAACAGTACTTC	TRBV1	TRBD2	TRBJ2-7	TRBC2
clonotype670	clonotype670_consensus_1286;clonotype670_consensus_1285	1	1.02564e+16	CAMREVDVTGSGGKLTL	TGTGCTATGAGAGAGGTTGACGTTACTGGCAGTGGTGGAAAACTCACTTTG	TRAV16		TRAJ44	TRAC	CTCSADRANYEQYF	TGCACCTGCAGTGCAGATAGGGCCAACTATGAACAGTACTTC	TRBV1		TRBJ2-7	TRBC2
clonotype671	clonotype671_consensus_1288;clonotype671_consensus_1287	1	1.02564e+16	CAASWAGGYKVVF	TGTGCAGCAAGTTGGGCTGGAGGCTATAAAGTGGTCTTT	TRAV14D-3-DV8		TRAJ12	TRAC	CASSFLDRNTGQLYF	TGTGCCAGCAGTTTCCTGGACAGAAACACCGGGCAGCTCTACTTT	TRBV14		TRBJ2-2	TRBC2
clonotype672	clonotype672_consensus_1290;clonotype672_consensus_1289	1	1.02564e+16	CAASEDYNQGKLIF	TGTGCAGCAAGTGAGGATTATAACCAGGGGAAGCTTATCTTT	TRAV14D-3-DV8		TRAJ23	TRAC	CASSYAGISNERLFF	TGTGCCAGCAGCTACGCGGGAATTTCCAACGAAAGATTATTTTTC	TRBV3		TRBJ1-4	TRBC1
clonotype673	clonotype673_consensus_1292;clonotype673_consensus_1291	1	1.02564e+16	CAAGMATGGNNKLTF	TGCGCAGCAGGTATGGCTACTGGAGGCAATAATAAGCTGACTTTT	TRAV19		TRAJ56	TRAC	CASSAGYNSGNTLYF	TGTGCCAGCAGTGCAGGGTACAATTCTGGAAATACGCTCTATTTT	TRBV26		TRBJ1-3	TRBC1
clonotype674	clonotype674_consensus_1293	1	1.02564e+16							CASSIGRAVSDYTF	TGTGCCAGCAGTATAGGCAGGGCGGTCTCCGACTACACCTTC	TRBV19		TRBJ1-2	TRBC1
clonotype675	clonotype675_consensus_1294	1	1.02564e+16							CASSIGQTNTEVFF	TGTGCCAGCAGTATAGGGCAGACAAACACAGAAGTCTTCTTT	TRBV19		TRBJ1-1	TRBC1
clonotype676	clonotype676_consensus_1295	1	1.02564e+16							CASSMGTGNTEVFF	TGTGCCAGCAGTATGGGGACAGGAAACACAGAAGTCTTCTTT	TRBV19	TRBD1	TRBJ1-1	TRBC1
clonotype677	clonotype677_consensus_1296	1	1.02564e+16							CASSITTSQNTLYF	TGTGCCAGCAGTATTACAACTAGTCAAAACACCTTGTACTTT	TRBV19		TRBJ2-4	TRBC2
clonotype678	clonotype678_consensus_1297	1	1.02564e+16							CASSSRDRGNTGQLYF	TGTGCCAGCAGTTCCCGGGACAGGGGGAACACCGGGCAGCTCTACTTT	TRBV15	TRBD1	TRBJ2-2	TRBC2
clonotype679	clonotype679_consensus_1298	1	1.02564e+16	CALVTGSGGKLTL	TGTGCTCTCGTTACTGGCAGTGGTGGAAAACTCACTTTG	TRAV6N-7		TRAJ44	TRAC
clonotype680	clonotype680_consensus_1299	1	1.02564e+16							CTCSADQGRDSDYTF	TGCACCTGCAGTGCAGATCAGGGGAGGGACTCCGACTACACCTTC	TRBV1		TRBJ1-2	TRBC1
clonotype681	clonotype681_consensus_1300	1	1.02564e+16							CTCSAADRFYAEQFF	TGCACCTGCAGTGCAGCGGACAGATTCTATGCTGAGCAGTTCTTC	TRBV1		TRBJ2-1	TRBC2
clonotype682	clonotype682_consensus_1301	1	1.02564e+16							CTCSAVGQGSDTQYF	TGCACCTGCAGTGCAGTGGGACAGGGGTCAGACACCCAGTACTTT	TRBV1	TRBD1	TRBJ2-5	TRBC2
clonotype683	clonotype683_consensus_1302	1	1.02564e+16							CTCSAGTGGAETLYF	TGCACCTGCAGTGCTGGGACAGGGGGTGCAGAAACGCTGTATTTT	TRBV1		TRBJ2-3	TRBC2
clonotype684	clonotype684_consensus_1304;clonotype684_consensus_1303	1	1.02564e+16	CAARNNNNAPRF	TGTGCTGCGCGCAATAACAACAATGCCCCACGATTT	TRAV4-4-DV10		TRAJ43	TRAC	CASSISSSGNTLYF	TGTGCCAGCAGTATTTCCAGTTCTGGAAATACGCTCTATTTT	TRBV19		TRBJ1-3	TRBC1
clonotype685	clonotype685_consensus_1306;clonotype685_consensus_1307;clonotype685_consensus_1305	1	1.02564e+16	CASNNAGAKLTF;CILRVNTEGADRLTF	TGTGCCTCCAATAATGCAGGTGCCAAGCTCACATTC;TGTATCCTGAGAGTGAATACAGAAGGTGCAGATAGACTCACCTTT	TRAV7D-2;TRAV21-DV12	;	TRAJ39;TRAJ45	TRAC;TRAC	CASSQAPGLGGQNTLYF	TGTGCCAGCAGCCAAGCTCCGGGACTGGGGGGTCAAAACACCTTGTACTTT	TRBV2	TRBD2	TRBJ2-4	TRBC2
clonotype686	clonotype686_consensus_1309;clonotype686_consensus_1308	1	1.02564e+16	CIVTDMRDMGYKLTF	TGCATTGTGACTGACATGAGGGACATGGGCTACAAACTTACCTTC	TRAV2		TRAJ9	TRAC	CTCSADTFSNERLFF	TGCACCTGCAGTGCCGACACCTTTTCCAACGAAAGATTATTTTTC	TRBV1		TRBJ1-4	TRBC1
clonotype687	clonotype687_consensus_1311;clonotype687_consensus_1310	1	1.02564e+16	CATDLSGTYQRF	TGTGCTACTGACCTCTCTGGGACTTACCAGAGGTTT	TRAV8D-1		TRAJ13	TRAC	CASSPRDWGNEQYF	TGTGCCAGCAGTCCTCGGGACTGGGGAAATGAACAGTACTTC	TRBV19		TRBJ2-7	TRBC2
clonotype688	clonotype688_consensus_1313;clonotype688_consensus_1312	1	1.02564e+16	CAAETGANTGKLTF	TGTGCTGCTGAGACTGGAGCTAACACTGGAAAGCTCACGTTT	TRAV4N-3		TRAJ52	TRAC	CASSLEGGARSYEQYF	TGTGCCAGCAGCTTAGAAGGGGGCGCGCGCTCCTATGAACAGTACTTC	TRBV3		TRBJ2-7	TRBC2
clonotype689	clonotype689_consensus_1316;clonotype689_consensus_1314;clonotype689_consensus_1315	1	1.02564e+16	CAVGNMGYKLTF	TGTGCAGTGGGCAACATGGGCTACAAACTTACCTTC	TRAV7D-3		TRAJ9	TRAC	CASSLARDWGVYEQYF;CASSLDREISNERLFF	TGTGCCAGCAGCTTAGCGCGGGACTGGGGGGTCTATGAACAGTACTTC;TGTGCAAGCAGCTTAGACAGGGAAATTTCCAACGAAAGATTATTTTTC	TRBV3;TRBV16	TRBD2;	TRBJ2-7;TRBJ1-4	TRBC2;TRBC1
clonotype690	clonotype690_consensus_1318;clonotype690_consensus_1317	1	1.02564e+16	CAAEFTEGADRLTF	TGTGCTGCTGAGTTCACAGAAGGTGCAGATAGACTCACCTTT	TRAV4-4-DV10		TRAJ45	TRAC	CASSLGDWGGRDTQYF	TGTGCAAGCAGCTTAGGAGACTGGGGGGGCAGGGACACCCAGTACTTT	TRBV16	TRBD2	TRBJ2-5	TRBC2
clonotype691	clonotype691_consensus_1320;clonotype691_consensus_1319	1	1.02564e+16	CAVSDYAQGLTF	TGTGCAGTGAGTGACTATGCCCAGGGATTAACCTTC	TRAV7-3		TRAJ26	TRAC	CTCSADQAGYSDYTF	TGCACCTGCAGTGCAGATCAGGCAGGGTACTCCGACTACACCTTC	TRBV1		TRBJ1-2	TRBC1
clonotype692	clonotype692_consensus_1322;clonotype692_consensus_1321	1	1.02564e+16	CALGGRLTF	TGTGCTCTGGGGGGTAGACTCACCTTT	TRAV12-3		TRAJ45	TRAC	CTCSADWGNYAEQFF	TGCACCTGCAGTGCCGACTGGGGGAACTATGCTGAGCAGTTCTTC	TRBV1		TRBJ2-1	TRBC2
clonotype693	clonotype693_consensus_1324;clonotype693_consensus_1323	1	1.02564e+16	CATDGTGGYKVVF	TGTGCTACAGATGGGACTGGAGGCTATAAAGTGGTCTTT	TRAV8D-2		TRAJ12	TRAC	CASTAGQGIERLFF	TGTGCCAGCACCGCGGGACAGGGGATCGAAAGATTATTTTTC	TRBV19	TRBD1	TRBJ1-4	TRBC1
clonotype694	clonotype694_consensus_1326;clonotype694_consensus_1327;clonotype694_consensus_1325	1	1.02564e+16	CAVKRGTGSNRLTF;CSATGYNVLYF	TGTGCAGTGAAAAGAGGCACTGGGAGTAACAGGCTCACTTTT;TGCTCAGCAACGGGGTACAACGTGCTTTACTTC	TRAV7-5;TRAV5-1	;	TRAJ28;TRAJ21	TRAC;TRAC	CASSIKSSAERLFF	TGTGCCAGCAGTATAAAGAGTTCCGCCGAAAGATTATTTTTC	TRBV19		TRBJ1-4	TRBC1
clonotype695	clonotype695_consensus_1329;clonotype695_consensus_1328	1	1.02564e+16	CAVSNNAGAKLTF	TGTGCTGTGAGTAATAATGCAGGTGCCAAGCTCACATTC	TRAV9-1		TRAJ39	TRAC	CASSISQNNERLFF	TGTGCCAGCAGTATATCACAAAACAACGAAAGATTATTTTTC	TRBV19		TRBJ1-4	TRBC1
clonotype696	clonotype696_consensus_1331;clonotype696_consensus_1330	1	1.02564e+16	CATPGTGGYKVVF	TGTGCTACCCCCGGGACTGGAGGCTATAAAGTGGTCTTT	TRAV8D-2		TRAJ12	TRAC	CASSIGDNYAEQFF	TGTGCCAGCAGTATTGGGGATAACTATGCTGAGCAGTTCTTC	TRBV19		TRBJ2-1	TRBC2
clonotype697	clonotype697_consensus_1333;clonotype697_consensus_1332	1	1.02564e+16	CAASWGGNYKPTF	TGTGCAGCAAGCTGGGGAGGAAACTACAAACCTACGTTT	TRAV7D-2		TRAJ6	TRAC	CASSLDGPVNTGQLYF	TGTGCAAGCAGCTTAGATGGCCCCGTAAACACCGGGCAGCTCTACTTT	TRBV16		TRBJ2-2	TRBC2
clonotype698	clonotype698_consensus_1335;clonotype698_consensus_1334	1	1.02564e+16	CAVSARGNYQLIW	TGTGCTGTGAGCGCGAGGGGCAACTATCAGTTGATCTGG	TRAV9-1		TRAJ33	TRAC	CTCSADRTGFAEQFF	TGCACCTGCAGTGCAGATAGGACAGGGTTTGCTGAGCAGTTCTTC	TRBV1		TRBJ2-1	TRBC2
clonotype699	clonotype699_consensus_1337;clonotype699_consensus_1336	1	1.02564e+16	CALVLNYGSSGNKLIF	TGTGCTTTGGTCCTTAATTATGGGAGCAGTGGCAACAAGCTCATCTTT	TRAV13-1		TRAJ32	TRAC	CASSIGWGKDTQYF	TGTGCCAGCAGTATAGGCTGGGGGAAAGACACCCAGTACTTT	TRBV19		TRBJ2-5	TRBC2
clonotype700	clonotype700_consensus_1340;clonotype700_consensus_1338;clonotype700_consensus_1339	1	1.02564e+16	CAFDTNAYKVIF	TGTGCCTTTGACACAAATGCTTACAAAGTCATCTTT	TRAV12-2		TRAJ30	TRAC	CASGSWGGANTGQLYF;CASSLHGNSYNSPLYF	TGTGCCAGCGGCTCCTGGGGGGGTGCAAACACCGGGCAGCTCTACTTT;TGTGCAAGCAGCTTACACGGTAATTCCTATAATTCGCCCCTCTACTTT	TRBV12-2+TRBV13-2;TRBV16	;	TRBJ2-2;TRBJ1-6	TRBC2;TRBC1
clonotype701	clonotype701_consensus_1342;clonotype701_consensus_1343;clonotype701_consensus_1341	1	1.02564e+16	CAMREEGGRALIF;CATDASSGSWQLIF	TGTGCTATGAGAGAGGAGGGAGGCAGAGCTCTGATATTT;TGTGCTACTGATGCTTCTTCTGGCAGCTGGCAACTCATCTTT	TRAV16N;TRAV8N-2	;	TRAJ15;TRAJ22	TRAC;TRAC	CTCSADRSYNSPLYF	TGCACCTGCAGTGCAGACAGGTCCTATAATTCGCCCCTCTACTTT	TRBV1		TRBJ1-6	TRBC1
clonotype702	clonotype702_consensus_1345;clonotype702_consensus_1344	1	1.02564e+16	CAVRTNNYAQGLTF	TGTGCAGTGAGGACAAATAACTATGCCCAGGGATTAACCTTC	TRAV7D-3		TRAJ26	TRAC	CTCSARTNNNQAPLF	TGCACCTGCAGTGCCCGGACAAATAACAACCAGGCTCCGCTTTTT	TRBV1		TRBJ1-5	TRBC1
clonotype703	clonotype703_consensus_1347;clonotype703_consensus_1346	1	1.02564e+16	CVLRLNSAGNKLTF	TGTGTTTTGAGGCTTAACAGTGCAGGGAACAAGCTAACTTTT	TRAV9-2		TRAJ17	TRAC	CASTTGFNYAEQFF	TGTGCCAGCACTACAGGGTTTAACTATGCTGAGCAGTTCTTC	TRBV19		TRBJ2-1	TRBC2
clonotype704	clonotype704_consensus_1349;clonotype704_consensus_1348	1	1.02564e+16	CAVPNSAGNKLTF	TGCGCAGTTCCTAACAGTGCAGGGAACAAGCTAACTTTT	TRAV3N-3		TRAJ17	TRAC	CASSLGGRYAEQFF	TGTGCCAGCAGTCTGGGGGGGCGCTATGCTGAGCAGTTCTTC	TRBV19	TRBD2	TRBJ2-1	TRBC2
clonotype705	clonotype705_consensus_1351;clonotype705_consensus_1350	1	1.02564e+16	CAAHRDYANKMIF	TGTGCTGCCCACCGGGACTATGCAAACAAGATGATCTTT	TRAV5N-4		TRAJ47	TRAC	CASSYLGGRGAETLYF	TGTGCCAGCAGCTATCTGGGGGGGCGGGGTGCAGAAACGCTGTATTTT	TRBV3		TRBJ2-3	TRBC2
clonotype706	clonotype706_consensus_1353;clonotype706_consensus_1352	1	1.02564e+16	CAVSGYSNNRLTL	TGCGCAGTCAGTGGCTACAGCAACAACAGACTTACTTTG	TRAV3N-3		TRAJ7	TRAC	CASSLGQGTFAETLYF	TGTGCCAGCAGTCTCGGACAGGGGACGTTTGCAGAAACGCTGTATTTT	TRBV26	TRBD1	TRBJ2-3	TRBC2
clonotype707	clonotype707_consensus_1355;clonotype707_consensus_1354	1	1.02564e+16	CAASMYGSSGNKLIF	TGTGCAGCAAGCATGTATGGGAGCAGTGGCAACAAGCTCATCTTT	TRAV7D-2		TRAJ32	TRAC	CASSQGLGREGAETLYF	TGTGCCAGCAGCCAAGGACTGGGGAGAGAGGGTGCAGAAACGCTGTATTTT	TRBV2		TRBJ2-3	TRBC2
clonotype708	clonotype708_consensus_1357;clonotype708_consensus_1356	1	1.02564e+16	CAAREGGSNTNKVVF	TGTGCAGCTAGGGAGGGGGGTTCCAATACCAACAAAGTCGTCTTT	TRAV7-4		TRAJ34	TRAC	CTCSAEADANSDYTF	TGCACCTGCAGTGCAGAGGCAGATGCAAACTCCGACTACACCTTC	TRBV1		TRBJ1-2	TRBC1
clonotype709	clonotype709_consensus_1359;clonotype709_consensus_1358	1	1.02564e+16	CAISAGNKLTF	TGTGCTATTAGTGCAGGGAACAAGCTAACTTTT	TRAV16N		TRAJ17	TRAC	CTCSADGKGYAEQFF	TGCACCTGCAGTGCAGATGGGAAGGGCTATGCTGAGCAGTTCTTC	TRBV1		TRBJ2-1	TRBC2
clonotype710	clonotype710_consensus_1361;clonotype710_consensus_1360	1	1.02564e+16	CALGPTGGYKVVF	TGTGCTCTGGGTCCAACTGGAGGCTATAAAGTGGTCTTT	TRAV6D-6		TRAJ12	TRAC	CTCSALRDRGAEQFF	TGCACCTGCAGTGCGCTCCGGGACAGGGGTGCTGAGCAGTTCTTC	TRBV1	TRBD1	TRBJ2-1	TRBC2
clonotype711	clonotype711_consensus_1363;clonotype711_consensus_1362	1	1.02564e+16	CAPMNYGSSGNKLIF	TGTGCTCCGATGAATTATGGGAGCAGTGGCAACAAGCTCATCTTT	TRAV8N-2		TRAJ32	TRAC	CTCSGTGASAETLYF	TGCACCTGCAGTGGTACTGGGGCTAGTGCAGAAACGCTGTATTTT	TRBV1		TRBJ2-3	TRBC2
clonotype712	clonotype712_consensus_1365;clonotype712_consensus_1364	1	1.02564e+16	CAASGGTGGYKVVF	TGTGCTGCAAGTGGGGGGACTGGAGGCTATAAAGTGGTCTTT	TRAV5N-4		TRAJ12	TRAC	CASRDNPSAETLYF	TGTGCCAGCAGGGACAATCCTAGTGCAGAAACGCTGTATTTT	TRBV19		TRBJ2-3	TRBC2
clonotype713	clonotype713_consensus_1367;clonotype713_consensus_1366	1	1.02564e+16	CAVSAWDSNYQLIW	TGCGCAGTCAGTGCTTGGGATAGCAACTATCAGTTGATCTGG	TRAV3N-3		TRAJ33	TRAC	CTCSAELGSYAEQFF	TGCACCTGCAGTGCAGAGCTGGGGTCCTATGCTGAGCAGTTCTTC	TRBV1		TRBJ2-1	TRBC2
clonotype714	clonotype714_consensus_1369;clonotype714_consensus_1368	1	1.02564e+16	CALVRTNYNVLYF	TGTGCTCTGGTTAGAACTAATTACAACGTGCTTTACTTC	TRAV6-4		TRAJ21	TRAC	CTCSADTGNYAEQFF	TGCACCTGCAGTGCAGATACAGGTAACTATGCTGAGCAGTTCTTC	TRBV1		TRBJ2-1	TRBC2
clonotype715	clonotype715_consensus_1371;clonotype715_consensus_1370	1	1.02564e+16	CAVSTSSGSWQLIF	TGCGCAGTCAGTACATCTTCTGGCAGCTGGCAACTCATCTTT	TRAV3-3		TRAJ22	TRAC	CTCSADDRSSYEQYF	TGCACCTGCAGTGCAGATGACAGAAGCTCCTATGAACAGTACTTC	TRBV1		TRBJ2-7	TRBC2
clonotype716	clonotype716_consensus_1373;clonotype716_consensus_1372	1	1.02564e+16	CAASAHGGSNYKLTF	TGTGCTGCAAGTGCACATGGAGGCAGCAATTACAAACTGACATTT	TRAV5-4		TRAJ53	TRAC	CASSPWGSSYEQYF	TGTGCCAGCAGTCCCTGGGGGAGCTCCTATGAACAGTACTTC	TRBV19		TRBJ2-7	TRBC2
clonotype717	clonotype717_consensus_1375;clonotype717_consensus_1376;clonotype717_consensus_1374	1	1.02564e+16	CAASIRGSSGNKLIF;CAMREGTGGYKVVF	TGTGCAGCAAGCATTAGGGGGAGCAGTGGCAACAAGCTCATCTTT;TGTGCTATGAGAGAGGGCACTGGAGGCTATAAAGTGGTCTTT	TRAV10N;TRAV16N	;	TRAJ32;TRAJ12	TRAC;TRAC	CASSPGTGGARNAEQFF	TGTGCCAGCAGCCCCGGGACTGGGGGGGCGCGAAATGCTGAGCAGTTCTTC	TRBV2	TRBD2	TRBJ2-1	TRBC2
clonotype718	clonotype718_consensus_1378;clonotype718_consensus_1377	1	1.02564e+16	CAMRSNNNNAPRF	TGTGCTATGAGGAGCAATAACAACAATGCCCCACGATTT	TRAV16N		TRAJ43	TRAC	CTCSADGGQQDTQYF	TGCACCTGCAGTGCAGATGGGGGACAACAAGACACCCAGTACTTT	TRBV1		TRBJ2-5	TRBC2
clonotype719	clonotype719_consensus_1380;clonotype719_consensus_1379	1	1.02564e+16	CAMREGEDSNYQLIW	TGTGCTATGAGAGAGGGAGAGGATAGCAACTATCAGTTGATCTGG	TRAV16N		TRAJ33	TRAC	CTCSGGTANTGQLYF	TGCACCTGCAGTGGGGGGACAGCAAACACCGGGCAGCTCTACTTT	TRBV1		TRBJ2-2	TRBC2
clonotype720	clonotype720_consensus_1382;clonotype720_consensus_1381	1	1.02564e+16	CAMREDSGGSNYKLTF	TGTGCTATGAGAGAGGACAGTGGAGGCAGCAATTACAAACTGACATTT	TRAV16		TRAJ53	TRAC	CASSKLGSQDTQYF	TGTGCCAGCAGTAAACTGGGGAGCCAAGACACCCAGTACTTT	TRBV19		TRBJ2-5	TRBC2
clonotype721	clonotype721_consensus_1384;clonotype721_consensus_1383	1	1.02564e+16	CAMREESSGSWQLIF	TGTGCTATGAGAGAAGAATCTTCTGGCAGCTGGCAACTCATCTTT	TRAV16N		TRAJ22	TRAC	CTCSAGKGQQNTLYF	TGCACCTGCAGTGCAGGGAAGGGGCAACAAAACACCTTGTACTTT	TRBV1		TRBJ2-4	TRBC2
clonotype722	clonotype722_consensus_1386;clonotype722_consensus_1387;clonotype722_consensus_1385	1	1.02564e+16	CALGDLGGATGGNNKLTF;CAMREGVTGANTGKLTF	TGTGCTCTGGGTGATCTGGGAGGGGCTACTGGAGGCAATAATAAGCTGACTTTT;TGTGCTATGAGAGAGGGCGTCACTGGAGCTAACACTGGAAAGCTCACGTTT	TRAV6D-6;TRAV16	;	TRAJ56;TRAJ52	TRAC;TRAC	CASSRDWGGNTGQLYF	TGTGCCAGCAGCCGGGACTGGGGGGGCAACACCGGGCAGCTCTACTTT	TRBV3	TRBD2	TRBJ2-2	TRBC2
clonotype723	clonotype723_consensus_1389;clonotype723_consensus_1388	1	1.02564e+16	CAASSGSWQLIF	TGTGCAGCATCTTCTGGCAGCTGGCAACTCATCTTT	TRAV14-2		TRAJ22	TRAC	CASTRTGPNTEVFF	TGTGCCAGCACCCGGACAGGGCCAAACACAGAAGTCTTCTTT	TRBV19		TRBJ1-1	TRBC1
clonotype724	clonotype724_consensus_1391;clonotype724_consensus_1390	1	1.02564e+16	CALGPVMLSGSFNKLTF	TGTGCTCTGGGTCCCGTCATGTTATCTGGTAGCTTCAATAAGTTGACCTTT	TRAV6N-7		TRAJ4	TRAC	CASSPGTSGNTLYF	TGTGCCAGCAGTCCCGGGACTTCTGGAAATACGCTCTATTTT	TRBV19		TRBJ1-3	TRBC1
clonotype725	clonotype725_consensus_1393;clonotype725_consensus_1392	1	1.02564e+16	CAASARTGGYKVVF	TGTGCAGCAAGTGCGAGAACTGGAGGCTATAAAGTGGTCTTT	TRAV14N-1		TRAJ12	TRAC	CTCSGDWFNYAEQFF	TGCACCTGCAGTGGGGACTGGTTTAACTATGCTGAGCAGTTCTTC	TRBV1		TRBJ2-1	TRBC2
clonotype726	clonotype726_consensus_1395;clonotype726_consensus_1394	1	1.02564e+16	CAASAGSGSFNKLTF	TGTGCAGCAAGTGCTGGATCTGGTAGCTTCAATAAGTTGACCTTT	TRAV14N-2		TRAJ4	TRAC	CASSRLGGNNYAEQFF	TGTGCCAGCAGCCGACTGGGGGGAAATAACTATGCTGAGCAGTTCTTC	TRBV3		TRBJ2-1	TRBC2
clonotype727	clonotype727_consensus_1396	1	1.02564e+16							CASSPGGARNSPLYF	TGTGCCAGCAGCCCAGGGGGCGCGAGGAATTCGCCCCTCTACTTT	TRBV19	TRBD1	TRBJ1-6	TRBC1
clonotype728	clonotype728_consensus_1397	1	1.02564e+16							CASSPDRGLGNTLYF	TGTGCCAGCAGTCCGGACAGGGGGCTCGGAAATACGCTCTATTTT	TRBV19	TRBD1	TRBJ1-3	TRBC1
clonotype729	clonotype729_consensus_1398	1	1.02564e+16	CALSGRGSALGRLHF	TGTGCTCTGAGTGGGAGAGGTTCAGCCTTAGGGAGGCTGCATTTT	TRAV12-3		TRAJ18	TRAC
clonotype730	clonotype730_consensus_1399	1	1.02564e+16	CAMREMDSNYQLIW	TGTGCTATGAGAGAAATGGATAGCAACTATCAGTTGATCTGG	TRAV16N		TRAJ33	TRAC
clonotype731	clonotype731_consensus_1400	1	1.02564e+16	CAMRGDTNAYKVIF	TGTGCTATGAGAGGTGACACAAATGCTTACAAAGTCATCTTT	TRAV16N		TRAJ30	TRAC
clonotype732	clonotype732_consensus_1401	1	1.02564e+16							CASSFGQGANSGNTLYF	TGTGCAAGCAGCTTCGGACAGGGGGCCAATTCTGGAAATACGCTCTATTTT	TRBV16	TRBD1	TRBJ1-3	TRBC1
clonotype733	clonotype733_consensus_1403;clonotype733_consensus_1402	1	1.02564e+16	CAIDTNTGKLTF	TGTGCTATAGACACCAATACAGGCAAATTAACCTTT	TRAV13N-2		TRAJ27		CASSRTVSSNERLFF	TGTGCCAGCAGCCGGACAGTCTCTTCCAACGAAAGATTATTTTTC	TRBV19		TRBJ1-4	TRBC1
clonotype734	clonotype734_consensus_1405;clonotype734_consensus_1404	1	1.02564e+16	CADSGTYQRF	TGTGCAGATTCTGGGACTTACCAGAGGTTT	TRAV12N-2		TRAJ13	TRAC	CASSIRQGKGTEVFF	TGTGCCAGCAGTATAAGACAGGGGAAGGGCACAGAAGTCTTCTTT	TRBV19		TRBJ1-1	TRBC1
clonotype735	clonotype735_consensus_1407;clonotype735_consensus_1406	1	1.02564e+16	CAIDSTGSGGKLTL	TGTGCTATAGATTCCACTGGCAGTGGTGGAAAACTCACTTTG	TRAV13N-2		TRAJ44	TRAC	CTCSADPWGSAETLYF	TGCACCTGCAGTGCAGATCCCTGGGGAAGTGCAGAAACGCTGTATTTT	TRBV1		TRBJ2-3	TRBC2
clonotype736	clonotype736_consensus_1409;clonotype736_consensus_1408	1	1.02564e+16	CAASTSGSWQLIF	TGTGCAGCTAGTACTTCTGGCAGCTGGCAACTCATCTTT	TRAV7-4		TRAJ22	TRAC	CASSSGTISNERLFF	TGTGCCAGCAGCTCCGGGACAATTTCCAACGAAAGATTATTTTTC	TRBV19		TRBJ1-4	TRBC1
clonotype737	clonotype737_consensus_1411;clonotype737_consensus_1412;clonotype737_consensus_1410	1	1.02564e+16	CAAEARGSALGRLHF;CALSELEDYNQGKLIF	TGTGCTGCTGAGGCGAGAGGTTCAGCCTTAGGGAGGCTGCATTTT;TGCGCTCTCTCGGAACTAGAAGATTATAACCAGGGGAAGCTTATCTTT	TRAV4N-3;TRAV15N-2	;	TRAJ18;TRAJ23	TRAC;TRAC	CASSIGRGWSYEQYF	TGTGCCAGCAGTATCGGGCGGGGATGGTCCTATGAACAGTACTTC	TRBV19		TRBJ2-7	TRBC2
clonotype738	clonotype738_consensus_1414;clonotype738_consensus_1413	1	1.02564e+16	CAPLTQVVGQLTF	TGTGCCCCCTTGACCCAGGTTGTGGGGCAGCTCACTTTC	TRAV8D-1		TRAJ5	TRAC	CASSMAGQTNERLFF	TGTGCCAGCAGTATGGCAGGACAAACCAACGAAAGATTATTTTTC	TRBV19		TRBJ1-4	TRBC1
clonotype739	clonotype739_consensus_1416;clonotype739_consensus_1415	1	1.02564e+16	CVLGTEGADRLTF	TGTGTTCTGGGTACAGAAGGTGCAGATAGACTCACCTTT	TRAV6D-5		TRAJ45	TRAC	CASSIGSNSGNTLYF	TGTGCCAGCAGTATTGGCAGCAATTCTGGAAATACGCTCTATTTT	TRBV19		TRBJ1-3	TRBC1
clonotype740	clonotype740_consensus_1418;clonotype740_consensus_1417	1	1.02564e+16	CAVSFANKMIF	TGCGCAGTCAGTTTTGCAAACAAGATGATCTTT	TRAV3-4		TRAJ47	TRAC	CASSLGTGGSSQNTLYF	TGTGCAAGCAGCTTGGGGACTGGGGGGTCTAGTCAAAACACCTTGTACTTT	TRBV16	TRBD2	TRBJ2-4	TRBC2
clonotype741	clonotype741_consensus_1420;clonotype741_consensus_1419	1	1.02564e+16	CALSHDTNAYKVIF	TGTGCTTTGAGTCATGACACAAATGCTTACAAAGTCATCTTT	TRAV12N-2		TRAJ30	TRAC	CASSMGGRGQNTLYF	TGTGCCAGCAGTATGGGGGGGCGCGGTCAAAACACCTTGTACTTT	TRBV19		TRBJ2-4	TRBC2
clonotype742	clonotype742_consensus_1422;clonotype742_consensus_1421	1	1.02564e+16	CAASTNYGNEKITF	TGTGCAGCTAGTACCAACTATGGAAATGAGAAAATAACTTTT	TRAV7D-4		TRAJ48	TRAC	CASSIWTGGSETLYF	TGTGCCAGCAGTATTTGGACTGGGGGATCAGAAACGCTGTATTTT	TRBV19		TRBJ2-3	TRBC2
clonotype743	clonotype743_consensus_1424;clonotype743_consensus_1423	1	1.02564e+16	CAASIGGNTGKLIF	TGTGCAGCAAGCATAGGGGGCAATACCGGAAAACTCATCTTT	TRAV7D-2		TRAJ37	TRAC	CASSSGTANTGQLYF	TGTGCCAGCAGTTCCGGGACAGCAAACACCGGGCAGCTCTACTTT	TRBV19		TRBJ2-2	TRBC2
clonotype744	clonotype744_consensus_1426;clonotype744_consensus_1425	1	1.02564e+16	CALSDPGTYQRF	TGTGCTTTGAGTGATCCTGGGACTTACCAGAGGTTT	TRAV12-2		TRAJ13	TRAC	CTCSADLWGVYAEQFF	TGCACCTGCAGTGCAGATCTCTGGGGGGTCTATGCTGAGCAGTTCTTC	TRBV1		TRBJ2-1	TRBC2
clonotype745	clonotype745_consensus_1428;clonotype745_consensus_1427	1	1.02564e+16	CAVSAGQGGRALIF	TGCGCAGTCAGTGCGGGGCAGGGAGGCAGAGCTCTGATATTT	TRAV3N-3		TRAJ15	TRAC	CASSISGQSNERLFF	TGTGCCAGCAGTATAAGCGGACAATCCAACGAAAGATTATTTTTC	TRBV19		TRBJ1-4	TRBC1
clonotype746	clonotype746_consensus_1430;clonotype746_consensus_1429	1	1.02564e+16	CALVQASSSFSKLVF	TGTGCTCTGGTCCAAGCATCCTCCTCCTTCAGCAAGCTGGTGTTT	TRAV6D-6		TRAJ50	TRAC	CASSIGDRGGTEVFF	TGTGCCAGCAGTATAGGGGACAGGGGGGGTACAGAAGTCTTCTTT	TRBV19		TRBJ1-1	TRBC1
clonotype747	clonotype747_consensus_1432;clonotype747_consensus_1431	1	1.02564e+16	CALGDTGNYKYVF	TGTGCTCTGGGTGATACAGGAAACTACAAATACGTCTTT	TRAV6N-7		TRAJ40	TRAC	CASSPGGASQNTLYF	TGTGCCAGCAGTCCTGGGGGGGCTAGTCAAAACACCTTGTACTTT	TRBV19	TRBD2	TRBJ2-4	TRBC2
clonotype748	clonotype748_consensus_1434;clonotype748_consensus_1433	1	1.02564e+16	CAMREGWGYNKLTF	TGTGCTATGAGAGAGGGCTGGGGATACAACAAACTCACTTTT	TRAV16D-DV11		TRAJ11	TRAC	CASSLEAGKERQNTLYF	TGTGCAAGCAGCTTAGAAGCAGGGAAGGAGCGTCAAAACACCTTGTACTTT	TRBV16		TRBJ2-4	TRBC2
clonotype749	clonotype749_consensus_1436;clonotype749_consensus_1435	1	1.02564e+16	CAMREAQGGSAKLIF	TGTGCTATGAGAGAGGCTCAAGGAGGGTCTGCGAAGCTCATCTTT	TRAV16		TRAJ57	TRAC	CTCSPTGGGSAETLYF	TGCACCTGCAGTCCAACTGGGGGGGGTAGTGCAGAAACGCTGTATTTT	TRBV1		TRBJ2-3	TRBC2
clonotype750	clonotype750_consensus_1438;clonotype750_consensus_1437	1	1.02564e+16	CALSDRMNYNQGKLIF	TGTGCTCTGAGTGACCGCATGAATTATAACCAGGGGAAGCTTATCTTT	TRAV12D-3		TRAJ23	TRAC	CASSLSLGAPDTGQLYF	TGTGCCAGCAGCTTAAGTCTGGGGGCGCCGGACACCGGGCAGCTCTACTTT	TRBV3		TRBJ2-2	TRBC2
clonotype751	clonotype751_consensus_1440;clonotype751_consensus_1439	1	1.02564e+16	CAENTGNYKYVF	TGTGCAGAGAATACAGGAAACTACAAATACGTCTTT	TRAV14D-3-DV8		TRAJ40	TRAC	CASSINWGGVCEQYF	TGTGCCAGCAGTATAAACTGGGGGGGCGTTTGTGAACAGTACTTC	TRBV19	TRBD2	TRBJ2-7	TRBC2
clonotype752	clonotype752_consensus_1442;clonotype752_consensus_1441	1	1.02564e+16	CAAGRQGGSAKLIF	TGCGCAGCAGGGAGGCAAGGAGGGTCTGCGAAGCTCATCTTT	TRAV19		TRAJ57	TRAC	CASSIGLGGEDTQYF	TGTGCCAGCAGTATAGGCCTGGGGGGCGAAGACACCCAGTACTTT	TRBV19		TRBJ2-5	TRBC2
clonotype753	clonotype753_consensus_1443	1	1.02564e+16							CTCSADGGGRSAETLYF	TGCACCTGCAGTGCAGATGGGGGGGGCAGGAGTGCAGAAACGCTGTATTTT	TRBV1		TRBJ2-3	TRBC2
clonotype754	clonotype754_consensus_1445;clonotype754_consensus_1444	1	1.02564e+16	CAIEGADRLTF	TGTGCTATAGAAGGTGCAGATAGACTCACCTTT	TRAV13-2		TRAJ45	TRAC	CTCSAARLGGPAETLYF	TGCACCTGCAGTGCAGCCCGACTGGGGGGACCTGCAGAAACGCTGTATTTT	TRBV1	TRBD2	TRBJ2-3	TRBC2
clonotype755	clonotype755_consensus_1447;clonotype755_consensus_1446	1	1.02564e+16	CALERGYQNFYF	TGTGCTTTGGAACGGGGTTACCAGAACTTCTATTTT	TRAV13-1		TRAJ49	TRAC	CASSPQGAANTGQLYF	TGTGCCAGCAGTCCACAGGGGGCAGCAAACACCGGGCAGCTCTACTTT	TRBV19	TRBD1	TRBJ2-2	TRBC2
clonotype756	clonotype756_consensus_1449;clonotype756_consensus_1448	1	1.02564e+16	CVLGADSNNRIFF	TGTGTTCTGGGTGCGGATAGCAATAACAGAATCTTCTTT	TRAV6-1		TRAJ31	TRAC	CASSPDRGHNYAEQFF	TGTGCCAGCAGCCCTGACAGGGGGCATAACTATGCTGAGCAGTTCTTC	TRBV19	TRBD1	TRBJ2-1	TRBC2
clonotype757	clonotype757_consensus_1451;clonotype757_consensus_1450	1	1.02564e+16	CALSDPSSGSWQLIF	TGTGCTTTGAGTGATCCGTCTTCTGGCAGCTGGCAACTCATCTTT	TRAV12N-2		TRAJ22	TRAC	CASIDWGGGGQNTLYF	TGTGCCAGCATCGACTGGGGGGGAGGGGGTCAAAACACCTTGTACTTT	TRBV19		TRBJ2-4	TRBC2
clonotype758	clonotype758_consensus_1453;clonotype758_consensus_1452	1	1.02564e+16	CALSDEDYNQGKLIF	TGTGCTCTGAGTGATGAGGATTATAACCAGGGGAAGCTTATCTTT	TRAV6-5		TRAJ23	TRAC	CTCSADKNWGYTGQLYF	TGCACCTGCAGTGCAGATAAGAACTGGGGGTACACCGGGCAGCTCTACTTT	TRBV1		TRBJ2-2	TRBC2
clonotype759	clonotype759_consensus_1455;clonotype759_consensus_1454	1	1.02564e+16	CAVSIYRGSALGRLHF	TGTGCAGTGAGCATTTATAGAGGTTCAGCCTTAGGGAGGCTGCATTTT	TRAV7N-5		TRAJ18	TRAC	CASGGQYYAEQFF	TGTGCCAGCGGGGGACAATACTATGCTGAGCAGTTCTTC	TRBV13-2		TRBJ2-1	TRBC2
clonotype760	clonotype760_consensus_1457;clonotype760_consensus_1456	1	1.02564e+16	CALSDRYSNNRLTL	TGTGCTCTGAGTGATCGGTACAGCAACAACAGACTTACTTTG	TRAV12-3		TRAJ7	TRAC	CASSLTPGQGADYAEQFF	TGTGCCAGCAGTCTGACTCCGGGACAGGGGGCTGACTATGCTGAGCAGTTCTTC	TRBV26	TRBD1	TRBJ2-1	TRBC2
clonotype761	clonotype761_consensus_1459;clonotype761_consensus_1458	1	1.02564e+16	CAMREDYQGGRALIF	TGTGCTATGAGAGAGGACTACCAGGGAGGCAGAGCTCTGATATTT	TRAV16N		TRAJ15	TRAC	CASSLEGQGAPRNQAPLF	TGTGCAAGCAGCTTAGAGGGACAGGGGGCGCCGAGGAACCAGGCTCCGCTTTTT	TRBV16	TRBD1	TRBJ1-5	TRBC1
clonotype762	clonotype762_consensus_1461;clonotype762_consensus_1460	1	1.02564e+16	CAASASNNRIFF	TGTGCAGCAAGTGCTAGCAATAACAGAATCTTCTTT	TRAV14D-3-DV8		TRAJ31	TRAC	CASSILDRGLKNTLYF	TGTGCCAGCAGTATACTGGACAGGGGGCTTAAAAACACCTTGTACTTT	TRBV19	TRBD1	TRBJ2-4	TRBC2
clonotype763	clonotype763_consensus_1462	1	1.02564e+16	CAASLAGNKLTF	TGTGCAGCAAGTCTTGCAGGGAACAAGCTAACTTTT	TRAV14D-3-DV8		TRAJ17	TRAC
clonotype764	clonotype764_consensus_1463	1	1.02564e+16							CASGDAWDSYEQYF	TGTGCCAGCGGTGATGCTTGGGACTCCTATGAACAGTACTTC	TRBV13-2		TRBJ2-7	TRBC2
clonotype765	clonotype765_consensus_1464	1	1.02564e+16							CTCSADLGTGGIYAEQFF	TGCACCTGCAGTGCAGATCTCGGGACTGGGGGGATCTATGCTGAGCAGTTCTTC	TRBV1		TRBJ2-1	TRBC2
clonotype766	clonotype766_consensus_1466;clonotype766_consensus_1465	1	1.02564e+16	CAAEDDTNAYKVIF	TGTGCTGCTGAGGATGACACAAATGCTTACAAAGTCATCTTT	TRAV4-3		TRAJ30	TRAC	CASSLVEQYF	TGTGCCAGCTCTCTCGTTGAACAGTACTTC	TRBV12-1		TRBJ2-7	TRBC2
clonotype767	clonotype767_consensus_1468;clonotype767_consensus_1467	1	1.02564e+16	CAALNNYAQGLTF	TGTGCAGCTCTAAATAACTATGCCCAGGGATTAACCTTC	TRAV7-4		TRAJ26	TRAC	CASGGTGGNSDYTF	TGTGCCAGCGGTGGGACAGGGGGCAACTCCGACTACACCTTC	TRBV13-2	TRBD1	TRBJ1-2	TRBC1
clonotype768	clonotype768_consensus_1470;clonotype768_consensus_1469	1	1.02564e+16	CAVRNNVGDNSKLIW	TGTGCTGTGAGGAATAATGTTGGTGACAACAGTAAGCTGATTTGG	TRAV9-4		TRAJ38	TRAC	CASSPGLGGRVTGQLYF	TGTGCCAGCAGTCCGGGACTGGGGGGGCGCGTCACCGGGCAGCTCTACTTT	TRBV19	TRBD2	TRBJ2-2	TRBC2
clonotype769	clonotype769_consensus_1472;clonotype769_consensus_1471	1	1.02564e+16	CALGDRTGGYKVVF	TGTGCTCTGGGTGATCGGACTGGAGGCTATAAAGTGGTCTTT	TRAV6N-7		TRAJ12	TRAC	CASGDGISNERLFF	TGTGCCAGCGGTGACGGGATTTCCAACGAAAGATTATTTTTC	TRBV13-2		TRBJ1-4	TRBC1
clonotype770	clonotype770_consensus_1474;clonotype770_consensus_1473	1	1.02564e+16	CAASTTQVVGQLTF	TGTGCAGCAAGTACCACACAGGTTGTGGGGCAGCTCACTTTC	TRAV14N-2		TRAJ5	TRAC	CASSDGWGGAHQDTQYF	TGTGCCAGCAGTGACGGCTGGGGGGGCGCTCACCAAGACACCCAGTACTTT	TRBV19	TRBD2	TRBJ2-5	TRBC2
clonotype771	clonotype771_consensus_1475	1	1.02564e+16	CAARDYSNNRLTL	TGTGCAGCAAGGGACTACAGCAACAACAGACTTACTTTG	TRAV14N-3		TRAJ7	TRAC
clonotype772	clonotype772_consensus_1476	1	1.02564e+16							CASSLDSDYTF	TGTGCCAGCTCTCTCGACTCCGACTACACCTTC	TRBV12-2		TRBJ1-2	TRBC1
clonotype773	clonotype773_consensus_1477	1	1.02564e+16							CASSLGSDYTF	TGTGCCAGCTCTCTCGGCTCCGACTACACCTTC	TRBV12-2		TRBJ1-2	TRBC1
clonotype774	clonotype774_consensus_1479;clonotype774_consensus_1478	1	1.02564e+16	CAIDRGQGGRALIF	TGTGCTATAGATCGAGGCCAGGGAGGCAGAGCTCTGATATTT	TRAV13N-2		TRAJ15	TRAC	CASGKHTEVFF	TGTGCCAGCGGTAAACACACAGAAGTCTTCTTT	TRBV12-2+TRBV13-2		TRBJ1-1	TRBC1
clonotype775	clonotype775_consensus_1481;clonotype775_consensus_1482;clonotype775_consensus_1480	1	1.02564e+16	CALSDSGGNYKPTF;CPHDSGYNKLTF	TGTGCTTTGAGTGACTCAGGAGGAAACTACAAACCTACGTTT;TGTCCCCATGACTCGGGATACAACAAACTCACTTTT	TRAV12N-2;TRAV8N-2	;	TRAJ6;TRAJ11	TRAC;TRAC	CASGERREVFF	TGTGCCAGCGGTGAGCGGAGAGAAGTCTTCTTT	TRBV12-2+TRBV13-2		TRBJ1-1	TRBC1
clonotype776	clonotype776_consensus_1484;clonotype776_consensus_1483	1	1.02564e+16	CAAREMSNYNVLYF	TGTGCAGCTAGGGAGATGTCTAATTACAACGTGCTTTACTTC	TRAV7-4		TRAJ21	TRAC	CASGDGGISNERLFF	TGTGCCAGCGGTGATGGGGGCATCTCCAACGAAAGATTATTTTTC	TRBV13-2		TRBJ1-4	TRBC1
clonotype777	clonotype777_consensus_1486;clonotype777_consensus_1485	1	1.02564e+16	CAVSMEGNTGKLIF	TGTGCAGTGAGCATGGAAGGCAATACCGGAAAACTCATCTTT	TRAV7-5		TRAJ37	TRAC	CASGDVGGSAETLYF	TGTGCCAGCGGTGATGTAGGGGGTAGTGCAGAAACGCTGTATTTT	TRBV13-2		TRBJ2-3	TRBC2
clonotype778	clonotype778_consensus_1488;clonotype778_consensus_1487	1	1.02564e+16	CVVAKNQGGSAKLIF	TGTGTGGTGGCGAAGAATCAAGGAGGGTCTGCGAAGCTCATCTTT	TRAV11		TRAJ57	TRAC	CASSLGYEQYF	TGTGCCAGCTCTCTCGGGTATGAACAGTACTTC	TRBV12-2		TRBJ2-7	TRBC2
clonotype779	clonotype779_consensus_1490;clonotype779_consensus_1489	1	1.02564e+16	CAASVNTGNYKYVF	TGTGCAGCATCCGTTAATACAGGAAACTACAAATACGTCTTT	TRAV14-3		TRAJ40	TRAC	CASGDAGGSAETLYF	TGTGCCAGCGGTGATGCAGGCGGGAGTGCAGAAACGCTGTATTTT	TRBV13-2		TRBJ2-3	TRBC2
clonotype780	clonotype780_consensus_1491	1	1.02564e+16	CAASDQGGSAKLIF	TGTGCAGCAAGTGATCAAGGAGGGTCTGCGAAGCTCATCTTT	TRAV14-3		TRAJ57	TRAC
clonotype781	clonotype781_consensus_1492	1	1.02564e+16							CASGDGLGANTGQLYF	TGTGCCAGCGGTGATGGACTGGGGGCAAACACCGGGCAGCTCTACTTT	TRBV13-2	TRBD1	TRBJ2-2	TRBC2
clonotype782	clonotype782_consensus_1493	1	1.02564e+16							CASGDWDRGSNTEVFF	TGTGCCAGCGGTGATTGGGACAGGGGGTCAAACACAGAAGTCTTCTTT	TRBV13-2	TRBD1	TRBJ1-1	TRBC1
clonotype783	clonotype783_consensus_1494	1	1.02564e+16							CASSLGDSDYTF	TGTGCCAGCTCTCTCGGTGACTCCGACTACACCTTC	TRBV12-2		TRBJ1-2	TRBC1
clonotype784	clonotype784_consensus_1495	1	1.02564e+16							CASSDRGDTLYF	TGTGCCAGCTCGGACAGGGGTGACACCTTGTACTTT	TRBV12-1		TRBJ2-4	TRBC2
clonotype785	clonotype785_consensus_1497;clonotype785_consensus_1496	1	1.02564e+16	CAASSSSGQKLVF	TGTGCAGCTAGTTCTTCAAGTGGCCAGAAGCTGGTTTTT	TRAV7D-4		TRAJ16	TRAC	CASGENNERLFF	TGTGCCAGCGGTGAAAACAACGAAAGATTATTTTTC	TRBV12-2+TRBV13-2		TRBJ1-4	TRBC1
clonotype786	clonotype786_consensus_1499;clonotype786_consensus_1500;clonotype786_consensus_1498	1	1.02564e+16	CAARASSGSWQLIF;CALVDHLNYNQGKLIF	TGTGCAGCTAGGGCATCTTCTGGCAGCTGGCAACTCATCTTT;TGTGCTCTGGTTGATCACCTGAATTATAACCAGGGGAAGCTTATCTTT	TRAV7-4;TRAV6-4	;	TRAJ22;TRAJ23	TRAC;TRAC	CASGDGRDEQYF	TGTGCCAGCGGTGACGGCAGGGATGAACAGTACTTC	TRBV12-2+TRBV13-2		TRBJ2-7	TRBC2
clonotype787	clonotype787_consensus_1502;clonotype787_consensus_1501	1	1.02564e+16	CVLSGNNNNAPRF	TGTGTTTTGAGCGGCAATAACAACAATGCCCCACGATTT	TRAV9-2		TRAJ43	TRAC	CASGDHNSPLYF	TGTGCCAGCGGTGATCATAATTCGCCCCTCTACTTT	TRBV12-2+TRBV13-2		TRBJ1-6	TRBC1
clonotype788	clonotype788_consensus_1504;clonotype788_consensus_1503	1	1.02564e+16	CAASNMGYKLTF	TGTGCAGCAAGCAACATGGGCTACAAACTTACCTTC	TRAV10N		TRAJ9	TRAC	CASSRTGDEQYF	TGTGCCAGCTCTCGGACTGGGGATGAACAGTACTTC	TRBV12-2		TRBJ2-7	TRBC2
clonotype789	clonotype789_consensus_1506;clonotype789_consensus_1505	1	1.02564e+16	CAVSNYGSSGNKLIF	TGTGCTGTGAGCAACTATGGGAGCAGTGGCAACAAGCTCATCTTT	TRAV9N-3		TRAJ32	TRAC	CASSLPNTEVFF	TGTGCCAGCTCTCTCCCAAACACAGAAGTCTTCTTT	TRBV12-1		TRBJ1-1	TRBC1
clonotype790	clonotype790_consensus_1508;clonotype790_consensus_1507	1	1.02564e+16	CALSGQGGRALIF	TGTGCTCTGAGTGGCCAGGGAGGCAGAGCTCTGATATTT	TRAV12D-3		TRAJ15	TRAC	CASSFGSYEQYF	TGTGCCAGCTCTTTTGGCTCCTATGAACAGTACTTC	TRBV12-1		TRBJ2-7	TRBC2
clonotype791	clonotype791_consensus_1510;clonotype791_consensus_1509	1	1.02564e+16	CAVSAGSGGSNYKLTF	TGTGCTGTGAGCGCGGGGAGTGGAGGCAGCAATTACAAACTGACATTT	TRAV9-4		TRAJ53	TRAC	CASGDRRYEQYF	TGTGCCAGCGGTGATCGGCGGTATGAACAGTACTTC	TRBV12-2+TRBV13-2		TRBJ2-7	TRBC2
clonotype792	clonotype792_consensus_1512;clonotype792_consensus_1511	1	1.02564e+16	CAASEGRGSALGRLHF	TGTGCAGCAAGTGAGGGGAGAGGTTCAGCCTTAGGGAGGCTGCATTTT	TRAV14N-2		TRAJ18	TRAC	CASSPTGAEQFF	TGTGCCAGCTCTCCTACAGGTGCTGAGCAGTTCTTC	TRBV12-2		TRBJ2-1	TRBC2
clonotype793	clonotype793_consensus_1513	1	1.02564e+16	CAARRDSAGNKLTF	TGTGCAGCAAGAAGAGACAGTGCAGGGAACAAGCTAACTTTT	TRAV14N-1		TRAJ17	TRAC
clonotype794	clonotype794_consensus_1514	1	1.02564e+16	CAAEGQGFASALTF	TGTGCAGCAGAGGGGCAGGGCTTTGCAAGTGCGCTGACATTT	TRAV14-3		TRAJ35	TRAC
clonotype795	clonotype795_consensus_1515	1	1.02564e+16	CAATANSAGNKLTF	TGTGCAGCAACGGCTAACAGTGCAGGGAACAAGCTAACTTTT	TRAV14N-2		TRAJ17	TRAC
clonotype796	clonotype796_consensus_1516	1	1.02564e+16							CASGDNLQDTQYF	TGTGCCAGCGGTGATAACTTACAAGACACCCAGTACTTT	TRBV12-2+TRBV13-2		TRBJ2-5	TRBC2
clonotype797	clonotype797_consensus_1517	1	1.02564e+16							CASGGSGNSDYTF	TGTGCCAGCGGTGGCTCAGGGAACTCCGACTACACCTTC	TRBV12-2+TRBV13-2		TRBJ1-2	TRBC1
clonotype798	clonotype798_consensus_1518	1	1.02564e+16							CASSDDNYAEQFF	TGTGCCAGCTCTGATGACAACTATGCTGAGCAGTTCTTC	TRBV12-2		TRBJ2-1	TRBC2
clonotype799	clonotype799_consensus_1519	1	1.02564e+16							CASSLGGDSTLYF	TGTGCCAGCTCTCTAGGGGGAGATAGCACCTTGTACTTT	TRBV12-1		TRBJ2-4	TRBC2
clonotype800	clonotype800_consensus_1520	1	1.02564e+16							CASSLGQTYEQYF	TGTGCCAGCTCTCTCGGGCAGACCTATGAACAGTACTTC	TRBV12-1		TRBJ2-7	TRBC2
clonotype801	clonotype801_consensus_1521	1	1.02564e+16							CASGWVYQDTQYF	TGTGCCAGTGGATGGGTCTACCAAGACACCCAGTACTTT	TRBV12-1		TRBJ2-5	TRBC2
clonotype802	clonotype802_consensus_1523;clonotype802_consensus_1522	1	1.02564e+16	CAMRTGGYKVVF	TGTGCTATGCGGACTGGAGGCTATAAAGTGGTCTTT	TRAV13N-1		TRAJ12	TRAC	CASGEGSAETLYF	TGTGCCAGCGGTGAAGGGAGTGCAGAAACGCTGTATTTT	TRBV12-2+TRBV13-2		TRBJ2-3	TRBC2
clonotype803	clonotype803_consensus_1525;clonotype803_consensus_1524	1	1.02564e+16	CAADTEGADRLTF	TGTGCTGCTGATACAGAAGGTGCAGATAGACTCACCTTT	TRAV4-3		TRAJ45	TRAC	CASGDREPGQLYF	TGTGCCAGCGGGGACAGGGAACCCGGGCAGCTCTACTTT	TRBV12-2+TRBV13-2	TRBD1	TRBJ2-2	TRBC2
clonotype804	clonotype804_consensus_1527;clonotype804_consensus_1526	1	1.02564e+16	CGPNYAQGLTF	TGTGGACCTAACTATGCCCAGGGATTAACCTTC	TRAV7-3		TRAJ26	TRAC	CASGEGGEETLYF	TGTGCCAGCGGTGAGGGGGGCGAAGAAACGCTGTATTTT	TRBV12-2+TRBV13-2		TRBJ2-3	TRBC2
clonotype805	clonotype805_consensus_1529;clonotype805_consensus_1530;clonotype805_consensus_1528	1	1.02564e+16	CALEADSNYQLIW;CALEGGNNRIFF	TGTGCTTTGGAGGCGGATAGCAACTATCAGTTGATCTGG;TGTGCTCTGGAAGGAGGCAATAACAGAATCTTCTTT	TRAV13-1;TRAV12-3	;	TRAJ33;TRAJ31	TRAC;TRAC	CASSLRGSYEQYF	TGTGCCAGCTCTCTCCGGGGCTCCTATGAACAGTACTTC	TRBV12-2		TRBJ2-7	TRBC2
clonotype806	clonotype806_consensus_1532;clonotype806_consensus_1531	1	1.02564e+16	CVLGESNRIFF	TGTGTTCTGGGTGAGAGTAACAGAATCTTCTTT	TRAV6-1		TRAJ31	TRAC	CASSLGEYTEVFF	TGTGCCAGCTCTCTCGGGGAGTACACAGAAGTCTTCTTT	TRBV12-1		TRBJ1-1	TRBC1
clonotype807	clonotype807_consensus_1534;clonotype807_consensus_1533	1	1.02564e+16	CAAEDDMGYKLTF	TGTGCTGCTGAGGACGACATGGGCTACAAACTTACCTTC	TRAV4N-4		TRAJ9	TRAC	CASSGTANSDYTF	TGTGCCAGCTCTGGGACTGCAAACTCCGACTACACCTTC	TRBV12-1		TRBJ1-2	TRBC1
clonotype808	clonotype808_consensus_1536;clonotype808_consensus_1535	1	1.02564e+16	CAAEFTGSGGKLTL	TGTGCTGCTGAGTTTACTGGCAGTGGTGGAAAACTCACTTTG	TRAV4-4-DV10		TRAJ44	TRAC	CASGRQGKDTQYF	TGTGCCAGCGGTCGACAGGGGAAAGACACCCAGTACTTT	TRBV12-2+TRBV13-2		TRBJ2-5	TRBC2
clonotype809	clonotype809_consensus_1538;clonotype809_consensus_1537	1	1.02564e+16	CALGRRTGYQNFYF	TGTGCTTTGGGGAGACGGACGGGTTACCAGAACTTCTATTTT	TRAV13-1		TRAJ49	TRAC	CASSLVANSDYTF	TGTGCCAGCTCTCTCGTGGCAAACTCCGACTACACCTTC	TRBV12-2		TRBJ1-2	TRBC1
clonotype810	clonotype810_consensus_1540;clonotype810_consensus_1539	1	1.02564e+16	CAAEDSYNQGKLIF	TGTGCTGCTGAGGATAGTTATAACCAGGGGAAGCTTATCTTT	TRAV4-3		TRAJ23	TRAC	CASSQTTNSDYTF	TGTGCCAGCTCACAGACAACAAACTCCGACTACACCTTC	TRBV12-1		TRBJ1-2	TRBC1
clonotype811	clonotype811_consensus_1542;clonotype811_consensus_1541	1	1.02564e+16	CARDRGSALGRLHF	TGTGCTAGAGATAGAGGTTCAGCCTTAGGGAGGCTGCATTTT	TRAV13N-2		TRAJ18	TRAC	CASSQGAYAEQFF	TGTGCCAGCTCCCAGGGGGCCTATGCTGAGCAGTTCTTC	TRBV12-1		TRBJ2-1	TRBC2
clonotype812	clonotype812_consensus_1544;clonotype812_consensus_1543	1	1.02564e+16	CAASPQGGRALIF	TGTGCAGCAAGCCCCCAGGGAGGCAGAGCTCTGATATTT	TRAV7D-2		TRAJ15	TRAC	CASGDEENSDYTF	TGTGCCAGCGGTGATGAGGAGAACTCCGACTACACCTTC	TRBV12-2+TRBV13-2		TRBJ1-2	TRBC1
clonotype813	clonotype813_consensus_1546;clonotype813_consensus_1545	1	1.02564e+16	CATDTEGADRLTF	TGTGCTACAGATACAGAAGGTGCAGATAGACTCACCTTT	TRAV8D-2		TRAJ45	TRAC	CASSQGPYTEVFF	TGTGCCAGCTCTCAGGGGCCCTACACAGAAGTCTTCTTT	TRBV12-1		TRBJ1-1	TRBC1
clonotype814	clonotype814_consensus_1548;clonotype814_consensus_1547	1	1.02564e+16	CAVSSSNMGYKLTF	TGTGCAGTGAGCTCTAGCAACATGGGCTACAAACTTACCTTC	TRAV7N-6		TRAJ9	TRAC	CASGGGQQDTQYF	TGTGCCAGCGGCGGGGGACAACAAGACACCCAGTACTTT	TRBV12-2+TRBV13-2		TRBJ2-5	TRBC2
clonotype815	clonotype815_consensus_1550;clonotype815_consensus_1549	1	1.02564e+16	CAWTSNTNKVVF	TGTGCTTGGACTTCCAATACCAACAAAGTCGTCTTT	TRAV12-2		TRAJ34	TRAC	CASGGLSQNTLYF	TGTGCCAGCGGTGGACTCAGTCAAAACACCTTGTACTTT	TRBV12-2+TRBV13-2		TRBJ2-4	TRBC2
clonotype816	clonotype816_consensus_1552;clonotype816_consensus_1551	1	1.02564e+16	CAVSYWGTGSNRLTF	TGTGCAGTGAGCTATTGGGGCACTGGGAGTAACAGGCTCACTTTT	TRAV7-3		TRAJ28	TRAC	CASGDAGRDEQYF	TGTGCCAGCGGTGATGCTGGCCGGGATGAACAGTACTTC	TRBV12-2+TRBV13-2		TRBJ2-7	TRBC2
clonotype817	clonotype817_consensus_1554;clonotype817_consensus_1553	1	1.02564e+16	CAYVTGSGGKLTL	TGTGCTTACGTTACTGGCAGTGGTGGAAAACTCACTTTG	TRAV12-2		TRAJ44	TRAC	CASSPTANSDYTF	TGTGCCAGCTCCCCGACAGCAAACTCCGACTACACCTTC	TRBV12-1		TRBJ1-2	TRBC1
clonotype818	clonotype818_consensus_1556;clonotype818_consensus_1555	1	1.02564e+16	CALSGSNNRIFF	TGTGCTCTGAGTGGTAGCAATAACAGAATCTTCTTT	TRAV12-3		TRAJ31	TRAC	CASSLSNTGQLYF	TGTGCCAGCTCTCTTTCAAACACCGGGCAGCTCTACTTT	TRBV12-1		TRBJ2-2	TRBC2
clonotype819	clonotype819_consensus_1558;clonotype819_consensus_1557	1	1.02564e+16	CALGSNTNKVVF	TGTGCTCTGGGTTCCAATACCAACAAAGTCGTCTTT	TRAV6N-7		TRAJ34	TRAC	CASGDAGLGGRYF	TGTGCCAGCGGTGACGCGGGACTGGGGGGGCGGTACTTC	TRBV12-2+TRBV13-2	TRBD2	TRBJ2-7	TRBC2
clonotype820	clonotype820_consensus_1560;clonotype820_consensus_1561;clonotype820_consensus_1559	1	1.02564e+16	CALSEPHMSNYNVLYF;CARASSGSWQLIF	TGCGCTCTCTCGGAACCCCACATGTCTAATTACAACGTGCTTTACTTC;TGTGCTCGTGCATCTTCTGGCAGCTGGCAACTCATCTTT	TRAV15-2-DV6-2;TRAV12D-3	;	TRAJ21;TRAJ22	TRAC;TRAC	CASGADFQDTQYF	TGTGCCAGCGGTGCGGACTTCCAAGACACCCAGTACTTT	TRBV12-2+TRBV13-2		TRBJ2-5	TRBC2
clonotype821	clonotype821_consensus_1563;clonotype821_consensus_1562	1	1.02564e+16	CAMISGGNYKPTF	TGTGCTATGATCTCAGGAGGAAACTACAAACCTACGTTT	TRAV16D-DV11		TRAJ6	TRAC	CASGDKGENTLYF	TGTGCCAGCGGTGATAAGGGAGAAAACACCTTGTACTTT	TRBV12-2+TRBV13-2		TRBJ2-4	TRBC2
clonotype822	clonotype822_consensus_1565;clonotype822_consensus_1564	1	1.02564e+16	CAVSFVNTGNYKYVF	TGCGCAGTCAGCTTCGTTAATACAGGAAACTACAAATACGTCTTT	TRAV3-3		TRAJ40	TRAC	CASSLDGYAEQFF	TGTGCCAGCTCTCTCGACGGCTATGCTGAGCAGTTCTTC	TRBV12-2		TRBJ2-1	TRBC2
clonotype823	clonotype823_consensus_1567;clonotype823_consensus_1566	1	1.02564e+16	CALGAGRGSALGRLHF	TGTGCTCTGGGTGCGGGGAGAGGTTCAGCCTTAGGGAGGCTGCATTTT	TRAV6N-7		TRAJ18	TRAC	CASGDRGTETLYF	TGTGCCAGCGGTGACAGGGGAACAGAAACGCTGTATTTT	TRBV12-2+TRBV13-2	TRBD1	TRBJ2-3	TRBC2
clonotype824	clonotype824_consensus_1569;clonotype824_consensus_1568	1	1.02564e+16	CASMATGGNNKLTF	TGTGCATCCATGGCTACTGGAGGCAATAATAAGCTGACTTTT	TRAV14N-1		TRAJ56	TRAC	CASGDHRVSDYTF	TGTGCCAGCGGTGATCACAGGGTCTCCGACTACACCTTC	TRBV12-2+TRBV13-2		TRBJ1-2	TRBC1
clonotype825	clonotype825_consensus_1571;clonotype825_consensus_1570	1	1.02564e+16	CAASSTGFASALTF	TGTGCAGCAAGTTCCACAGGCTTTGCAAGTGCGCTGACATTT	TRAV14N-3		TRAJ35	TRAC	CASSLTINERLFF	TGTGCCAGCTCTCTGACAATCAACGAAAGATTATTTTTC	TRBV12-2		TRBJ1-4	TRBC1
clonotype826	clonotype826_consensus_1573;clonotype826_consensus_1572	1	1.02564e+16	CAASANSAGNKLTF	TGTGCAGCAAGTGCTAACAGTGCAGGGAACAAGCTAACTTTT	TRAV14-2		TRAJ17	TRAC	CASSRDIYAEQFF	TGTGCCAGCTCTCGGGACATATATGCTGAGCAGTTCTTC	TRBV12-1		TRBJ2-1	TRBC2
clonotype827	clonotype827_consensus_1575;clonotype827_consensus_1574	1	1.02564e+16	CAARDVTGSGGKLTL	TGTGCAGCAAGGGACGTTACTGGCAGTGGTGGAAAACTCACTTTG	TRAV14-2		TRAJ44	TRAC	CASPPRENAEQFF	TGTGCCAGCCCCCCCAGGGAGAATGCTGAGCAGTTCTTC	TRBV12-2+TRBV13-2		TRBJ2-1	TRBC2
clonotype828	clonotype828_consensus_1576	1	1.02564e+16							CASGLRDWGYEQYF	TGTGCCAGCGGTCTCCGGGACTGGGGCTATGAACAGTACTTC	TRBV12-2+TRBV13-2		TRBJ2-7	TRBC2
clonotype829	clonotype829_consensus_1577	1	1.02564e+16							CASGEGLGENTLYF	TGTGCCAGCGGTGAGGGACTGGGAGAAAACACCTTGTACTTT	TRBV12-2+TRBV13-2		TRBJ2-4	TRBC2
clonotype830	clonotype830_consensus_1578	1	1.02564e+16							CASGDAGGRDEQYF	TGTGCCAGCGGTGATGCTGGGGGGCGCGATGAACAGTACTTC	TRBV12-2+TRBV13-2		TRBJ2-7	TRBC2
clonotype831	clonotype831_consensus_1579	1	1.02564e+16							CASGDGAANTEVFF	TGTGCCAGCGGTGATGGGGCAGCAAACACAGAAGTCTTCTTT	TRBV12-2+TRBV13-2		TRBJ1-1	TRBC1
clonotype832	clonotype832_consensus_1580	1	1.02564e+16							CASGAGLGGDTQYF	TGTGCCAGCGGTGCGGGACTGGGGGGGGACACCCAGTACTTT	TRBV12-2+TRBV13-2	TRBD2	TRBJ2-5	TRBC2
clonotype833	clonotype833_consensus_1581	1	1.02564e+16							CASSLEGREDTQYF	TGTGCCAGCTCTCTCGAGGGGAGAGAAGACACCCAGTACTTT	TRBV12-2		TRBJ2-5	TRBC2
clonotype834	clonotype834_consensus_1582	1	1.02564e+16							CASSLDFSQNTLYF	TGTGCCAGCTCTCTGGACTTTAGTCAAAACACCTTGTACTTT	TRBV12-2		TRBJ2-4	TRBC2
clonotype835	clonotype835_consensus_1583	1	1.02564e+16							CASSKGANYAEQFF	TGTGCCAGCTCTAAGGGGGCGAACTATGCTGAGCAGTTCTTC	TRBV12-1		TRBJ2-1	TRBC2
clonotype836	clonotype836_consensus_1584	1	1.02564e+16							CASSLGGGSYEQYF	TGTGCCAGCTCTCTCGGGGGGGGCTCCTATGAACAGTACTTC	TRBV12-1		TRBJ2-7	TRBC2
clonotype837	clonotype837_consensus_1585	1	1.02564e+16							CASSLAGGGAEQFF	TGTGCCAGCTCTCTGGCAGGGGGCGGTGCTGAGCAGTTCTTC	TRBV12-1	TRBD1	TRBJ2-1	TRBC2
clonotype838	clonotype838_consensus_1586	1	1.02564e+16							CASSLGDRAERLFF	TGTGCCAGCTCTCTGGGGGACAGGGCCGAAAGATTATTTTTC	TRBV12-1	TRBD1	TRBJ1-4	TRBC1
clonotype839	clonotype839_consensus_1588;clonotype839_consensus_1587	1	1.02564e+16	CATEGNYQLIW	TGTGCTACTGAAGGCAACTATCAGTTGATCTGG	TRAV8N-2		TRAJ33	TRAC	CASSLPGQSYEQYF	TGTGCCAGCTCTCTCCCGGGACAATCCTATGAACAGTACTTC	TRBV12-2		TRBJ2-7	TRBC2
clonotype840	clonotype840_consensus_1590;clonotype840_consensus_1589	1	1.02564e+16	CAAHSNNRIFF	TGTGCAGCACATAGCAATAACAGAATCTTCTTT	TRAV7D-2		TRAJ31	TRAC	CASSLLRNYAEQFF	TGTGCCAGCTCTCTCCTCAGAAACTATGCTGAGCAGTTCTTC	TRBV12-2		TRBJ2-1	TRBC2
clonotype841	clonotype841_consensus_1592;clonotype841_consensus_1591	1	1.02564e+16	CAPSSGSWQLIF	TGTGCTCCATCTTCTGGCAGCTGGCAACTCATCTTT	TRAV8N-2		TRAJ22	TRAC	CASSFRANTGQLYF	TGTGCCAGCTCATTCCGGGCAAACACCGGGCAGCTCTACTTT	TRBV12-2		TRBJ2-2	TRBC2
clonotype842	clonotype842_consensus_1594;clonotype842_consensus_1593	1	1.02564e+16	CAVSAHNNNAPRF	TGTGCTGTGAGCGCGCATAACAACAATGCCCCACGATTT	TRAV9-1		TRAJ43	TRAC	CASGDWGGANTLYF	TGTGCCAGCGGGGACTGGGGGGGCGCAAACACCTTGTACTTT	TRBV12-2+TRBV13-2	TRBD2	TRBJ2-4	TRBC2
clonotype843	clonotype843_consensus_1596;clonotype843_consensus_1595	1	1.02564e+16	CAVSSTGYQNFYF	TGTGCAGTGAGCAGCACGGGTTACCAGAACTTCTATTTT	TRAV7-1		TRAJ49	TRAC	CASGAGQSNERLFF	TGTGCCAGCGGGGCGGGACAATCCAACGAAAGATTATTTTTC	TRBV12-2+TRBV13-2		TRBJ1-4	TRBC1
clonotype844	clonotype844_consensus_1598;clonotype844_consensus_1597	1	1.02564e+16	CAVSQNSNNRIFF	TGTGCAGTGAGCCAGAATAGCAATAACAGAATCTTCTTT	TRAV7-5		TRAJ31	TRAC	CASGEGLGGVEQYF	TGTGCCAGCGGTGAGGGACTGGGGGGGGTTGAACAGTACTTC	TRBV12-2+TRBV13-2	TRBD2	TRBJ2-7	TRBC2
clonotype845	clonotype845_consensus_1600;clonotype845_consensus_1599	1	1.02564e+16	CATDRYSNNRLTL	TGTGCTACAGATAGGTACAGCAACAACAGACTTACTTTG	TRAV8D-2		TRAJ7	TRAC	CASSAGQGENTLYF	TGTGCCAGCTCGGCGGGACAGGGTGAAAACACCTTGTACTTT	TRBV12-2	TRBD1	TRBJ2-4	TRBC2
clonotype846	clonotype846_consensus_1602;clonotype846_consensus_1601	1	1.02564e+16	CAVGGSALGRLHF	TGTGCAGTGGGAGGTTCAGCCTTAGGGAGGCTGCATTTT	TRAV7-3		TRAJ18	TRAC	CASSLGQANTEVFF	TGTGCCAGCTCTCTCGGACAAGCAAACACAGAAGTCTTCTTT	TRBV12-2		TRBJ1-1	TRBC1
clonotype847	clonotype847_consensus_1604;clonotype847_consensus_1603	1	1.02564e+16	CALGENMGYKLTF	TGTGCTCTGGGTGAAAACATGGGCTACAAACTTACCTTC	TRAV6N-5		TRAJ9	TRAC	CASGEDRGSERLFF	TGTGCCAGCGGTGAAGACAGGGGGAGCGAAAGATTATTTTTC	TRBV12-2+TRBV13-2		TRBJ1-4	TRBC1
clonotype848	clonotype848_consensus_1606;clonotype848_consensus_1605	1	1.02564e+16	CAASPSSGSWQLIF	TGTGCAGCAAGCCCTTCTTCTGGCAGCTGGCAACTCATCTTT	TRAV7D-2		TRAJ22	TRAC	CASGDEGGVAEQFF	TGTGCCAGCGGTGATGAGGGGGGGGTTGCTGAGCAGTTCTTC	TRBV12-2+TRBV13-2		TRBJ2-1	TRBC2
clonotype849	clonotype849_consensus_1608;clonotype849_consensus_1607	1	1.02564e+16	CATAPWGDNSKLIW	TGTGCTACTGCCCCCTGGGGTGACAACAGTAAGCTGATTTGG	TRAV8N-2		TRAJ38	TRAC	CASGGGGGQDTQYF	TGTGCCAGCGGTGGGGGGGGCGGCCAAGACACCCAGTACTTT	TRBV12-2+TRBV13-2		TRBJ2-5	TRBC2
clonotype850	clonotype850_consensus_1610;clonotype850_consensus_1609	1	1.02564e+16	CAARNSNNRIFF	TGCGCAGCCCGGAATAGCAATAACAGAATCTTCTTT	TRAV3-1		TRAJ31	TRAC	CASSLTGGGTEVFF	TGTGCCAGCTCTCTGACAGGGGGAGGCACAGAAGTCTTCTTT	TRBV12-2	TRBD1	TRBJ1-1	TRBC1
clonotype851	clonotype851_consensus_1612;clonotype851_consensus_1611	1	1.02564e+16	CAASFNSAGNKLTF	TGTGCAGCAAGCTTTAACAGTGCAGGGAACAAGCTAACTTTT	TRAV7D-2		TRAJ17	TRAC	CASSPDWGEDEQYF	TGTGCCAGCTCTCCCGACTGGGGGGAGGATGAACAGTACTTC	TRBV12-1		TRBJ2-7	TRBC2
clonotype852	clonotype852_consensus_1614;clonotype852_consensus_1613	1	1.02564e+16	CATDGLNYNQGKLIF	TGTGCTACTGATGGGTTGAATTATAACCAGGGGAAGCTTATCTTT	TRAV8N-2		TRAJ23	TRAC	CASSPVRANSDYTF	TGTGCCAGCTCTCCCGTAAGAGCAAACTCCGACTACACCTTC	TRBV12-1		TRBJ1-2	TRBC1
clonotype853	clonotype853_consensus_1616;clonotype853_consensus_1615	1	1.02564e+16	CAVSPNSNNRIFF	TGCGCAGTCAGCCCCAATAGCAATAACAGAATCTTCTTT	TRAV3N-3		TRAJ31	TRAC	CASSLWDTHAEQFF	TGTGCCAGCTCTCTATGGGACACTCATGCTGAGCAGTTCTTC	TRBV12-1		TRBJ2-1	TRBC2
clonotype854	clonotype854_consensus_1618;clonotype854_consensus_1617	1	1.02564e+16	CAASGGYNQGKLIF	TGTGCTGCAAGTGGAGGGTATAACCAGGGGAAGCTTATCTTT	TRAV5N-4		TRAJ23	TRAC	CASGPGLGQNTLYF	TGTGCCAGCGGTCCGGGACTGGGTCAAAACACCTTGTACTTT	TRBV12-2+TRBV13-2		TRBJ2-4	TRBC2
clonotype855	clonotype855_consensus_1620;clonotype855_consensus_1621;clonotype855_consensus_1619	1	1.02564e+16	CALTDVTGSGGKLTL;CAVSAVTGSGGKLTL	TGTGCTTTGACCGACGTTACTGGCAGTGGTGGAAAACTCACTTTG;TGTGCTGTGAGCGCGGTTACTGGCAGTGGTGGAAAACTCACTTTG	TRAV12-2;TRAV9-4	;	TRAJ44;TRAJ44	TRAC;TRAC	CASGDRGRQNTLYF	TGTGCCAGCGGTGACAGGGGGCGTCAAAACACCTTGTACTTT	TRBV12-2+TRBV13-2	TRBD1	TRBJ2-4	TRBC2
clonotype856	clonotype856_consensus_1623;clonotype856_consensus_1622	1	1.02564e+16	CALVGDYANKMIF	TGTGCTCTGGTTGGGGACTATGCAAACAAGATGATCTTT	TRAV6D-4		TRAJ47	TRAC	CASSLEQGDTEVFF	TGTGCCAGCTCTCTCGAACAGGGGGACACAGAAGTCTTCTTT	TRBV12-2	TRBD1	TRBJ1-1	TRBC1
clonotype857	clonotype857_consensus_1625;clonotype857_consensus_1624	1	1.02564e+16	CALGETEGADRLTF	TGTGCTCTGGGTGAGACAGAAGGTGCAGATAGACTCACCTTT	TRAV6D-6		TRAJ45	TRAC	CASSWGIANTEVFF	TGTGCCAGCTCTTGGGGGATTGCAAACACAGAAGTCTTCTTT	TRBV12-1		TRBJ1-1	TRBC1
clonotype858	clonotype858_consensus_1627;clonotype858_consensus_1626	1	1.02564e+16	CAMRSIDRGSALGRLHF	TGTGCTATGAGGTCTATAGATAGAGGTTCAGCCTTAGGGAGGCTGCATTTT	TRAV6-3		TRAJ18	TRAC	CASSPGQYTGQLYF	TGTGCCAGCTCTCCCGGACAGTACACCGGGCAGCTCTACTTT	TRBV12-1		TRBJ2-2	TRBC2
clonotype859	clonotype859_consensus_1629;clonotype859_consensus_1628	1	1.02564e+16	CAPLPNTEGADRLTF	TGTGCCCCCCTCCCGAATACAGAAGGTGCAGATAGACTCACCTTT	TRAV12-2		TRAJ45	TRAC	CASSLDWGAYEQYF	TGTGCCAGCTCTCTCGACTGGGGGGCCTATGAACAGTACTTC	TRBV12-1	TRBD2	TRBJ2-7	TRBC2
clonotype860	clonotype860_consensus_1631;clonotype860_consensus_1630	1	1.02564e+16	CALGDRGSALGRLHF	TGTGCTCTGGGTGATAGAGGTTCAGCCTTAGGGAGGCTGCATTTT	TRAV6N-7		TRAJ18	TRAC	CASGDGNSGNTLYF	TGTGCCAGCGGTGATGGCAATTCTGGAAATACGCTCTATTTT	TRBV12-2+TRBV13-2		TRBJ1-3	TRBC1
clonotype861	clonotype861_consensus_1633;clonotype861_consensus_1632	1	1.02564e+16	CAMREGGGNMGYKLTF	TGTGCTATGAGAGAGGGCGGAGGCAACATGGGCTACAAACTTACCTTC	TRAV16N		TRAJ9	TRAC	CASSPGRTNSDYTF	TGTGCCAGCTCTCCCGGACGGACAAACTCCGACTACACCTTC	TRBV12-1		TRBJ1-2	TRBC1
clonotype862	clonotype862_consensus_1635;clonotype862_consensus_1634	1	1.02564e+16	CAASPGQGGRALIF	TGTGCAGCAAGTCCCGGCCAGGGAGGCAGAGCTCTGATATTT	TRAV14N-3		TRAJ15	TRAC	CASGEGFSQNTLYF	TGTGCCAGCGGTGAAGGATTTAGTCAAAACACCTTGTACTTT	TRBV12-2+TRBV13-2		TRBJ2-4	TRBC2
clonotype863	clonotype863_consensus_1637;clonotype863_consensus_1636	1	1.02564e+16	CAASASSGSWQLIF	TGTGCAGCAAGTGCATCTTCTGGCAGCTGGCAACTCATCTTT	TRAV14N-3		TRAJ22	TRAC	CASGDRGNNQAPLF	TGTGCCAGCGGTGACAGGGGGAACAACCAGGCTCCGCTTTTT	TRBV12-2+TRBV13-2	TRBD1	TRBJ1-5	TRBC1
clonotype864	clonotype864_consensus_1639;clonotype864_consensus_1638	1	1.02564e+16	CAAGAGQGGSAKLIF	TGCGCAGCAGGTGCGGGGCAAGGAGGGTCTGCGAAGCTCATCTTT	TRAV19		TRAJ57	TRAC	CASSLDWGVYEQYF	TGTGCCAGCTCCCTCGACTGGGGGGTCTATGAACAGTACTTC	TRBV12-2	TRBD2	TRBJ2-7	TRBC2
clonotype865	clonotype865_consensus_1641;clonotype865_consensus_1640	1	1.02564e+16	CALSELIGGFASALTF	TGCGCTCTCTCGGAACTGATAGGAGGCTTTGCAAGTGCGCTGACATTT	TRAV15-2-DV6-2		TRAJ35	TRAC	CASSRLGGLYEQYF	TGTGCCAGCTCCCGACTGGGGGGGCTCTATGAACAGTACTTC	TRBV12-2	TRBD2	TRBJ2-7	TRBC2
clonotype866	clonotype866_consensus_1642	1	1.02564e+16							CASGDEGESSYEQYF	TGTGCCAGCGGTGATGAGGGGGAGAGCTCCTATGAACAGTACTTC	TRBV12-2+TRBV13-2		TRBJ2-7	TRBC2
clonotype867	clonotype867_consensus_1643	1	1.02564e+16							CASGDGGQGITEVFF	TGTGCCAGCGGTGATGGGGGACAGGGGATCACAGAAGTCTTCTTT	TRBV12-2+TRBV13-2	TRBD1	TRBJ1-1	TRBC1
clonotype868	clonotype868_consensus_1644	1	1.02564e+16							CASSLDSSSAETLYF	TGTGCCAGCTCTCTCGATAGCAGTAGTGCAGAAACGCTGTATTTT	TRBV12-2		TRBJ2-3	TRBC2
clonotype869	clonotype869_consensus_1645	1	1.02564e+16							CASSLEGAANERLFF	TGTGCCAGCTCTCTTGAGGGGGCCGCCAACGAAAGATTATTTTTC	TRBV12-2		TRBJ1-4
clonotype870	clonotype870_consensus_1646	1	1.02564e+16							CASSPDWANQDTQYF	TGTGCCAGCTCTCCCGACTGGGCTAACCAAGACACCCAGTACTTT	TRBV12-1		TRBJ2-5	TRBC2
clonotype871	clonotype871_consensus_1647	1	1.02564e+16							CASSLDWGDYAEQFF	TGTGCCAGCTCTCTGGACTGGGGGGATTATGCTGAGCAGTTCTTC	TRBV12-1		TRBJ2-1	TRBC2
clonotype872	clonotype872_consensus_1649;clonotype872_consensus_1650;clonotype872_consensus_1648	1	1.02564e+16	CAANTNTGKLTF;CAMREENYAQGLTF	TGTGCTGCCAACACCAATACAGGCAAATTAACCTTT;TGTGCTATGAGAGAGGAGAACTATGCCCAGGGATTAACCTTC	TRAV4N-4;TRAV16N	;	TRAJ27;TRAJ26	TRAC;TRAC	CASGDDGTSQNTLYF	TGTGCCAGCGGTGACGATGGGACTAGTCAAAACACCTTGTACTTT	TRBV12-2+TRBV13-2		TRBJ2-4	TRBC2
clonotype873	clonotype873_consensus_1652;clonotype873_consensus_1651	1	1.02564e+16	CALEPNTGKLTF	TGTGCTTTGGAACCCAATACAGGCAAATTAACCTTT	TRAV13-1		TRAJ27	TRAC	CASSAGGANTGQLYF	TGTGCCAGCTCGGCTGGGGGGGCGAACACCGGGCAGCTCTACTTT	TRBV12-2	TRBD2	TRBJ2-2	TRBC2
clonotype874	clonotype874_consensus_1654;clonotype874_consensus_1653	1	1.02564e+16	CAFRNSNNRIFF	TGTGCTTTCCGGAATAGCAATAACAGAATCTTCTTT	TRAV13-1		TRAJ31	TRAC	CASSPGLGGAETLYF	TGTGCCAGCTCTCCCGGACTGGGGGGAGCAGAAACGCTGTATTTT	TRBV12-2		TRBJ2-3	TRBC2
clonotype875	clonotype875_consensus_1656;clonotype875_consensus_1655	1	1.02564e+16	CIVTDDNYAQGLTF	TGCATTGTGACTGACGATAACTATGCCCAGGGATTAACCTTC	TRAV2		TRAJ26	TRAC	CASSLDRDINSDYTF	TGTGCCAGCTCTCTCGACCGGGACATCAACTCCGACTACACCTTC	TRBV12-2		TRBJ1-2	TRBC1
clonotype876	clonotype876_consensus_1658;clonotype876_consensus_1659;clonotype876_consensus_1657	1	1.02564e+16	CAADGTGGYKVVF;CAMEPTNTGKLTF	TGTGCTGCTGACGGGACTGGAGGCTATAAAGTGGTCTTT;TGTGCTATGGAACCCACCAATACAGGCAAATTAACCTTT	TRAV4-3;TRAV13D-4	;	TRAJ12;TRAJ27	TRAC;TRAC	CASGPDWGYQDTQYF	TGTGCCAGCGGTCCTGACTGGGGGTACCAAGACACCCAGTACTTT	TRBV12-2+TRBV13-2		TRBJ2-5	TRBC2
clonotype877	clonotype877_consensus_1661;clonotype877_consensus_1660	1	1.02564e+16	CAVRDPNYNVLYF	TGTGCTGTGAGGGATCCTAATTACAACGTGCTTTACTTC	TRAV1		TRAJ21	TRAC	CASSLEGNSGNTLYF	TGTGCCAGCTCTCTCGAGGGGAATTCTGGAAATACGCTCTATTTT	TRBV12-1		TRBJ1-3	TRBC1
clonotype878	clonotype878_consensus_1664;clonotype878_consensus_1665;clonotype878_consensus_1662;clonotype878_consensus_1663	1	1.02564e+16	CAAVPYQGGRALIF;CATERSSGSWQLIF	TGTGCTGCTGTCCCCTACCAGGGAGGCAGAGCTCTGATATTT;TGTGCTACGGAAAGATCTTCTGGCAGCTGGCAACTCATCTTT	TRAV4N-3;TRAV8D-2	;	TRAJ15;TRAJ22	TRAC;TRAC	CASGDAGTGSYEQYF;CASSLDGGSAETLYF	TGTGCCAGCGGTGATGCAGGGACAGGGTCCTATGAACAGTACTTC;TGTGCCAGCTCTCTCGATGGGGGGAGTGCAGAAACGCTGTATTTT	TRBV12-2+TRBV13-2;TRBV12-1	TRBD1;	TRBJ2-7;TRBJ2-3	TRBC2;TRBC2
clonotype879	clonotype879_consensus_1667;clonotype879_consensus_1666	1	1.02564e+16	CAESSGSWQLIF	TGTGCAGAATCTTCTGGCAGCTGGCAACTCATCTTT	TRAV7-1		TRAJ22	TRAC	CASGDVGTGGGEVFF	TGTGCCAGCGGTGATGTCGGGACAGGGGGCGGAGAAGTCTTCTTT	TRBV12-2+TRBV13-2	TRBD1	TRBJ1-1	TRBC1
clonotype880	clonotype880_consensus_1669;clonotype880_consensus_1668	1	1.02564e+16	CAASPSSGSWQLIF	TGTGCAGCAAGCCCATCTTCTGGCAGCTGGCAACTCATCTTT	TRAV7D-2		TRAJ22	TRAC	CASGGQGFSNERLFF	TGTGCCAGCGGGGGACAGGGTTTTTCCAACGAAAGATTATTTTTC	TRBV12-2+TRBV13-2	TRBD1	TRBJ1-4	TRBC1
clonotype881	clonotype881_consensus_1671;clonotype881_consensus_1672;clonotype881_consensus_1670	1	1.02564e+16	CALYSGGSNAKLTF;CAVSAHGNEKITF	TGCGCTCTTTATTCTGGAGGAAGCAATGCAAAGCTAACCTTC;TGTGCTGTGAGCGCACATGGAAATGAGAAAATAACTTTT	TRAV6N-6;TRAV9-4	;	TRAJ42;TRAJ48	TRAC;TRAC	CASSLVRGDTGQLYF	TGTGCCAGCTCTCTCGTCAGGGGAGACACCGGGCAGCTCTACTTT	TRBV12-2		TRBJ2-2	TRBC2
clonotype882	clonotype882_consensus_1674;clonotype882_consensus_1673	1	1.02564e+16	CAASRTNYNVLYF	TGTGCAGCAAGCCGGACTAATTACAACGTGCTTTACTTC	TRAV10D		TRAJ21	TRAC	CASASPQGNQDTQYF	TGTGCCAGCGCCTCTCCTCAGGGGAACCAAGACACCCAGTACTTT	TRBV12-2+TRBV13-2		TRBJ2-5	TRBC2
clonotype883	clonotype883_consensus_1676;clonotype883_consensus_1675	1	1.02564e+16	CAATDYSNNRLTL	TGTGCTGCAACAGACTACAGCAACAACAGACTTACTTTG	TRAV5N-4		TRAJ7	TRAC	CASGDWGGNQDTQYF	TGTGCCAGCGGGGACTGGGGGGGTAACCAAGACACCCAGTACTTT	TRBV12-2+TRBV13-2	TRBD2	TRBJ2-5	TRBC2
clonotype884	clonotype884_consensus_1678;clonotype884_consensus_1677	1	1.02564e+16	CSASNASLGKLQF	TGCTCAGCAAGTAATGCCAGTTTGGGGAAACTGCAGTTT	TRAV5-1		TRAJ24	TRAC	CASSQGQGANERLFF	TGTGCCAGCTCCCAGGGACAGGGCGCCAACGAAAGATTATTTTTC	TRBV12-2	TRBD1	TRBJ1-4	TRBC1
clonotype885	clonotype885_consensus_1680;clonotype885_consensus_1679	1	1.02564e+16	CALSPNNNNAPRF	TGTGCTTTGAGCCCGAATAACAACAATGCCCCACGATTT	TRAV12-2		TRAJ43	TRAC	CASSQLGGRQDTQYF	TGTGCCAGCTCTCAACTGGGGGGGCGCCAAGACACCCAGTACTTT	TRBV12-2	TRBD2	TRBJ2-5	TRBC2
clonotype886	clonotype886_consensus_1682;clonotype886_consensus_1681	1	1.02564e+16	CAVSMTSNTNKVVF	TGTGCTGTGAGCATGACCTCCAATACCAACAAAGTCGTCTTT	TRAV9N-3		TRAJ34	TRAC	CASSPDRASGNTLYF	TGTGCCAGCTCTCCAGACAGGGCTTCTGGAAATACGCTCTATTTT	TRBV12-2		TRBJ1-3	TRBC1
clonotype887	clonotype887_consensus_1684;clonotype887_consensus_1683	1	1.02564e+16	CAVSYRGSALGRLHF	TGTGCAGTGAGCTATAGAGGTTCAGCCTTAGGGAGGCTGCATTTT	TRAV7-5		TRAJ18	TRAC	CASSPGTGNNQAPLF	TGTGCCAGCTCCCCCGGGACAGGGAACAACCAGGCTCCGCTTTTT	TRBV12-1	TRBD1	TRBJ1-5	TRBC1
clonotype888	clonotype888_consensus_1686;clonotype888_consensus_1685	1	1.02564e+16	CALGDLANYNVLYF	TGTGCTCTGGGTGATCTCGCTAATTACAACGTGCTTTACTTC	TRAV6D-6		TRAJ21	TRAC	CASGDWGSSQNTLYF	TGTGCCAGCGGGGACTGGGGGTCTAGTCAAAACACCTTGTACTTT	TRBV12-2+TRBV13-2		TRBJ2-4	TRBC2
clonotype889	clonotype889_consensus_1688;clonotype889_consensus_1687	1	1.02564e+16	CATDAWVNTGNYKYVF	TGTGCTACAGATGCATGGGTTAATACAGGAAACTACAAATACGTCTTT	TRAV8D-2		TRAJ40	TRAC	CASGLNRVGTGQLYF	TGTGCCAGCGGTCTCAACAGGGTAGGCACCGGGCAGCTCTACTTT	TRBV12-2+TRBV13-2		TRBJ2-2	TRBC2
clonotype890	clonotype890_consensus_1690;clonotype890_consensus_1689	1	1.02564e+16	CALGNSNYQLIW	TGTGCTCTGGGGAATAGCAACTATCAGTTGATCTGG	TRAV6N-7		TRAJ33	TRAC	CASGEPGWDTGQLYF	TGTGCCAGCGGTGAACCAGGGTGGGACACCGGGCAGCTCTACTTT	TRBV12-2+TRBV13-2		TRBJ2-2	TRBC2
clonotype891	clonotype891_consensus_1692;clonotype891_consensus_1691	1	1.02564e+16	CAVRSGTGGYKVVF	TGCGCAGTCAGATCCGGGACTGGAGGCTATAAAGTGGTCTTT	TRAV3N-3		TRAJ12	TRAC	CASGDPTGASYEQYF	TGTGCCAGCGGTGACCCGACTGGGGCCTCCTATGAACAGTACTTC	TRBV12-2+TRBV13-2		TRBJ2-7	TRBC2
clonotype892	clonotype892_consensus_1694;clonotype892_consensus_1693	1	1.02564e+16	CAVSVSSGSWQLIF	TGCGCAGTCAGTGTCTCTTCTGGCAGCTGGCAACTCATCTTT	TRAV3N-3		TRAJ22	TRAC	CASGDLGASAETLYF	TGTGCCAGCGGTGATCTGGGGGCTAGTGCAGAAACGCTGTATTTT	TRBV12-2+TRBV13-2		TRBJ2-3	TRBC2
clonotype893	clonotype893_consensus_1696;clonotype893_consensus_1695	1	1.02564e+16	CALSASSGSWQLIF	TGCGCTCTGAGCGCATCTTCTGGCAGCTGGCAACTCATCTTT	TRAV6N-6		TRAJ22	TRAC	CASGDAGTANSDYTF	TGTGCCAGCGGTGATGCGGGGACAGCAAACTCCGACTACACCTTC	TRBV12-2+TRBV13-2		TRBJ1-2	TRBC1
clonotype894	clonotype894_consensus_1698;clonotype894_consensus_1697	1	1.02564e+16	CAASESSGSWQLIF	TGTGCTGCAAGTGAATCTTCTGGCAGCTGGCAACTCATCTTT	TRAV5N-4		TRAJ22	TRAC	CASGDVGGGAETLYF	TGTGCCAGCGGTGATGTCGGGGGGGGAGCAGAAACGCTGTATTTT	TRBV12-2+TRBV13-2		TRBJ2-3	TRBC2
clonotype895	clonotype895_consensus_1700;clonotype895_consensus_1699	1	1.02564e+16	CAVSNTGANTGKLTF	TGTGCTGTGAGTAACACTGGAGCTAACACTGGAAAGCTCACGTTT	TRAV9N-3		TRAJ52	TRAC	CASSPLGGNYAEQFF	TGTGCCAGCTCTCCTCTGGGGGGGAACTATGCTGAGCAGTTCTTC	TRBV12-2		TRBJ2-1	TRBC2
clonotype896	clonotype896_consensus_1702;clonotype896_consensus_1701	1	1.02564e+16	CAMERGGGYKVVF	TGTGCTATGGAACGGGGTGGAGGCTATAAAGTGGTCTTT	TRAV13N-4		TRAJ12	TRAC	CASSLWGPNQDTQYF	TGTGCCAGCTCTCTCTGGGGGCCTAACCAAGACACCCAGTACTTT	TRBV12-2		TRBJ2-5	TRBC2
clonotype897	clonotype897_consensus_1704;clonotype897_consensus_1703	1	1.02564e+16	CALGITGNTGKLIF	TGTGCTCTGGGAATAACAGGCAATACCGGAAAACTCATCTTT	TRAV6D-6		TRAJ37	TRAC	CASSLVDNNYAEQFF	TGTGCCAGCTCTCTCGTGGACAATAACTATGCTGAGCAGTTCTTC	TRBV12-1		TRBJ2-1	TRBC2
clonotype898	clonotype898_consensus_1706;clonotype898_consensus_1705	1	1.02564e+16	CVLIMTNSAGNKLTF	TGTGTTTTGATCATGACTAACAGTGCAGGGAACAAGCTAACTTTT	TRAV9-2		TRAJ17	TRAC	CASSLLGGSQNTLYF	TGTGCCAGCTCTTTACTGGGGGGAAGTCAAAACACCTTGTACTTT	TRBV12-1		TRBJ2-4	TRBC2
clonotype899	clonotype899_consensus_1708;clonotype899_consensus_1707	1	1.02564e+16	CAMRETGGNNKLTF	TGTGCTATGAGAGAGACTGGAGGCAATAATAAGCTGACTTTT	TRAV16		TRAJ56	TRAC	CASGDTVRRAETLYF	TGTGCCAGCGGTGATACGGTCAGGAGGGCAGAAACGCTGTATTTT	TRBV12-2+TRBV13-2		TRBJ2-3	TRBC2
clonotype900	clonotype900_consensus_1710;clonotype900_consensus_1709	1	1.02564e+16	CAAPPPSNMGYKLTF	TGTGCAGCCCCCCCCCCAAGCAACATGGGCTACAAACTTACCTTC	TRAV10		TRAJ9	TRAC	CASSPTGRSGNTLYF	TGTGCCAGCTCCCCGACAGGGCGTTCTGGAAATACGCTCTATTTT	TRBV12-2		TRBJ1-3	TRBC1
clonotype901	clonotype901_consensus_1712;clonotype901_consensus_1711	1	1.02564e+16	CALSPITGNTGKLIF	TGTGCTCTGAGTCCCATAACAGGCAATACCGGAAAACTCATCTTT	TRAV12D-3		TRAJ37	TRAC	CASGPTGGAGNTLYF	TGTGCCAGCGGCCCCACAGGGGGCGCTGGAAATACGCTCTATTTT	TRBV12-2+TRBV13-2	TRBD1	TRBJ1-3	TRBC1
clonotype902	clonotype902_consensus_1714;clonotype902_consensus_1713	1	1.02564e+16	CAMREDNYAQGLTF	TGTGCTATGAGAGAGGATAACTATGCCCAGGGATTAACCTTC	TRAV16N		TRAJ26	TRAC	CASGGDRDSGNTLYF	TGTGCCAGCGGGGGGGACAGGGATTCTGGAAATACGCTCTATTTT	TRBV12-2+TRBV13-2	TRBD1	TRBJ1-3	TRBC1
clonotype903	clonotype903_consensus_1716;clonotype903_consensus_1715	1	1.02564e+16	CALGDGGNNNAPRF	TGTGCTCTGGGTGATGGAGGAAACAACAATGCCCCACGATTT	TRAV6N-7		TRAJ43	TRAC	CASSLEGVNQDTQYF	TGTGCCAGCTCTCTCGAGGGGGTTAACCAAGACACCCAGTACTTT	TRBV12-1		TRBJ2-5	TRBC2
clonotype904	clonotype904_consensus_1718;clonotype904_consensus_1717	1	1.02564e+16	CAMREGLNYNQGKLIF	TGTGCTATGAGAGAGGGCCTGAATTATAACCAGGGGAAGCTTATCTTT	TRAV16N		TRAJ23	TRAC	CASGDGDWGGDEQYF	TGTGCCAGCGGTGATGGGGACTGGGGGGGAGATGAACAGTACTTC	TRBV12-2+TRBV13-2	TRBD2	TRBJ2-7	TRBC2
clonotype905	clonotype905_consensus_1720;clonotype905_consensus_1719	1	1.02564e+16	CAMRGHDSGYNKLTF	TGTGCTATGAGAGGCCATGACTCGGGATACAACAAACTCACTTTT	TRAV16D-DV11		TRAJ11	TRAC	CASSLLGANTGQLYF	TGTGCCAGCTCTCTGCTGGGGGCAAACACCGGGCAGCTCTACTTT	TRBV12-2		TRBJ2-2	TRBC2
clonotype906	clonotype906_consensus_1722;clonotype906_consensus_1721	1	1.02564e+16	CAAANTGYQNFYF	TGCGCAGCAGCGAACACGGGTTACCAGAACTTCTATTTT	TRAV19		TRAJ49	TRAC	CASGVDWGNTGQLYF	TGTGCCAGCGGTGTCGACTGGGGGAACACCGGGCAGCTCTACTTT	TRBV12-2+TRBV13-2		TRBJ2-2	TRBC2
clonotype907	clonotype907_consensus_1724;clonotype907_consensus_1723	1	1.02564e+16	CAASGDTGNYKYVF	TGTGCAGCAAGTGGGGATACAGGAAACTACAAATACGTCTTT	TRAV14N-1		TRAJ40	TRAC	CASGDAGGANTEVFF	TGTGCCAGCGGTGATGCAGGGGGGGCCAACACAGAAGTCTTCTTT	TRBV12-2+TRBV13-2		TRBJ1-1	TRBC1
clonotype908	clonotype908_consensus_1726;clonotype908_consensus_1725	1	1.02564e+16	CAASGGVGDNSKLIW	TGTGCAGCAAGTGGTGGGGTTGGTGACAACAGTAAGCTGATTTGG	TRAV14D-3-DV8		TRAJ38	TRAC	CASGDAGGADAEQFF	TGTGCCAGCGGTGATGCAGGGGGGGCTGACGCTGAGCAGTTCTTC	TRBV12-2+TRBV13-2		TRBJ2-1	TRBC2
clonotype909	clonotype909_consensus_1728;clonotype909_consensus_1727	1	1.02564e+16	CAASVDTGYQNFYF	TGTGCAGCAAGTGTGGACACGGGTTACCAGAACTTCTATTTT	TRAV14-2		TRAJ49	TRAC	CASGDAGGSNERLFF	TGTGCCAGCGGTGATGCTGGGGGTTCCAACGAAAGATTATTTTTC	TRBV12-2+TRBV13-2		TRBJ1-4	TRBC1
clonotype910	clonotype910_consensus_1730;clonotype910_consensus_1729	1	1.02564e+16	CAASASSGSWQLIF	TGTGCAGCAAGTGCATCTTCTGGCAGCTGGCAACTCATCTTT	TRAV14N-2		TRAJ22	TRAC	CASSYRDSSNERLFF	TGTGCCAGCTCTTACCGGGACAGTTCCAACGAAAGATTATTTTTC	TRBV12-2		TRBJ1-4	TRBC1
clonotype911	clonotype911_consensus_1732;clonotype911_consensus_1731	1	1.02564e+16	CAASVGGSNAKLTF	TGTGCAGCAAGTGTGGGAGGAAGCAATGCAAAGCTAACCTTC	TRAV14N-1		TRAJ42	TRAC	CASSTRTENNQAPLF	TGTGCCAGCTCTACCCGGACAGAAAACAACCAGGCTCCGCTTTTT	TRBV12-1		TRBJ1-5	TRBC1
clonotype912	clonotype912_consensus_1733	1	1.02564e+16							CASGAGTGGAQDTQYF	TGTGCCAGCGGTGCCGGGACTGGGGGGGCCCAAGACACCCAGTACTTT	TRBV12-2+TRBV13-2	TRBD2	TRBJ2-5	TRBC2
clonotype913	clonotype913_consensus_1734	1	1.02564e+16							CASSPVPGLGPYEQYF	TGTGCCAGCTCTCCCGTCCCGGGACTGGGGCCGTATGAACAGTACTTC	TRBV12-1		TRBJ2-7	TRBC2
clonotype914	clonotype914_consensus_1735	1	1.02564e+16							CASSLFDKISGNTLYF	TGTGCCAGCTCTCTCTTTGACAAAATTTCTGGAAATACGCTCTATTTT	TRBV12-1		TRBJ1-3	TRBC1
clonotype915	clonotype915_consensus_1737;clonotype915_consensus_1738;clonotype915_consensus_1736	1	1.02564e+16	CALETAGNYKYVF;CAVNPFNTGNYKYVF	TGTGCTTTGGAAACGGCAGGAAACTACAAATACGTCTTT;TGCGCAGTCAACCCCTTTAATACAGGAAACTACAAATACGTCTTT	TRAV13-1;TRAV3-3	;	TRAJ40;TRAJ40	TRAC;TRAC	CASGDEPQGGAETLYF	TGTGCCAGCGGTGATGAACCACAGGGAGGTGCAGAAACGCTGTATTTT	TRBV12-2+TRBV13-2		TRBJ2-3	TRBC2
clonotype916	clonotype916_consensus_1740;clonotype916_consensus_1739	1	1.02564e+16	CAVTGFASALTF	TGTGCTGTGACAGGCTTTGCAAGTGCGCTGACATTT	TRAV4-4-DV10		TRAJ35	TRAC	CASSLGTGVSGNTLYF	TGTGCCAGCTCTCTCGGGACAGGGGTTTCTGGAAATACGCTCTATTTT	TRBV12-2	TRBD1	TRBJ1-3	TRBC1
clonotype917	clonotype917_consensus_1742;clonotype917_consensus_1741	1	1.02564e+16	CALSRTASLGKLQF	TGTGCTCTGAGTAGAACTGCCAGTTTGGGGAAACTGCAGTTT	TRAV6-5		TRAJ24	TRAC	CASSLEQGAGQNTLYF	TGTGCCAGCTCTCTCGAACAGGGGGCTGGTCAAAACACCTTGTACTTT	TRBV12-2	TRBD1	TRBJ2-4	TRBC2
clonotype918	clonotype918_consensus_1744;clonotype918_consensus_1745;clonotype918_consensus_1743	1	1.02564e+16	CAMREGNTGNYKYVF;CVLGEDNNAGAKLTF	TGTGCTATGAGAGAGGGCAATACAGGAAACTACAAATACGTCTTT;TGTGTTCTGGGTGAGGATAATAATGCAGGTGCCAAGCTCACATTC	TRAV16N;TRAV6-1	;	TRAJ40;TRAJ39	TRAC;TRAC	CASGDWDRGSNTEVFF	TGTGCCAGCGGTGATTGGGACAGGGGGTCAAACACAGAAGTCTTCTTT	TRBV12-2+TRBV13-2	TRBD1	TRBJ1-1	TRBC1
clonotype919	clonotype919_consensus_1747;clonotype919_consensus_1746	1	1.02564e+16	CALGDSGSWQLIF	TGTGCTCTGGGTGATTCTGGCAGCTGGCAACTCATCTTT	TRAV6D-6		TRAJ22	TRAC	CASGGGLGGRRDTQYF	TGTGCCAGCGGTGGGGGACTGGGGGGGCGCAGGGACACCCAGTACTTT	TRBV12-2+TRBV13-2	TRBD2	TRBJ2-5	TRBC2
clonotype920	clonotype920_consensus_1749;clonotype920_consensus_1748	1	1.02564e+16	CALSGQGGRALIF	TGTGCTCTGAGTGGCCAGGGAGGCAGAGCTCTGATATTT	TRAV12D-3		TRAJ15	TRAC	CASGETGGGANERLFF	TGTGCCAGCGGTGAGACAGGGGGAGGGGCCAACGAAAGATTATTTTTC	TRBV12-2+TRBV13-2	TRBD1	TRBJ1-4	TRBC1
clonotype921	clonotype921_consensus_1751;clonotype921_consensus_1750	1	1.02564e+16	CALVNTNTGKLTF	TGTGCTCTGGTAAACACCAATACAGGCAAATTAACCTTT	TRAV6-4		TRAJ27	TRAC	CASSLAGGINTGQLYF	TGTGCCAGCTCTCTCGCTGGGGGGATAAACACCGGGCAGCTCTACTTT	TRBV12-2		TRBJ2-2	TRBC2
clonotype922	clonotype922_consensus_1753;clonotype922_consensus_1752	1	1.02564e+16	CAMRANNAGAKLTF	TGTGCTATGAGAGCTAATAATGCAGGTGCCAAGCTCACATTC	TRAV16		TRAJ39	TRAC	CASGDAGTFSNERLFF	TGTGCCAGCGGTGATGCCGGGACATTTTCCAACGAAAGATTATTTTTC	TRBV12-2+TRBV13-2		TRBJ1-4	TRBC1
clonotype923	clonotype923_consensus_1755;clonotype923_consensus_1756;clonotype923_consensus_1754	1	1.02564e+16	CAASEVYTEGADRLTF;CAMERRDSNYQLIW	TGTGCAGCAAGTGAGGTGTATACAGAAGGTGCAGATAGACTCACCTTT;TGTGCTATGGAACGTAGGGATAGCAACTATCAGTTGATCTGG	TRAV14-3;TRAV13N-4	;	TRAJ45;TRAJ33	TRAC;TRAC	CASSLVWGASAETLYF	TGTGCCAGCTCTCTCGTCTGGGGGGCTAGTGCAGAAACGCTGTATTTT	TRBV12-2		TRBJ2-3	TRBC2
clonotype924	clonotype924_consensus_1758;clonotype924_consensus_1757	1	1.02564e+16	CAAGANTGANTGKLTF	TGCGCAGCAGGAGCTAACACTGGAGCTAACACTGGAAAGCTCACGTTT	TRAV19		TRAJ52	TRAC	CASSPGQGASAETLYF	TGTGCCAGCTCCCCGGGACAGGGGGCGAGTGCAGAAACGCTGTATTTT	TRBV12-1	TRBD1	TRBJ2-3	TRBC2
clonotype925	clonotype925_consensus_1760;clonotype925_consensus_1759	1	1.02564e+16	CAFNYGNEKITF	TGTGCTTTCAACTATGGAAATGAGAAAATAACTTTT	TRAV6-7-DV9		TRAJ48	TRAC	CASSLWGGLNQDTQYF	TGTGCCAGCTCTCTCTGGGGGGGCCTTAACCAAGACACCCAGTACTTT	TRBV12-2		TRBJ2-5	TRBC2
clonotype926	clonotype926_consensus_1761	1	1.02564e+16							CASGDGDWGANYAEQFF	TGTGCCAGCGGTGATGGGGACTGGGGGGCAAACTATGCTGAGCAGTTCTTC	TRBV12-2+TRBV13-2		TRBJ2-1	TRBC2
