# Supplementary material for: ERBB2 signaling drives immune cell evasion and resistance against immunotherapy in small cell lung cancer
Source: Nat Commun. 2025 Dec 9;16:10983. doi: 10.1038/s41467-025-66800-x (PMC12689756; doi:10.1038/s41467-025-66800-x)
Supplement: Supplementary file 11 — Supplementary Data 9 [file 41467_2025_66800_MOESM11_ESM.xlsx]

## Sheet: Graph-Based Features_TX229
FeatureID	FeatureName	Cluster 1 Average	Cluster 1 Log2 Fold Change	Cluster 1 P-Value	Cluster 2 Average	Cluster 2 Log2 Fold Change	Cluster 2 P-Value	Cluster 3 Average	Cluster 3 Log2 Fold Change	Cluster 3 P-Value	Cluster 4 Average	Cluster 4 Log2 Fold Change	Cluster 4 P-Value	Cluster 5 Average	Cluster 5 Log2 Fold Change	Cluster 5 P-Value	Cluster 6 Average	Cluster 6 Log2 Fold Change	Cluster 6 P-Value	Cluster 7 Average	Cluster 7 Log2 Fold Change	Cluster 7 P-Value
ENSMUSG00000026989	Dapl1	1.00933e+16	2.45294e+16	5.95591e-05	1.15389e+16	-2.21957e+16	5057287977490306	4.19792e+16	-3179348744827759	1	2213935076255578	-4004884912536152	7472867907423286	6858893564795737	-3063787698580713	4.11067e+06	1.65721e+16	-1.69462e+16	7992860439205255	1.05527e+16	-2.22093e+16	1.67462e+16
ENSMUSG00000022584	Ly6c2	3.52641e+16	1.96789e+16	595.004	4.77472e+16	-5382520202191572	4287.58	4797617678456065	-2.19552e+16	2.62912e+10	1.10697e+16	-4055740927703706	5510243476103805	2.39045e+16	3717324061303444	6364689155833965	6871357974465437	-1590647806419451	1.31302e+16	1.40703e+16	-3.76908e+16	2934195839364685
ENSMUSG00000061983	Rps12	1.33236e+16	1.70913e+16	4482.81	7042714062082217	-3592894198358902	2.4177e+07	6041347913577556	-4116082076349272	9871944539458168	5645534444451724	-3.80951e+16	2.13067e+16	6396553331909506	-3.18565e+16	7452599242023277	7235135749584196	-3.55145e+16	4.21687e+06	6912021742695813	-1.75268e+16	1
ENSMUSG00000079435	Rpl36a	9509424736994488	1.65749e+16	197612	7122292752049248	-3.10149e+16	1.13753e+09	5655452578571307	2.43724e+16	1	3985083137260041	-3.8308e+16	1.97278e+16	3505656710895599	-7686858374621954	1567447747642643	7760592535866847	-297431415090595	3.29078e+08	4.42334e+16	-3.55561e+16	1
ENSMUSG00000028234	Rps20	2.74804e+16	1.62283e+16	467686	2395318568007624	-2.89676e+16	4.45397e+08	1.72949e+16	1.07886e+16	1	8523650043583976	-4298282548707832	5022498758703805	9617692976413576	-8652127063808042	9104661858642320	1689545666662678	-3403594332692607	9.58114e+06	1.4809e+16	-1.48408e+16	1
ENSMUSG00000007892	Rplp1	2.44565e+16	1.59371e+16	97667.4	1.83827e+16	-3.1227e+16	7.86332e+07	1447889726547094	-9033095063180508	1	1.57189e+16	-3.26244e+16	7362774713454287	1.09183e+16	-4825174713731166	4995271555990611	1.82293e+16	-3.13268e+16	8.02023e+07	95062283764048	-6471380969479026	1
ENSMUSG00000067274	Rplp0	2.3785e+16	1.57415e+16	1.75041e+06	1.9457e+16	-3.00583e+16	1.86329e+08	1.35298e+16	-8494050801570197	1	2.05896e+16	-2.83992e+16	1.95745e+16	1.1025e+16	-4.28285e+16	5580488598869663	2344345661876443	-2731048806349173	1.65055e+10	9084120178377574	-680077874533398	1
ENSMUSG00000040952	Rps19	1.73714e+16	1.57472e+16	185043	1.53189e+16	-2.89486e+16	4.55874e+08	1.05391e+16	2.53376e+16	1	5424140936826166	-4294397881005032	5209797280997297	6.83095e+16	-696170771652461	2126268420077794	1.32173e+16	-3.10795e+16	1.04633e+09	998110009918543	-6826414667899439	1
ENSMUSG00000079641	Rpl39	2348786202034406	1573331467907055	1.89072e+06	1.09819e+16	-3819691654162668	2.73638e+06	1.32925e+16	-9395005482328856	1	1.3505e+16	-3429052482870567	4963539795675459	1150007821030752	-337940696661847	7055210337246244	8851925861223122	-4129326689766995	279877	1.26105e+16	-1.71305e+16	1
ENSMUSG00000053977	Cd8a	1.35238e+16	1634265259402628	1.89854e+06	1.1141e+16	-2.92768e+16	2.41378e+09	4589025605479714	-8996333578820381	2731019664881074	3320902614383367	-4.23598e+16	2.3246e+16	680808694579725	-2632113643763549	9034539504676118	6547999952137652	-3070517241101835	9140053811326658	61557445545637	-3.57621e+16	2474317561377722
ENSMUSG00000067288	Rps28	2.50623e+16	1.56625e+16	2.23164e+06	1.50404e+16	-3.4601e+16	4.85669e+06	1.56314e+16	6936405058289496	1	7195288997830629	-4425785423510207	3.47907e+16	1.1053e+16	-5131689411418239	4538203959176871	1.39044e+16	-3.57189e+16	2.69115e+06	1.21972e+16	-3.21362e+16	1
ENSMUSG00000008668	Rps18	1.34467e+16	1566922153103759	2.23164e+06	1.00667e+16	-3135245174443385	7.86332e+07	7759625114720244	-6326001984876184	1	4.64926e+16	-4144904600319065	7946311088661912	6.29748e+16	-4138714709994402	5852752665853035	1010493819774329	-3.12744e+16	930229	6278859445654975	-3821666568692099	1
ENSMUSG00000008683	Rps15a	2.63907e+16	1562934024046561	2.37016e+06	1.40854e+16	-3.6318e+16	1.25185e+06	1.57487e+16	-788369381378784	1	9409224074086208	-4118942902075721	8163963866560441	1.197e+16	-4.6845e+16	5041195481730344	1.78655e+16	-3.28381e+16	2.54825e+06	1390318877252173	-2.03615e+16	1
ENSMUSG00000071415	Rpl23	2.38434e+16	1.55998e+16	2.45948e+06	1909888559208737	-3041458969563373	1.43766e+09	1.35846e+16	-8795746702639073	1	9409224074086208	-3.97318e+16	1.21309e+16	1106822194882038	-4.31431e+16	5521836527464592	1.95227e+16	-3.00719e+16	2.06259e+09	1185420522793124	-2915630343756015	1
ENSMUSG00000025967	Eef1b2	5.99761e+16	1.5647e+16	2.77712e+06	6644820612247064	-2558572571607036	6.15945e+10	3538243037861348	-2603594805826792	1	2.98881e+16	-3.59847e+16	3.5545e+16	2517467971375028	-593420443401657	3.34311e+16	626506168260084	-2.64233e+16	3.77864e+10	2655764079254625	-4.59658e+16	1
ENSMUSG00000038900	Rpl12	9919205868753132	1.5552e+16	3.32157e+06	9032181311257984	-2.85211e+16	6.91558e+08	6338591617568855	1.07103e+16	1	3.09951e+16	-4278580290883735	5868723724551151	4135658786476837	-6085519840260973	3.17843e+16	614380242422792	-3409996219889393	1.07373e+08	4634396257507243	-3847791128328133	1
ENSMUSG00000061477	Rps7	2.25004e+16	1.55209e+16	3.32685e+06	1.2653e+16	-3559034498897492	2.4177e+07	1.37228e+16	2504375233427325	1	8523650043583976	-4033266132286088	1.07734e+16	1.01029e+16	-4.89237e+16	4.90497e+16	1.50361e+16	-3.30586e+16	2.23077e+08	1.1819e+16	-2.11749e+16	1
ENSMUSG00000057841	Rpl32	2.05308e+16	1543388596145289	422956	1.14991e+16	-3.56747e+16	2.31907e+06	1.17151e+16	-9205509940586644	1	708459224401785	-4167452461929196	7341319620471639	1.04179e+16	-2.90257e+16	7992285826401613	1.21259e+16	-3.48806e+16	5.27343e+06	1.03153e+16	-2815573943014673	1
ENSMUSG00000012848	Rps5	1.99792e+16	1541688012667196	434958	1.25734e+16	-3.39861e+16	8.56119e+06	1.09015e+16	-1682872020358559	1	6420411721141177	-4268688803096233	5516516909730044	1.01004e+16	-2.9714e+16	787889306597148	1.52382e+16	-3.1165e+16	9.60105e+07	1.09396e+16	-1.52908e+16	1
ENSMUSG00000028495	Rps6	7563746386201537	1.51531e+16	1.00793e+07	8077237031653617	-2631611991821603	3.41108e+10	4.36479e+16	-8397618512093263	1	2.32463e+16	-4299952609583218	5644398359956414	3.52598e+16	-4415252875300515	5397685951543163	8973185119596042	-2.47547e+16	1.19935e+11	3.57033e+16	-383004147436802	1
ENSMUSG00000062997	Rpl35	1419636160023903	1.50252e+16	1.37113e+07	8236394411587679	-3.5286e+16	3.30938e+07	9214554823730288	1119526408873952	1	4.64926e+16	-4245761776420071	6076876739237062	6.18571e+16	-557763445418884	3.8491e+16	7760592535866847	-3.61245e+16	2.14085e+07	8811508633818326	2242273360291236	1
ENSMUSG00000000740	Rpl13	2.79683e+16	1.48806e+16	1.69472e+07	2920537921790027	-2.67938e+16	2.0599e+10	1.60877e+16	-1.01305e+16	1	9077133812647872	-4280393089082175	4936410059974022	1.30979e+16	-4456376584443751	5266440733136315	3.01127e+16	-2632393144720523	3.30326e+09	1638307443593168	-7116141800270892	1
ENSMUSG00000060036	Rpl3	1.01371e+16	1.48748e+16	1.93407e+07	1.24541e+16	-2.43788e+16	1.35035e+11	5741496808674052	-1273278318517579	1	2.65672e+16	-4548219008803278	2.61987e+16	5004451971350964	-3.58267e+16	6884603929177453	137022961961399	-2.29539e+16	4.04249e+11	4396960396116929	-5202419704781378	1
ENSMUSG00000032518	Rpsa	2698507809138348	1.48011e+16	2.067e+07	2474897257974655	-2872282207558016	4.73014e+08	1.49639e+16	-1.66434e+16	1	1.45013e+16	-3560367622458323	3.45633e+16	1.40988e+16	-2.67251e+16	825553476958526	3.40739e+16	-2.40102e+16	1.8051e+11	1.25313e+16	-4228424859091149	1
ENSMUSG00000025794	Rpl14	8190409134768826	1.48145e+16	2.41881e+07	7918079651719555	-2.7897e+16	1.0546e+10	4596847808216327	-1450625889901267	1	1.54975e+16	-4980341301308465	8.12406e+10	4293159305372146	-2.60718e+16	8416696152405243	7760592535866847	-2.81677e+16	9.50366e+08	4229875901064486	-2611533348080233	1
ENSMUSG00000073676	Hspe1	1.37115e+16	1.49544e+16	2.91647e+07	1.1141e+16	-2.99613e+16	9.41507e+08	6987834444707747	-2.96593e+16	1	5.53484e+16	-3.71719e+16	4416602752748302	7214539897785146	-2.44735e+16	9253419201568346	1495530853266007	-2574531706836334	1.47244e+11	8530103168466843	3.62605e+16	1
ENSMUSG00000044533	Rps2	1.4529e+16	1.46381e+16	3.32872e+07	1583615930343911	-2.62357e+16	3.26301e+09	8487089969225266	-8513675382443786	1	5756231198264503	-3.99071e+16	1.16386e+16	6996071436091651	-4094135053814907	5928818091197605	1891644430617544	-2.36046e+16	2.49491e+10	7606741485282287	-2484631296505273	1
ENSMUSG00000025362	Rps26	1.64236e+16	1.46613e+16	33549.8	1.27326e+16	-3121126686309508	8.22765e+07	1075552876284308	1.11793e+16	1	6309714967328398	-4036752188681125	1.07572e+16	7575266892674403	-4793788462785211	5041195481730344	8892345614014096	-3.64043e+16	1.75687e+07	9585373663534906	-8433049373867263	1
ENSMUSG00000025508	Rplp2	1.44789e+16	1.45237e+16	4.66829e+06	101064936258129	-3.2783e+16	2.28252e+07	8807800281426406	-2.098e+16	1	6641805228766735	-3786495532172209	2.04019e+16	7852162966216157	-2.16063e+16	9183756712466092	1.01858e+16	-3.26462e+16	3.02956e+08	6964785267449216	-3796525857223503	1
ENSMUSG00000057863	Rpl36	1.61608e+16	1.45158e+16	4.87126e+06	8873023931323923	-362776105454739	1.40116e+07	9629131568770786	-5671148768109058	1	3542296122008925	-483374868854058	1.07038e+16	8962287591333096	-1.78795e+16	9895950131249356	9296543141923826	-3557777180194974	319218	9101708019962044	-1.43498e+16	1
ENSMUSG00000039001	Rps21	2313647209311082	1.44023e+16	6.14143e+06	1241427563485679	-3.6672e+16	883908	1.41008e+16	-2.31063e+16	1	9077133812647872	-4023368388779767	1.07463e+16	1248826694982809	-2.29258e+16	9008570932390646	1.81889e+16	-3.10928e+16	9.60105e+07	1.27072e+16	-1.8599e+16	1
ENSMUSG00000049517	Rps23	1452272672553281	1.43877e+16	6.47661e+06	1.0385e+16	-3.24814e+16	2.96626e+07	9029429358963778	1.05416e+16	1	5977624705890061	-3.94557e+16	1.35173e+16	805284911126018	-1.84383e+16	9786930597270004	1.03879e+16	-3245434400775034	3.42676e+07	6331622970408378	-5315192720473698	1
ENSMUSG00000012405	Rpl15	9246664316630168	1438977181936219	6.789e+06	8276183756571194	-2.91845e+16	3.98792e+08	6033525710840943	939900129287321	1	3542296122008925	-4031420635378099	1.12097e+16	4356667579120256	-4.55231e+16	512862272149807	8205209816567551	-2.92874e+16	4.09795e+08	5038916613950001	-1967687553254449	1
ENSMUSG00000031320	Rps4x	2.13701e+16	1.42827e+16	8.04351e+06	2287887336552133	-2.6641e+16	2.34192e+10	1.33186e+16	998865185336939	1	7638076013081745	-4159211612463643	7097256181802237	1.02096e+16	-4372449738738644	5444353023840474	2085659244014215	-2.79752e+16	9.48886e+08	1.28391e+16	-5520224704021848	1
ENSMUSG00000025290	Rps24	3.99187e+16	1.41912e+16	1.02528e+08	3.40597e+16	-3001029163722622	1.86329e+08	2663199291725557	1.23355e+16	1	1.98147e+16	-3.70025e+16	2457060692448238	1933699919082413	-4183881135699261	5746897426833126	2.24734e+16	-3.60473e+16	1.89743e+07	2.34446e+16	-9342808669161684	1
ENSMUSG00000090862	Rps13	1679685560178116	1.42251e+16	1.02826e+07	8793445241356893	-3.70766e+16	716346	986901245269359	-9292028070724888	1	6309714967328398	-4.08507e+16	9349830754850058	9780274157208736	-1.08633e+16	1	1.08325e+16	-3402745303512992	9.5923e+06	9576579742742672	-1.36118e+16	1
ENSMUSG00000062328	Rpl17	1817530510861304	1.40859e+16	1.33268e+08	1.4364e+16	-3.11471e+16	8.12388e+07	1.12561e+16	-9330422866302256	1	9852011089337324	-3.56866e+16	3437388785099016	9655797940662444	-2.69234e+16	8220783284921102	1.58445e+16	-2969353593781933	2.71735e+09	1.02713e+16	-1.5485e+16	1
ENSMUSG00000020857	Nme2	2677653807522132	1.42486e+16	1.68872e+08	2466939388977952	-2865285157716886	1.00834e+10	1.46797e+16	-2067040266414587	1	1.32836e+16	-359172714647553	4302105079845973	1552142210403776	-1.13456e+16	1	2.4656e+16	-2.86356e+16	1.12911e+10	1.45979e+16	-1.95489e+16	1
ENSMUSG00000037563	Rps16	2.46161e+16	1.39887e+16	1.72132e+07	2.10884e+16	-3001622584719292	1.86329e+08	1.59834e+16	675694788247636	1	1.04055e+16	-3.93289e+16	1.34535e+16	1.26763e+16	-325473642104837	727195744004262	2150330848479772	-2970951469464794	2.66196e+08	1.34899e+16	-2.05167e+16	1
ENSMUSG00000046364	Rpl27a	1.62265e+16	1.39684e+16	1.76966e+08	1.65922e+16	-2742339304633191	1.28876e+10	1.00932e+16	-6956726984966188	1	6531108474953956	-3.99554e+16	1.12394e+16	8543132984595578	-2892770418875257	7991301443179445	1.49957e+16	-2.8881e+16	4.84661e+08	9101708019962044	-1.70475e+16	1
ENSMUSG00000008682	Rpl10	1.18253e+16	1385434129966297	2.4418e+08	9907546900895324	-3.0362e+16	1.54599e+09	7381551982450609	-5811679544204917	1	1.19552e+16	-2676790484095517	2.76178e+16	6.32542e+16	-2.67522e+16	8256150711731676	8609407344477283	-3238265822304967	3.57183e+08	7079106237748255	-7634671737260845	1
ENSMUSG00000057113	Npm1	397998620845482	1.39595e+16	2.45008e+08	6326505852378941	-2.08688e+16	1.76327e+16	240923844287685	-5.2684e+16	1	1.10697e+16	-4416981946615895	4890976744819322	1844280269645076	-4.99427e+16	5041195481730344	7194715996793223	-1895166758211988	6669592596412213	2110540990136126	-2507706320590868	1
ENSMUSG00000037805	Rpl10a	1.09192e+16	1.38494e+16	2.49431e+07	1189701415007109	-2.65227e+16	2.63106e+09	726943374322582	1048827715007774	1	4.42787e+16	-3.97779e+16	1.22648e+16	5321993340091507	-4.22187e+16	5675287525713936	1.2611e+16	-2564749524730776	5.7419e+09	5724842435744241	-2.75784e+16	1
ENSMUSG00000058600	Rpl30	1994059634542572	1373417982438923	3.2474e+07	1428437484908201	-3.2714e+16	2.24211e+08	128492716953432	432121534955332	1	6973895490205071	-4208946787390728	6171632608818881	1.12105e+16	-1893706308676011	9728745423297428	1725923444174554	-2.99336e+16	2.24356e+08	1.05175e+16	-2.7224e+16	1
ENSMUSG00000058546	Rpl23a	3.37939e+16	1.38866e+16	3.31977e+08	4138091878285597	-2470252429128604	1.35523e+11	2.01813e+16	-7864344879401686	1	1.54975e+16	-3.73471e+16	2900831283031544	1844280269645076	-2.3124e+16	9521008437929684	2.58686e+16	-3148349918321675	1.27287e+08	1.99622e+16	-9082152424818368	1
ENSMUSG00000058558	Rpl5	6619060112986952	1.37273e+16	3.58995e+07	9390285416109624	-2266882510756664	4.56072e+11	422920427959551	2.88737e+16	1	1.32836e+16	-4919083746782885	9.75943e+10	3.29989e+16	-3896551053734558	6357084238625974	1.12771e+16	-1.99489e+16	3181715848336629	2.92838e+16	-5325165243933383	1
ENSMUSG00000047675	Rps8	2603622101784565	1363332585607015	3.93384e+08	3179168664182877	-2.4959e+16	7.88634e+09	1.76104e+16	1.22397e+16	1	9298527320273428	-4188077704778874	6281202017182609	1.24578e+16	-4621852998070781	5041195481730344	2.84555e+16	-2656602792576648	2.64825e+10	1.51783e+16	-1.25933e+16	1
ENSMUSG00000034892	Rps29	3224132919875072	1.3593e+16	4.55161e+07	2645991441403771	-3.07992e+16	1.01125e+09	2378992592295279	2.72965e+16	1	1.49441e+16	-3.819e+16	1.81775e+16	1577799552998012	-4.26894e+16	5593613818041129	1.85931e+16	-3.59155e+16	2.02107e+07	1755266590129878	-230634008065147	1
ENSMUSG00000046330	Rpl37a	2.18498e+16	1.35597e+16	4.80554e+07	1.68309e+16	-3.17257e+16	4.87454e+07	1.4106e+16	3863346142058299	1	1.25087e+16	-3512620961006264	3.85596e+16	1.20132e+16	-2.34499e+16	8896518940215463	2069491342897826	-2.86863e+16	5.39178e+08	1.2672e+16	-1.36458e+16	1
ENSMUSG00000041841	Rpl37	1.96476e+16	1.35612e+16	4.87986e+07	1.38865e+16	-3.29747e+16	1.76376e+07	1.28388e+16	5.95723e+16	1	1.29515e+16	-3308808799458842	6.43142e+16	1.07304e+16	-2456348742592369	8687584793520552	1.4632e+16	-3.21906e+16	3.89801e+07	1.2118e+16	-4.34725e+16	1
ENSMUSG00000020460	Rps27a	1829834371814871	1.3552e+16	4.99712e+07	1635342078822481	-2955426685337657	2.63297e+08	1.26954e+16	1.63049e+16	1	8634346797396755	-3.78697e+16	1.9726e+16	9460192457518268	-3.37573e+16	703864385333296	1.63296e+16	-2955344162677738	2.97243e+09	9629343267496074	-2826585079245252	1
ENSMUSG00000052146	Rps10	2.06507e+16	1.33735e+16	7.60701e+07	1.45231e+16	-3.31207e+16	1.5637e+07	1.37201e+16	7971890512995472	1	8745043551209534	-3950469037275468	1275424670423553	1.18354e+16	-1.72756e+16	9906474779657696	1.72997e+16	-3054882383254051	1.40512e+09	1.14057e+16	-2.17219e+16	1
ENSMUSG00000047215	Rpl9	1.74788e+16	1.33509e+16	7.82661e+07	1515974043871935	-3006731902600814	1.79527e+08	1.13474e+16	3.89011e+16	1	8191559782145639	-3.80348e+16	1.87566e+16	9704064228711006	-2.27257e+16	9008570932390646	1831014801431084	-2.72854e+16	1.59561e+10	1028009340612138	-1.23345e+16	1
ENSMUSG00000060938	Rpl26	947501563432773	1.33267e+16	9.02077e+07	8156815721620647	-3.01537e+16	1.86329e+08	625776218929052	6760300932107643	1	5756231198264503	-3420746046553165	5023162313703414	5250864073493625	-2.31102e+16	8980018971026973	5820444401900136	-3.50287e+16	497808	6129362792186999	2.03889e+16	1
ENSMUSG00000030744	Rps3	1.44018e+16	1.32873e+16	9.20526e+07	1.48812e+16	-2752566782839308	1.19296e+10	9282347247447604	2.36491e+16	1	4.75996e+16	-4297102712733022	485589654290891	8121438046908137	-2.0377e+16	9447697456936420	1636999988034413	-2610766769370633	3.85284e+09	7940910475387174	-2.22701e+16	1
ENSMUSG00000024608	Rps14	1.1893e+16	1.32881e+16	9.66795e+07	8793445241356893	-3.23973e+16	3.19388e+07	7811773132964332	562868192024677	1	6420411721141177	-3.59597e+16	328652266556494	6.83095e+16	-1726965913968539	9906474779657696	1135795053426346	-2.86466e+16	6.05237e+08	6674585881305498	-1.95785e+16	1
ENSMUSG00000060636	Rpl35a	1.83182e+16	1326946014090093	1.00077e+09	1.18572e+16	-3.43618e+16	5.69912e+07	1.36445e+16	2747523828689249	1	6531108474953956	-4.19712e+16	6564143657703597	902325553413128	-4.29925e+16	5540270528276546	1.47532e+16	-3.11587e+16	930229	1.13881e+16	-4297349057828859	1
ENSMUSG00000003429	Rps11	1.75695e+16	1.32549e+16	1.07376e+09	1515974043871935	-3018009549224912	1.79527e+08	1099280224585368	-2869052090331703	1	5424140936826166	-440091698412874	37473761451916	1.0738e+16	-6886283026724893	1	1.26918e+16	-3.27466e+16	2.76411e+08	1.0412e+16	-1.15756e+16	1
ENSMUSG00000062006	Rpl34	1.66071e+16	1.32106e+16	1.1481e+09	9668810830994232	-3.59178e+16	1.75541e+07	1.06669e+16	1.42096e+16	1	918783056646065	-3.57081e+16	3.4785e+16	1.01715e+16	-6719540854128914	1	9377382647505772	-3.63378e+16	1.75687e+07	1.03768e+16	-3755923045588938	1
ENSMUSG00000028936	Rpl22	7.91618e+16	1.32197e+16	1.21439e+09	8037447686670102	-2.77769e+16	1.14389e+10	4974920940485963	-2.2357e+16	1	3.09951e+16	-4037282298935441	1119069626895663	4722475235909362	-1.11294e+16	1	5456666626781377	-3.33837e+16	1.95983e+08	4854244277313089	-6426112398386241	1
ENSMUSG00000029614	Rpl6	1646631967616414	1.31643e+16	1.21571e+09	1.86214e+16	-2.62559e+16	3.07739e+10	1.07712e+16	43436117683465	1	7195288997830629	-3909211545041553	1.4192e+16	9206159362525832	-2237579539030592	9023164451173200	1.56829e+16	-2874826400810395	5.27725e+08	9717282475418412	-1.25628e+16	1
ENSMUSG00000045128	Rpl18a	1883324885960465	1.31566e+16	1.25936e+08	1.69901e+16	-2.95705e+16	2.62816e+07	1.14908e+16	-7596094577579349	1	8080863028332861	-3938274154353749	1.33144e+16	112790694176641	-1.07904e+16	1	1689545666662678	-2962995411247312	2.83645e+08	1255771889130995	5844410380018905	1
ENSMUSG00000020372	Rack1	7.34374e+16	1.31246e+16	1.41697e+08	9549442796043684	-2418772698929132	1.52685e+10	4651603227372619	-1.31801e+16	1	1.66045e+16	-4792012751699827	1.32098e+16	4130578124576989	-2.14979e+16	9194847098058752	1.16409e+16	-2.12536e+16	1300387190983295	3.70224e+16	-3618196905730833	1
ENSMUSG00000059070	Rpl18	1.56801e+16	1.30901e+16	1.41997e+09	1.69503e+16	-2694438510668665	1.83626e+10	1.00802e+16	1.02324e+16	1	7748772766894524	-3.73565e+16	2.22466e+16	9074062153129768	-1.68976e+16	9974920158365744	1.93611e+16	-2.49728e+16	9.0378e+09	8345430831829932	-283736130106631	1
ENSMUSG00000003970	Rpl8	1.39419e+16	130869247270848	1.43879e+09	1746752244776324	-2477713977196704	9.24611e+09	9702138794312508	1.47028e+16	1	4.42787e+16	-4359947340005262	4.04812e+16	6922401838543846	-4246802620348009	5626394137174299	1.8876e+16	-2.36164e+16	2.39105e+11	8213522019946423	-1.31071e+16	1
ENSMUSG00000057322	Rpl38	2014705096142626	1.30723e+16	1.52526e+09	1.71492e+16	-3.0454e+16	1.36549e+08	1282580508713336	-7397689382281136	1	1.04055e+16	-3677661335100583	2610623135796872	124476216546293	-5863653901771748	1	1277264188194752	-3472131433203512	5.29826e+06	1.21708e+16	-9428335235243912	1
ENSMUSG00000032399	Rpl4	452740375088049	1.31322e+16	1.54181e+09	6326505852378941	-2309342620910887	3.54637e+10	2.7821e+16	-6403020200490994	1	1.88184e+16	-3.92242e+16	1.63061e+16	2545411611824196	-2.14861e+16	9216277017172568	6345901188182786	-2302740132708583	4.06623e+10	2.57662e+16	-1780268749277334	1
ENSMUSG00000028081	Rps3a1	1.97863e+16	1.2938e+16	1.95505e+09	2.3237e+16	-2.57955e+16	4.1699e+08	1.37019e+16	1.31491e+16	1	8191559782145639	-3.99868e+16	1.07734e+16	1.03468e+16	-3.45618e+16	6929708537835771	2.51411e+16	-246177446223576	1.13105e+11	1.17047e+16	-1.31296e+16	1
ENSMUSG00000093674	Rpl41	2.44972e+16	1.28714e+16	2.17855e+09	1.76267e+16	-3298858066747757	1.54499e+08	1.55662e+16	-1980499928931634	1	4782099764712049	-1.76707e+16	1.68409e+16	1488379903560675	-9643546023733274	1	1.75826e+16	-3.30022e+16	1.82917e+08	1.50464e+16	-7752511997804978	1
ENSMUSG00000059291	Rpl11	1.34341e+16	1.28069e+16	2.66839e+09	1.61147e+16	-2.5525e+16	5.14078e+09	8622674816659895	-5407247576477481	1	7195288997830629	-3.62859e+16	2900831283031544	7999502161311769	-1.33415e+16	1	1.59658e+16	-2.56401e+16	5.33727e+09	7553977960528884	-2.124e+16	1
ENSMUSG00000041453	Rpl21	1.9121e+16	1.28055e+16	2.68977e+07	2.15658e+16	-264401824239104	2.60206e+10	1.29536e+16	8726471435347527	1	1.25087e+16	-3.34841e+16	5729231859532752	1.09437e+16	-2.00529e+16	9504794590600804	1.58041e+16	-3096328093496288	9.74056e+07	1162556328733316	-9530047219889236	1
ENSMUSG00000090733	Rps27	2.80497e+16	1.27712e+16	3.12406e+08	1.77063e+16	-3.49373e+16	3.55456e+07	1.97902e+16	1.56107e+16	1	8855740305022313	-4398415514750575	3562276572110902	1.61184e+16	-1.95431e+16	9630314736797224	1855266653105668	-3423510224248396	7.46745e+06	1.9373e+16	9587207784885888	1
ENSMUSG00000039221	Rpl22l1	2801735117138617	1.29656e+16	3.30229e+09	2705675458879044	-2.84723e+16	1.10904e+10	1.88776e+16	867919511508427	1	9962707843150102	-4085055261220135	1.39547e+16	1602948829402263	-1921738857889368	1	2991061706532014	-2.69976e+16	3.51537e+10	1.5917e+16	-1.84413e+16	1
ENSMUSG00000090137	Uba52	6023678366843986	1.27817e+16	3.42957e+09	453598532812075	-3.2267e+16	4.45241e+07	3.82766e+16	-2.32466e+16	1	7195288997830629	-2.46694e+16	4445157219640785	3.79525e+16	-3.78503e+16	1	4.16323e+16	-3.34827e+16	2.03099e+08	3781385940660559	-457840035587227	1
ENSMUSG00000006333	Rps9	1.4846e+16	1.26809e+16	3.72244e+09	1.51995e+16	-2789927027394394	9.2624e+08	1.03383e+16	1.29251e+16	1	8191559782145639	-3593119552868741	3227860486454925	8215430292055338	-2626693917882674	834460869991135	1.42278e+16	-2884316526082202	4.92318e+08	977883992096405	2088305400736834	1
ENSMUSG00000030432	Rpl28	1.15583e+16	1.27002e+16	3.87322e+09	1.37671e+16	-2.56651e+16	5.14078e+09	8103802035131222	1.42065e+16	1	5866927952077282	-3705533610910953	2.54825e+16	6317803072461851	-2822849232064204	8104287212777487	9498641905878692	-3.10645e+16	1.04633e+09	7571565802113351	1.37128e+16	1
ENSMUSG00000048758	Rpl29	911945490677125	1.26716e+16	4.06729e+09	8514919826472286	-2.92239e+16	3.70859e+08	5684133988605555	-6.14738e+16	1	4.09578e+16	-3872199477559836	1676860449118129	5804656220577133	-2.57597e+16	1	9902839433788424	-2.69973e+16	2.15865e+09	5663284990198605	-6767161813702582	1
ENSMUSG00000017404	Rpl19	2.01856e+16	1.26101e+16	4.38009e+08	1806436262251597	-2.99048e+16	1.9586e+09	1.3535e+16	6039475615723022	1	7638076013081745	-4140118334104316	7372874492499353	1.28363e+16	-3.05478e+16	1	1673377765546289	-3099903412796255	9.74056e+07	1.12474e+16	-2.34628e+16	1
ENSMUSG00000060126	Tpt1	2.2686e+16	1.2514e+16	4.94948e+08	2.27595e+16	-2827581860118401	6.26875e+08	1.59234e+16	1.3501e+16	1	5003493272337606	-1.6031e+16	2271340188406028	1.34561e+16	-1.5362e+16	1	1612748136359829	-3.328e+16	1.41663e+08	11168279406137	-4242070128952702	1
ENSMUSG00000037742	Eef1a1	3439867566594826	1244021525745382	5.53505e+08	577741289160643	-2.07283e+16	7.4008e+09	2.1339e+16	-8067785269081362	1	2.86705e+16	-3018976794091381	1.21241e+16	2.03963e+16	-1.57703e+16	1	6382278965694662	-1.92331e+16	2.33295e+16	1.74296e+16	-3844924431721859	1
ENSMUSG00000063316	Rpl27	8849395585841252	1253701686684606	5.59606e+08	5610297642675665	-3.48978e+16	4.41913e+06	5712815398639803	-7846150535885776	1	3431599368196146	-4082554152356827	9677381192471048	5987560048971686	7331148944754684	1	6426740693764732	-3.29056e+16	2.67419e+08	5.37309e+16	-1.07097e+16	1
ENSMUSG00000068240	Gm11808	4.32199e+16	1.25537e+16	6.17168e+08	3262726288648259	-3227209056133585	5.20459e+07	2805563381531916	2.98891e+16	1	4870657167762272	-2.5501e+16	3776448544082532	2.85279e+16	318371197052294	1	1778469122802819	-4093334814181532	96449.7	2717321524800262	-5.15216e+16	1
ENSMUSG00000062647	Rpl7a	5838077752459664	1243667039381693	7.29617e+08	6366295197362456	-2701959060898212	2.04987e+10	3.63211e+16	-7516631711454358	1	3.09951e+16	-3627300498303253	3227860486454925	3.70888e+16	-3970136250901457	1	7235135749584196	-2512833931898612	9.1456e+09	3.755e+16	-2.31924e+16	1
ENSMUSG00000098274	Rpl24	8386436749961257	1.22428e+16	1.03805e+09	1.00667e+16	-2571992205225545	4.80801e+09	5433823501033935	-1.53375e+16	1	5977624705890061	-3.23267e+16	788351047315708	5537921470835077	1732603530408605	1	7477654266330035	-30038177183217	2.24356e+08	4871832118897557	-1856087204657242	1
ENSMUSG00000053044	Cd8b1	3.59836e+16	1.25832e+16	1.23636e+10	2387360699010921	-3408134325512024	3.65833e+06	1.29588e+16	-9597037308224048	1855008623310018	1.10697e+16	-4323824809588935	1.04988e+16	2883275628164134	3750452144151588	5716881266054796	2.0129e+16	-2.3368e+16	1	2.19848e+16	-3422202524121315	2303251900778732
ENSMUSG00000063457	Rps15	4265686030596979	1.19977e+16	1.99917e+09	5212404192840511	-2.55056e+16	6.54389e+09	2995903648122836	1.12236e+16	1	1.88184e+16	-3880940979287798	1.85555e+16	2420935395277903	-2.50816e+16	8609672960562735	6426740693764732	-2241822644961553	6.46767e+10	2972345227775044	8059903239304633	1
ENSMUSG00000009927	Rps25	319691844776591	1.19673e+16	2.43333e+09	3.66062e+16	-2.64276e+16	3.92858e+09	2.29712e+16	1.50758e+16	1	2.32463e+16	-3.17428e+16	1.00134e+16	1.90017e+16	-1.74142e+16	1	2.50602e+16	-3188039238128394	9.60105e+07	2.27763e+16	1.14269e+16	1
ENSMUSG00000073702	Rpl31	2.62448e+16	1.18701e+16	3.2037e+09	3183147598681228	-2.5599e+16	7.6127e+09	1.96337e+16	2.16731e+16	1	2.21394e+16	-295977325948992	1642021894709255	147847261285597	-2683568666266538	8859697450031851	2829382695368121	-2728309389407614	2.61002e+06	1.75878e+16	1889917662483065	1
ENSMUSG00000043716	Rpl7	754289238458532	1163903547460605	3.77232e+10	1.11012e+16	-2.29704e+16	3.50799e+11	543121610012173	1375389202494377	1	4.09578e+16	-3638949025277698	2.96218e+16	439477254336912	-2.24239e+16	9011799042262576	9862419680997452	-2468736466183071	1.1562e+11	5337909920885952	8699921744837313	1
ENSMUSG00000024910	Ctsw	1.43788e+16	1.20093e+16	5.85693e+09	1.39263e+16	-2.86184e+16	2.60206e+10	4.90191e+16	-1.06653e+16	1.07078e+16	2213935076255578	-4899223136188396	505653878001838	1.27525e+16	5326409939905501	2897621308550082	7760592535866847	-3107383671543612	9058025597806766	5.27635e+16	-4017532320589044	5451720208807896
ENSMUSG00000057278	Snrpg	2.26057e+16	1.16127e+16	5.94745e+09	2.06905e+16	-2.97395e+16	4.92569e+08	1407996492590367	-1.10663e+16	1	1.66045e+16	-3.14817e+16	1.13657e+16	1.7071e+16	2.21978e+16	7963988721307973	1.98057e+16	-3.03404e+16	3.73093e+09	1.46858e+16	-3768114984742388	1
ENSMUSG00000061787	Rps17	2.25536e+16	1.13592e+16	9.43459e+09	2.78525e+16	-2552122633472476	8.47986e+09	1.66613e+16	1.6968e+16	1	1.10697e+16	-3.69781e+16	3342955442158319	1.3921e+16	-1.38717e+16	1	2.18267e+16	-2.90172e+16	8.35852e+08	173240239607007	2.04317e+16	1
ENSMUSG00000021290	Atp5mpl	1.1647e+16	1.12634e+16	1.27845e+11	9151549346208532	-3.17791e+16	3.29394e+08	782220273661315	2.49618e+16	1	1.99254e+16	-1.95037e+16	1.34723e+16	8789545086738241	2.04947e+16	8301339691300338	1.05091e+16	-2.98051e+16	1.23925e+09	6683379802097732	-2.29726e+16	1
ENSMUSG00000061315	Naca	4495080048375355	1.1103e+16	1.28478e+11	5451140262741604	-2.59952e+16	4.56124e+08	3.2071e+16	9546279912853660	1	2.10324e+16	-3.84099e+16	1.9726e+16	3.13223e+16	5.50564e+16	1	5901283907482081	-2481415098104424	1.20313e+11	2770085049553665	-1.43238e+16	1
ENSMUSG00000060739	Nsa2	2.10417e+16	1.12398e+16	1.35023e+11	3740198428450443	-2.02467e+16	3440485805084669	1436677902624615	2.77093e+16	1	2.87812e+16	-2.3002e+16	6609190244137268	1.43021e+16	2.0106e+16	1	2708123436995202	-2493463042406708	1.67305e+11	11168279406137	-3.55064e+16	1
ENSMUSG00000001525	Tubb5	1.76216e+16	1.10702e+16	2.01204e+11	4058513188318566	-1.64748e+16	3670330781290989	1.0925e+16	-1.44011e+16	1	2.10324e+16	-2485813466404091	4.71817e+16	1.14569e+16	-6397698585738051	1	4.32491e+16	-1.55135e+16	6752363714488076	984919128730192	-2834497485415923	1
ENSMUSG00000074129	Rpl13a	1.20474e+16	1.06782e+16	2.57224e+10	1.53189e+16	-2554686557824302	5.2257e+09	845840855919102	4574393056048098	1	4.42787e+16	-4246273085954387	565656034470474	8977529577032643	1.49717e+16	9728745423297428	1.49957e+16	-2.58384e+16	4.75792e+09	816075849519302	-2203554148969955	1
ENSMUSG00000033307	Mif	1.10839e+16	1.11077e+16	2.62106e+10	9947336245878838	-2.99503e+16	1.82672e+10	6179540161924388	-3173285727126044	1	4870657167762272	-6198846400541911	1	8814948396237484	2898765754056969	6929708537835771	1.41469e+16	-2.49232e+16	4.16644e+10	6243683762486039	-2.62959e+16	1
ENSMUSG00000053332	Gas5	2.33773e+16	1078840205159369	2.63784e+10	5689876332642696	-1.58103e+16	4.86937e+16	1.67656e+16	8950594758887442	1	4.20648e+16	-1.93713e+16	1.25312e+16	1.19904e+16	-4.74603e+16	5390066378558312	7194715996793223	-1.22839e+16	3.5869e+16	1433409089134119	-1.60467e+16	1
ENSMUSG00000071644	Eef1g	1.5995e+16	1.06854e+16	4.04574e+10	3.22294e+16	-1860008856185407	9957946212213904	1.01167e+16	-1289937653037986	1	1.99254e+16	-2436011434674509	5107331444905663	914519141972765	-2.99034e+16	8277032067670238	6184222177018893	-884803460630734	1735147113507421	1125621861405934	4536073160408356	1
ENSMUSG00000079523	Tmsb10	3387524022538124	1.02705e+16	5.35118e+11	5168635913358644	-2306503708609011	1.38928e+11	2.6851e+16	2.35551e+16	1	2.10324e+16	-3533370932818668	3618159724551145	2614508613662138	1.89904e+16	8961851853336019	3.82775e+16	-2.74596e+16	4.84661e+08	1.37713e+16	-804897043364627	1
ENSMUSG00000062683	Atp5g2	1.90084e+16	9967565085926916	1.33908e+16	2904622183796621	-2.29954e+16	5.35036e+10	1233300631472673	-1.22679e+16	1	2546025337693915	-2.37828e+16	5603944994947714	1.5242e+16	2.43139e+16	755231099807964	319316047048688	-2.15916e+16	1464810371080987	1.41582e+16	9679101023500076	1
ENSMUSG00000038274	Fau	2.25244e+16	9592105050500764	1.78004e+16	2.06109e+16	-3085887985594751	8.79609e+07	1668736583810805	8199103687425868	1	2.18073e+16	-2.91979e+16	156324716111156	1.81634e+16	2310677211314629	8125088914950883	2190750601270745	-2994594982493613	2.00713e+09	2.05074e+16	3.77827e+16	1
ENSMUSG00000055762	Eef1d	1.44518e+16	9756351727873692	227102774417026	2586307423928498	-2073112134376317	2.96023e+16	1.01167e+16	-3866377850143366	1	1.32836e+16	-2880062269460071	2.22236e+16	1.08726e+16	1206534933715818	9876332008579948	2.4656e+16	-2.14053e+16	1.98005e+16	1.16959e+16	2.15083e+16	1
ENSMUSG00000024248	Cox7a2l	1.14384e+16	9611366899832136	2421853049086606	2586307423928498	-1.73219e+16	2.54508e+16	925627323832556	2.40128e+16	1	1.32836e+16	-2.5474e+16	4441058722282974	7595589540273797	-1006747973314181	1	2.14225e+16	-2005605964810058	511806139357455	7474832673398779	-1098826499549066	1
ENSMUSG00000021660	Btf3	2.27413e+16	9502524194388484	2691210517748887	2705675458879044	-2.68728e+16	3.07739e+10	1.44189e+16	-1.8576e+16	1	3874386383447262	-2.06977e+16	9792445320893566	2103394026537359	4739146830114882	3.5411e+16	2.4656e+16	-2819054491051276	1.38295e+10	1.72361e+16	1.00156e+16	1
ENSMUSG00000053565	Eif3k	1261667097781067	9336384364562008	4.77699e+16	2267992664060375	-2.08262e+16	2.83691e+16	9099829183593296	2.55361e+16	1	1.99254e+16	-2.15044e+16	8915550875283659	9754870847709492	1461410979442475	9389559941648000	2.50602e+16	-1.93476e+16	7424077314985504	9409495247690228	7372976049966604	1
ENSMUSG00000049751	Rpl36al	2.96544e+16	8986602738696057	5933821475992621	3859566463400989	-2.58514e+16	5.60458e+09	2278868397266631	1.14019e+16	1	8855740305022312	-4486480762919637	4341170156331806	2619081209372002	3608439563380701	5832188335271906	4446172807007048	-237658544142175	2.71942e+11	2048983544590489	-653097747607998	1
ENSMUSG00000022336	Eif3e	1.01872e+16	9044005681383724	6571746694594028	4098302533302081	-8970933750213301	1.76308e+16	7039982462951835	-6201651117943524	1	3320902614383367	-4112548466970466	2382699460387623	7112926659788171	-4.47929e+16	1	3759037009560504	-102633703197941	1.05503e+16	492459564365096	-5792588452926506	1
ENSMUSG00000053317	Sec61b	1.26271e+16	9085179931189756	727974917037681	1.19368e+16	-3017216957297631	6.86532e+08	7665758681880886	-2780192944134782	1	2435328583881136	-1.88474e+16	1486620932321842	1.38956e+16	7754746423436043	5861051642753935	1.13175e+16	-3.08959e+16	4.78791e+08	6507501386253055	-4879460517731585	1
ENSMUSG00000071866	Ppia	8914042990851522	8730730947600511	7620024136807723	1.134e+16	-2.64014e+16	2.62399e+10	6299480603885789	-4.47895e+16	1	2335701505449635	-1510572529342682	2.66754e+16	8017284477961239	3782996789170392	5394960828236744	1.52787e+16	-2200081575379212	7.23774e+09	6630616277344329	2.99462e+16	1
ENSMUSG00000016252	Atp5e	2418021487400243	8678812115368912	1.08678e+16	1.8701e+16	-3345789848093564	3.86719e+08	1.73914e+16	-1.62465e+16	1	1007340459696288	-8237151539262163	8355372742734108	2.27868e+16	4608942585645235	3.8491e+16	1.33385e+16	-3.82288e+16	1.75687e+07	1978632178252618	1.76596e+16	1
ENSMUSG00000063882	Uqcrh	1930037849580789	8563328349608835	1.31344e+16	2944411528780136	-2366565936087965	3.43045e+10	1.51229e+16	1.25185e+16	1	5645534444451724	-1.3364e+16	3.72424e+16	1735046038798329	3691466903561619	5175799003912319	1.89973e+16	-2.99682e+16	5.25209e+07	1.24874e+16	-1.80781e+16	1
ENSMUSG00000034994	Eef2	7449049377312348	8269898987556168	1.5133e+16	2.1725e+16	-1.43299e+16	1.00772e+16	5308668257248124	-5.54528e+16	1	6641805228766735	-3082962772188683	1.02976e+16	5.8453e+16	1.1054e+16	1	2.92639e+16	-9811908284754544	1.08224e+16	4792686831767453	-2105474337832991	1
ENSMUSG00000072772	Grcc10	1.41807e+16	8583777552288638	1.5586e+16	2705675458879044	-2.03333e+16	4593591840788411	1.02992e+16	-3501316142337743	1	1.05162e+16	2749687015310375	1	1.0644e+16	5.31692e+16	1	307190121211396	-1845179296780003	1.49684e+16	9145677623923212	-1.81061e+16	1
ENSMUSG00000022216	Psme1	1.89146e+16	809048081669242	2.51478e+16	4933878777955904	-1.6005e+16	4406467156244096	1.24373e+16	-1.99247e+16	1	2.65672e+16	-239724891067418	5230973250893308	1.8138e+16	4.58535e+16	3.85968e+16	4809950582125806	-163641455347433	3.73035e+16	1.22235e+16	-2052113620282649	1
ENSMUSG00000015656	Hspa8	6626359013552628	7599017181860259	4238428398411314	1.48812e+16	-1.85549e+16	7325488652776277	4821084286665904	-5.74561e+16	1	608832145970284	-3.06906e+16	1.11823e+16	6287319101062759	4.08906e+16	5041195481730344	1.85122e+16	-1.52839e+16	6.09427e+16	508288621791117	2159592880204686	1
ENSMUSG00000079197	Psme2	1.42433e+16	7730167901707479	4605761583359887	3620830393499897	-1.65262e+16	3.55465e+16	1.00906e+16	-9284417393045344	1	9962707843150102	-3.33225e+16	8305340087118558	1.45307e+16	550959477370929	250314030257304	3.43568e+16	-1.7282e+16	2.3764e+16	7826589505088134	-4602897088702931	1
ENSMUSG00000085827	Gm11290	1.14801e+16	9697032178407842	488096074564886	4655353363071296	-8555129093946949	4320679715452331	6544576289633002	-3502036779551167	1	5.53484e+16	-3.6695e+16	5820233900909066	4369369233869877	-1.00234e+16	2.09406e+16	6588419704928625	-3.19149e+16	1	1.39823e+16	8420576209883266	6787502097067988
ENSMUSG00000078920	Ifi47	1.1501e+16	7680861138301877	5411130840139396	4138091878285597	-1134104814574805	6285017958023567	9647383375156218	1.9525e+16	1	2.10324e+16	-2.0181e+16	1195747187958268	9475434443217816	1647482229809143	9008570932390646	3.59736e+16	-1342113224164611	2267480784694707	3869325148582897	-1.17397e+16	8105873404693329
ENSMUSG00000078812	Eif5a	1.3576e+16	7647329519424517	5548566363951279	2.06905e+16	-2.40389e+16	3.5725e+11	9073755174471252	-1.95257e+16	1	4.64926e+16	-1.14306e+16	5190904449784647	1272705805912098	3.91757e+16	5041195481730344	3.59736e+16	-1592677448946612	5751470850902477	1.31909e+16	3911014127995866	1
ENSMUSG00000021665	Hexb	7283260064463431	7546741339355201	5721696019869475	1627384209825778	-1.86592e+16	9900055555297734	5227838828969788	-834273149342537	1	7.25064e+16	4081943117251261	6117928171062275	5809736882476981	9796027264108488	1	1228760484845584	-2279203659475315	6.9996e+10	6384386495161781	2213215578171308	1
ENSMUSG00000031029	Eif3f	2.49727e+16	7321685137617688	6839557665165419	4655353363071296	-2.13732e+16	1.29437e+16	1.89037e+16	-4551155269850504	1	2546025337693915	-2896401391212354	1.79849e+16	2.46412e+16	4640568223818152	4.21452e+16	5133308604453591	-1.99158e+16	3.59076e+16	2304007247565271	2.91372e+16	1
ENSMUSG00000028998	Tomm7	1.08545e+16	7602212269715044	7.03376e+16	795786899670307	-3434950067061278	1.01125e+09	816116485519972	1.9845e+16	1	4.31717e+16	-92295690883837	7403038855299068	1.17363e+16	6518496408418526	1567447747642643	1.25301e+16	-2.79402e+16	5.53208e+08	7298954257554102	-1.62868e+16	1
ENSMUSG00000001289	Pfdn5	1.68396e+16	7194079344801687	9338092490965028	2.50673e+16	-2.46543e+16	2.2724e+11	1.31934e+16	4.78706e+16	1	1106967538127789	-2.21301e+16	1	1.62327e+16	4.14408e+16	4693567980154151	1.94015e+16	-2832591475411644	2.21035e+10	1.38065e+16	1.08466e+16	1
ENSMUSG00000064109	Hcst	1.77155e+16	7155163753279371	9939440069875560	2.06905e+16	-2.81893e+16	1.95719e+10	1.25677e+16	-1.23497e+16	1	3431599368196146	-1.98775e+16	1.22399e+16	2380290100079113	1.04389e+16	576958316389033	2788962942577148	-2.38481e+16	3.85275e+11	2.19848e+16	-2633172817870154	2.62948e+16
ENSMUSG00000017493	Igfbp4	1.35551e+16	7612978228029514	1088742171537856	6605031267263548	-6782481340287194	4.34659e+16	2307549807300879	1.56724e+16	1.09209e+11	4427870152511156	-4269083251503581	3.80152e+16	5334694994841129	-4432359208244299	10.5289	4.12281e+16	-1.38958e+16	3241753191961585	4396960396116929	-4348676547294034	6612518248594489
ENSMUSG00000033228	Scaf11	2.03744e+16	7269915901067695	1.21972e+16	1.04646e+16	-6173813173602174	4.7487e+16	1.08729e+16	-5874262284701852	8453639304607119	1.32836e+16	-3.4925e+16	1022554337857815	9932694014204198	-7358201887297863	260263347990021	1778469122802819	2.22613e+16	7533516097659413	2.62059e+16	8018629649630502	5461437824310804
ENSMUSG00000022312	Eif3h	1.76216e+16	6836709689389129	1.33248e+16	5888823057560272	-1.29256e+16	2.57582e+16	1.27763e+16	-1.04914e+16	1	7416682505456187	-892315769152455	7477951648341613	1.59533e+16	2800827030692114	6929708537835771	6426740693764732	-1.15961e+16	5106315315774408	1.152e+16	-2.49874e+16	1
ENSMUSG00000059796	Eif4a1	1.29399e+16	6906911802926805	1.34711e+16	4933878777955904	-1.08743e+16	7468355078313868	1.05078e+16	935360097758757	1	8855740305022312	-3.38575e+16	7887235874301348	9500837752717058	-7906359531758708	1	6628839457719599	-6364543810735672	4.03581e+16	9937130495224260	-2.00296e+16	1
ENSMUSG00000035885	Cox8a	1.978e+16	6732598753214072	1600574709529826	2029256594159283	-3.02912e+16	4.31954e+08	1368885478907301	-1.89509e+16	1	1.07376e+16	-5283135811956051	1	2.32186e+16	7510702562183478	8835859808880026	2.50602e+16	-2722795828087132	3.80809e+08	1.63567e+16	9641435302398004	1
ENSMUSG00000029447	Cct6a	1.78406e+16	7585581061373436	1.65447e+16	7122292752049248	-9862255972558898	2.07211e+16	1.56705e+16	2694861358080224	1	7748772766894524	-3987754217550499	1.09097e+16	1.2473e+16	-1.24463e+16	1	856898759168631	-7027246698416769	4.42645e+16	61557445545637	-1.15311e+16	1
ENSMUSG00000023944	Hsp90ab1	5729636944055341	6488995894502065	1.77524e+16	2164540367103235	-1.13163e+16	5373426382685661	4.41694e+16	-2257184042509408	1	3.09951e+16	-3.8655e+16	1.65496e+16	4885056416704519	1519641051681493	9728745423297428	2506024673040336	-907502191017346	1.50328e+16	5249970712963613	2.34848e+16	1
ENSMUSG00000014313	Cox6c	1.32944e+16	6771435089945179	1.78007e+16	1.55178e+16	-2.8299e+16	3.35373e+09	904768116534921	-2141733124903467	1	1.14018e+16	1.54932e+16	1	147847261285597	6518690750478192	1548533842346341	1.98057e+16	-2476944305074941	3.37151e+10	9673312871457244	-9009281836714772	1
ENSMUSG00000021242	Npc2	1.57031e+16	6592476872549168	1.81583e+16	7639554236834948	-7348100808294723	2910217981053369	1.60355e+16	4.79413e+16	7012922082875575	9962707843150102	-3.52872e+16	5183349622226958	1.0517e+16	-2.52803e+16	9064854150469148	7477654266330035	-7665593996594195	2705142496018252	492459564365096	-1.33795e+16	6189593370645436
ENSMUSG00000029322	Plac8	3.92055e+16	8262146503646861	1.84768e+16	2.38736e+16	-3523015879648348	4.18954e+10	4954061733188328	-2679001363277096	6.53824e+10	1106967538127789	-3.77227e+16	4.72523e+16	4293159305372147	7204059404665573	2.19061e+16	5658765390736242	-2.38168e+16	2.93951e+16	1.03768e+16	2.04196e+16	1.91542e+16
ENSMUSG00000030165	Klrd1	8967220694972872	6695829817495351	2.01799e+16	795786899670307	-3.20092e+16	7.24567e+08	3.93718e+16	-9254988041410648	2.55006e+16	3320902614383367	-4039400794236656	3.8167e+16	1.05678e+16	7575131101803915	8244626578958986	93369628947148	4841628043560286	3447875112902816	1.14321e+16	-2566703560126008	4893314804347348
ENSMUSG00000032094	Cd3d	2.63907e+16	6408127430598761	2.15424e+16	7520186201884401	-1556308334331752	5660237581749676	2.82903e+16	5558369765101215	5934678638117933	1.77115e+16	-3.5209e+16	4699936746559622	2.6013e+16	4.05712e+16	5041195481730344	6709678963301544	-1.72412e+16	2.14779e+16	2.11054e+16	-3.30541e+16	2.35023e+16
ENSMUSG00000031818	Cox4i1	2.00094e+16	6351474090098681	2.39562e+16	3.22294e+16	-2.39649e+16	2.71548e+10	1.56183e+16	-8128452307630818	1	9077133812647872	-8102122293531859	8491547692640903	2.24565e+16	6413621993328945	1.49979e+16	2.6677e+16	-2668546108594728	4.74173e+09	1.70602e+16	1.22685e+16	1
ENSMUSG00000032011	Thy1	2543145497097539	6277129562580219	2.57351e+16	7679343581818463	-1.47628e+16	9320580985991840	1694810592932849	-2791911732078428	1	7748772766894524	-4564000393830434	4216797795135487	3111905413657325	8004726006534043	5750602987487345	137022961961399	-5959323412920281	4.43168e+16	1.84672e+16	-3.44362e+16	1.52159e+16
ENSMUSG00000003072	Atp5d	1007248278063232	6418512132101984	2.57351e+16	1.75073e+16	-2.26642e+16	9.88864e+10	769183269100293	-3.95145e+16	1	1.66045e+16	-2211976069429462	8290582450581895	1105043963217091	6044054783418724	1.92332e+16	2.18267e+16	-1.94404e+16	7783545867703121	984919128730192	3403084885161521	1
ENSMUSG00000016319	Slc25a5	9144479708710708	6286360116482904	2.63784e+16	1.71094e+16	-2.16364e+16	2.08452e+16	7613610663636798	1.01047e+16	1	1217664291940568	-2.49645e+16	5114779620489486	9754870847709492	544217989941729	2.7156e+16	1.21259e+16	-2654629028325574	1.10431e+10	1.0113e+16	5221648615580955	9659244718861006
ENSMUSG00000026126	Ptpn18	2121894664449976	6310258507864606	2.97153e+16	2.86483e+16	-2655997580127554	9.6172e+09	1.54097e+16	-133067147132099	1	4062570864928986	1.35693e+16	3.15236e+16	2.05259e+16	3.65964e+16	5448061925427012	307190121211396	-2.55242e+16	2.10303e+11	9937130495224260	-7728434157155539	1
ENSMUSG00000038717	Atp5l	1.21787e+16	6179601147934002	3259998629710995	1.31305e+16	-2.9695e+16	1.0177e+09	959523535691213	-1.12921e+16	1	7748772766894524	-3.15522e+16	1	1.34892e+16	6063252810723193	1891753472950356	2.06141e+16	-2.32007e+16	7.21004e+10	1.06406e+16	1.54998e+16	1
ENSMUSG00000024338	Psmb8	1.64851e+16	6036236486695832	3418481585742786	3143358253697713	-2163130269016648	1.29935e+16	1.20723e+16	-1.34499e+16	1	1106967538127789	-5952417492642016	2.56743e+10	2039885752789251	8062932563341318	4343400883675577	4648271570961913	-1.5851e+16	5110269770173272	1.26632e+16	-4.9466e+16	1
ENSMUSG00000000682	Cd52	6125862974763445	5930554157365213	3611681498861099	8514919826472286	-264561166650155	3.46526e+09	5994414697157877	3598861489596552	9673353203103892	5202747429200608	-3.26094e+16	8086278021678111	6904619521894375	6211939512678124	1886631933751247	7477654266330035	-2833057138199305	9.70506e+07	4792686831767453	-3434514344353978	1
ENSMUSG00000040699	Limd2	2.55566e+16	5705059611306926	4510005330586243	9430074761093140	-1.20552e+16	3.90497e+16	2870748404337026	5967910120855509	4760160770801535	509205067538783	-2.03409e+16	1.03911e+16	1.94843e+16	-8741038401782952	1	7639333277493927	-1.51978e+16	6982288455022068	1.81155e+16	-1.91022e+16	1
ENSMUSG00000078974	Sec61g	1152183589295933	5918233691169305	4682467594930793	1.07431e+16	-3.18576e+16	4.06037e+08	6648872326121177	-5337105275030576	8653811202217419	2.28035e+16	1.39063e+16	2.63378e+16	1.25238e+16	5545929924251161	2630667713681274	6467160446555706	-3.88765e+16	6.67783e+07	1178385386159337	3.80486e+16	1
ENSMUSG00000029632	Ndufa4	1.05626e+16	5819006517492011	486343182461418	1.43242e+16	-2.6554e+16	9.63234e+09	9360569274813736	1804136788288846	1	5977624705890061	-5021940207872551	1	1.23206e+16	6799196338074589	1.28813e+16	1.17217e+16	-2.93778e+16	1.8552e+10	7123075841709425	-2.49642e+16	1
ENSMUSG00000022283	Pabpc1	3.27825e+16	5625125882710653	486343182461418	1.33294e+16	-1.06414e+16	7786753518862341	2.25801e+16	-2627284873483473	1	3.89653e+16	5794938556094147	4.16343e+16	2.61146e+16	-1757348044065732	1	1992693812594977	-4.45026e+16	6605509058654515	1.84672e+16	-5394642050518537	1
ENSMUSG00000034566	Atp5h	1.49627e+16	564364067078406	5277547655996252	2.34757e+16	-2465241326345118	1.9305e+11	1.24373e+16	5780268229399976	1	2.76742e+16	-2.12026e+16	9335860799432168	2.00432e+16	9340297382240572	1.37661e+16	2020987639548658	-2679048132010912	5.18877e+09	8530103168466843	-5130284650527758	1
ENSMUSG00000086841	2410006H16Rik	7705553597191805	5568145600432901	5853540006493588	1671152489307645	-1981564535830051	7418252222907622	7248574535928185	2.70522e+16	1	1.32836e+16	-2.16808e+16	9770792395230736	739236306427985	3.06847e+16	6631367839676571	1455111100475034	-2.17907e+16	2498293328442402	1.02009e+16	7620879804901833	6153482681966453
ENSMUSG00000038690	Atp5j2	1.1355e+16	5530670326214895	6.1113e+16	2387360699010921	-2.03935e+16	3.90041e+16	9386643283935780	4221086629999583	1	4.09578e+16	-1168935098622352	4930807636729177	1455609634306651	8406123455227077	3492066157904757	1.17217e+16	-3.05844e+16	6.08434e+07	7562771881321118	-284602763507523	1
ENSMUSG00000061518	Cox5b	9863942764470160	5554645156202044	625262933682748	1.19368e+16	-2828448188032535	2.88567e+10	7118204490317965	-1.85976e+16	1	2546025337693915	-1.63456e+16	2287562752199802	1.38194e+16	1.01744e+16	5745938914513477	1.33385e+16	-2667744639549918	8.67694e+09	7914528713010472	-3611407133446154	1
ENSMUSG00000070493	Chchd2	1209532093740527	5408831520952149	6990115026209417	1790520524258191	-2.55571e+16	1.57842e+10	9334495265691692	-8252374633825059	1	7638076013081745	-3667561810373061	1	1.48863e+16	7538436569528835	7356098227153132	2546444425831309	-2.04299e+16	4159054691173378	9585373663534904	-3281985469248997	1
ENSMUSG00000026238	Ptma	3855904898838335	5013434589870214	8794632658559884	1.38467e+16	-1.2858e+16	2.54027e+16	3491309821441669	1.65448e+16	1	2435328583881136	-3703278660681666	2798964646069918	3302430234901651	6943669693745647	1	1.07112e+16	-1.66857e+16	2.82459e+16	6648204118928796	1.13849e+16	1.19036e+16
ENSMUSG00000022890	Atp5j	8508432659416121	508375321304771	8827355960361156	2029256594159283	-1.87197e+16	1.27909e+16	7092130481195922	2998842893753112	1	2.87812e+16	-1270805872652589	426259629467164	1046616351368831	7312527067261937	8835859808880026	1.61679e+16	-2199271014639762	1.86327e+16	7386893465476441	9129855177925628	1
ENSMUSG00000042747	Krtcap2	6756696523653978	5141499757026211	889925561147598	9549442796043684	-2.61121e+16	1.99577e+11	4.66725e+16	-2814089984576619	1	3320902614383367	-3.70935e+16	6723291417411399	1.00343e+16	1.10592e+16	2.50275e+16	76797530302849	-2.9134e+16	3.80987e+09	7035136633787087	3.72277e+16	1
ENSMUSG00000017778	Cox7c	1401388908609714	5099512370935797	8959614894877427	2387360699010921	-2.37304e+16	4.04138e+10	1.18897e+16	5.97089e+16	1	6641805228766735	-804636216379595	8656028184199248	1.71726e+16	7241749832799351	8835859808880026	1.98057e+16	-2640526917414874	7.82896e+09	1363057722796248	2577083806551037	1
ENSMUSG00000035674	Ndufa3	1.10943e+16	512058655384994	9215543372679532	1.43242e+16	-2.76395e+16	4.75045e+09	1.01167e+16	1.86607e+16	1	1018410135077566	1.71704e+16	980575099908453	1.2473e+16	5645439444037107	2.43421e+16	2.06141e+16	-2237829943960496	1.40212e+16	8178346336777488	-1.55396e+16	1
ENSMUSG00000014769	Psmb1	8498005658608012	4.75997e+16	1.16506e+16	3581041048516382	-1.04615e+16	9649869075750636	6648872326121177	-9765422962617976	1	1.77115e+16	-1962133720092205	1.34723e+16	1.01867e+16	6602329275447486	1449466173563415	3.23358e+16	-1.19775e+16	4980752294803825	5452230891184991	-3.76045e+16	1
ENSMUSG00000018770	Atp5g3	1.16574e+16	4807104777141299	1.17533e+16	2944411528780136	-1.80992e+16	1.50292e+16	1.12118e+16	2599320483029025	1	2.98881e+16	-1.69241e+16	2.04951e+16	1333673748710282	5757011417382623	2206363439729277	2.38477e+16	-2.11613e+16	2.38632e+16	1.06406e+16	1.47227e+16	1
ENSMUSG00000025393	Atp5b	1.35342e+16	4726766302748157	1.21086e+16	4.45641e+16	-1.42396e+16	1.30156e+16	1.16812e+16	659526784087526	1	509205067538783	-1.1569e+16	4961052959167388	1.34892e+16	3192092113023285	623486831867978	4809950582125806	-1.30823e+16	247759509670946	1.64446e+16	5773847839241857	8625604280175958
ENSMUSG00000022748	Cmss1	4.15693e+16	4.62111e+16	1.27767e+16	2.11878e+16	-7774086277468912	2070236080106482	3433425521190732	-1859536587349009	1	5.09869e+16	5687267803178369	5683152600417317	3883403923149349	1.95537e+16	8889456840590282	1.1358e+16	-1.71932e+16	1.22482e+16	3.03126e+16	-2133261774822497	1
ENSMUSG00000036751	Cox6b1	8956793694164764	4.63646e+16	1315145496703107	1.27326e+16	-2.64383e+16	1.17469e+11	7196426517684097	-6061823705911812	1	5866927952077282	-3479019983446693	1	1229520179763384	9114672725985018	2.0716e+16	1.33385e+16	-2.57479e+16	2.08553e+11	7298954257554102	-2.89914e+16	1
ENSMUSG00000032383	Ppib	934259272406476	4.59896e+16	1330680592828961	2.10884e+16	-1.98093e+16	6247986780637244	7587536654514755	-4488550014312126	1	2.21394e+16	-1.80062e+16	1.74871e+16	1.21174e+16	7985306896586468	532582737255827	2.18267e+16	-1.92851e+16	9042183742585280	9673312871457244	328964452364034	1
ENSMUSG00000036371	Serbp1	1.27939e+16	4.4761e+16	1.49469e+16	8037447686670102	-4.55162e+16	6625765351996791	9751679411644392	-1.60793e+16	1	1.66045e+16	-2659737625059697	3251237727747744	1.19396e+16	1865589744736259	8606842283255784	8892345614014096	-2.96628e+16	914478409095187	9409495247690228	-196105745174172	1
ENSMUSG00000056201	Cfl1	4091555117101575	4397015685512695	1.50334e+16	779871161676901	-2.26124e+16	5.53009e+10	3220140126572413	-1.13839e+16	1	4394661126367323	3.57577e+16	6865843237620199	5278807713942793	7726598386058232	686849699414018	76797530302849	-2281745799086531	5.22788e+11	3227368930749826	-1.04101e+16	1
ENSMUSG00000084786	Ubl5	8362454648102609	4.5602e+16	1.63237e+16	1352837729439522	-2.4605e+16	8.40189e+10	6440280253144827	-1365479742566315	1	1007340459696288	5522501516625266	4938472297556005	1.01867e+16	6767336225652159	1540858864344002	1.17217e+16	-2662034190578334	2.90178e+11	8793920792233858	3.51757e+16	1
ENSMUSG00000024048	Myl12a	1.10422e+16	4.43973e+16	1.63237e+16	2.10884e+16	-2236924530111	1324828719333809	8552274992030376	-1.35651e+16	1	6199018213515619	-5885598673968473	1	1.60549e+16	1.0107e+16	673983935289991	1.69763e+16	-2.54755e+16	2.02141e+11	7914528713010472	-2.34446e+16	1
ENSMUSG00000060802	B2m	6747312222926681	4.22704e+16	1686487772348217	1.61147e+16	-1.94012e+16	4.2548e+16	6581079902403863	2.44985e+16	1	5988694381271339	5968727031019183	1	7651476821172134	5184283246309125	3.21824e+16	1.89569e+16	-1.69692e+16	2.20485e+16	4361784712947993	-4.13414e+16	1
ENSMUSG00000061904	Slc25a3	1.09171e+16	4.33562e+16	1.70614e+16	4973668122939419	-9551755243685532	1.35072e+16	8839089092372858	-6715362655955227	1	3.21021e+16	-1521087328950568	2.75686e+16	1143148927465956	3824295339534845	5041195481730344	5537506132363323	-7905684945266381	2528813315063632	1.02009e+16	1.56986e+16	1
ENSMUSG00000030057	Cnbp	1.22413e+16	4304005257224812	1.71563e+16	5331772227791057	-1.02625e+16	9717037137931652	1115967590423476	1338872105933969	1	3542296122008925	-1550683613975159	2.58341e+16	1.25746e+16	3.45613e+16	5640936701976577	5052469098871645	-1.10605e+16	6921763182954656	1.14321e+16	1531353711526502	1
ENSMUSG00000055839	Elob	1.08232e+16	4.34438e+16	1770400508655117	1591573799340614	-2.61849e+16	1.22031e+10	1.0221e+16	1982124338450929	1	6863198736392292	-4157578253514398	1	1.40734e+16	7851216594934183	5933139252216996	1.61679e+16	-2.59332e+16	1.60527e+11	8530103168466843	-9799096577393216	1
ENSMUSG00000025163	Cd7	6151930476783715	4573208305447135	1.96842e+16	1352837729439522	-2006669991001582	2.97141e+16	2633474921326427	-1.07972e+16	199515607427726	2546025337693915	-9955394868800074	81742039805772	1.19396e+16	1.63928e+16	4.30752e+09	1.09133e+16	-2.31168e+16	673753291233939	7035136633787087	-2.77126e+16	7563947675688315
ENSMUSG00000059005	Hnrnpa3	1.89042e+16	4.03181e+16	2.00677e+16	1.16185e+16	-5170639315296688	5616926815549327	1.63484e+16	2.45271e+16	1	1.66045e+16	-3.24931e+16	8462949676979142	1.79855e+16	1.90759e+16	8420383320546518	1.18834e+16	-4812868570452539	6039448892891178	1.57411e+16	-3.89183e+16	1
ENSMUSG00000033220	Rac2	3.29702e+16	4010651331979862	2.03189e+16	7162082097032764	-2.08843e+16	1.70642e+16	2675193335921697	-8627642142152614	1	2.21394e+16	-3661717228324399	3.11085e+16	4918080719053536	1.02928e+16	5.39531e+16	1.00645e+16	-1.58233e+16	4754033896662497	2.48868e+16	-190905113504096	1
ENSMUSG00000009013	Dynll1	7538721584262077	4040926400901258	2.08845e+16	1.83031e+16	-1.8995e+16	1.15228e+16	5762356015971687	-1.81016e+16	1	1.99254e+16	-1.66408e+16	2.26063e+16	1.02883e+16	857351649398012	3321000972790002	1.57637e+16	-2.11362e+16	3.34411e+16	1.00251e+16	682574571383066	7204759960659798
ENSMUSG00000045826	Ptprcap	1.38783e+16	4.00171e+16	215712352647855	2.9842e+16	-2093253899367414	2261688765699979	1.29066e+16	1.48622e+16	1	3320902614383367	-4.80924e+16	3479548419368296	1.8138e+16	7700732922558072	5933139252216996	3.23358e+16	-1973595569907437	4992133909415859	1662051029732199	5135498549356283	9586562166966412
ENSMUSG00000041571	Selenow	1.25541e+16	4017567595948971	2.15854e+16	2904622183796621	-1983310563708456	5278972097529065	1.29849e+16	3368496730857506	9733062771574432	6752501982579513	-6769721624760513	1	1.43275e+16	5172217558965042	303959154214416	3273999976068826	-1.80549e+16	1.6512e+16	1.13442e+16	8698392096963015	1
ENSMUSG00000000486	Sept1	1462908213377551	3959245415970406	2.18729e+16	6445873887329487	-1.02991e+16	9217601166413480	1.40017e+16	1.95872e+16	1	8855740305022312	-3.71529e+16	3428112457849267	1.81888e+16	6722688023350701	1.22759e+16	549708637957235	-1.26838e+16	2.99895e+16	7562771881321118	-7479959070410218	1
ENSMUSG00000026234	Ncl	1.16887e+16	3952591285876573	2240766122904739	7400818166933856	-4727434570628187	6316684240897094	9360569274813736	-1.10096e+16	1	1.32836e+16	-2.85822e+16	2302707290960821	1.15331e+16	2.50664e+16	738959014934483	6871357974465437	-586834513342389	4587633522930819	1178385386159337	2494204093295174	1
ENSMUSG00000031827	Cotl1	9165333710326924	3.88505e+16	2.26519e+16	3978934498351535	-105162458003542	9235533370880564	7848276745735193	1170094272221478	1	1.10697e+16	-2.75179e+16	3.05065e+16	1097422970367318	5973579237232863	1987948248592637	5416246873990403	-5805843769585919	4.75464e+16	5188413267417976	-6099639962553703	1
ENSMUSG00000114304	Gm48099	1.80179e+16	3.94515e+16	2376409537589365	1.11012e+16	-5180467758579206	5902567245884238	1.37671e+16	-1.90717e+16	1	3.07737e+16	1.04478e+16	1134267263197271	1.55722e+16	1811942872893746	1	537582712119943	-1.6154e+16	6473579927177161	173240239607007	1.73599e+16	1
ENSMUSG00000091537	Tma7	8174768633556665	3.8236e+16	2.41268e+16	1.55178e+16	-2270443293159281	1.14389e+16	6727094353487308	-7096443042566192	1	2.32463e+16	-1.57997e+16	2.57717e+16	1.2092e+16	9996257566465064	7.70813e+16	1738049370011846	-2.10432e+16	3267039740031153	8002467920932811	2019073599112719	1
ENSMUSG00000036427	Gpi1	9697110751540432	3873209602677008	2.4427e+16	4177881223269112	-1.06451e+16	8595432617094863	8317608909931982	2.02213e+16	1	1.10697e+16	-2834165781585766	2544724719062483	1.15077e+16	5798224596336384	2.19129e+16	4284493795843155	-1.02504e+16	1.01842e+16	9145677623923212	1.46256e+16	1
ENSMUSG00000034868	Myl12b	2286641277218082	3748596606600517	2.47421e+16	7162082097032764	-1558055335649036	551288287223004	217717976169066	1.72194e+16	1	6420411721141177	-1.64444e+16	2.14672e+16	2972187211411486	740989795703095	8835859808880026	7922271547030739	-1.40568e+16	1.36403e+16	1.49497e+16	-4.17975e+16	1
ENSMUSG00000069744	Psmb3	7330181568099917	3756937478010593	2.53577e+16	1.83031e+16	-1.87366e+16	1378135186299925	544946790650716	-2.45019e+16	1	1106967538127789	-4902664457444916	7144421949570084	1171092567915124	1.15068e+16	1.22807e+16	2020987639548658	-1.72679e+16	333133555526433	6067805346641362	-513950062383316	1
ENSMUSG00000031167	Rbm3	1.14488e+16	3642819824068225	2778225579722915	4177881223269112	-1.32904e+16	2284717333195099	904768116534921	-1520462547827761	1	1.77115e+16	-2.45564e+16	5069137680818953	1610569822252036	886551066175274	2.24033e+16	4001555526306343	-1.39168e+16	1.65817e+16	1.0113e+16	3.24664e+16	1
ENSMUSG00000000088	Cox5a	7622137590726941	379494547553669	2826997116730291	1.63136e+16	-2.09645e+16	8644815513710868	4719395651089933	-5428164573573895	8795052845857543	1.56082e+16	1325085174061039	4.63939e+16	9831080776207224	7311489443315415	1.18737e+16	2.06141e+16	-1.75387e+16	5494017984538123	5803987722874346	-1.74149e+16	1
ENSMUSG00000049866	Arl4c	1.00308e+16	3.63061e+16	2.84063e+16	565008698765918	-6710531766697382	3712672757022129	6388132234900739	-508819494560734	8695740020569609	9962707843150102	-3034617997866558	1.71864e+16	1105043963217091	4266324201391469	4537665965609809	1.27322e+16	6302790998760635	1.70932e+16	7035136633787087	-3530514870279847	1.90069e+16
ENSMUSG00000020738	Sumo2	1.03853e+16	3603834433235158	2884834736016321	3183147598681228	-1.5892e+16	5541703979123222	816116485519972	-1.63633e+16	1	1.10697e+16	-2948212463399261	1971107071360157	147847261285597	9071261302898940	1.88693e+16	4.32491e+16	-1.13045e+16	6290168991406248	9233616831845552	4122718556762314	1
ENSMUSG00000068227	Il2rb	7997509619818829	3632510963439263	2.9477e+16	1.512e+16	-2.28614e+16	1.87444e+16	1.98162e+16	-1.96882e+16	1.17855e+16	2213935076255578	-4.44931e+16	2278417698125564	1.43021e+16	1378252151911759	6.61016e+10	9539061658669666	5267991584150075	2.93145e+16	4396960396116929	-3.78995e+16	2205054316477928
ENSMUSG00000037944	Ccr7	2154218366955111	3.47498e+16	3.1105e+16	1.65922e+16	-1965612050731238	1	3.5226e+16	1.16662e+16	2630315663638185	3320902614383367	-5472549668325155	7.10008e+10	4.54719e+16	-2234727602145722	7.10569e+08	1317683940985725	-556860182894796	5140836419264627	2.01381e+16	1.02917e+16	1
ENSMUSG00000059325	Hopx	4316778334556708	3652114263861064	3157625659488261	2.38736e+16	-3.89771e+16	2.07846e+09	6518502280510957	-2671692450730496	1.00398e+09	2213935076255578	-3.55806e+16	1.64699e+16	1.05678e+16	2.12703e+16	15797.3	1.29343e+16	-1.59344e+16	1.37392e+16	1.31909e+16	-1465451413986072	6477181784247455
ENSMUSG00000057666	Gapdh	2193840970025921	3.4415e+16	3218843112687899	3262726288648259	-2.66938e+16	6.54389e+09	1660914381074192	-238329734441042	1	3874386383447262	1066298816435349	1.00589e+16	3030614823259746	8356930815957874	4836657243971796	3.43568e+16	-2.59204e+16	1.24448e+11	1.84672e+16	-5723518056324228	1
ENSMUSG00000028478	Clta	8591848665880985	3234922869897837	3.51393e+16	3819777118417474	-1.05239e+16	9277141175938032	7222500526806142	-7305300490041439	1	1217664291940568	-2.56755e+16	4523915350287451	9983500633202684	4.96616e+16	3.37613e+16	4769530829334833	-7140075754045055	3217752080506353	1.06406e+16	5244479960449581	9604539676464100
ENSMUSG00000000184	Ccnd2	1.00099e+16	3316147386573954	3.51393e+16	7082503407065733	-336109737234614	8717654444445767	790042476397928	-1.74606e+16	1	2213935076255578	-4790620372083104	5780074251039967	8738738467739754	-4101537636365005	1	1317683940985725	6716612329643468	1.37036e+16	2.11054e+16	-2059999963536426	1.41998e+16
ENSMUSG00000002033	Cd3g	2.15109e+16	3.2369e+16	3.51393e+16	9708600175977746	-1037754394870229	9074316813898520	2667371133185084	6116757976258264	4.48126e+16	9962707843150102	-4159749596947524	1.16043e+16	2.68259e+16	6261601019790761	1873681105770538	7598913524702954	-1.40538e+16	1.42071e+16	2.0226e+16	-3235525319964217	3.20291e+16
ENSMUSG00000004612	Nkg7	2517077995077269	333234887316917	3642631326827901	9947336245878838	-4567091979598286	94139.3	4250063486893144	-2.56993e+16	3.30013e+09	5.53484e+16	-5119555779656071	4309316260042765	6427037303308598	2.20772e+16	13570.6	9215703636341880	-1347309002743014	3.38417e+16	4396960396116929	-5462765330467833	12032088491
ENSMUSG00000078453	Abracl	6339616491329658	3095903214493464	3.81501e+16	1233469694488976	-2265911602071216	1.52049e+16	5658059979483512	2.1052e+16	1	6641805228766734	-2916922955196804	2695600161037857	1.08472e+16	1240895724364737	3.64667e+16	1778469122802819	-1734771717665518	3.36675e+16	2814054653514835	-9952453237545992	1
ENSMUSG00000037894	H2afz	1.25333e+16	3.13768e+16	3858603510099921	2.06905e+16	-2.52333e+16	2.36488e+09	7378944581538404	-6672363527119725	659183035984484	3542296122008925	-1.64933e+16	2.40361e+16	2.46412e+16	1.54536e+16	3.42403e+10	3273999976068826	-1.85261e+16	1.61536e+16	6507501386253055	-7851794397610046	1
ENSMUSG00000038803	Ost4	7048652546281001	3.0555e+16	3.91753e+16	1.1141e+16	-2569305030503269	2.76192e+09	6049170116314169	-488196840239401	1	608832145970284	-2520140719291386	1	1.03646e+16	9301292412171540	1.90103e+16	1.57637e+16	-2069519989905972	5434550422158777	7211015049631764	226092062678159	1
ENSMUSG00000007836	Hnrnpa0	1.08858e+16	2.99282e+16	4.04208e+16	5849033712576757	-7817051241469641	2601047899372203	1.056e+16	1.55848e+16	1	7748772766894524	-3511489067639876	6251807224343048	1.13299e+16	280695650795171	6929708537835771	6426740693764732	-6361954820228589	4054770731034833	1.27512e+16	4225503635962745	1
ENSMUSG00000030707	Coro1a	4.03629e+16	2.8329e+16	4242133995621766	1.57964e+16	-1.27974e+16	2506272013155001	4031041810267976	1.9391e+16	1	3.09951e+16	-3552138117608468	3638388344952397	5205138116394987	6594274905124935	1.48673e+16	1.36215e+16	-1.50061e+16	7202266895280103	4836656435728622	4.41311e+16	1
ENSMUSG00000029635	Cdk8	4.64252e+16	2903158650007134	4245652937089087	2013738749615712	-1.12293e+16	4707809895859535	4858370119710427	2803768714403647	1	6732576566893214	7260362846861224	3926065922321019	4915032321913627	3.02704e+16	6929708537835771	1.30152e+16	-1.77747e+16	1031842296754314	3.3584e+16	-3224869970464015	1
ENSMUSG00000043336	Filip1l	1.27835e+16	2919408714521633	429734151095646	5530718952708634	-1.1165e+16	7467630508893755	1.30892e+16	2449687273106802	1	1926123516342353	7931384552677416	2.48328e+16	1.14569e+16	1.40582e+16	1	4284493795843155	-1497112431175327	1.15284e+16	1.52135e+16	4411060854480598	1
ENSMUSG00000018293	Pfn1	7157093354685324	2.7912e+16	4.36167e+16	1.21358e+16	-2.52582e+16	7.15753e+09	6648872326121177	6511102228666088	1	9043924786504038	5102972295117199	4851260151810472	1023753372819512	8543535808689686	33364152427685	1.44703e+16	-2.26519e+16	5.19656e+10	5.85675e+16	-1.41997e+16	1
ENSMUSG00000075010	AW112010	1.7361e+16	2.94096e+16	449845051036433	1790520524258191	-321926040582194	4.55874e+08	8082942827833588	-1.053e+16	1.40355e+16	1106967538127789	-6191403887681706	5.52071e+11	4135658786476837	1.98551e+16	4144.88	3516518492814665	-2241822644961553	2.19017e+16	2.11054e+16	-2.88191e+16	2.21755e+16
ENSMUSG00000031532	Saraf	131797290214485	2525479696547695	516494281289854	1.03054e+16	-2288804721094149	1	164787737651317	5766158269334943	4695456363914551	3763689629634483	-1.67143e+16	2.08348e+16	1.13045e+16	-8737215682449515	1	1022619745611621	-2.40666e+16	1	123114891091274	-3247060923207121	3.46837e+16
ENSMUSG00000035202	Lars2	5988226564096419	2585123536732188	5222305955771054	5.4591e+16	1602137646347357	1	5504223325663452	3310297219376945	1	9619547906330488	8658442308355867	2.01e+16	4587837695563371	-275850940757552	8362347933521184	2594948129180477	-1.14001e+16	7443971175023052	5329116000093718	-2.72536e+16	1
ENSMUSG00000020267	Hint1	8289465642445852	2.46556e+16	5272165758618502	1790520524258191	-2161433978355749	2016382375724843	8447978955542201	2.06821e+16	1	8855740305022312	-2.97627e+16	2.02253e+16	1.26254e+16	9539509525964726	1.23449e+16	2.38477e+16	-1.74158e+16	2.71594e+16	8881860000156196	258606696400746	1
ENSMUSG00000031304	Il2rg	2.03014e+16	2.34581e+16	5488830521663511	1.2096e+16	-6657648909319609	3673748489818347	2341446019159536	4.16225e+16	8465658922893037	5.53484e+16	-4864350760616476	1.92602e+16	2319322157280929	4.01496e+16	5041195481730344	1022619745611621	-9220017165194888	1.45469e+16	1.58291e+16	-2.354e+16	1
ENSMUSG00000050377	Il31ra	414994632162698	2.3941e+16	5620167669195673	3.17519e+16	-2746588841057733	9967615183061146	3553887443334574	-1.0011e+16	1	829118686057714	1.19403e+16	6568191129013244	3.63267e+16	-6313481307104851	1	1.61679e+16	-1.31099e+16	3416519469543318	4053997485219808	1.03375e+16	1
ENSMUSG00000068523	Gng5	1115689086467555	2347614861598009	5702848471831906	2029256594159283	-2425426546806554	4.89463e+10	1.18115e+16	26472560059461	1	1.64938e+16	7309167484964189	2975809745882487	1486093605705743	6857599536512428	1291951429619747	2546444425831309	-2093534288090027	4004661352570736	8969799208078535	-1.83484e+16	1
ENSMUSG00000032093	Cd3e	2776710315199158	2.22955e+16	5788563357255139	1.62341e+16	-703185569441722	3228065929736423	3376584181304676	5035570325599177	7010597758785285	1.54975e+16	-3.99905e+16	1423645546242614	3581866639393329	6159295071328523	1.92941e+16	1.52787e+16	-795393170943071	2408162929467547	1.31909e+16	-4248917422858992	72485710100
ENSMUSG00000030220	Arhgdib	3.61296e+16	2.20752e+16	581304048402038	1.29315e+16	-1.45044e+16	9801268300362834	3280110347553114	-1316454825230684	1	2.5903e+16	-3.71138e+16	1	5205138116394987	8241100183894845	43274515211498	1240886410682876	-1.51057e+16	6999870357849776	3640683207984817	1.39703e+16	1
ENSMUSG00000054452	Tle5	1.64851e+16	2.24974e+16	5842803100984578	5570508297692149	-1.52878e+16	8014558946070503	1681773588371827	1.92179e+16	1	1.87078e+16	3.21365e+16	7482231077774504	2.24311e+16	718333102407543	9224458874089160	5092888851662618	-1.66019e+16	3.88833e+16	1.09045e+16	-4838821193932595	1
ENSMUSG00000036199	Ndufa13	8716972675578281	2.18086e+16	5943626749098323	1.71094e+16	-2.31792e+16	7.74151e+10	9829901439010524	3.65644e+16	9156988775643368	5424140936826166	-560534714753457	1	1310810770160963	9066311242665476	2.02192e+16	1.98057e+16	-2103766126124252	3078597369192992	6595440594175394	-2.79763e+16	1
ENSMUSG00000024399	Ltb	2214694971642137	2.16091e+16	602199215611042	1.35682e+16	-6344205015890998	4.12957e+16	3.01676e+16	7088488331639586	2632827718407623	1.88184e+16	-3.41204e+16	6308865526981366	1.99416e+16	-2991898516878755	1	9417802400296746	-1190183598919449	4517889338424283	2.53265e+16	331334266361345	1
ENSMUSG00000063229	Ldha	1.21266e+16	2.17764e+16	6069422663747333	4814510743005358	-1.28906e+16	287869939084051	1.09511e+16	-2.25335e+16	1	8745043551209534	-3.52708e+16	1	1.77823e+16	8568558182653707	3054245772624922	549708637957235	-1.0882e+16	7793364995751051	7650711089243456	-5540159697159834	1
ENSMUSG00000074884	Serf2	2.54106e+16	2.12381e+16	6194115978928854	4615564018087781	-2.45561e+16	2.32773e+10	2370127429193784	2777060368771256	1	5623395093689169	1339291757684939	3117942135800102	3.40912e+16	6818419677919261	1433996267948291	383987651514245	-2.72127e+16	4.2832e+09	2418328217864311	4954852856751679	1
ENSMUSG00000024856	Cdk2ap2	9947358770935024	2.19781e+16	621042962610613	2.2282e+16	-2.12922e+16	3578097693273732	1.31934e+16	6625632206027721	3.43212e+16	3652992875821704	-1.3215e+16	4253856217063518	1.32351e+16	6726953386342107	1.43889e+16	3112320964904933	-1.63746e+16	6225118633602413	6243683762486039	-5569497684715681	1
ENSMUSG00000042541	Sem1	9040209700629628	2.08232e+16	6222555486884668	334230497861529	-1.39722e+16	1.84467e+16	9882049457254612	3.03261e+16	1	3874386383447262	-1.10424e+16	5690468506260433	1.26254e+16	7560393263246412	7529378701038794	2.10183e+16	-2.0771e+16	3901556462196678	9761252079379582	2.4613e+16	1
ENSMUSG00000030630	Fah	1.09379e+16	2.13403e+16	6238095290492582	7281450131983309	-5037464887061793	5994658001569257	1.11336e+16	1.81073e+16	1	1.06269e+16	8658085961805975	1	1.09488e+16	1.52733e+16	9237484248638824	5820444401900136	-8468813806047971	2.18458e+16	1.0113e+16	1.31512e+16	1
ENSMUSG00000113136	Gm19951	1.90606e+16	2107028908426103	6341301902074962	1.36477e+16	-3947644408712973	7800757317860042	1694810592932849	-546345095661217	1	3.39839e+16	1.00098e+16	1.31005e+16	1851901262494849	978522356838254	1	6467160446555705	-1.53072e+16	9785977372838132	2.18089e+16	3.29644e+16	1
ENSMUSG00000020297	Nsg2	8237330638405312	1.85445e+16	6638355135001475	1034522969571399	4980597109190369	3216848050937805	1.0925e+16	637421210462382	3.79156e+16	2213935076255578	-4591786780454702	1.07734e+16	2.76896e+16	-1.62066e+16	6351889758428552	1.11559e+16	6235374007265054	1854301820993314	5.27635e+16	-3709499669806285	1521980791648389
ENSMUSG00000035530	Eif1	3.36896e+16	1753597019300719	6899395470098024	9947336245878838	-1.76427e+16	1.55434e+16	3.65818e+16	2663341895315001	1	6044042758177729	9869067723964438	1.23899e+16	3.95784e+16	4090626548116041	5041195481730344	9902839433788424	-1.76911e+16	1.61536e+16	3.6231e+16	2113235968352032	1
ENSMUSG00000050549	Fam241a	6381324494562091	1.81186e+16	705041293600049	4098302533302081	-5740914467826499	5470586141353609	4.66725e+16	-3963169931277045	1	7748772766894524	-2.80574e+16	461905810466969	1.21936e+16	-2.46003e+16	8.22323e+08	1.9644e+16	2.16277e+16	4.57493e+06	8793920792233859	-2686504907114222	5.23042e+16
ENSMUSG00000035242	Oaz1	2.32209e+16	168035067495935	7161073135222175	6207137817428395	-1.91341e+16	6521070457842949	221889817628593	3902195072084225	1	4438939827892434	1082021903206475	8840451952842432	3.15763e+16	6739703674762724	1.42868e+16	626506168260084	-1.89774e+16	7474364134434666	2.21607e+16	2.74076e+16	1
ENSMUSG00000028843	Sh3bgrl3	2.29498e+16	1.5346e+16	7588608714484659	4337038603203173	-243116360370544	3.11725e+11	1.99988e+16	-1.27864e+16	1	4903866193906105	1.24711e+16	4.93584e+16	3396422480048852	8243708039912386	5.26729e+16	3354839481650772	-2802307489518995	2.83315e+10	2.76129e+16	3705241860113	1
ENSMUSG00000020440	Arf5	6725415521229654	1.48559e+16	7588608714484659	2904622183796621	-119641574112218	5602886102015074	6961760435585703	1.66577e+16	1	1.12911e+16	8777581368256897	2.04408e+16	8891158324735214	6081501846571203	2.04809e+16	1.94015e+16	-1.7903e+16	272469738301265	5100474059495638	-312671843105223	1
ENSMUSG00000028410	Dnaja1	1.20328e+16	1.38136e+16	7783424068094764	9827968210928292	-2317301888969768	1	1.20201e+16	9585407859880926	1	1.10697e+16	-32874751692919	9054971613614776	1.37432e+16	3.32438e+16	5928818091197605	9579481411460640	-2716396193189646	9612703509337726	1.07286e+16	-8790294145648708	1
ENSMUSG00000059895	Ptp4a3	2.9717e+16	1.44972e+16	7810990795036106	1.1141e+16	-1.38286e+16	3.40661e+16	2.55525e+16	-1463695146592079	1	1.54975e+16	-7960136308533219	8827151721933426	2.3371e+16	-2.95884e+16	8705348209701188	1.57637e+16	-8693456079107551	2.46409e+16	11168279406137	22203699907315	12715707035
ENSMUSG00000029465	Arpc3	9989066774167456	1373424892882499	7891708899493054	2.6261e+16	-1944547926097646	8644815513710868	9517013329545998	1437770255239186	1	1.12911e+16	2.6767e+16	8487160547677478	1.5496e+16	9040723975404528	2233931043870777	2708123436995202	-1.89736e+16	11835662190058	1178385386159337	3.35905e+16	1
ENSMUSG00000001175	Calm1	1.91648e+16	1.25201e+16	8068094824197757	6286716507395426	-1.63414e+16	3.68041e+16	1686988390196236	-129862526330204	1	5645534444451724	-1.7138e+16	1.92056e+16	3.31513e+16	1.11156e+16	2.14517e+16	6628839457719599	-1.5535e+16	6.1313e+16	2418328217864311	4.26674e+16	1
ENSMUSG00000034595	Ppp1r18	8404162651335041	1.13099e+16	8382244113214058	2904622183796621	-1553417459480133	8719080796344368	8865163101494903	1.73555e+16	1	8412953289771197	7461546605500025	1	1338754410610131	9370047733100664	1667452650016394	2.34435e+16	-1866499493275157	1.52981e+16	6683379802097732	-2685940847567618	1
ENSMUSG00000040128	Pnrc1	1.02497e+16	1.1459e+16	8440776819112171	7480396856900886	-4.22364e+16	7130370692553153	1.24373e+16	4.22052e+16	8496055864194816	4870657167762272	-1015943063899044	6247313538302083	9500837752717058	-4854049530474396	1	9175283883550908	-1.00707e+16	1	8002467920932811	-29818421188728	1
ENSMUSG00000004266	Ptpn6	4785993370921568	1132839880403973	8476059469515912	282504349382959	-741268570623872	3216848050937805	4.5108e+16	-1760903408062453	1	2213935076255578	-3.85016e+16	6295198892599359	4801225495357016	8939731068807633	1	2.62728e+16	-8498978456825326	2338338608267363	1363057722796248	1.72042e+16	2334037613414796
ENSMUSG00000042079	Hnrnpf	1.64851e+16	1.01229e+16	8739752039943137	1.29713e+16	-3.15593e+16	8877482938862206	1.71045e+16	1.34924e+16	1	3874386383447262	-2.0447e+16	1.0185e+16	1.95605e+16	3734747889616642	5041195481730344	1.2328e+16	-3947401548158207	7408879254528952	1.60049e+16	1.44674e+16	1
ENSMUSG00000008348	Ubc	1.13446e+16	9942433631580438	8790177007621202	4337038603203173	-1.41651e+16	1.3933e+16	1.35846e+16	3869163617454622	8653811202217419	1217664291940568	-3098976447396938	1366141318760376	1.66646e+16	7683753612776073	6.0753e+16	4446172807007048	-1377719190038753	1724438375304597	1.40703e+16	3.87418e+16	1
ENSMUSG00000030663	1110004F10Rik	2.81529e+16	1150379457998969	8797935464422751	1352837729439522	-1034775328681936	2.44266e+16	2007698702397375	-4729865994435578	1	1.02948e+16	2.10271e+16	1.85211e+16	307380044940846	2.41752e+16	8431362457485815	1.41469e+16	-9666428092656698	2781993327609549	2.19848e+16	-2591529687699248	1
ENSMUSG00000066551	Hmgb1	1.27001e+16	9792987632594166	882750311532791	5968401747527303	-1.10892e+16	6826724179253504	1.27763e+16	7957979754847488	1	9519920827898988	-3682979338325933	1	1.77823e+16	6760298896545667	1.24924e+16	6628839457719599	-9486638766220280	1.37174e+16	1.45979e+16	269766891419186	1
ENSMUSG00000031431	Tsc22d3	1.44727e+16	893288576887134	9055023843667988	8037447686670102	-8618078480858482	1929533317311493	2036380112431623	6741538786623652	2779338391721449	4.75996e+16	-1.56927e+16	2.48411e+16	1237141172613157	-2.04133e+16	9906474779657696	8892345614014096	-7059339134271172	3.19316e+16	246229782182548	8680750063145493	4222566584541906
ENSMUSG00000025132	Arhgdia	7257192562443161	8594232878139058	9059280024324652	282504349382959	-1391082215694996	2.10011e+16	6101318134558257	-2309515728881359	1	5977624705890061	-2261427292866266	1	1.16601e+16	9321877570122904	1.77755e+16	319316047048688	-1.20685e+16	5.17087e+16	1.0113e+16	5614485892086325	9244265409508502
ENSMUSG00000009687	Fxyd5	2530633096127809	8177260154455746	9268595959768112	1.32896e+16	-9547019087884624	1.27908e+16	3.70772e+16	7440035467052306	1.99969e+16	4.64926e+16	-2.42098e+16	5.02768e+16	3.50312e+16	6415274452009352	1.73835e+16	1176214806217319	-1.1387e+16	5.56823e+16	61557445545637	-2.03387e+16	130500281388207
ENSMUSG00000037965	Zc3h7a	1.44518e+16	8653389062237887	9269754923544632	1.26132e+16	-1.60992e+16	1	1681773588371827	3.26061e+16	1	8302256535958418	-7665318809603896	9642715922930968	1.16855e+16	-2990580428403611	8628648714516409	1.20451e+16	-2.33565e+16	1	1.92587e+16	4.87545e+16	1
ENSMUSG00000022205	Sub1	9832661762045836	838227022578469	9275786878560096	2.42715e+16	-2068642617508218	3.38407e+16	7743980709247018	-3.4194e+16	1	1.10697e+16	-3.02726e+16	1.77345e+16	1844280269645076	1.2445e+16	2646420332480304	2.50602e+16	-2.01975e+16	4702105340564724	1.90828e+16	1.07391e+16	1.89163e+16
ENSMUSG00000022587	Ly6e	3260523152695369	7776105080697993	9359379368000412	1.29315e+16	-1.38279e+16	1.6324e+16	4231811680507714	5154604823665232	6824944649551761	1.10697e+16	-4764035586492142	2.22527e+16	3.50058e+16	1.7788e+16	9194847098058752	1.12771e+16	-1.58604e+16	5183752966143491	8406988277375568	1.5251e+16	1.47345e+16
ENSMUSG00000032249	Anp32a	8852523686083684	6089603831866203	9750181684608144	6008191092510818	-5683129542474289	4986763613647716	1.129e+16	472360222089557	7309991944011354	4.09578e+16	-1.08168e+16	5676224994940248	1.14061e+16	4938333896129499	3344570190735002	3556938245605638	-1.3611e+16	2030838952220112	8618042376389181	-2834257996301992	1
ENSMUSG00000110195	Pde2a	4.14995e+16	61019733687248	9846743584787344	2.34757e+16	-8359317662704344	2558524707597861	2.39881e+16	-8491653912661421	3.80591e+16	4427870152511156	-2.93547e+16	3.21208e+16	2895977282913756	-5515893329388586	4964741775523673	1.21259e+16	1949236569570103	1.13417e+09	1.75878e+16	-1.18464e+16	8371992493934838
ENSMUSG00000006731	B4galnt1	1.07502e+16	6.1034e+16	9884474364496924	7082503407065733	-615611354657178	4.36845e+16	1.07164e+16	3809688611012689	1	4427870152511156	-4.31094e+16	1.12918e+16	1493714598555516	6332865135462716	1.58866e+16	9417802400296746	-1.70148e+16	1	9761252079379582	-1.0695e+16	1
ENSMUSG00000056708	Ier5	3.57646e+16	1.54371e+16	1	1.31305e+16	-1501457121607375	1658568852656114	3572139249720005	1.38276e+16	1	5.53484e+16	-2483141189574505	6723118499743257	4.39477e+16	3.76484e+16	5521836527464592	1.89973e+16	-9543942635441498	1.68621e+16	1.13442e+16	1.83484e+16	9123379511815900
ENSMUSG00000026701	Prdx6	6433459498602631	4.97516e+16	1	2.86483e+16	-1.21113e+16	1.00582e+16	5840578043337818	-1.26938e+16	1	3.71941e+16	2850496659353967	8.06329e+07	4572595709863825	-5330117915441617	579765909360185	3354839481650772	-972604367504387	2.26649e+16	2.19848e+16	-1520853046004113	7189249846447684
ENSMUSG00000000409	Lck	177467553753998	3840811251101106	1	1.63932e+16	-1.03183e+16	1	1898187864084791	1.42536e+16	1	4427870152511156	-5048241281730533	1.29148e+16	2405693409578357	5692308464346092	2540818767621524	1.82697e+16	7043112425079068	1	123114891091274	-3.80309e+16	4.31106e+16
ENSMUSG00000048163	Selplg	2.03639e+16	4.33398e+16	1	1.16981e+16	-8411077600040012	2.02392e+16	2469208663857551	3.67093e+16	9521893138191438	9962707843150102	-4242368631498471	809428820067913	2.98997e+16	7228344891476048	9933034346221700	1.83506e+16	-1395312876361492	1	3781385940660559	-2437965047655374	3903036341338784
ENSMUSG00000029622	Arpc1b	1.4921e+16	2598778533479118	1	6326505852378941	-1.32499e+16	2.20454e+16	1.39757e+16	-1.10244e+16	1	8745043551209534	-789404105291194	8744786858662752	2786743052067009	1.16503e+16	1.04396e+16	6871357974465437	-1.19932e+16	4344713210830962	1433409089134119	-625111826924758	1
ENSMUSG00000035199	Arl6ip5	8998501697397195	2048388355524461	1	7599764891851433	-2.53975e+16	9978370138494460	8865163101494903	-1.04773e+16	1	7748772766894524	-3.39837e+16	8094124883103475	1.17617e+16	4892396866324371	3416376710440765	109941727591447	3.39064e+16	5489020041596886	3.51757e+16	-1361915679970195	6073507570323058
ENSMUSG00000060791	Gmfg	9040209700629628	151205298206612	1	3.66062e+16	-1.3803e+16	1967907585214031	1.22026e+16	5409307731097088	5915023334520387	1.66045e+16	-2.40301e+16	6092170597226958	1.49117e+16	9257248484440636	1.72888e+16	2748543189786175	-1.80216e+16	1.96421e+16	8266285544699826	-1.2304e+16	1
ENSMUSG00000025647	Shisa5	3156253144614289	3943085261836776	1	2.27197e+16	-496761530009181	5849129331741175	4273530095102984	563964751728885	5605539427650136	2.21394e+16	-3.80521e+16	2.14517e+16	3.8486e+16	3.76076e+16	5496981869893638	1.78251e+16	-8701044817596602	1794005189165877	3.14822e+16	1315983410701338	1
ENSMUSG00000004665	Cnn2	1.72358e+16	4.44597e+16	1	6803977992181125	-1.40685e+16	1.93977e+16	1.44189e+16	-2.70551e+16	1	5568046716782779	1.83903e+16	1.70781e+16	2420935395277903	640169128787694	1.8871e+16	6871357974465437	-1.39046e+16	2152001751864955	1.08165e+16	-6711264403775863	1
ENSMUSG00000047454	Gphn	2.56921e+16	5115352524880423	1	2.66589e+16	9113961241379308	1	268301553865831	1.09764e+16	1	3.77476e+16	6028706240973853	4035084607329043	2.0094e+16	-3796675961258007	7082831850774699	2.28776e+16	-1538569233940006	1	2.39195e+16	-8251660369815683	1
