# Supplementary material for: ERBB2 signaling drives immune cell evasion and resistance against immunotherapy in small cell lung cancer
Source: Nat Commun. 2025 Dec 9;16:10983. doi: 10.1038/s41467-025-66800-x (PMC12689756; doi:10.1038/s41467-025-66800-x)
Supplement: Supplementary file 12 — Supplementary Data 10 [file 41467_2025_66800_MOESM12_ESM.xlsx]

## Sheet: Tabelle1
ID	Fall	Organ	matched	UICC	Male/Female	Age Range	NCAM	Chromogranin A	Synaptophysin	Ki67 [%]	TTF1	PD-L1	DLL3
1	SCLC_1	Lung	yes	Ⅳa	f	70–79	NA	-	NA	80	+	-	-
1	SCLC_2	Liver	yes	IVB	f	70–79	+	-	+	70-90	+	-	-
2	SCLC_3	Lung	yes	Ⅳb	m	70–79	+	+	+	90	+	-	+
2	SCLC_4	Liver	yes	IVB	m	70–79	NA	+	+	80-90	NA	NA	+
3	SCLC_5	Lung	yes	Ⅳb	m	50–59	+	NA	+	90	+	NA	NA
3	SCLC_6	Liver	yes	IVB	m	50–59	+	NA	+	NA	-	NA	NA
4	SCLC_7	Lung	yes	Ⅳa	m	60–69	NA	+	+	80	+	NA	NA
4	SCLC_8	Liver	yes	IVB	m	60–69	+	NA	+	NA	+	NA	NA
5	SCLC_9	Lung	yes	Ⅳb	m	50–59	NA	NA	+	70	+	NA	NA
5	SCLC_10	Liver	yes	IVB	m	50–59	+	NA	+	70	+	NA	NA
6	SCLC_11	Lung	yes	Ⅳa	m	60–69	+	NA	+	70	+	NA	+
6	SCLC_12	Liver	yes	IVB	m	60–69	NA	NA	+	80	+	-	+
7	SCLC_13	Lung	no	NA	f	60–69	+	NA	NA	80	+	-	NA
8	SCLC_14	Lung	no	Ⅳa	f	60–69	+	NA	NA	90	+	-	NA
9	SCLC_15	Lung	no	Ⅳb	f	60–69	+	NA	NA	70	+	-	NA
10	SCLC_16	Lung	no	Ⅳa	m	70–79	+	NA	NA	90	+	-	NA
11	SCLC_17	Lung	no	Ⅳa	f	70–79	+	NA	NA	90	+	-	+
12	SCLC_18	Lung	no	NA	f	70–79	+	NA	NA	100	NA	-	NA
13	SCLC_19	Lung	no	NA	f	60–69	+	NA	NA	80	NA	-	NA
14	SCLC_20	Lung	no	NA	m	70–79	+	NA	NA	70	+	-	-
15	SCLC_21	Lung	no	NA	f	60–69	+	+	+	60	+	-	NA
16	SCLC_22	Lung	no	NA	f	70–79	NA	NA	NA	NA	+	-	NA
17	SCLC_23	Lung	no	NA	m	70–79	NA	NA	NA	90	NA	-	NA
18	SCLC_24	Lung	no	NA	f	70–79	+	NA	NA	80	+	-	NA
19	SCLC_25	Lung	no	NA	m	70–79	+	NA	NA	70	+	-	NA
20	SCLC_26	Lung	no	NA	m	70–79	+	NA	NA	90	-	+	NA
21	SCLC_27	Lung	no	NA	f	60–69	+	NA	+	90	+	NA	NA
42	SCLC_28	Lung	no	NA	m	30–39	+	NA	+	20	+	+	+
23	SCLC_29	Liver	no	IVB	f	60–69	+	NA	NA	80	+	-	+
24	SCLC_30	Liver	no	IVB	m	50–59	+	NA	NA	90	+	-	+
25	SCLC_31	Liver	no	IVB	m	60–69	NA	+	+	50	+	-	+
26	SCLC_32	Liver	no	IVB	m	60–69	+	NA	+	85	+	-	NA
27	SCLC_33	Liver	no	IVB	m	70–79	+	+	+	70	+	-	+
28	SCLC_34	Liver	no	IVB	f	60–69	+	+	NA	90	+	-	+
29	SCLC_35	Liver	no	IVB	f	60–69	NA	+	+	60	+	-	+
30	SCLC_36	Liver	no	IVB	f	60–69	NA	NA	+	85	+	-	+
31	SCLC_37	Liver	no	IVB	m	70–79	+	+	+	80	+	-	+
32	SCLC_38	Liver	no	IVB	f	70–79	NA	NA	+	70	+	-	+
33	SCLC_39	Liver	no	IVB	f	60–69	+	+	NA	85	+	NA	NA
34	SCLC_40	Liver	no	IVB	m	40–49	+	NA	+	90	-	NA	NA
35	SCLC_41	Liver	no	IVB	m	60–69	+	NA	+	60	+	NA	NA
36	SCLC_42	Liver	no	IVB	m	60–69	NA	NA	+	80	+	-	+
37	SCLC_43	Liver	no	IVB	m	50–59	+	NA	NA	100	-	-	NA
38	SCLC_44	Liver	no	IVB	f	50–59	+	+	-	60	+	NA	NA
39	SCLC_45	Liver	no	IVB	f	70–79	NA	+	+	75	+	+	+
40	SCLC_46	Liver	no	IVB	f	70–79	NA	+	+	60	+	-	NA
41	SCLC_47	Liver	no	IVB	f	50–59	NA	NA	+	50	-	NA	+
