# Supplementary material for: ERBB2 signaling drives immune cell evasion and resistance against immunotherapy in small cell lung cancer
Source: Nat Commun. 2025 Dec 9;16:10983. doi: 10.1038/s41467-025-66800-x (PMC12689756; doi:10.1038/s41467-025-66800-x)
Supplement: Supplementary file 15 — Source Data [file 41467_2025_66800_MOESM15_ESM.zip]

Archive with 2 entries (2 files):
- Source_Data_NCOMMS-24-74632B.xlsx
- Western blot source data_NCOMMS-24-74632B.pdf
