# Supplementary material for: ERBB2 signaling drives immune cell evasion and resistance against immunotherapy in small cell lung cancer
Source: Nat Commun. 2025 Dec 9;16:10983. doi: 10.1038/s41467-025-66800-x (PMC12689756; doi:10.1038/s41467-025-66800-x)
Supplement: Supplementary file 15 — Source Data [file 41467_2025_66800_MOESM15_ESM.zip › Source_Data_NCOMMS-24-74632B.xlsx]

## Sheet: Fig_1b
Figure 1b
UMAP B2M
UMAP_1	UMAP_2	B2M_log_expr	tissue_group
-2.96085	-20.8904	1.78151	Metastatic
-13.828	-0.169204	2.58059	Metastatic
-5.3875	-6.11807	3.22121	Metastatic
-7.32736	6.70767	2.99595	Metastatic
-13.1888	-15.8567	4.63645	Metastatic
-34.1944	2.36863	6.13551	Lung
-5.88049	-7.94216	3.08718	Metastatic
-4.2602	-18.1794	2.064	Metastatic
-7.34041	-4.83464	1.71944	Metastatic
-13.202	-8.75063	4.01907	Lung
-15.3354	-0.710342	2.73359	Metastatic
-31.5429	-1.47866	6.73656	Lung
-17.5494	2.00318	3.71142	Lung
3.91022	-3.10187	0	Metastatic
-14.9417	1.13599	3.27909	Metastatic
0.449549	-2.04563	0	Metastatic
-12.2853	-2.13352	1.09934	Metastatic
-2.29906	-23.4243	0	Metastatic
-11.1753	-1.42401	0	Lung
-35.2399	0.859996	7.2885	Lung
-13.6907	-14.8751	3.70817	Metastatic
-11.926	-15.2388	3.88558	Metastatic
-7.74041	7.91592	4.94086	Metastatic
-6.66748	-6.78211	3.76591	Metastatic
-11.1776	-2.90077	0	Metastatic
-15.808	-3.96232	2.68469	Lung
-10.3277	-3.31317	4.30603	Metastatic
-7.75386	8.16889	3.85994	Metastatic
-17.5783	1.54472	4.96946	Lung
-14.7975	-7.58835	6.0516	Lung
-14.4345	-5.42656	0	Lung
-10.3015	0.0440373	2.06972	Metastatic
-12.1883	-12.7267	3.0156	Metastatic
-30.8685	0.392185	7.24192	Lung
-7.42923	8.57524	3.78124	Metastatic
-31.16	0.593551	6.68932	Lung
-12.4992	-8.85203	0	Metastatic
-12.1532	-4.40623	5.03105	Metastatic
1.04655	-2.25007	0	Metastatic
-17.2965	-2.79114	0	Lung
-11.6354	-15.232	3.56583	Lung
2.57227	0.56002	3.96972	Metastatic
-12.8221	0.767171	4.37938	Metastatic
-32.9812	-2.46505	7.03916	Lung
-2.61352	-23.0805	0	Metastatic
-16.5874	-1.66413	1.3683	Lung
-3.67324	-19.6128	2.76392	Metastatic
-12.7106	-6.46276	7.29934	Lung
-4.5583	-18.7473	2.58904	Metastatic
-12.1226	-2.21852	3.12921	Metastatic
-19.7075	0.0935801	7.58297	Lung
4.68685	-3.25665	1.28169	Metastatic
-17.3257	-2.70921	1.71976	Lung
5.4387	-3.49973	1.76127	Metastatic
-12.2499	1.2083	3.19816	Metastatic
-11.4962	-13.4518	4.05885	Metastatic
-11.9521	-2.91716	1.36272	Lung
-12.1623	-2.6046	2.47664	Metastatic
-8.21909	11.1846	4.57664	Metastatic
-10.2702	-2.42485	0	Metastatic
-33.9889	-4.10332	6.13736	Lung
-8.69095	12.186	0	Metastatic
-12.2648	-13.0776	1.83817	Metastatic
-11.5216	-2.6473	4.26078	Lung
-35.1437	-2.2833	6.01344	Lung
3.9432	-2.13411	0	Metastatic
-32.9914	-1.6877	6.05664	Lung
-13.4199	-3.88177	3.89144	Metastatic
-14.1246	-0.981529	4.44714	Lung
0.707163	-3.18096	1.38814	Metastatic
-11.6012	-3.52088	0	Metastatic
-12.801	-1.58857	3.5044	Lung
-14.8204	-7.9536	4.60437	Lung
-7.5005	-6.61023	3.94247	Metastatic
-7.96383	10.8839	5.3657	Metastatic
-4.68233	-18.3199	1.71386	Metastatic
-34.2612	-4.31506	6.32155	Lung
-6.62104	4.46047	4.20051	Metastatic
-34.4646	-4.46178	6.01969	Lung
-14.1347	-8.13288	5.26583	Lung
4.49893	-0.52506	4.05977	Metastatic
-17.6481	1.03553	5.62659	Lung
-33.1436	0.297325	6.60652	Lung
-6.69412	-13.6939	2.19412	Metastatic
-12.9293	-11.8413	5.26355	Metastatic
-10.3628	-1.88428	0	Metastatic
-14.875	-5.30738	3.18125	Lung
-12.6001	-1.20405	0	Lung
-8.30458	-5.99405	2.6252	Metastatic
-3.67213	-19.6348	2.05795	Metastatic
-7.60592	-7.15446	4.16954	Metastatic
-33.3586	-5.00179	7.10784	Lung
-32.996	-5.05344	5.94737	Lung
-6.39979	-13.3574	2.51949	Metastatic
-6.69463	7.0484	3.10758	Metastatic
-17.9685	3.05881	5.84791	Lung
-7.86635	-6.02173	3.27756	Metastatic
-8.22534	10.1125	3.86264	Metastatic
-12.0725	-4.90206	3.12576	Metastatic
-13.5697	-13.771	3.55443	Metastatic
-7.19955	7.69659	4.04696	Metastatic
-10.7608	-4.15407	1.87761	Lung
-35.3189	3.2807	6.94294	Lung
-14.9521	-2.05242	4.34186	Lung
-31.812	-2.17167	4.32747	Lung
-15.1751	1.60413	1.88955	Metastatic
-17.04	3.13863	3.15951	Lung
-14.0739	-3.3352	1.69587	Lung
-5.82748	-6.82537	4.19028	Metastatic
-31.6786	-2.90286	6.21994	Lung
-5.80499	-13.8645	3.0258	Metastatic
-15.1433	-7.0672	5.23739	Lung
-6.52165	-7.02812	4.15781	Metastatic
4.80252	-1.11794	2.44556	Metastatic
-9.64163	-1.10129	5.44783	Metastatic
-12.6672	-13.7006	5.46364	Lung
-13.7333	0.753995	1.57035	Metastatic
-12.7821	-14.9037	1.86421	Lung
-13.7344	-1.47781	2.83228	Lung
-12.5033	-4.98069	3.00595	Metastatic
-32.9702	1.55626	6.49098	Lung
-12.6834	1.6072	2.95513	Metastatic
3.94218	-3.51104	2.93318	Metastatic
1.239	-2.40286	0	Metastatic
-18.4731	3.15487	4.75728	Lung
-17.6593	1.08509	3.47596	Lung
-14.2459	1.48263	2.5579	Metastatic
-17.7957	2.78118	3.07236	Lung
-14.8633	-7.77054	4.05788	Lung
-31.4138	1.88806	6.72096	Lung
-18.3868	2.62252	4.98602	Lung
-6.28539	-7.40962	3.62833	Metastatic
1.15892	-3.135	3.11086	Metastatic
-5.97956	-5.66605	3.36259	Metastatic
3.04634	-1.7938	2.40835	Metastatic
-10.6818	-2.601	1.88874	Metastatic
1.76347	-1.02871	3.36291	Metastatic
-7.00438	-16.1094	0	Metastatic
-4.60761	-18.6564	0	Metastatic
-7.21024	8.89274	4.27721	Metastatic
-30.9322	-0.0407603	7.22844	Lung
-12.3723	-16.991	4.58017	Lung
-12.6977	-7.85772	3.4369	Lung
-14.0822	-5.44782	2.17541	Lung
4.56314	-1.63582	3.18293	Metastatic
-9.45859	-3.04392	2.48831	Lung
-14.5393	1.68348	0	Metastatic
-8.15978	-7.24519	4.43021	Metastatic
1.58231	-2.11016	2.37481	Metastatic
-8.29358	-6.68792	3.81192	Metastatic
-11.818	-15.7442	2.18252	Lung
3.9934	-2.78274	3.84928	Metastatic
-33.0628	-1.49602	7.56495	Lung
-16.6966	2.56528	4.3362	Lung
-4.31365	-17.447	3.05412	Metastatic
-12.0077	-7.6406	3.57436	Lung
-14.1853	-3.20758	3.17785	Lung
-6.15621	-5.58002	4.33061	Metastatic
-18.2715	-1.17072	0	Lung
1.1844	-3.32441	3.79034	Metastatic
-5.67301	-14.1702	1.48026	Metastatic
-16.6861	-3.00636	2.664	Lung
-12.2419	-14.1722	4.50976	Lung
-5.77854	-4.46187	2.87013	Metastatic
-5.7752	-14.8004	3.27092	Metastatic
-8.69088	11.1481	4.56049	Metastatic
-15.0436	1.116	0	Metastatic
-12.8251	0.942383	1.63703	Metastatic
-18.4336	1.11836	5.41012	Lung
-12.8679	0.551054	0	Metastatic
-6.38779	-6.89672	3.94273	Metastatic
-35.3165	5.67165	4.56951	Lung
-36.3423	3.98082	6.79093	Lung
-13.0857	-7.03734	4.73687	Lung
-14.6062	-7.32602	2.59465	Lung
-12.8787	-13.8113	3.01249	Metastatic
-10.7651	-7.73568	3.29049	Metastatic
-12.8564	-5.89174	3.3208	Metastatic
-14.3468	-1.27586	4.18357	Lung
-30.7224	1.4089	6.05906	Lung
-13.2594	-2.65193	0	Lung
-5.99684	-15.8177	2.98386	Metastatic
-12.3769	-5.18497	4.08691	Metastatic
-5.45986	6.90566	2.89829	Metastatic
-12.3514	-3.96008	2.108	Metastatic
4.29559	-2.30307	3.40693	Metastatic
-5.46782	-6.29189	4.38731	Metastatic
2.77846	-2.12257	2.80428	Metastatic
-12.9935	-8.19663	5.35478	Lung
-34.7407	-1.89268	6.34367	Lung
-35.005	-4.15426	7.25789	Lung
-32.7576	3.70327	6.80447	Lung
-5.14746	-17.0579	2.25558	Metastatic
-35.1929	-2.01652	5.87394	Lung
-14.6468	-3.09166	2.89025	Lung
-37.6369	5.77965	6.0055	Lung
3.71429	-1.58309	4.10472	Metastatic
-14.2811	-8.31406	5.47925	Lung
-10.3931	-2.11372	1.66868	Lung
-6.06026	7.30715	2.83888	Metastatic
-32.4838	-1.87183	7.7416	Lung
-6.52879	-15.793	2.55523	Metastatic
-6.14232	-4.64839	4.34643	Metastatic
-34.4904	-0.316486	6.61769	Lung
-15.027	-1.79974	3.02152	Lung
-2.9106	-22.3565	1.45451	Metastatic
-4.535	-17.4108	3.49527	Metastatic
-10.9789	-13.6056	3.17813	Lung
-12.0675	-15.3392	3.93117	Metastatic
2.41521	-2.47518	2.21676	Metastatic
-10.0176	-10.6325	4.27596	Lung
-7.81253	-5.12463	3.2474	Metastatic
-31.6807	3.80506	7.50345	Lung
-11.5131	-6.33691	5.23956	Lung
-12.7868	-4.57855	0	Metastatic
-9.79827	-10.8346	4.40907	Metastatic
-18.2865	2.21873	5.14008	Lung
-3.56461	-20.2916	2.73338	Metastatic
-10.891	-3.4492	3.18619	Metastatic
2.55155	-1.59767	2.99266	Metastatic
-17.9075	0.832957	5.63975	Lung
-15.9803	-0.964221	4.54608	Lung
-7.94035	-6.91416	2.157	Metastatic
-11.9122	-1.56375	2.53058	Metastatic
-14.7188	-15.1986	4.20822	Lung
-6.45988	-6.28675	3.19905	Metastatic
-6.6074	-5.41888	2.45033	Metastatic
-18.1389	1.72554	5.60223	Lung
-6.43775	7.23673	2.23399	Metastatic
-9.68061	-3.42066	3.32699	Metastatic
1.55377	-0.413452	3.73008	Metastatic
-6.52881	-16.7474	1.75979	Metastatic
-6.34272	-6.50333	3.31548	Metastatic
-6.42262	-5.5695	2.74023	Metastatic
2.43274	-3.16179	4.31569	Metastatic
-6.6629	6.62567	3.55829	Metastatic
-10.7449	-15.275	4.40619	Lung
-14.3889	-3.84919	1.57818	Lung
3.66466	-1.12113	2.86173	Metastatic
-33.3523	-3.43483	7.0424	Lung
4.76964	-2.32647	3.28119	Metastatic
-35.1729	0.7205	6.7605	Lung
-10.9598	-3.32757	4.95606	Lung
-5.62317	-17.2754	0	Metastatic
-14.1267	-1.73408	3.67314	Metastatic
-12.8009	-1.52499	1.63916	Metastatic
-11.3323	-16.1122	5.13041	Metastatic
-12.2098	-8.27178	3.5561	Lung
-6.79126	5.20239	2.78647	Metastatic
-4.29611	-18.9022	2.30126	Metastatic
-6.01643	-13.7814	1.87707	Metastatic
-18.3674	1.10591	5.14963	Lung
-16.5915	-3.38543	0	Lung
2.63435	-0.762902	3.1956	Metastatic
-10.106	-2.51104	2.93941	Metastatic
-31.6884	-2.62663	7.1382	Lung
-7.06687	-15.6094	1.9773	Metastatic
-17.867	2.19588	5.01309	Lung
-6.07724	-4.89956	3.485	Metastatic
-4.94329	-19.2123	3.21986	Metastatic
-6.39597	-15.2936	2.09232	Lung
-13.1622	-15.8668	3.57664	Lung
-11.7588	-6.43928	7.00024	Lung
-12.6942	-4.59351	0	Lung
-14.6667	-4.90736	1.96235	Lung
-12.8474	-7.51628	4.29446	Lung
-4.26397	-18.1164	2.25153	Metastatic
-11.4913	-12.7651	0	Metastatic
0.799467	-1.10218	3.85134	Metastatic
1.0546	-1.25183	5.27502	Metastatic
-32.1321	-0.879826	6.74588	Lung
3.56411	-1.9575	3.75485	Metastatic
-7.49102	-5.98866	3.30276	Metastatic
-10.8473	-4.55567	3.65735	Metastatic
-11.7745	-8.1985	3.70211	Lung
-6.42673	-4.32031	2.34299	Metastatic
-11.4109	-12.7636	1.95981	Lung
-6.8497	9.97031	3.7758	Metastatic
-33.2701	2.43834	6.9099	Lung
-5.87452	-14.1867	2.66118	Metastatic
-15.1674	-5.17166	2.40382	Lung
-6.82229	-7.61202	2.66179	Metastatic
-19.2693	-0.0763697	5.40865	Lung
-12.3371	-8.08249	2.70908	Lung
-31.9199	-4.91379	6.09052	Lung
-12.2767	-3.57864	1.94884	Metastatic
-11.4404	-1.56085	2.25257	Metastatic
-12.8358	0.658803	0	Metastatic
-12.0494	-12.4531	2.38039	Metastatic
-17.8042	1.27042	6.29047	Lung
-12.6147	-0.162186	4.3975	Metastatic
-15.6813	-3.75379	2.15371	Lung
-17.1964	4.16398	5.00941	Lung
3.62247	-2.83292	2.39154	Metastatic
-11.7344	-14.4605	4.1349	Metastatic
-13.2956	-0.464911	1.46535	Metastatic
-18.1106	0.475638	5.15965	Lung
-15.4522	-2.7457	1.90848	Lung
-14.0975	-8.48363	5.20072	Lung
1.75776	-1.98281	3.42565	Metastatic
-31.9709	-0.570397	6.55025	Lung
-18.2383	2.60095	4.93395	Lung
5.3786	-0.889589	2.06546	Metastatic
-17.7939	1.28483	5.59807	Lung
-13.0836	-2.94379	2.87111	Metastatic
-34.178	-4.3129	6.8076	Lung
-10.7872	-0.683733	0	Metastatic
-13.1574	-8.54422	4.99072	Lung
3.43158	-1.94848	3.06799	Metastatic
-12.8721	-14.0575	3.28085	Lung
-12.7155	-11.8317	4.46945	Metastatic
-14.1955	-8.1739	5.42007	Lung
-6.25907	6.51505	4.02928	Metastatic
-35.1214	3.68857	6.29445	Lung
1.99078	-0.81752	3.26316	Metastatic
-8.8013	-4.90537	3.83984	Metastatic
-13.9148	-2.58651	3.74676	Lung
-5.98752	-14.4132	3.12636	Metastatic
-14.7691	-6.93975	5.24671	Lung
-10.6685	-5.6237	2.85135	Lung
-10.1537	-5.50907	2.03405	Metastatic
-12.4779	-7.14326	2.14872	Lung
-7.83221	-7.59747	0	Metastatic
-30.8846	0.558047	6.79386	Lung
-14.0094	1.89784	3.22638	Metastatic
2.1752	-2.41224	2.73931	Metastatic
-15.1054	-0.0889512	1.20003	Metastatic
-31.1213	2.14013	7.11494	Lung
-6.24024	-13.3165	4.01172	Metastatic
-6.94702	-13.5656	7.18392	Lung
-15.6807	-2.36357	1.66646	Lung
-15.8892	-3.10572	2.42637	Lung
-11.9421	-8.10478	6.01147	Lung
-6.39877	-6.10863	3.80451	Metastatic
-14.0205	-0.141326	3.35893	Metastatic
-31.504	-0.0397011	6.13715	Lung
-31.0848	0.154349	6.24607	Lung
-14.2559	-8.06144	5.63784	Lung
-11.4207	-13.1383	3.80054	Lung
-31.5368	2.18718	6.44549	Lung
3.90689	-1.84378	4.88704	Metastatic
-4.80394	-18.1696	2.72024	Metastatic
-35.7019	2.31785	6.32555	Lung
-10.9408	-15.015	4.07386	Metastatic
-11.6004	-13.3692	3.95407	Metastatic
-13.5047	-15.6755	3.69556	Metastatic
-14.3085	-0.0510515	2.55265	Metastatic
-3.48226	-19.5088	3.06519	Metastatic
-10.3253	-1.53085	0	Metastatic
5.73192	-4.15303	0	Metastatic
-10.1905	0.0888108	0.853123	Metastatic
-10.6547	-5.20132	1.23703	Lung
2.2607	-1.90766	1.75421	Metastatic
-3.42231	-20.6945	2.48144	Metastatic
-10.062	-10.733	2.76046	Lung
-30.7567	-4.71218	6.48329	Lung
-8.49016	8.55039	6.09008	Lung
-12.9016	0.880184	2.44923	Metastatic
-7.39388	-8.18865	2.36685	Metastatic
-3.48789	-21.2206	2.57244	Metastatic
-31.4012	-4.2281	6.46865	Lung
-12.4728	-15.8336	5.70021	Lung
-13.9874	-7.43141	4.22644	Lung
-34.1095	0.109888	6.30249	Lung
-10.0751	-4.81224	2.35314	Metastatic
-11.6958	-1.48027	4.42871	Metastatic
-13.4279	-14.2497	4.27581	Lung
1.79558	-3.51794	2.17505	Metastatic
-11.9811	-3.92779	1.74664	Lung
-32.4361	-5.65086	6.41191	Lung
-14.5455	-2.07049	2.63774	Lung
-34.299	-3.06754	6.126	Lung
-7.04993	8.85005	4.99085	Metastatic
-31.8783	-2.75513	6.587	Lung
-31.5686	-5.36724	4.51203	Lung
-6.17969	8.50449	5.1724	Metastatic
-12.928	-2.32663	4.16142	Lung
-8.08298	-5.19545	2.82945	Metastatic
-13.1726	2.10317	2.13103	Metastatic
-12.5326	-6.76604	3.018	Lung
-16.5828	1.98285	4.4691	Lung
-4.87335	-19.5678	0	Metastatic
-6.53267	-16.7171	0.959051	Metastatic
-31.8174	-2.95696	4.6263	Lung
-34.5035	4.09918	6.54863	Lung
-31.3432	4.6774	6.50023	Lung
1.51454	-3.04054	3.46983	Metastatic
-30.5179	1.4436	6.00976	Lung
-34.5069	4.14859	6.64666	Lung
-8.51102	9.96053	4.55705	Metastatic
-12.6329	-2.88288	1.98317	Metastatic
-32.7554	-1.35534	6.3839	Lung
-11.0266	-4.68385	1.48914	Metastatic
-5.93314	-15.325	2.13249	Metastatic
-16.5801	0.263173	2.57537	Metastatic
-32.8637	-4.36459	6.83127	Lung
-14.9767	-5.09315	1.25328	Lung
-13.5622	-0.866333	4.18557	Metastatic
-7.11138	-7.38301	3.94905	Metastatic
-16.5213	-2.09514	3.04177	Lung
-31.4811	-1.06067	7.20417	Lung
-14.6313	1.62945	2.20694	Metastatic
-14.8362	-3.27394	2.04395	Lung
1.0978	-1.38756	2.75024	Metastatic
0.657255	-2.15411	3.52033	Metastatic
-6.38943	5.94314	3.90902	Metastatic
-14.0767	-5.19796	0	Lung
-6.71592	-7.69722	3.39492	Metastatic
1.01695	-2.35337	3.24573	Metastatic
-14.4984	-5.14321	2.88374	Lung
2.64658	-2.80707	2.25127	Metastatic
-12.39	-5.88136	0	Metastatic
-7.28293	-5.14531	3.02481	Metastatic
-11.6137	-14.6827	3.28268	Metastatic
-33.6916	-0.583982	7.13219	Lung
-8.75246	10.6646	5.20793	Metastatic
4.85651	-0.540765	0.864768	Metastatic
-12.375	-3.20766	0	Lung
-11.7147	-4.24599	4.82043	Lung
-5.7035	3.64347	4.03431	Metastatic
0.60947	-2.48742	5.36561	Metastatic
-8.00912	-5.4763	3.94088	Metastatic
-6.50873	-6.86166	3.72974	Metastatic
-11.755	-5.0598	0	Metastatic
-32.1769	-3.49814	6.61752	Lung
3.27499	-2.0627	3.91673	Metastatic
-34.3705	-0.878321	6.07915	Lung
-5.34144	-5.34335	2.51217	Metastatic
-36.1259	2.63355	6.29654	Lung
-9.51026	-1.80127	1.56004	Metastatic
-6.43054	-6.59616	3.42658	Metastatic
-33.9812	0.680086	6.68488	Lung
-16.1184	0.890181	2.14733	Metastatic
-32.7203	-1.94671	5.93116	Lung
-12.8702	-1.2697	0	Metastatic
-6.48082	-5.84121	4.24362	Metastatic
-32.3752	-5.13074	4.93082	Lung
-12.2253	-13.0769	2.97356	Metastatic
0.954933	-2.17159	3.37996	Metastatic
-11.3003	-14.5028	3.16531	Metastatic
-16.0338	-4.00543	2.40448	Lung
4.50277	-2.54256	3.68849	Metastatic
-33.9874	-0.336954	7.53686	Lung
-12.3332	-18.4981	3.85395	Lung
-16.8974	0.0292491	3.43488	Lung
-3.68514	-20.2603	0.998643	Metastatic
-11.2067	-13.3466	3.58902	Metastatic
-32.7593	-1.87758	6.26452	Lung
-11.1581	-5.71862	0	Lung
-12.126	-14.5372	4.60824	Lung
-12.9582	-5.08966	5.40469	Metastatic
-4.46222	-18.8043	1.93338	Metastatic
3.80048	-2.47218	3.74151	Metastatic
-5.51647	7.42847	3.38264	Metastatic
2.98178	-1.87616	2.33933	Metastatic
-34.01	-1.72841	6.04804	Lung
-31.3167	-4.77374	3.79212	Lung
-32.566	-1.95282	6.88045	Lung
-12.6222	-0.0787431	4.2079	Metastatic
-11.896	-1.963	0	Metastatic
-10.471	-0.468968	2.18102	Metastatic
-7.22131	-5.28476	5.96406	Metastatic
-31.5224	1.35725	6.08267	Lung
-7.0851	-5.02645	4.13342	Metastatic
-14.1556	-3.34187	0	Metastatic
-13.3319	-16.4829	4.9577	Lung
-5.68702	-7.08486	6.28402	Metastatic
-31.5589	-2.91358	7.78863	Lung
3.6084	-2.26182	3.34025	Metastatic
-6.7002	7.26314	3.67841	Metastatic
-10.3586	-5.72439	5.59138	Lung
-13.5867	-3.1182	4.17791	Lung
-12.0067	-17.9164	3.36816	Metastatic
-16.9511	2.94766	5.22699	Lung
-32.8958	-5.809	4.27235	Lung
-11.1307	-13.3389	4.16649	Metastatic
-8.32614	8.92286	3.90987	Metastatic
-12.0375	-1.09973	4.12887	Lung
-15.2114	-4.86203	2.42463	Lung
-13.3494	0.962149	2.45897	Metastatic
-32.1526	-4.33725	6.04666	Lung
-10.9756	-3.19834	2.49727	Lung
-12.0749	-15.6404	4.41947	Lung
-13.6147	-8.67939	4.18063	Lung
-13.2742	-0.687842	4.31848	Metastatic
-34.1046	0.836136	6.6097	Lung
-14.178	0.0452877	5.15968	Lung
-9.80804	-1.23986	2.57089	Metastatic
-11.447	-3.95607	2.78579	Metastatic
-11.5065	-16.1934	4.66096	Metastatic
-17.8642	0.82322	5.78795	Lung
-12.3517	-17.9831	3.02497	Lung
-12.1363	-12.3448	4.02804	Lung
-5.13284	-4.84572	3.66017	Metastatic
-2.69951	-22.6943	2.13561	Metastatic
-12.158	1.02848	2.13118	Metastatic
-18.9794	1.68049	5.66892	Lung
-12.3837	-15.3176	4.72699	Lung
-32.7537	0.047099	7.44233	Lung
-6.3322	6.49101	2.93475	Metastatic
-11.0152	-2.88475	3.18314	Metastatic
2.53223	-3.35363	0	Metastatic
-14.4	-7.91533	6.55921	Lung
5.26865	-3.62339	2.13377	Metastatic
-14.4263	-5.39263	2.37067	Lung
-31.2257	-4.37553	6.36199	Lung
-11.9329	-15.2456	5.92747	Lung
-18.0197	1.2254	3.99934	Lung
-7.26914	7.51614	4.19896	Metastatic
-11.0091	-4.81384	3.71296	Lung
-31.4215	1.7919	6.53719	Lung
3.25302	-2.52015	4.98127	Metastatic
1.44827	-3.10673	3.61019	Metastatic
-31.2341	-0.581858	6.48726	Lung
-17.5497	1.57685	6.83819	Lung
-8.78961	10.6468	6.16407	Metastatic
-6.70198	6.21923	3.61846	Metastatic
-18.3912	1.58212	4.75889	Lung
-11.1303	-3.58639	3.38925	Lung
-35.7832	4.08251	6.70141	Lung
-13.7922	-2.50228	4.74866	Lung
-11.0112	-4.23259	4.28362	Metastatic
-10.5256	-10.8859	3.19752	Lung
-31.8684	-2.32503	6.10435	Lung
-12.2329	-3.75842	3.37776	Metastatic
-8.18874	-7.48483	4.24705	Metastatic
-5.49964	-4.70648	3.5933	Metastatic
-6.47692	-16.422	1.63352	Metastatic
-11.9589	-3.8853	4.34298	Lung
-33.8665	3.20971	6.52145	Lung
-19.6898	0.947271	5.38555	Lung
-33.5592	-4.25161	6.37078	Lung
-4.93291	-17.4345	2.00779	Metastatic
1.38006	-0.272338	2.84574	Metastatic
4.72659	-1.90388	4.11734	Metastatic
-10.4354	-14.6971	3.82681	Lung
-12.032	-3.62218	1.27006	Metastatic
-9.59831	-1.39147	3.48754	Metastatic
-16.1685	-2.76355	2.3113	Lung
-11.7945	-3.72399	0	Metastatic
-11.8119	-16.0979	2.31638	Metastatic
3.55539	-2.69158	3.60667	Metastatic
-16.6135	-4.02852	3.16273	Lung
-18.2915	2.41759	4.94665	Lung
-12.3601	-16.586	5.03546	Metastatic
-32.3027	0.933291	6.84885	Lung
-12.2711	-11.8628	0	Metastatic
-34.1375	-4.26061	6.98698	Lung
-13.7229	-12.6658	5.52255	Metastatic
-33.6331	-4.62629	6.76106	Lung
-7.05359	-5.6417	2.41779	Metastatic
-34.9247	-0.0100716	6.79847	Lung
-5.84961	-15.4431	2.29469	Metastatic
-4.51479	-17.6995	1.47226	Metastatic
-15.3619	-14.7275	3.85403	Lung
-11.4249	-2.77942	2.54908	Metastatic
-12.4636	0.948954	3.89728	Metastatic
-12.3403	-6.62622	0	Metastatic
-11.7655	-5.27957	2.70908	Lung
-30.8538	0.457532	6.59596	Lung
-12.1949	-1.67119	2.6585	Metastatic
-11.9352	-14.2554	4.80392	Lung
-11.794	-7.57471	1.28643	Lung
-4.68132	-17.2245	2.20767	Metastatic
-14.9274	-14.4534	4.20842	Lung
-33.7346	2.86502	6.68708	Lung
2.12578	-1.87892	3.69931	Metastatic
3.98505	-2.34343	1.97174	Metastatic
-31.4538	-2.11013	6.43742	Lung
-15.107	-4.90594	2.47021	Lung
3.30107	-0.559139	4.28872	Metastatic
-16.0315	-2.38034	1.90887	Lung
-5.24992	-6.80481	1.41042	Metastatic
-17.7705	2.21127	4.48409	Lung
-15.8368	-4.19669	3.16604	Lung
-35.2858	2.77127	6.3355	Lung
-11.8695	-11.9341	3.66175	Metastatic
-17.6405	-2.02168	1.52697	Lung
-11.8846	-8.29343	3.88469	Lung
-14.1764	-6.60822	3.79849	Lung
-15.6788	-3.86011	4.20658	Lung
-31.6083	-4.97154	6.88134	Lung
-11.3378	1.1409	3.77943	Metastatic
-34.6448	-1.11493	7.30339	Lung
-14.1645	-2.2081	5.01474	Lung
-34.3109	-4.71195	6.86662	Lung
-16.4656	3.3065	0	Lung
-17.6524	0.576787	2.30071	Lung
-32.4247	-4.79814	7.38703	Lung
-14.3661	-2.32934	5.46272	Lung
-13.5695	-8.71672	6.44621	Lung
-32.9186	1.66406	5.82824	Lung
-31.0976	1.14343	7.42456	Lung
-34.5887	2.42382	6.78687	Lung
-14.7344	-7.12142	7.02356	Lung
4.59184	-1.31414	2.93592	Metastatic
-33.7169	-1.71168	6.64813	Lung
-31.5084	0.764594	7.04356	Lung
-32.6916	0.117852	5.36087	Lung
-17.1263	-2.80114	2.00469	Lung
-12.0104	-12.4061	3.88902	Metastatic
-14.4075	2.00922	1.75646	Metastatic
-17.7944	1.51833	5.37526	Lung
-11.9943	-8.89238	5.19909	Lung
-33.0375	-1.1329	7.23848	Lung
-7.29742	-14.6577	4.03748	Metastatic
-12.4401	-4.42356	4.1019	Metastatic
-11.9659	-6.18509	4.6	Lung
-32.2647	-4.86422	6.74425	Lung
-13.9128	-7.52481	3.1637	Lung
-15.5202	-3.37226	1.71391	Lung
-7.80809	10.0808	4.20252	Metastatic
2.36742	-2.73045	3.67055	Metastatic
-6.60116	5.44844	4.14494	Metastatic
-10.1626	-4.78297	3.11145	Metastatic
-34.7116	-4.54225	6.90905	Lung
-15.0219	-2.04545	5.29695	Lung
-32.4458	-3.83396	5.90562	Lung
-34.8223	-0.916845	7.23639	Lung
1.30111	-0.0317841	3.83226	Metastatic
-6.875	-7.04206	5.20697	Metastatic
-8.6727	10.2819	5.37941	Metastatic
-5.32357	-4.90379	4.1496	Metastatic
-15.3261	0.209715	4.10725	Lung
-2.9596	-22.2889	2.21126	Metastatic
3.08788	-2.24153	2.0548	Metastatic
-19.6994	1.03565	5.53379	Lung
-12.4021	-0.190071	4.6035	Metastatic
1.96872	-0.520067	3.72792	Metastatic
-14.752	-4.94841	1.20209	Lung
-8.00328	9.67439	3.88268	Metastatic
-10.7385	-5.20565	1.64586	Lung
-13.0242	1.57338	2.90522	Metastatic
-16.8736	-3.41986	1.03667	Lung
-31.6207	1.44775	6.71106	Lung
-13.0605	-7.70882	4.6691	Lung
-36.7903	3.65292	5.66577	Lung
-2.991	-21.0434	3.0116	Metastatic
-9.54469	-0.940469	0	Lung
-11.0538	-3.64846	3.49791	Metastatic
-13.5476	-2.54595	2.31578	Metastatic
-5.83269	6.00582	2.68501	Metastatic
-6.4132	8.80138	3.92768	Metastatic
-13.1669	1.88743	1.07871	Metastatic
-33.4645	4.2392	7.63029	Lung
-12.2638	-5.43043	5.16499	Lung
-16.298	-3.60878	0	Lung
-16.8335	-3.1972	1.30043	Lung
1.08628	-2.02512	2.01018	Metastatic
-5.11567	-16.595	1.52161	Metastatic
-32.3746	3.83177	6.74575	Lung
-13.9439	1.79592	1.77718	Metastatic
-2.79041	-22.2113	1.78907	Metastatic
-4.23614	-19.56	2.36401	Metastatic
-5.92821	-14.25	2.24945	Metastatic
-16.7278	-2.63955	0	Lung
-15.7775	-2.65466	1.93058	Lung
2.55848	-2.46638	0	Metastatic
-18.1476	3.82293	3.78161	Lung
4.24034	-2.32065	1.38343	Metastatic
-11.1493	-1.82322	2.67608	Metastatic
-7.24923	8.16715	3.86678	Metastatic
-11.8423	1.39503	2.40698	Metastatic
1.25099	-2.962	0	Metastatic
-12.7385	-8.31979	2.8742	Lung
-33.4542	-1.61377	7.04402	Lung
-5.81891	6.28612	3.36578	Metastatic
-8.74147	12.0866	5.0946	Metastatic
-9.30708	-6.39254	1.70708	Metastatic
-35.3434	2.80749	6.52002	Lung
-37.0263	5.92563	6.2407	Lung
3.99669	-3.6792	0	Metastatic
-16.6296	2.44917	4.63529	Lung
-18.8213	-0.253152	4.75011	Lung
-15.065	-0.759839	4.62365	Lung
-15.8119	-3.8723	1.8448	Lung
-10.1682	-0.328968	3.85168	Metastatic
-9.24602	-3.47095	2.85398	Metastatic
-8.02348	7.95649	4.45176	Metastatic
-7.13541	4.19276	3.25723	Metastatic
-31.0132	-5.36838	6.74866	Lung
-16.0987	-3.32444	2.23092	Lung
-13.9914	-1.90809	2.53466	Metastatic
-5.53604	-5.67029	4.05949	Metastatic
3.52939	-0.405133	3.99579	Metastatic
-11.1298	-1.91464	0	Metastatic
-3.06538	-20.0337	3.65455	Metastatic
-33.1192	-4.75226	5.86304	Lung
-35.8973	2.95035	6.56981	Lung
-32.269	-4.84996	7.34552	Lung
-34.2194	0.0321721	6.89177	Lung
-4.4859	-18.4817	2.89773	Metastatic
-13.1219	-3.12298	3.97253	Metastatic
-8.34059	-6.93482	2.44286	Metastatic
-11.4063	-3.25462	0	Lung
-9.9065	-2.18701	0	Metastatic
-33.8482	2.28275	7.30053	Lung
-6.52779	-16.926	0	Metastatic
-36.7159	4.74868	5.96695	Lung
-11.664	-5.85175	2.82722	Lung
-14.2376	0.00514193	2.82467	Lung
-11.7047	0.050495	1.90454	Metastatic
-32.872	-2.30939	7.28819	Lung
-5.42096	-5.51042	3.6287	Metastatic
-5.32421	-18.2944	1.77008	Metastatic
-6.88576	9.04492	4.11297	Metastatic
-12.5734	-1.90887	2.64551	Metastatic
-10.9461	-2.27379	2.92646	Metastatic
-12.7798	-3.37937	3.72058	Metastatic
-11.4881	-2.06822	2.32249	Metastatic
-30.7276	-0.0686976	6.42749	Lung
-17.1171	-2.68295	0.919292	Lung
-6.57869	-5.02375	3.46759	Metastatic
-31.2612	1.12921	7.77922	Lung
-30.8718	-4.90376	5.39947	Lung
-33.3835	-1.52134	7.23594	Lung
-14.8454	-4.78997	3.72776	Lung
-35.298	-1.52358	5.27466	Lung
-11.1921	-4.02377	2.97964	Lung
-17.6852	1.93979	4.00979	Lung
-12.2118	-16.201	5.29184	Lung
-13.507	-0.0811092	1.9764	Metastatic
-6.3358	-6.41309	3.91904	Metastatic
-32.8462	-5.29411	7.7288	Lung
-13.8493	-1.12566	3.19359	Metastatic
-14.0372	-8.08435	4.41975	Lung
-10.8667	-10.034	3.37142	Metastatic
-33.0692	-2.97214	5.54542	Lung
-12.3636	-4.21196	3.85129	Metastatic
-10.8217	-1.30335	2.23969	Metastatic
1.6007	-3.03928	1.32546	Metastatic
-5.24826	-6.4919	2.87124	Metastatic
-31.1714	0.29246	6.23443	Lung
-18.0217	3.11137	5.62149	Lung
-12.9563	1.25888	2.48787	Metastatic
-12.3352	-0.550202	3.57949	Metastatic
-12.6049	-6.50209	2.64681	Lung
-12	-15.9395	3.26744	Metastatic
-11.4357	-16.2043	3.11665	Metastatic
-33.8916	2.19793	5.67258	Lung
-14.8871	-4.98679	2.56247	Lung
-11.9921	-4.77536	3.57639	Metastatic
-12.6155	-13.9778	3.97775	Metastatic
-5.71927	-17.1771	0	Metastatic
-31.8583	-3.85808	7.08097	Lung
-6.52392	-14.769	1.70105	Metastatic
-5.12044	-6.69857	3.15614	Metastatic
-11.8984	-15.1339	3.1486	Metastatic
-13.4565	-3.60863	0	Lung
-18.308	3.64518	4.78631	Lung
-18.5058	-0.767737	1.79106	Lung
-32.0109	-0.173273	6.9257	Lung
-35.2828	-3.41147	5.93015	Lung
-10.4573	-2.73434	0	Metastatic
-16.3849	-2.80829	1.35503	Lung
-6.96559	7.79764	4.00646	Metastatic
-5.64022	6.44882	2.94484	Metastatic
-4.34165	-18.3283	3.82377	Metastatic
1.67861	-2.4964	0	Metastatic
-16.9576	-3.01104	1.91367	Lung
-14.293	1.32999	3.17752	Metastatic
-13.8311	-2.88444	3.26756	Lung
-5.71384	-5.57161	3.1844	Metastatic
-7.67256	-5.48137	3.95409	Metastatic
-4.89012	-18.9477	0	Metastatic
-11.6229	-4.82245	2.16108	Metastatic
-14.9088	-4.80383	1.25455	Lung
-12.23	-7.79789	3.60397	Lung
-6.0504	-13.3967	1.41205	Metastatic
-10.2872	-1.84788	0	Metastatic
-9.18746	-0.877762	0	Metastatic
-12.2547	-12.2687	5.05121	Metastatic
-6.70013	-14.5754	3.29079	Metastatic
-33.1726	4.65286	6.25421	Lung
-5.98114	-17.0084	1.64802	Metastatic
4.15488	-3.38573	2.48698	Metastatic
2.8743	-1.45138	4.39496	Metastatic
-6.8852	-7.4469	4.2941	Metastatic
-10.9583	-3.31605	0	Metastatic
0.860913	-1.53373	3.40873	Metastatic
-8.06888	8.51259	5.07586	Metastatic
-15.0383	-5.49761	4.29985	Lung
-12.1354	-0.863772	0.87528	Metastatic
-31.2759	-4.73487	7.1515	Lung
-7.60714	8.75101	3.92892	Metastatic
-10.3494	0.185027	1.13747	Metastatic
-5.87567	-5.60505	2.5037	Metastatic
-14.2802	-5.3726	1.45835	Lung
-15.5352	-1.31669	1.28391	Lung
-6.24619	-6.50629	2.20976	Metastatic
-11.1927	0.659169	3.13971	Metastatic
-18.887	1.06258	6.40974	Lung
-13.4483	-14.3262	3.54002	Lung
-11.1152	0.740658	1.32261	Metastatic
-2.46854	-23.1002	2.62015	Metastatic
-6.45715	-13.5829	0	Metastatic
-35.2111	3.52872	7.50325	Lung
-4.79285	-19.6894	2.30898	Metastatic
-9.44837	-2.07353	2.2428	Metastatic
-31.4491	-3.22625	6.87116	Lung
-17.7377	2.65613	4.05957	Lung
-14.5165	-2.39178	4.48898	Lung
-33.3843	5.59079	7.19549	Lung
-12.3757	-15.9562	5.01911	Lung
-5.16154	-5.84856	3.46855	Metastatic
3.38013	-1.69498	2.3689	Metastatic
-12.2774	-11.5537	4.35905	Metastatic
-13.7014	-2.93113	3.31669	Lung
-13.1079	-0.504553	3.2911	Metastatic
-11.4232	-4.55242	2.59834	Metastatic
-4.27365	-18.9011	2.57986	Metastatic
-6.27502	5.89547	2.89801	Metastatic
-33.6696	-1.20487	6.55145	Lung
3.88715	-2.96599	3.22513	Metastatic
-7.29157	5.54356	4.64893	Metastatic
3.15761	-2.78474	2.89209	Metastatic
1.66631	-3.49752	2.72107	Metastatic
-12.3746	-2.96556	2.7165	Lung
-7.98455	9.53768	4.02264	Metastatic
-5.49818	-4.75154	3.74487	Metastatic
-7.4126	-5.78879	2.62078	Metastatic
-7.01167	-6.55765	2.59588	Metastatic
1.45916	-2.41845	0	Metastatic
-11.3704	-0.717344	2.42608	Metastatic
-7.16341	7.47546	3.84073	Metastatic
-12.6566	-2.67189	1.7361	Metastatic
-4.12317	-18.2543	2.513	Metastatic
-13.2436	-14.1628	4.30973	Lung
-15.4344	-4.16292	1.66191	Lung
-18.2067	3.91497	5.66636	Lung
-15.5238	-1.37338	4.76649	Lung
-12.0921	-16.9845	4.44373	Lung
-11.3922	-3.42812	1.21243	Metastatic
2.83067	-3.00724	2.08831	Metastatic
0.317435	-3.42834	3.4238	Metastatic
-14.4209	-7.49841	5.23627	Lung
-6.9252	4.78427	2.55453	Metastatic
3.07487	-1.83929	3.33845	Metastatic
-7.1031	-5.42063	2.50877	Metastatic
-15.4396	-4.88595	0	Lung
-4.98646	-18.1842	0	Metastatic
-13.5168	-7.82884	3.93659	Lung
-5.62481	-7.1077	3.84481	Metastatic
-5.70484	-5.8493	3.71198	Metastatic
-33.6511	0.579494	7.00311	Lung
-32.0313	-0.972833	6.43565	Lung
-10.8693	-1.92197	2.696	Metastatic
-12.0135	-8.751	4.49516	Metastatic
-13.0603	-8.58067	3.85484	Lung
3.20564	-1.77927	3.13231	Metastatic
-12.9152	-0.839933	0.657818	Metastatic
-11.4717	0.714102	2.30732	Metastatic
-13.2506	-16.4022	3.80947	Lung
-7.17108	-14.7185	0	Metastatic
-6.67837	-5.57372	3.27324	Metastatic
-9.85208	-0.298751	3.02701	Metastatic
-13.3929	-13.61	4.50924	Lung
-12.494	-12.182	3.458	Lung
-32.2625	0.889165	6.98085	Lung
-14.3338	-0.402347	2.17313	Metastatic
-31.711	-2.88403	6.93193	Lung
-19.3127	0.774352	6.38978	Lung
-11.4508	-2.23012	0.992781	Metastatic
-3.16433	-21.7759	0	Metastatic
-33.3427	-3.13924	6.26163	Lung
-13.5788	0.679389	3.55463	Lung
-12.8368	-0.705973	2.15355	Metastatic
-16.2308	-3.05837	2.45019	Lung
-17.9234	0.382393	3.72611	Lung
-14.5496	-3.35756	1.64675	Lung
-18.1633	2.17685	5.62857	Lung
-11.7661	-0.93096	2.34707	Metastatic
-13.649	-5.91415	1.66555	Lung
3.63797	-0.752662	3.11279	Metastatic
-34.533	5.67921	7.88443	Lung
3.70591	-1.648	3.28755	Metastatic
2.72459	-0.646791	2.614	Metastatic
-13.7125	-2.62557	5.50873	Lung
-7.77891	10.844	4.05167	Metastatic
3.39063	-3.09437	3.67958	Metastatic
3.50298	-1.60962	3.36186	Metastatic
-4.76574	-17.0673	2.32713	Metastatic
-34.04	-4.81372	7.09768	Lung
1.65727	-3.48212	3.07991	Metastatic
-12.2569	-14.8012	3.42266	Metastatic
-8.38299	9.34766	4.26347	Metastatic
-35.1524	-1.52137	6.06773	Lung
1.8593	-1.31782	0	Metastatic
-5.54389	-15.5356	1.8244	Metastatic
-12.4015	-14.5495	3.0501	Metastatic
-4.11478	-19.1671	1.63701	Metastatic
-11.7482	-0.415296	2.60975	Metastatic
-33.9323	-1.5365	7.25556	Lung
-6.53403	6.44777	3.7494	Metastatic
-32.5446	1.07287	7.16291	Lung
-9.42948	-3.64479	3.52845	Metastatic
-7.96301	-7.20519	4.12955	Metastatic
-33.3253	1.38936	7.03585	Lung
-18.0142	1.66879	5.17924	Lung
-11.9943	-16.7071	3.81277	Lung
4.61307	-1.56395	2.5288	Metastatic
-34.9115	0.901853	6.82617	Lung
-14.7001	1.22687	2.50805	Metastatic
-4.33921	-19.4359	1.7283	Metastatic
-11.9302	-15.9572	4.6746	Metastatic
-12.5429	-15.2873	4.29751	Metastatic
-15.5993	-7.21413	5.7665	Lung
-10.6151	-3.14313	0	Metastatic
-33.8475	2.9327	6.06629	Lung
-6.69883	-6.54893	3.23316	Metastatic
-31.4088	0.235437	6.4839	Lung
-13.6156	-2.65555	2.58639	Metastatic
-31.8097	3.87916	6.79965	Lung
-16.5801	2.98341	5.27638	Lung
-12.4307	-4.01448	2.33345	Metastatic
-34.8314	-4.42723	6.83555	Lung
-11.7563	-11.4309	3.30556	Metastatic
-6.0214	-14.1029	1.65378	Metastatic
-14.6044	-7.23051	4.22481	Lung
-11.3078	-3.45415	2.33194	Metastatic
-11.6928	-3.24277	2.13691	Metastatic
4.0466	-1.03442	2.91413	Metastatic
-10.2214	-2.61533	1.28949	Metastatic
-6.73978	-6.96363	3.53324	Metastatic
-3.05977	-22.2843	2.21747	Metastatic
3.33093	-3.10085	2.68004	Metastatic
2.93434	-0.541609	4.76601	Metastatic
-19.4937	0.769587	7.15851	Lung
-17.2811	1.71065	4.7661	Lung
-5.29597	-4.91695	3.28472	Metastatic
-30.7212	1.78194	6.49749	Lung
-10.0991	-13.8161	5.32489	Lung
-35.4355	2.3636	7.3536	Lung
4.43716	-2.26988	4.18302	Metastatic
-8.35931	7.78044	4.79081	Metastatic
-16.9699	1.57815	4.86962	Lung
-12.7009	-12.3033	4.65397	Lung
-10.5439	-2.11298	2.8228	Metastatic
-12.5878	-3.1371	3.08322	Metastatic
-5.74512	-14.449	2.31988	Metastatic
-11.8372	-1.39091	2.16967	Metastatic
3.82985	-0.813676	3.46684	Metastatic
-11.9208	-2.09307	1.61162	Metastatic
-12.7328	0.882913	2.97753	Lung
-12.1923	-5.44001	3.39877	Metastatic
-12.6058	-15.6378	4.44	Lung
-12.0907	-0.387869	4.18133	Lung
-7.462	-6.66124	3.21618	Metastatic
3.01059	-3.2949	1.34267	Metastatic
-6.82663	-5.92278	2.54388	Metastatic
5.68934	-3.56331	3.22051	Metastatic
-13.0054	-3.11491	2.90967	Lung
-33.3181	1.85441	6.99407	Lung
-15.6028	-4.61814	2.83713	Lung
-32.6043	-5.44598	6.91086	Lung
-7.17477	-15.1347	1.05162	Metastatic
-34.8696	0.56522	6.39123	Lung
-3.44949	-20.2256	1.91885	Metastatic
-11.8328	-6.9941	0	Lung
-12.2164	-11.5525	5.09125	Lung
-7.51537	8.79326	4.25454	Metastatic
-14.725	-4.50074	3.08476	Lung
-14.3967	-4.70157	2.42058	Lung
-32.1621	-3.18746	6.54704	Lung
-15.8544	-3.80341	1.99987	Lung
-14.4435	0.900613	2.31286	Metastatic
-2.56706	-23.1186	3.86174	Metastatic
-32.4806	-4.15922	6.53069	Lung
-34.4342	1.26791	6.39319	Lung
-11.0366	-1.59095	3.37343	Lung
2.43491	-2.92834	3.3086	Metastatic
-7.57877	8.52836	4.4201	Metastatic
-14.3819	-0.712205	4.83563	Lung
-32.8138	-4.02911	6.43419	Lung
-11.2431	-5.89171	5.65314	Lung
-3.73182	-19.9637	1.8532	Metastatic
-12.2687	-4.8765	4.05506	Metastatic
-10.0855	0.0233559	3.29499	Metastatic
-8.09917	9.71434	4.16024	Metastatic
-7.09453	-7.41898	2.51373	Metastatic
-12.0734	-2.29788	2.2316	Metastatic
-14.8678	-7.47354	3.83535	Lung
-12.6037	-1.91906	3.03141	Lung
-16.4815	-1.96643	2.06101	Lung
-14.3382	-2.27978	4.8081	Lung
2.92822	-0.0734258	4.66887	Metastatic
-33.4148	3.32609	6.90474	Lung
-4.89712	-18.2918	1.32135	Metastatic
-31.6757	0.362705	6.77329	Lung
-34.1874	3.38002	6.98868	Lung
-11.5525	-5.17755	1.61979	Metastatic
-6.67165	6.61272	3.56727	Metastatic
-17.9061	3.99319	5.18146	Lung
-36.9376	3.43001	7.87961	Lung
-6.07597	7.83806	4.05651	Metastatic
-5.9443	-5.60796	4.0749	Metastatic
-33.1957	-1.93039	6.1534	Lung
-14.5332	-7.85505	5.8038	Lung
-14.0714	-0.349931	2.01739	Lung
-6.36031	-14.8337	1.57787	Metastatic
-33.0245	-4.06422	7.24819	Lung
-18.2037	1.99113	5.16722	Lung
-13.2433	-3.23849	3.53099	Lung
-4.04018	-20.6243	1.2483	Metastatic
-13.0846	-16.192	3.63296	Metastatic
-6.40017	6.93811	3.77989	Metastatic
3.51967	-3.36333	4.02248	Metastatic
-4.89649	-19.4962	2.34262	Metastatic
-9.52708	-1.31898	2.72148	Metastatic
-16.8185	-1.93944	3.28046	Lung
-12.2685	-6.72323	2.88968	Lung
-12.3665	-16.9938	3.99688	Metastatic
-30.9593	2.69589	7.06719	Lung
-32.3056	-2.0246	7.74438	Lung
-17.8729	0.974464	5.06738	Lung
-11.0617	0.130682	3.24559	Metastatic
-32.4712	-1.30168	7.6573	Lung
-7.9955	9.7662	3.91794	Metastatic
-32.7595	2.4692	6.45826	Lung
-8.7865	10.1125	3.70565	Metastatic
-8.20325	7.38885	3.64815	Metastatic
-5.73695	-16.7115	1.0572	Metastatic
-14.2739	-0.220372	3.59736	Metastatic
-18.1352	1.44375	3.73732	Lung
-33.6557	2.71565	6.77752	Lung
-4.04419	-20.4525	2.11775	Metastatic
-13.0514	-2.0951	1.91035	Lung
4.67564	-2.15838	1.19238	Metastatic
-13.4021	-1.46745	0	Metastatic
-12.5857	-8.88112	2.98545	Lung
-7.02373	-7.33716	3.68556	Metastatic
-7.23511	4.87559	3.5136	Metastatic
-7.03867	6.25863	4.29132	Metastatic
-6.0242	-4.9472	2.44318	Metastatic
1.46915	-2.04518	3.97223	Metastatic
-9.04952	-6.49675	0	Metastatic
-15.2508	-3.50821	0	Lung
-14.3094	-1.88887	4.07156	Lung
-10.3421	-3.20008	0	Metastatic
-3.43524	-20.9053	1.96433	Metastatic
-10.5065	-2.17727	2.01288	Metastatic
-6.20666	-13.6753	2.69303	Metastatic
-31.8725	4.72774	7.45538	Lung
-11.6021	-3.63603	3.10602	Lung
-12.7822	-13.1653	3.88135	Metastatic
-35.75	4.80948	6.73237	Lung
-6.6303	5.86001	4.09763	Metastatic
-5.62697	-15.1768	3.42194	Metastatic
-32.0042	-3.87161	7.40123	Lung
-14.6913	-4.97523	2.84108	Lung
-32.8113	-2.57564	6.65679	Lung
-14.0572	-5.31914	4.17335	Lung
-32.5621	1.17559	6.84575	Lung
-6.99166	-7.43264	4.32013	Metastatic
-32.0008	-3.82212	6.74998	Lung
-15.0117	-2.25001	4.94982	Lung
-12.3746	-16.4159	4.91604	Lung
-14.1519	-7.8302	4.30903	Lung
-14.5984	1.06885	1.4866	Metastatic
-17.5849	-2.18249	2.39335	Lung
-15.5773	1.37913	3.4922	Metastatic
-6.43875	-4.54816	1.02824	Metastatic
-6.03056	-4.98803	3.63949	Metastatic
-15.105	-6.74694	5.97223	Lung
-32.361	-5.2172	6.00812	Lung
-31.9821	0.529288	6.07628	Lung
-11.5428	-5.51826	3.79924	Metastatic
-11.9701	-6.8775	2.93085	Lung
3.43027	-2.4445	2.98757	Metastatic
-14.1613	-4.67856	0	Lung
-12.1445	-5.53856	4.65068	Lung
-7.46606	-5.04956	4.46871	Metastatic
-12.0692	-7.86702	4.66531	Lung
-14.0017	-9.04098	3.59904	Lung
-10.8194	-10.8933	2.93082	Metastatic
-32.6187	-1.36022	6.89967	Lung
-8.19593	-5.36545	3.65503	Metastatic
1.25853	-2.43031	3.14267	Metastatic
-10.0938	-0.119021	2.17327	Metastatic
-33.7947	-2.40027	6.81855	Lung
-14.8721	-7.94147	3.33852	Lung
-12.6456	-14.7146	3.86243	Metastatic
-32.6725	-1.81791	7.83191	Lung
-32.8929	-3.44904	6.48638	Lung
-34.2892	-4.15811	6.57867	Lung
-13.341	-1.59607	2.18962	Metastatic
-12.3041	-15.4223	4.75015	Metastatic
0.438896	-3.43287	3.39856	Metastatic
0.654673	-3.14748	2.58462	Metastatic
0.907799	-1.32776	3.02679	Metastatic
-11.9023	-13.9707	4.68738	Lung
-8.42871	8.28022	5.18826	Metastatic
-14.8596	-2.83573	3.54932	Metastatic
-8.25458	10.3314	5.1172	Metastatic
-6.59523	-5.58731	3.83241	Metastatic
1.8255	-1.94927	0	Metastatic
-7.67853	9.26884	4.33286	Metastatic
-16.5406	-3.9807	1.74172	Lung
1.82124	-3.47723	2.21727	Metastatic
-10.0421	-0.487771	1.95613	Metastatic
-32.7857	-1.05517	6.44155	Lung
-14.2059	-5.24208	0	Lung
-13.7824	-7.36084	3.33493	Lung
-3.18407	-21.0912	2.26875	Metastatic
-9.94792	-2.82949	2.08921	Metastatic
-15.2193	-3.63722	1.95605	Lung
-10.1755	0.186798	2.99782	Metastatic
-33.3804	1.58737	7.30969	Lung
-17.6064	-1.38996	2.63065	Lung
-10.8125	-6.36597	0	Metastatic
-11.9466	-12.6802	4.10993	Lung
-6.21065	6.58583	1.87325	Metastatic
-34.5687	1.87849	6.95068	Lung
-17.8621	1.1475	5.49766	Lung
-5.27615	-5.44833	3.43748	Metastatic
-15.2155	-1.25725	4.99746	Lung
-14.8235	-1.88516	3.51131	Lung
-31.3629	-1.14011	6.85044	Lung
-12.6801	-1.26558	0	Metastatic
-5.98538	-6.1738	2.80015	Metastatic
-9.93913	-5.84772	2.7989	Metastatic
-8.13405	9.61325	4.51465	Metastatic
-6.2361	-13.7134	2.52002	Metastatic
-14.8034	1.1149	2.88805	Metastatic
-17.9726	0.305562	4.49284	Lung
-34.4184	0.00368913	7.82443	Lung
-32.3718	-0.820726	7.03375	Lung
-17.586	-1.22382	0	Lung
-13.9074	-5.1801	2.44668	Lung
3.13575	-1.59456	3.29068	Metastatic
-12.0068	-2.51614	2.8722	Metastatic
-13.1154	-3.05707	5.98541	Lung
-6.50637	-16.4362	3.1362	Metastatic
4.60516	-0.637895	3.41693	Metastatic
-7.38942	8.45934	3.7926	Metastatic
-3.85609	-19.9334	1.9825	Metastatic
-35.0291	2.46973	6.83423	Lung
-32.8422	-0.326863	7.32712	Lung
-14.2524	1.68642	1.20467	Metastatic
-8.77434	-3.06411	2.16836	Lung
-6.93876	-5.85916	2.24014	Metastatic
-2.5014	-23.2979	2.57824	Metastatic
-6.90922	-4.86531	3.01156	Metastatic
-7.63576	10.0933	3.75199	Metastatic
4.0694	-2.60663	3.79219	Metastatic
1.84778	-0.866891	0	Metastatic
-6.27739	7.50302	4.69078	Metastatic
-17.2909	1.87611	4.19343	Lung
-6.29197	6.08546	4.09255	Metastatic
-15.3126	-6.94159	0	Lung
-5.85288	-16.3173	1.26336	Metastatic
2.50769	-3.17178	3.45442	Metastatic
-33.1856	-1.66636	5.88105	Lung
-7.75984	10.4419	4.41227	Metastatic
-9.96211	-3.06105	3.22301	Lung
-6.32919	-14.2413	2.89199	Metastatic
3.38201	-3.54083	3.214	Metastatic
-11.6462	-0.373325	2.64933	Metastatic
-11.3081	-1.61402	3.51475	Metastatic
-5.93102	7.71937	4.32195	Metastatic
-8.00332	10.0982	4.31044	Metastatic
-6.10524	-7.03572	3.79763	Metastatic
-31.5899	-2.48673	7.57366	Lung
-34.9341	-2.67961	6.96898	Lung
-15.5823	-15.0181	4.76344	Metastatic
-15.4337	-4.02679	2.38598	Lung
-12.7878	0.844091	2.56619	Metastatic
-17.9687	-0.530094	0	Lung
-14.5928	-4.8481	0	Lung
-31.7866	3.45755	7.20049	Lung
-30.8429	0.786329	6.97796	Lung
-34.0309	-2.7513	6.77791	Lung
-2.84577	-22.2027	2.89404	Metastatic
-12.5192	-8.80728	4.56059	Lung
-32.2944	0.176589	7.58852	Lung
-16.6186	0.0768403	3.06987	Lung
-12.5433	-3.95374	0	Metastatic
-7.12997	-5.10753	2.05249	Metastatic
-33.5703	-1.7294	6.73506	Lung
-14.7829	-1.57494	4.63497	Lung
-3.89366	-20.8774	1.61409	Metastatic
-33.1685	0.820986	6.45674	Lung
-34.7949	1.5657	6.3405	Lung
-12.9875	-1.5731	1.94353	Metastatic
-30.9214	-4.67768	4.59707	Lung
-9.0935	-3.39195	4.10916	Metastatic
-36.4302	4.06064	6.29752	Lung
-33.9851	-3.85152	6.62507	Lung
-6.70287	-5.63885	3.78848	Metastatic
-5.58635	-5.94451	2.67043	Metastatic
-12.0092	-16.602	3.4264	Lung
-3.52568	-19.5978	2.28316	Metastatic
2.69403	0.520039	5.1512	Metastatic
-32.8526	1.53255	7.14626	Lung
-7.86351	-7.34602	3.951	Metastatic
-7.92466	-6.12841	2.9066	Metastatic
-34.7529	5.84721	7.34468	Lung
-33.0257	-3.3463	7.38234	Lung
-34.8787	3.91095	6.1966	Lung
-14.9467	0.036544	0	Lung
-33.9319	4.57851	6.49196	Lung
-14.4597	-0.564193	3.28418	Metastatic
-13.5639	-1.80279	2.02616	Metastatic
-31.6074	-2.46431	5.96153	Lung
-32.7984	-3.73826	7.13589	Lung
-34.0051	1.75938	6.40403	Lung
-4.3202	-19.4674	0	Metastatic
-32.5443	-5.89244	5.67776	Lung
-32.5747	1.58254	7.17846	Lung
-14.7932	-5.44317	3.25562	Lung
-12.9266	-8.40173	4.285	Lung
-30.9842	-5.40363	5.06167	Lung
-10.6409	-14.8719	4.60542	Lung
-34.7132	4.60494	6.53922	Lung
2.69388	-0.172567	4.66752	Metastatic
-31.9688	-4.42216	7.11842	Lung
-34.7663	0.62037	6.46734	Lung
-11.5559	-6.2799	3.33989	Lung
-8.1334	11.0366	5.36865	Metastatic
-9.94877	-2.09092	4.24279	Metastatic
-30.8581	-1.58517	6.06737	Lung
-6.64983	-6.83453	3.44421	Metastatic
-33.1589	0.6788	6.71616	Lung
-13.4579	-1.50346	3.22602	Metastatic
-36.0261	4.70955	5.89379	Lung
-7.49068	-5.52704	3.67391	Metastatic
-6.75908	-6.41667	4.83744	Metastatic
-18.6144	1.46347	5.00003	Lung
-5.54427	-6.36455	2.8937	Metastatic
-33.1952	0.0961722	7.01415	Lung
-17.8728	3.53036	6.26907	Lung
3.67574	-1.86607	4.96524	Metastatic
-31.5296	1.57445	6.35991	Lung
-7.37442	-5.90384	2.56331	Metastatic
1.51935	-2.81469	2.81059	Metastatic
-16.4399	2.51638	3.7013	Lung
-32.1267	-5.53262	4.48528	Lung
-12.0232	-13.6811	2.89883	Metastatic
-12.4354	-7.58477	0.856481	Lung
0.451965	-3.30948	0	Lung
-16.6556	-2.8655	1.03271	Lung
-32.103	0.0822556	6.96635	Lung
-33.33	1.88898	5.91754	Lung
-12.6837	-3.52204	4.03096	Metastatic
-10.6671	-6.7456	3.44901	Metastatic
-31.4608	-0.866468	6.83623	Lung
-15.2786	-1.54217	4.33039	Lung
-3.07155	-20.6244	2.59908	Metastatic
-11.9913	-6.7786	2.78508	Lung
4.3839	-1.20731	2.50962	Metastatic
-17.694	3.0171	5.68057	Lung
-7.77297	-4.53304	3.22116	Metastatic
-14.192	-2.17899	4.01374	Lung
-18.7931	0.300063	6.25765	Lung
-8.86372	11.3459	4.9076	Metastatic
-9.57467	-3.02767	4.12832	Metastatic
-6.4132	7.60691	3.57169	Metastatic
-11.8021	-2.27043	2.43578	Metastatic
-18.9701	1.85808	4.25626	Lung
-13.6694	-14.6245	3.81956	Lung
-31.4612	0.901844	6.86795	Lung
-14.6715	-5.01389	2.94436	Lung
-14.8285	-3.70726	1.58112	Lung
-12.6593	-6.98358	2.69744	Lung
-35.6101	1.83055	5.59778	Lung
-7.41288	-5.657	1.66477	Metastatic
-35.7517	1.06072	6.55541	Lung
-6.33967	-6.40476	3.36981	Metastatic
-36.1562	1.82426	7.27381	Lung
-7.04653	-4.93284	3.4766	Metastatic
-15.3313	-7.631	5.36975	Lung
-31.0255	-0.630275	6.53398	Lung
-5.66541	-5.09125	2.06621	Metastatic
-33.3758	-2.06968	6.58029	Lung
-2.8626	-22.1177	2.33477	Metastatic
-5.18475	-17.5959	1.66381	Metastatic
-34.4287	-4.24015	6.5258	Lung
-10.6057	-5.64302	2.50573	Metastatic
-32.366	0.936501	6.78411	Lung
3.069	-0.787456	2.34607	Metastatic
-7.40153	6.55865	4.27578	Metastatic
-3.39016	-21.2966	1.48295	Metastatic
-17.2756	2.39356	4.46044	Lung
-15.1008	-2.01004	4.23005	Lung
2.69368	-1.85421	2.95507	Metastatic
-7.4947	-6.11762	2.338	Metastatic
-10.7119	-13.5923	4.27062	Lung
-11.248	-3.18902	3.26519	Lung
-18.2684	2.00811	7.18476	Lung
-12.085	-7.04369	5.37816	Lung
3.87768	-2.49083	3.98708	Metastatic
-32.673	-0.845221	7.0965	Lung
-17.775	1.20637	5.63154	Lung
-8.76162	12.3328	5.8429	Metastatic
-5.60571	-14.6101	2.81557	Metastatic
-32.2434	2.5369	7.91161	Lung
-7.19409	7.25317	4.72968	Metastatic
-8.38764	-6.68863	3.56458	Metastatic
-12.8521	0.764731	2.44841	Metastatic
-12.2007	-12.7625	4.17658	Metastatic
-32.0884	-4.62819	8.01286	Lung
-7.7338	-5.68928	2.84784	Metastatic
-8.21139	-5.05401	3.25475	Metastatic
-5.6336	-17.4739	1.97571	Metastatic
-7.13757	-15.6577	0	Metastatic
3.74633	-2.93517	3.17781	Metastatic
4.18648	-1.54973	1.43057	Metastatic
-12.795	-4.30679	4.17904	Metastatic
-11.3835	-2.72759	0	Metastatic
-5.50649	-17.5561	2.36488	Metastatic
4.94658	-2.74651	3.68365	Metastatic
-16.5688	3.30223	2.9881	Lung
-32.4073	-4.73228	6.17792	Lung
-12.4362	-0.781533	3.03574	Metastatic
-9.62516	-5.71287	5.9683	Lung
-2.43004	-23.2119	1.85362	Metastatic
-8.15444	-7.4819	3.92663	Metastatic
-12.664	-5.00158	5.11001	Lung
-13.3352	-1.80027	1.17836	Metastatic
2.58233	-1.34241	1.14818	Metastatic
0.802073	-1.15441	2.77677	Metastatic
-7.31831	-5.94787	2.57096	Metastatic
-17.3312	1.29729	6.35371	Lung
-3.92572	-20.2971	1.13153	Metastatic
-6.65296	-6.23025	3.51253	Metastatic
-12.1228	-16.5044	4.16019	Lung
1.38586	-2.06588	3.15614	Metastatic
-9.86326	-3.98816	4.56149	Metastatic
4.33992	-0.467433	3.56673	Metastatic
3.04606	-0.13907	3.78144	Metastatic
-14.9693	-0.555702	2.84267	Metastatic
-13.8243	-5.17241	3.31422	Lung
-14.4802	-0.984428	3.04229	Lung
-12.4837	-3.03024	3.79321	Lung
-7.10179	-7.7153	2.31675	Metastatic
-13.0805	-13.054	4.38085	Metastatic
-14.9921	1.72757	2.57241	Metastatic
-8.1656	-6.13291	0	Metastatic
-17.5654	-2.47079	1.55532	Lung
-12.1005	-8.57396	3.7753	Lung
-31.4186	2.74502	5.61651	Lung
4.92286	-3.70886	3.61306	Metastatic
2.00069	-3.35891	4.09126	Metastatic
-13.6937	-9.15272	5.08743	Lung
-8.06608	-5.68627	5.46252	Metastatic
-13.1925	-0.54703	2.15147	Metastatic
-6.37343	-13.8443	2.28453	Metastatic
-13.8311	-8.64273	4.97022	Lung
-15.3004	-14.7958	4.73141	Metastatic
-3.37891	-19.8494	3.47402	Metastatic
-3.18499	-21.9473	1.22029	Metastatic
-10.7396	-2.81674	0	Lung
-32.1184	-0.446364	5.83834	Lung
3.86426	-2.98224	0.883067	Metastatic
-33.0038	-4.31138	4.68084	Lung
-8.43418	-7.69712	4.32062	Metastatic
3.83239	-0.266833	2.97776	Metastatic
-17.8913	2.20132	5.02284	Lung
-13.1345	-7.15268	3.66582	Lung
-13.3134	-8.0966	3.19369	Lung
-17.6956	1.37296	6.43303	Lung
-33.4584	1.13742	6.59932	Lung
-13.7861	-0.421602	2.0922	Metastatic
-10.8583	-13.5007	3.65472	Lung
-4.96852	-16.6174	3.57664	Metastatic
-10.1946	-0.449002	3.74712	Metastatic
-8.51348	8.01687	4.83458	Metastatic
-12.5037	-7.93168	3.7129	Lung
-11.1258	-5.8534	2.79605	Lung
-31.6888	-1.64203	5.3812	Lung
-11.8806	-8.1867	5.03701	Lung
3.36606	-0.585229	2.41579	Metastatic
-6.1102	6.96776	3.33789	Metastatic
-14.8349	-0.296149	2.16153	Metastatic
-32.1025	-1.10871	6.80068	Lung
-11.9305	-16.2118	3.92568	Metastatic
-31.5655	-3.6981	6.85022	Lung
-14.8411	-4.84548	0	Lung
-34.0794	5.58047	6.11683	Lung
-6.23292	-5.96136	3.74419	Metastatic
-31.4501	2.15209	7.10207	Lung
-32.6535	-2.95331	7.03089	Lung
-11.8655	-15.4418	3.55391	Lung
-13.7369	-8.49291	4.98873	Lung
-10.8097	-2.28172	2.98158	Metastatic
-32.0133	-2.99363	7.11044	Lung
-12.8596	-12.0578	3.6183	Lung
-13.581	-0.59053	2.6256	Metastatic
-9.78833	-1.7295	0	Metastatic
4.02708	-0.925356	2.765	Metastatic
-2.90524	-22.256	2.54233	Metastatic
-2.44598	-23.2449	1.78718	Metastatic
-33.6894	-1.21587	5.89468	Lung
-31.0788	1.37874	7.01287	Lung
-4.66035	-19.2726	0.831612	Metastatic
-32.9215	-2.20764	6.86098	Lung
-5.99526	-6.40793	3.5964	Metastatic
-32.8269	1.1613	6.57805	Lung
-13.7311	-3.01827	3.31253	Lung
-10.5088	-3.569	0	Lung
-12.3903	-8.47351	3.58395	Lung
-7.38579	7.80085	5.38301	Metastatic
2.09055	-0.999368	2.77237	Metastatic
-11.6651	-6.45425	3.15184	Lung
-17.8155	1.77431	5.79764	Lung
4.48312	-2.97401	0	Metastatic
-14.2674	-7.29311	4.14917	Lung
-36.9366	5.64604	8.52985	Lung
-12.9389	-8.91089	3.63455	Lung
-18.1442	0.171353	6.24249	Lung
-9.52281	-5.57663	2.87796	Metastatic
-11.6187	-5.98104	6.02753	Lung
-33.2879	-4.24375	5.26688	Lung
-6.17394	6.16812	3.19399	Metastatic
-32.188	2.10974	6.40732	Lung
-17.5361	3.68308	6.29988	Lung
-13.2207	-1.30089	4.1093	Metastatic
-6.70881	-14.2263	1.33764	Metastatic
-5.09759	-4.95013	3.6985	Metastatic
-13.2711	-8.37522	5.40705	Lung
-12.069	-2.8522	0.723819	Metastatic
-10.0033	-14.3453	4.4458	Lung
1.39008	-2.72473	2.20653	Metastatic
-7.21824	6.14568	4.52391	Metastatic
-13.0088	-12.8056	4.05116	Metastatic
-7.85577	-5.35583	2.88181	Metastatic
-17.8748	1.54172	4.3431	Lung
-0.144584	-2.49871	2.98669	Metastatic
-30.7599	1.9559	7.19179	Lung
-12.3226	-16.453	3.72806	Metastatic
2.19199	-3.27055	3.20958	Metastatic
-13.8071	-13.3608	2.41336	Metastatic
-11.5685	-8.32568	0	Lung
1.54304	-1.79636	2.49097	Metastatic
-14.2784	-12.9274	0	Lung
5.17289	-3.53259	0	Metastatic
-14.8867	0.252711	2.70596	Lung
-6.08339	6.66536	3.38105	Metastatic
2.11567	-1.93679	3.65915	Metastatic
-10.2234	-5.50356	2.82676	Metastatic
-31.5521	-4.63069	6.54415	Lung
-3.19734	-20.8346	3.05167	Metastatic
-14.7363	-4.33603	3.27129	Lung
-12.2922	-1.65589	2.20777	Metastatic
-10.4274	-5.27034	6.16702	Lung
-17.5618	1.39494	4.16171	Lung
-12.1031	-18.0662	0	Metastatic
-13.6612	-2.52572	5.2532	Lung
-6.54341	-15.6696	2.11982	Metastatic
-15.0547	-4.42815	0	Lung
-34.7596	-3.34658	6.59823	Lung
-6.18515	-7.23574	3.72604	Metastatic
-7.51912	-5.86815	1.97832	Metastatic
-31.3112	2.98691	6.89063	Lung
-5.31158	-7.67173	4.65523	Metastatic
-12.6444	-0.669531	2.1805	Metastatic
-34.5421	-4.56175	6.62283	Lung
-4.21699	-17.6722	1.01758	Metastatic
-7.10335	-7.16921	0	Lung
-7.71004	6.48835	2.51183	Metastatic
-33.6631	3.19169	6.93274	Lung
-11.8278	-12.8846	4.18408	Lung
-7.34343	-6.6205	4.89604	Metastatic
-11.5506	-0.146209	5.8331	Metastatic
-11.4664	-1.96367	2.6725	Metastatic
-13.6669	-1.98654	5.23925	Lung
3.10686	-2.29363	3.02943	Metastatic
-35.2139	3.79887	6.25287	Lung
-37.3245	5.26969	6.24588	Lung
-6.15616	-5.8045	2.98122	Metastatic
-15.78	-0.730016	0	Metastatic
-12.8514	1.23581	1.72126	Metastatic
-14.0106	-13.9965	5.08262	Lung
-15.1107	1.43347	2.07809	Metastatic
-17.6879	2.31525	3.85922	Lung
-34.4986	2.44086	7.28369	Lung
-8.16113	-5.20653	2.78417	Metastatic
-13.1902	-4.20901	5.18101	Metastatic
1.58863	-2.35877	1.80654	Metastatic
-7.16299	-5.8186	3.40294	Metastatic
-12.0822	-7.63536	3.92751	Lung
2.88398	-2.41068	1.93459	Metastatic
-14.2921	-14.3407	3.84667	Metastatic
-15.1266	-4.71147	1.38256	Lung
1.2833	-2.4624	1.43649	Metastatic
-4.23864	-19.2354	2.04852	Metastatic
-6.2823	-16.6352	3.35264	Metastatic
3.79023	-1.961	2.32197	Metastatic
1.06655	-2.95686	3.26361	Metastatic
-7.84017	7.89833	3.72424	Metastatic
-12.0629	-17.1875	3.12549	Metastatic
-10.2458	-2.74988	0	Metastatic
-13.53	-4.70587	1.73342	Lung
-14.8378	-3.60019	2.51115	Lung
-32.2822	-3.40552	7.72747	Lung
-5.09643	-17.5953	2.23373	Metastatic
-5.20695	-6.57166	3.8301	Metastatic
-4.04205	-18.6997	1.76553	Metastatic
-35.3246	2.19303	7.13147	Lung
-10.6121	-6.51601	3.21741	Metastatic
-13.5506	-2.2593	3.47494	Lung
-4.45754	-18.0289	2.43205	Metastatic
-11.3318	-2.99273	2.71086	Metastatic
-5.77084	-16.6151	2.95256	Metastatic
-34.4179	-3.35527	6.56535	Lung
-36.2898	3.30266	6.18898	Lung
-11.7574	-7.53246	2.6636	Lung
-34.4263	-3.12699	6.91352	Lung
-3.59392	-20.053	2.14636	Metastatic
-16.0903	-2.06401	2.06578	Lung
2.76736	-0.536161	3.97146	Metastatic
-10.5121	-13.2987	5.0942	Lung
-13.7449	-5.95682	1.52611	Lung
3.06235	-1.00531	3.38994	Metastatic
-34.983	0.484957	6.42607	Lung
-9.28272	-11.0486	0	Metastatic
-32.7816	-2.30104	6.62592	Lung
-31.7611	-2.08907	6.98667	Lung
-17.2068	-2.23226	0	Lung
-7.74088	-5.89734	2.74055	Metastatic
-5.5167	-4.4815	3.49462	Metastatic
4.14899	-1.68012	0	Metastatic
-7.26071	8.8497	4.06707	Metastatic
-14.4399	-4.42829	1.57533	Lung
-13.4462	-5.32316	5.02457	Lung
-11.1049	-0.146225	2.75874	Metastatic
-10.3714	-6.28002	3.6323	Metastatic
-12.2996	1.65339	1.36805	Metastatic
-35.6311	5.82662	6.22398	Lung
-15.429	0.0536404	3.10319	Lung
-10.9055	-6.26377	3.08193	Metastatic
-33.3403	-2.11245	6.88383	Lung
-32.9484	-3.91992	6.01762	Lung
-14.5926	-7.72097	4.17722	Lung
-7.99518	-4.73671	3.5484	Metastatic
-11.2263	-13.4172	5.57163	Lung
-15.0505	-8.1847	4.06108	Lung
-17.151	-2.93645	0	Lung
-17.3844	1.45763	6.31219	Lung
-34.2399	-1.26071	6.43386	Lung
-13.8893	-8.2593	4.50483	Lung
-32.6292	0.84799	6.85803	Lung
-6.95722	-8.35936	3.57453	Metastatic
-6.99763	6.20287	4.35752	Metastatic
-14.8123	-4.39726	2.97578	Lung
-5.95916	-13.9668	2.68733	Metastatic
4.62403	-2.17636	1.76839	Metastatic
-17.8163	1.22915	4.86104	Lung
-32.2193	2.43333	7.15444	Lung
-14.8944	1.56191	2.72038	Metastatic
-7.42259	9.45634	4.32822	Metastatic
-13.399	-6.12029	5.30933	Lung
-8.50253	10.2407	4.89694	Metastatic
1.1417	-3.65735	2.56223	Metastatic
-36.9043	3.4182	1.03714	Lung
-12.4202	-5.19767	2.59336	Metastatic
-34.1977	-0.678712	6.92078	Lung
-14.3691	-0.0590325	2.00895	Metastatic
-13.9814	-1.61659	3.08106	Lung
-6.01683	-14.0571	3.01988	Metastatic
-4.9303	-18.3738	0.762244	Metastatic
-9.40878	-2.33674	2.69751	Metastatic
-32.4766	-1.17101	7.86398	Lung
-10.065	-2.56518	2.45328	Metastatic
-16.7394	-0.843869	2.92579	Lung
-7.51465	10.3875	4.55047	Metastatic
-5.98734	6.22877	3.50804	Metastatic
-31.7093	-1.68073	7.4404	Lung
-19.0431	2.33826	6.232	Lung
-35.2838	2.28361	6.49066	Lung
-16.9258	2.61853	4.69123	Lung
-2.62436	-22.9145	2.21184	Metastatic
-9.66132	-1.70888	2.31759	Lung
-31.1627	-2.65501	5.44692	Lung
-10.4992	-5.13796	0	Lung
-15.2234	-1.73168	4.59984	Lung
-14.0488	1.55076	2.72749	Metastatic
-32.2017	-5.11792	5.15058	Lung
-3.85855	-20.4184	1.89872	Metastatic
-32.262	-2.63166	6.58763	Lung
-18.1665	2.57332	6.41661	Lung
-31.9751	-5.27581	5.27918	Lung
-10.9253	-4.25235	5.57272	Lung
-5.19929	-7.15216	3.78346	Metastatic
2.68041	-0.644712	3.47425	Metastatic
-32.6587	-3.14182	6.54556	Lung
4.07987	-3.51883	3.17758	Metastatic
-11.0673	-3.82837	1.51121	Metastatic
-17.1219	-2.56839	1.99921	Lung
-5.92709	-16.1273	1.83131	Metastatic
-14.7516	-3.58501	0	Lung
-15.8305	-4.00608	1.33715	Lung
-33.1518	2.31933	6.67367	Lung
-5.33652	6.63609	3.11445	Metastatic
-10.6377	-5.11167	0	Lung
-9.26728	-3.51244	2.88471	Lung
-32.0934	1.13682	6.73307	Lung
-14.3836	-7.34995	2.54359	Lung
-7.03016	7.2284	3.2909	Metastatic
-6.39119	-14.0929	2.22707	Metastatic
-12.547	0.204255	2.20926	Metastatic
-6.31144	-5.87518	3.2927	Metastatic
-5.35513	-17.495	2.39709	Metastatic
-35.2535	4.25726	6.61549	Lung
-12.5026	0.621924	2.27902	Metastatic
-7.65796	6.91735	5.5327	Metastatic
-11.6838	-13.8393	3.95575	Lung
-33.5236	-1.91358	4.69221	Lung
-12.9403	-9.26908	5.04394	Lung
3.06488	-1.90681	2.2977	Metastatic
-13.9497	-15.2756	3.79864	Lung
-6.56679	-6.83028	2.64429	Metastatic
-13.7778	-2.5217	3.26632	Lung
-6.64706	-15.1453	2.39879	Metastatic
-4.78614	-7.21892	5.10642	Metastatic
-35.2759	4.18056	6.01563	Lung
-6.23091	-5.69879	4.66608	Metastatic
-32.0309	-4.33342	6.97014	Lung
3.08343	-2.97765	2.83736	Metastatic
2.96269	-1.24944	2.25641	Metastatic
-6.29954	-4.54145	4.23343	Metastatic
-13.3717	1.53462	2.75056	Metastatic
3.59778	-0.905029	3.96985	Metastatic
-31.4204	-1.3882	7.05334	Lung
-4.13703	-19.2934	2.20951	Metastatic
-12.9585	-12.0852	4.50708	Metastatic
-4.78336	-17.5312	2.05228	Metastatic
-12.6061	-6.84704	1.25286	Lung
-12.821	-14.3289	3.9341	Lung
2.82074	-0.405917	3.35039	Metastatic
-31.4939	-2.00127	7.23996	Lung
-4.17287	-18.3228	2.62305	Metastatic
-13.2628	-13.9182	0	Metastatic
1.7536	-2.38355	0	Metastatic
-6.03012	-6.15495	2.50618	Metastatic
-11.3029	0.056859	2.10593	Metastatic
-10.522	-7.05526	5.09407	Metastatic
-6.83242	7.06463	1.97937	Metastatic
-30.7041	0.160588	5.008	Lung
-7.36368	-6.655	3.74334	Metastatic
-33.0078	-5.61253	6.10569	Lung
-12.5145	-15.5176	3.78019	Lung
-11.8648	-0.275067	3.71151	Metastatic
-10.8727	-5.06525	3.42271	Metastatic
-8.09003	-5.73559	3.07416	Metastatic
-15.3262	-0.901771	4.8496	Lung
-10.6835	-6.17347	6.83882	Metastatic
-11.6904	-16.4592	4.37809	Lung
-16.3283	-4.45124	1.97022	Lung
-16.3938	2.59866	5.4498	Lung
-8.88874	10.7844	4.52029	Metastatic
-16.8462	-2.66723	2.58292	Lung
-7.23452	-6.94826	4.26031	Metastatic
-2.92937	-22.6179	1.89557	Metastatic
-5.30043	-7.43835	1.52353	Metastatic
-13.0411	-16.7355	4.89583	Lung
2.53373	-1.69151	2.06876	Metastatic
-9.82186	-2.05115	3.19529	Metastatic
-31.0515	-1.45883	4.32154	Lung
-33.2871	-4.43373	6.89687	Lung
-10.8717	0.25509	2.15146	Metastatic
-11.6077	-12.6204	4.4046	Lung
-31.2088	-1.87356	6.8226	Lung
-16.1014	-1.24256	1.42806	Metastatic
-7.71942	-5.97908	2.05585	Metastatic
-15.6655	0.0898129	4.17324	Lung
3.9452	-0.940623	4.17054	Metastatic
-8.71537	10.6575	4.70035	Metastatic
-9.62576	-3.62558	2.95187	Metastatic
-13.9084	0.739578	2.33648	Metastatic
-16.8997	1.16115	4.74175	Lung
-13.3188	1.23086	3.49419	Metastatic
-11.246	-3.67148	1.37	Metastatic
-31.2857	-5.44377	5.09988	Lung
-32.3213	3.50468	6.94768	Lung
-10.8789	0.625516	2.10178	Metastatic
-13.4734	-13.5479	3.75161	Lung
4.68093	-3.29939	0	Metastatic
-13.9058	-0.274633	4.17921	Metastatic
-7.62338	9.74342	5.04823	Metastatic
-15.2958	-4.83153	1.60163	Lung
-5.50461	6.4879	3.84214	Metastatic
-6.40554	5.75326	4.74188	Metastatic
2.82087	0.18383	3.31094	Metastatic
-11.9571	-15.0503	2.96706	Metastatic
-11.1857	-2.52335	1.22296	Metastatic
-31.9827	-4.6098	6.54624	Lung
-8.39545	-7.62588	3.54018	Metastatic
-14.1423	-7.17414	4.90182	Lung
-31.6471	2.84109	6.35776	Lung
-32.9332	-1.40228	7.17096	Lung
-5.16581	-6.57739	3.84764	Metastatic
-12.3431	-12.2394	3.58008	Metastatic
-18.2111	0.981986	6.70295	Lung
-17.3951	-2.0978	0.955608	Lung
-19.1475	1.48457	6.11297	Lung
-15.5236	-7.72578	5.72849	Lung
-4.05619	-19.1506	2.1292	Metastatic
-12.2152	-3.91095	4.16245	Metastatic
-8.22502	-5.50314	3.25811	Metastatic
-33.5169	0.321588	6.17428	Lung
-12.7808	-6.55437	3.25931	Lung
-36.3299	5.03876	6.98156	Lung
-11.1881	-4.63167	3.86728	Lung
-12.6246	-14.6989	5.12947	Lung
-7.65466	-5.80503	2.31899	Metastatic
-14.637	1.42444	3.13388	Metastatic
-9.97899	-10.9209	0	Lung
2.93862	0.362521	0	Metastatic
-16.7984	1.89301	3.93352	Lung
-31.239	-0.942813	6.98251	Lung
-34.437	3.767	6.93137	Lung
-13.3635	-8.98253	3.55293	Lung
-7.47122	-5.18898	3.95933	Metastatic
-31.5296	0.0255234	6.63968	Lung
-33.7835	0.710506	6.47543	Lung
-13.1247	-14.5871	5.15332	Metastatic
-13.4371	-1.27076	2.528	Metastatic
-8.01983	6.99781	4.95953	Metastatic
-14.4676	1.38308	1.47872	Metastatic
-9.72078	-3.46405	3.26857	Metastatic
-11.5227	-2.90574	2.66702	Lung
3.18976	-1.88096	0	Metastatic
3.0735	-2.31082	2.7568	Metastatic
4.52147	-2.69736	3.07646	Metastatic
-12.2845	-15.5026	2.4888	Lung
-3.02807	-21.8123	1.74664	Metastatic
3.00114	0.234011	1.89717	Metastatic
-3.42916	-20.1378	2.65268	Metastatic
-16.2007	-3.57564	1.04688	Lung
-32.6711	-4.62541	5.61308	Lung
-11.8766	0.289527	3.89638	Metastatic
-7.96546	-7.11054	3.01882	Metastatic
-7.2105	9.07163	4.68227	Metastatic
-11.826	-2.67833	3.73406	Metastatic
-12.3002	-18.1513	4.01776	Lung
1.82141	-1.62667	3.6772	Metastatic
-15.524	-14.7777	4.89098	Lung
-10.3003	-2.90213	3.55368	Metastatic
-7.38171	-6.18093	1.6111	Metastatic
-12.9084	-16.6916	4.96629	Metastatic
-10.3833	-3.21043	1.78779	Metastatic
-4.6763	-18.1188	0.887219	Metastatic
-16.8368	-3.48847	2.57078	Lung
-12.8092	-4.58589	3.66071	Metastatic
-12.4511	-8.06449	2.50652	Lung
-34.8389	-3.27637	5.97998	Lung
1.07329	-1.51861	2.47054	Metastatic
-11.0238	-11.5947	2.26729	Metastatic
-11.9607	-1.16906	3.55575	Lung
-31.8103	5.10578	4.93082	Lung
-9.85985	-1.97364	2.9977	Metastatic
-4.41278	-18.9914	1.58631	Metastatic
-11.8372	-15.0947	3.61276	Lung
-6.0918	8.23387	4.68312	Metastatic
-18.2108	3.17297	5.18952	Lung
-30.9805	2.54574	6.83608	Lung
-32.7088	-2.90182	6.30404	Lung
-12.0643	-11.8374	4.29954	Lung
-33.4432	0.97684	6.01319	Lung
-5.60201	-7.14796	4.0979	Metastatic
-6.42829	-6.29267	3.99475	Metastatic
-12.0576	-2.73679	0	Lung
-15.7155	0.0537816	4.47695	Metastatic
-14.073	1.04978	2.31008	Metastatic
-33.4758	3.54163	6.44034	Lung
-35.3519	-3.01239	5.9284	Lung
-36.6549	4.98138	6.48069	Lung
-11.908	-11.0834	3.83875	Lung
-7.38746	-7.11864	3.83406	Metastatic
-14.1325	-8.83385	4.13411	Lung
-11.5934	0.580729	3.07035	Metastatic
-32.8555	-5.31393	7.33476	Lung
-31.1025	-4.80284	6.20966	Lung
-13.7483	1.95503	2.48723	Metastatic
1.66821	-1.51978	3.60717	Metastatic
-7.35534	7.7557	4.809	Metastatic
-12.6088	-14.2258	4.40808	Metastatic
-31.7744	-4.75636	6.85638	Lung
-15.5374	-2.97126	2.25898	Lung
-33.9075	-0.968652	6.5072	Lung
-32.6291	1.05275	7.1339	Lung
-35.2756	3.04523	6.52695	Lung
2.46325	-1.29992	0	Metastatic
-32.7988	-4.98064	5.83583	Lung
-34.5969	-4.56303	6.7886	Lung
4.93028	-2.49642	0	Metastatic
-16.5656	3.37574	5.18241	Lung
-15.1116	0.657639	0	Metastatic
-11.9563	-3.40282	2.64062	Lung
-33.4397	-1.42819	5.65169	Lung
1.81673	-3.0639	2.08632	Metastatic
-11.8299	-5.34293	4.60725	Metastatic
-11.7538	-4.91548	4.30819	Metastatic
5.06859	-2.73457	2.83891	Metastatic
-32.7341	-4.28017	6.5158	Lung
-11.927	-7.49681	4.44	Lung
-11.3233	-3.70969	0	Metastatic
-12.3769	0.658153	2.73838	Metastatic
-13.0512	1.6743	2.29161	Metastatic
-14.0408	-7.08009	4.08429	Lung
-10.7545	-6.3065	3.45632	Metastatic
-12.1625	-2.44891	2.28009	Metastatic
-5.59653	-5.17245	1.70887	Metastatic
1.60161	-0.986542	4.29907	Metastatic
-13.2999	-2.50731	2.50465	Lung
4.95808	-1.86929	2.37392	Metastatic
-8.93824	-2.93577	3.05634	Metastatic
-32.0211	-1.74502	7.12702	Lung
-18.0776	1.27915	6.22094	Lung
2.40868	-2.52898	3.63598	Metastatic
-5.93784	-17.6204	2.22914	Metastatic
4.14318	-2.50731	3.93389	Metastatic
-31.9576	-5.35151	4.61383	Lung
-12.7487	-0.482603	2.51043	Metastatic
-12.311	-6.49886	3.14755	Lung
-32.0895	1.6745	6.65735	Lung
-32.2856	-3.51998	6.24194	Lung
-8.03107	9.39969	3.94813	Metastatic
-34.8454	3.95588	6.71204	Lung
-3.98731	-19.8401	0.887698	Metastatic
-32.0228	5.48756	7.11243	Lung
-6.8041	-15.2436	2.50258	Metastatic
-7.17091	6.84043	3.70312	Metastatic
-14.9964	-1.04483	4.44393	Lung
3.10281	-0.808553	3.53149	Metastatic
-15.9981	-0.498857	1.97178	Metastatic
-15.5623	-3.80898	2.12283	Lung
-16.9103	0.333499	0	Lung
-11.1558	-15.9489	3.90911	Metastatic
-5.40987	-14.7609	2.19347	Metastatic
-31.501	-4.11802	6.08069	Lung
-13.4246	-8.32966	3.56724	Lung
1.93019	0.251713	3.3817	Metastatic
-3.46492	-19.8587	2.48066	Metastatic
-12.045	-2.17097	1.15406	Metastatic
-3.89768	-19.5521	2.90047	Metastatic
1.07361	-2.30546	0	Lung
-13.0952	-15.2312	4.24484	Metastatic
-12.2995	-18.7349	3.83478	Lung
-13.5827	-14.4236	4.60544	Metastatic
-13.3975	1.31655	1.25061	Metastatic
-34.5291	-0.17337	6.37799	Lung
-16.7717	3.38225	3.83136	Lung
-4.12795	-18.6458	2.34549	Metastatic
-11.1198	-15.0343	2.60965	Lung
-3.65468	-20.8949	2.31308	Metastatic
-33.599	2.36415	6.7875	Lung
-31.9498	-2.74304	5.61283	Lung
2.43748	-0.375971	4.08532	Metastatic
-15.6553	-2.50911	0	Lung
-12.7741	-7.73464	5.47985	Lung
-33.632	2.11168	4.67639	Lung
-32.0128	0.682263	6.37914	Lung
-6.58769	-6.66519	3.25542	Metastatic
-14.7472	-4.29781	1.50118	Lung
-6.78243	6.46447	4.10529	Metastatic
-13.424	-14.1516	4.46396	Metastatic
-14.1027	-4.34964	0	Metastatic
-12.7213	-0.623912	2.33824	Metastatic
-13.8588	-13.178	3.99587	Metastatic
-10.9683	-0.981247	0	Metastatic
1.02427	-3.14064	2.69722	Metastatic
-7.07385	-6.97937	4.6303	Metastatic
2.61401	-2.57878	2.09605	Metastatic
-6.68603	9.71185	0	Metastatic
-12.3778	-14.0959	4.31669	Lung
-13.8657	-12.9899	3.79505	Lung
-9.70387	-0.565011	2.40723	Metastatic
-9.69319	-5.739	2.77494	Metastatic
-31.9578	3.98043	7.6285	Lung
-11.9733	-13.2227	6.00436	Lung
-17.0356	-3.14331	1.83292	Lung
-5.79125	-5.58111	3.79808	Metastatic
-15.1155	-3.87372	2.27875	Lung
-5.959	-6.21008	4.22799	Metastatic
-7.35757	-7.55912	4.3492	Metastatic
-11.3247	-6.01835	0	Metastatic
-14.6092	0.884024	0	Metastatic
-30.9681	-3.87073	6.43638	Lung
-9.86093	-2.63878	3.71669	Metastatic
-17.4967	0.250564	3.05898	Lung
-6.20345	-5.45132	3.6091	Metastatic
-15.2059	1.22306	3.88117	Metastatic
-7.77311	-6.29407	2.49264	Metastatic
-9.67951	-2.85324	2.40218	Metastatic
-34.1812	-3.4574	6.51018	Lung
-32.8692	0.73424	6.72608	Lung
-12.3885	-18.5122	3.9991	Lung
-11.2391	-2.32888	2.55594	Metastatic
4.9279	-2.81686	2.49119	Metastatic
-16.3783	-3.85483	2.79484	Lung
-8.19596	-5.11813	2.53298	Metastatic
-16.7859	-3.75595	2.32123	Lung
-11.6874	-7.72329	2.52845	Lung
-12.6537	-8.00315	1.47312	Lung
-12.3021	-7.7453	3.69522	Lung
-13.7678	-1.76858	2.30821	Metastatic
-11.835	-7.8357	4.70796	Lung
-33.0137	-4.09016	7.47216	Lung
4.60666	-3.52012	4.05704	Metastatic
-8.31775	10.0732	4.44149	Metastatic
-12.4924	-8.61726	0	Lung
-12.8005	-5.54815	3.04941	Metastatic
-12.7806	-2.41035	3.37176	Metastatic
1.75298	-2.70949	2.58401	Metastatic
-12.6374	-2.825	1.78196	Metastatic
-11.2694	-1.65526	0	Lung
-6.52483	-6.00791	3.97181	Metastatic
-32.0795	-4.34366	6.60327	Lung
-11.7522	-1.46749	2.19078	Metastatic
-37.2138	3.98361	6.72276	Lung
-13.1492	-0.777623	4.27291	Metastatic
-17.7339	3.66197	6.3513	Lung
-12.3624	-6.21037	0	Lung
-30.9085	0.73364	6.55282	Lung
-13.4386	-14.8169	3.97711	Lung
-9.96648	-0.50527	1.94095	Metastatic
-4.984	-7.08186	4.00924	Metastatic
3.84129	-1.97762	4.22593	Metastatic
2.28333	-1.02413	3.06276	Metastatic
-11.1638	1.00061	3.97865	Metastatic
-11.8403	-1.15097	0	Metastatic
-14.4453	1.93267	2.1559	Metastatic
-7.70515	-5.96418	2.63397	Metastatic
-13.7417	-5.44685	2.00541	Lung
-12.5437	-12.2191	4.18699	Lung
-6.315	-6.82571	3.24116	Metastatic
-10.7275	-14.5641	4.94454	Lung
-32.1308	-4.74404	6.63587	Lung
-4.71115	-17.7129	2.49598	Metastatic
-14.359	-5.43989	4.03052	Lung
-8.42201	8.34801	4.72419	Metastatic
-10.7203	-11.0176	0	Metastatic
-5.14537	-17.5786	1.49752	Metastatic
-17.1585	1.25865	4.21133	Lung
3.47662	-1.03727	4.5804	Metastatic
-4.81666	-16.5293	2.76208	Metastatic
-14.0777	-1.90351	1.85937	Metastatic
-12.085	-13.5036	5.29404	Metastatic
-11.8922	-15.4171	4.14296	Metastatic
-7.43448	5.87956	4.26014	Metastatic
-11.6541	-6.46076	3.55138	Lung
-12.4145	-13.6648	3.52371	Metastatic
-7.96006	6.97052	4.08608	Metastatic
-4.76462	-7.1069	3.54437	Metastatic
-12.2339	-12.8388	4.48967	Lung
-4.49923	-18.3409	2.70568	Metastatic
2.15815	-2.69641	3.09266	Metastatic
-34.0588	-1.64573	6.16734	Lung
-17.8685	-1.83343	2.19526	Lung
-9.33665	-5.87384	3.46358	Metastatic
-5.74037	-15.1451	3.50011	Metastatic
-32.3225	-3.82257	7.11449	Lung
-14.5692	-1.95148	3.80325	Lung
-13.0278	-6.62258	2.55071	Lung
-33.3284	-5.0272	6.26817	Lung
-14.879	-1.36648	6.24995	Lung
-31.8405	-4.16074	7.67151	Lung
3.25338	-0.237509	2.99602	Metastatic
-34.9274	-0.650229	6.56106	Lung
-34.7976	4.39135	6.17736	Lung
-15.6169	-4.64702	2.23411	Lung
-11.3565	-5.537	0	Lung
-13.4077	-8.95225	2.70486	Lung
-16.5929	-3.22562	1.50995	Lung
-12.8887	1.58737	0	Metastatic
-11.5036	-0.448507	3.29722	Metastatic
-31.2832	1.99341	6.97655	Lung
-3.18176	-20.2006	2.43729	Metastatic
-11.5701	-2.55195	2.75862	Lung
-12.4542	-14.0197	3.59534	Lung
-32.1207	-1.6111	7.40018	Lung
-15.0431	-3.92236	1.22941	Lung
-33.4416	-0.290797	7.88959	Lung
-16.8477	-2.94997	2.51523	Lung
-6.24067	-14.1809	4.13945	Metastatic
-2.69912	-22.3561	2.90705	Metastatic
0.457851	-2.43581	0	Metastatic
-15.1158	-4.4012	0.825551	Lung
4.43628	-3.06087	3.09779	Metastatic
-15.4786	-0.00957957	1.98366	Metastatic
-16.6737	-2.12689	1.22363	Lung
-5.32751	-4.962	3.86106	Metastatic
-12.1298	1.24019	1.91047	Metastatic
-32.7192	5.12007	5.91194	Lung
-18.4375	0.418456	5.74465	Lung
-5.73363	7.52307	4.04935	Metastatic
-6.15588	-7.88312	2.873	Metastatic
-7.23919	8.40654	4.53169	Metastatic
-5.65871	-13.9691	2.07572	Metastatic
-17.6403	-2.40652	2.51478	Lung
-14.4811	-14.1816	3.62077	Lung
-12.934	-2.13938	0	Lung
-13.6578	-13.8219	4.53265	Metastatic
-34.0601	2.34369	7.05925	Lung
2.8335	-1.51621	3.6913	Metastatic
[truncated: 52,316 more rows]

## Sheet: Fig_1c
Figure 1c
B2M_expression violin plot
Cell_ID	Metastatis	Lung
RU1215_192110488599350	1.78151
RU1152_130751366121844	2.58059
RU1231A_120703424294126	3.22121
RU1322A_LN_133924258008493	2.99595
RU1181B_169649541863334	4.63645
RU1108a_RPMI_164761076713396		6.13551
RU1231A_155914237328627	3.08718
RU1215_134396885264734	2.064
RU1231A_134394584096091	1.71944
RU1145_170180373265117		4.01907
RU1152_125744641947573	2.73359
RU1108a_Bambanker_232318649977766		6.73656
RU1066_195967073508188		3.71142
RU1293A_191767562348387	0
RU1080C_232389351167925	3.27909
RU1293A_164640683677404	0
RU1144_LN_134540497901989	1.09934
RU1215_236167967390627	0
RU1229A_Frozen_164710463950109		0
RU1108a_Bambanker_Frozen_227364270627237		7.2885
RU1181B_226394635626294	3.70817
RU1181B_165784084240756	3.88558
RU1322A_LN_162078856755548	4.94086
RU1231A_191166535358253	3.76591
RU1080C_130049272825758	0
RU1229A_Frozen_165378362850604		2.68469
RU1144_LN_200994213456747	4.30603
RU1322A_LN_160921510067628	3.85994
RU1066_235548446186341		4.96946
RU1145_236082068110763		6.0516
RU1229A_Frozen_204770951223157		0
RU1080C_162078857058531	2.06972
RU1181B_227914129033139	3.0156
RU1108a_RPMI_129457506380510		7.24192
RU1322A_LN_199937951382750	3.78124
RU1108a_RPMI_204762093402485		6.68932
RU1144_LN_191645443341598	0
RU1080C_121254238670116	5.03105
RU1293A_228058935544558	0
RU1229A_Frozen_156572874925811		0
RU1181C_169012813293414		3.56583
RU1293A_156572856249070	3.96972
RU1080C_235128478943078	4.37938
RU1108a_RPMI_230652451450077		7.03916
RU1215_126700256909158	0
RU1229A_Frozen_157697990580957		1.3683
RU1215_191227457912238	2.76392
RU1145_156933498461046		7.29934
RU1215_165371920926949	2.58904
RU1144_LN_227305182878446	3.12921
RU1066_235601986206429		7.58297
RU1293A_161943443650853	1.28169
RU1229A_Frozen_156031709309156		1.71976
RU1293A_231289985915252	1.76127
RU1080C_129446769245043	3.19816
RU1181B_157002371913579	4.05885
RU1144_T_236167208495908		1.36272
RU1144_LN_170199701215972	2.47664
RU1322A_LN_129998524144931	4.57664
RU1144_LN_197188232789403	0
RU1108a_Bambanker_Frozen_205449168076213		6.13736
RU1322A_LN_232328294456675	0
RU1181B_227906759879011	1.83817
RU1144_T_227844233510317		4.26078
RU1108a_Bambanker_227510387325868		6.01344
RU1293A_165329207713006	0
RU1108a_Bambanker_Frozen_236082095344436		6.05664
PleuralEffusion_122293352876461	3.89144
RU426B_227303182691099		4.44714
RU1293A_170139154298724	1.38814
RU1124A_LN_169081814308645	0
RU1195A_191097700772724		3.5044
RU1145_130531413835059		4.60437
RU1231A_156395258140469	3.94247
RU1322A_LN_169777302563229	5.3657
RU1215_197074384468331	1.71386
RU1108a_Bambanker_164769532397932		6.32155
RU1322A_LN_169081813821726	4.20051
RU1108a_Bambanker_Frozen_156933486398365		6.01969
RU1145_227516876540699		5.26583
RU1293A_169175095560605	4.05977
RU1066_162001547348398		5.62659
RU1108a_Bambanker_Frozen_135571558259627		6.60652
RU1215_192868120639403	2.19412
RU1181B_236221701441884	5.26355
RU1144_LN_239407447296238	0
RU1229A_Frozen_162011062946140		3.18125
RU1144_T_166264153459955		0
RU1231A_134945401387235	2.6252
RU1215_169081813809523	2.05795
RU1231A_165713619929822	4.16954
RU1108a_RPMI_204213425487262		7.10784
RU1108a_Bambanker_227363553241454		5.94737
RU1215_165926910676268	2.51949
RU1322A_LN_227905807702243	3.10758
RU1066_236785369466789		5.84791
RU1231A_130673800570781	3.27756
RU1322A_LN_235122023909291	3.86264
PleuralEffusion_204825324280747	3.12576
RU1181B_197066451275181	3.55443
RU1322A_LN_226949759945963	4.04696
RU1144_T_129565671942427		1.87761
RU1108a_RPMI_131234280692510		6.94294
RU426B_164693584561908		4.34186
RU1108a_Bambanker_Frozen_169587518687541		4.32747
RU1080C_235600138623771	1.88955
RU1066_226953411315956		3.15951
RU1229A_Frozen_226273437338908		1.69587
RU1231A_129457538677990	4.19028
RU1108a_RPMI_155911449401244		6.21994
RU779D_134946238130460	3.0258
RU1145_162090653992811		5.23739
RU1231A_166288849750838	4.15781
RU1293A_204222269450469	2.44556
RU1144_LN_205922673776886	5.44783
RU1181C_197271850277596		5.46364
RU1080C_161452731320238	1.57035
RU1181C_165239938018539		1.86421
RU1144_T_192315305376038		2.83228
PleuralEffusion_236175645666716	3.00595
RU1108a_RPMI_131242050604275		6.49098
RU1080C_236718662773677	2.95513
RU1293A_199823176355229	2.93318
RU1293A_230609233766134	0
RU1066_226343123536172		4.75728
RU1066_230732686899038		3.47596
RU1080C_120718468738460	2.5579
RU1066_126765621528419		3.07236
RU1145_166332095151414		4.05788
RU1108a_Bambanker_166400385271581		6.72096
RU1066_227305214327596		4.98602
RU1231A_125247377324843	3.62833
RU1293A_120703455287518	3.11086
RU1231A_192120139994844	3.36259
RU1293A_120703455194037	2.40835
RU1144_LN_205922688457564	1.88874
RU1293A_227357156916059	3.36291
RU1215_236845392416053	0
RU1215_134385041794869	0
RU1322A_LN_130132653587244	4.27721
RU1108a_Bambanker_Frozen_240617688558302		7.22844
RU1181C_206061347728668		4.58017
RU1145_157140462300020		3.4369
RU1229A_Frozen_239458986900830		2.17541
RU1293A_129440070691621	3.18293
RU1144_T_232301316992285		2.48831
RU1080C_170740629326260	0
RU1231A_227915456998125	4.43021
RU1293A_192118694787828	2.37481
RU1231A_134376349416795	3.81192
RU1181C_240497474885876		2.18252
RU1293A_133921869774180	3.84928
RU1108a_Bambanker_131217401531163		7.56495
RU1066_239946748249963		4.3362
RU1215_240633674881885	3.05412
RU1145_231291315698526		3.57436
RU1229A_Frozen_164779317456299		3.17785
RU1231A_231349329544989	4.33061
RU1229A_Frozen_134513520130804		0
RU1293A_196095789132646	3.79034
RU1215_196592931551669	1.48026
RU1229A_Frozen_197074416417204		2.664
RU1181C_129567952923379		4.50976
RU1231A_161326283286372	2.87013
RU1215_231161155672372	3.27092
RU1322A_LN_204359574665452	4.56049
RU1080C_126681628727134	0
RU1080C_133846975789853	1.63703
RU1066_241057700140893		5.41012
RU1080C_240559720974574	0
RU1231A_134393261046493	3.94273
RU1311A_T_1_232448553605035		4.56951
RU1108a_Bambanker_134938050620699		6.79093
RU1145_161889610021686		4.73687
RU1145_240094687456478		2.59465
RU1181B_196166655338931	3.01249
RU779D_241054849649590	3.29049
RU1065C_196046442641843	3.3208
RU426B_227920825727716		4.18357
RU1108a_Bambanker_Frozen_226953383569267		6.05906
RU1144_T_161340108228917		0
RU1215_126913556699555	2.98386
PleuralEffusion_126149071650094	4.08691
RU1322A_LN_129515623135966	2.89829
RU1124A_LN_134583266982645	2.108
RU1293A_235688990468459	3.40693
RU1231A_169220299680180	4.38731
RU1293A_239396858748260	2.80428
RU1145_239382644053924		5.35478
RU1108a_Bambanker_Frozen_235695804177716		6.34367
RU1108a_Bambanker_166469284514220		7.25789
RU1108a_Bambanker_235601998767988		6.80447
RU1215_169245935057260	2.25558
RU1108a_Bambanker_166332113738614		5.87394
RU1229A_Frozen_135022696357173		2.89025
RU1108a_Bambanker_Frozen_134041189444404		6.0055
RU1293A_122307579623270	4.10472
RU1145_231907656088502		5.47925
RU1144_T_170198343989037		1.66868
RU1322A_LN_191166508322142	2.83888
RU1108a_RPMI_196527701253532		7.7416
RU1215_191622876120812	2.55523
RU1231A_230670677784806	4.34643
RU1108a_Bambanker_Frozen_157684151242150		6.61769
RU426B_134530833959660		3.02152
RU1215_126836636870492	1.45451
RU1215_130134903830900	3.49527
RU1181C_170869460155126		3.17813
RU1181B_192120140032372	3.93117
RU1293A_134447990270380	2.21676
RU1195A_129978437090604		4.27596
RU1231A_165248393997733	3.2474
RU1108a_Bambanker_Frozen_235070737771300		7.50345
RU1145_200561495496486		5.23956
RU1124A_LN_122369634426077	0
PleuralEffusion_235069798038316	4.40907
RU1066_169014006339820		5.14008
RU1215_170113814416091	2.73338
RU1124A_LN_156600492538277	3.18619
RU1293A_228049567041435	2.99266
RU1066_170798579857260		5.63975
RU426B_157606888291043		4.54608
RU1231A_122427435539741	2.157
RU1144_LN_130194213586795	2.53058
RU1181C_191689569548723		4.20822
RU1231A_135135350351707	3.19905
RU1231A_166477740522915	2.45033
RU1066_200974093466918		5.60223
RU1322A_LN_231840681748790	2.23399
RU1144_LN_239587835460828	3.32699
RU1293A_230748973611420	3.73008
RU1215_122506907905324	1.75979
RU1231A_204842772842908	3.31548
RU1231A_204882398263213	2.74023
RU1293A_239589205141219	4.31569
RU1322A_LN_161326298458412	3.55829
RU1181C_191227458406316		4.40619
RU1229A_Frozen_191072033463539		1.57818
RU1293A_135143001550236	2.86173
RU1108a_Bambanker_226205971103021		7.0424
RU1293A_125236612610974	3.28119
RU1108a_Bambanker_204959708035811		6.7605
RU1145_231897742887150		4.95606
RU1215_160218181974749	0
RU1124A_LN_165729296602997	3.67314
RU1080C_155888882432884	1.63916
RU1181B_192110461603166	5.13041
RU1145_129978390755101		3.5561
RU1322A_LN_232313261840749	2.78647
RU1215_135503625796013	2.30126
RU1215_231684156640102	1.87707
RU1066_169727151782620		5.14963
RU1229A_Frozen_227853850859436		0
RU1293A_133828588226284	3.1956
RU1144_LN_157690371435307	2.93941
RU1108a_Bambanker_Frozen_120786785294572		7.1382
RU1215_161529235884766	1.9773
RU1066_191226664860981		5.01309
RU1231A_161317559155940	3.485
RU1215_121886418524445	3.21986
RU426B_126700272367852		2.09232
RU1181C_121887370984803		3.57664
RU1145_195625758641572		7.00024
RU1145_191774157887725		0
RU1229A_Frozen_230809071410013		1.96235
RU1145_164698952742813		4.29446
RU1215_170181056706798	2.25153
RU1181B_239997898374507	0
RU1293A_196087348115245	3.85134
RU1293A_232389350713715	5.27502
RU1108a_Bambanker_Frozen_170343460191515		6.74588
RU1293A_240482277604589	3.75485
RU1231A_121812477238621	3.30276
RU1144_LN_235548418627435	3.65735
RU1145_131097928264611		3.70211
RU1231A_156022966204654	2.34299
RU1181C_164750339782429		1.95981
RU1322A_LN_125720916351708	3.7758
RU1108a_Bambanker_156453508603307		6.9099
RU1215_200994199096540	2.66118
RU1229A_Frozen_196114223163172		2.40382
RU1231A_125798226548582	2.66179
RU1066_192121064569764		5.40865
RU1145_196174305945822		2.70908
RU1108a_Bambanker_Frozen_169587546704293		6.09052
RU1124A_LN_130132653501228	1.94884
RU1152_135546843871453	2.25257
RU1080C_239595634449246	0
RU1181B_236158197062389	2.38039
RU1066_204351789559028		6.29047
RU1152_126224470034675	4.3975
RU1229A_Frozen_192868167367923		2.15371
RU1066_170798611552541		5.00941
RU1293A_230612589034931	2.39154
RU1181B_227494295943990	4.1349
RU1152_227312730565995	1.46535
RU1066_157562549950390		5.15965
RU1229A_Frozen_161384131417899		1.90848
RU1145_157140434933555		5.20072
RU1293A_231906467278046	3.42565
RU1108a_Bambanker_120797944829876		6.55025
RU1066_241106421201843		4.93395
RU1293A_230601838712755	2.06546
RU1066_157613982631773		5.59807
RU1152_165849601628004	2.87111
RU1108a_Bambanker_236177543355702		6.8076
RU1144_LN_160996510877550	0
RU1145_200974093901091		4.99072
RU1293A_165849601530716	3.06799
RU1181C_135501362947942		3.28085
RU1181B_134377511533854	4.46945
RU1145_192315324517092		5.42007
RU1322A_LN_239956412550571	4.02928
RU1108a_Bambanker_Frozen_239458061346739		6.29445
RU1293A_196115545906422	3.26316
RU1231A_239596337580780	3.83984
RU426B_162080050040243		3.74676
RU1215_126767500842843	3.12636
RU1145_129457492510955		5.24671
RU1181C_169156948999516		2.85135
RU1231A_130003757914982	2.03405
RU1145_192317694265693		2.14872
RU1231A_126680956884774	0
RU1108a_Bambanker_133974617344859		6.79386
RU1080C_206068851271990	3.22638
RU1293A_200570473442550	2.73931
RU1152_199877507012917	1.20003
RU1108a_Bambanker_166351395220323		7.11494
RU1215_134405294319973	4.01172
RU1108a_Bambanker_Frozen_235533386606437		7.18392
RU1229A_Frozen_134542510906205		1.66646
RU1229A_Frozen_134540466211756		2.42637
RU1145_134600595499748		6.01147
RU1231A_160361944304566	3.80451
RU1152_165173278128045	3.35893
RU1108a_Bambanker_Frozen_231270780717862		6.13715
RU1108a_Bambanker_204882379426548		6.24607
RU1145_236633986579171		5.63784
RU1181C_161943431048556		3.80054
RU1108a_RPMI_134041162172845		6.44549
RU1293A_164698921818851	4.88704
RU1215_192739567164131	2.72024
RU1108a_Bambanker_Frozen_204358246619996		6.32555
RU1181B_241054862982068	4.07386
RU1181B_226942290381534	3.95407
RU1181B_170797760465691	3.69556
RU1152_191553082607853	2.55265
RU1215_170328400522652	3.06519
RU1080C_192729635834790	0
RU1293A_204292748590006	0
RU1080C_165309463509860	0.853123
RU1145_165385725922021		1.23703
RU1293A_131164500052316	1.75421
RU1215_157604606302117	2.48144
RU1195A_129586368273654		2.76046
RU1108a_Bambanker_Frozen_126707787741548		6.48329
RU426B_201587038305118		6.09008
RU1080C_135081900567837	2.44923
RU1231A_200494264838363	2.36685
RU1215_200967489804533	2.57244
RU1108a_Bambanker_Frozen_201585877245158		6.46865
RU1181C_164761869080491		5.70021
RU1145_196163851991468		4.22644
RU1108a_RPMI_157562565250398		6.30249
RU1124A_LN_227501958716317	2.35314
RU1152_196095802988325	4.42871
RU1181C_161943417177899		4.27581
RU1293A_169014006762348	2.17505
RU1144_T_131089728714678		1.74664
RU1108a_RPMI_169793543399149		6.41191
RU426B_239956411772206		2.63774
RU1108a_Bambanker_192306956950301		6.126
RU1322A_LN_231703483472179	4.99085
RU1108a_Bambanker_204756724332790		6.587
RU1108a_RPMI_236176853915557		4.51203
RU1322A_LN_156945462783339	5.1724
RU426B_196104809008499		4.16142
RU1231A_126760266878308	2.82945
RU1080C_169021703150515	2.13103
RU1145_226829546739612		3.018
RU1066_239932687439580		4.4691
RU1215_165190305467318	0
RU1215_164693538170652	0.959051
RU1108a_Bambanker_Frozen_130194240915868		4.6263
RU1108a_RPMI_191215677921517		6.54863
RU1108a_Bambanker_125239745993643		6.50023
RU1293A_197271804075293	3.46983
RU1108a_Bambanker_Frozen_160440071346460		6.00976
RU1108a_RPMI_134472851938219		6.64666
RU1322A_LN_166400384486189	4.55705
RU1124A_LN_156994689223518	1.98317
RU1108a_Bambanker_235737680337756		6.3839
RU1144_LN_227493073276331	1.48914
RU1215_195402151901595	2.13249
RU1144_LN_201595521985948	2.57537
RU1108a_Bambanker_Frozen_120864470907246		6.83127
RU1229A_Frozen_157053745514924		1.25328
RU1152_169079788222836	4.18557
RU1231A_129455076035420	3.94905
RU1229A_Frozen_135621992958372		3.04177
RU1108a_RPMI_164631932422950		7.20417
RU1080C_121405247974307	2.20694
RU1229A_Frozen_169082606774558		2.04395
RU1293A_165310939449779	2.75024
RU1293A_231840653950260	3.52033
RU1322A_LN_241184517319412	3.90902
RU1229A_Frozen_200923761534893		0
RU1231A_192859711650149	3.39492
RU1293A_165714263722718	3.24573
RU1229A_Frozen_204763059645731		2.88374
RU1293A_228049586375923	2.25127
RU1144_LN_230654437668589	0
RU1231A_122283734744364	3.02481
RU1181B_191646632724315	3.28268
RU1108a_Bambanker_191691433600931		7.13219
RU1322A_LN_169580969740061	5.20793
RU1293A_226970322492707	0.864768
RU1229A_Frozen_191648484256989		0
RU426B_191141961193331		4.82043
RU1322A_LN_157053757898101	4.03431
RU1293A_160920052546341	5.36561
RU1231A_169768862010603	3.94088
RU1231A_191088273803061	3.72974
PleuralEffusion_200363939322269	0
RU1108a_Bambanker_Frozen_235129955535661		6.61752
RU1293A_191648483925406	3.91673
RU1108a_RPMI_232321065281396		6.07915
RU1231A_165380357208365	2.51217
RU1108a_Bambanker_Frozen_200426592521516		6.29654
RU1144_LN_191553887952181	1.56004
RU1231A_164827667512156	3.42658
RU1108a_Bambanker_Frozen_240617688525731		6.68488
RU1080C_235067409382645	2.14733
RU1108a_Bambanker_205449168107380		5.93116
RU1080C_161452731775276	0
RU1231A_157491682753261	4.24362
RU1108a_Bambanker_Frozen_120786773006124		4.93082
RU1181B_135504967624486	2.97356
RU1293A_226970309647651	3.37996
RU1181B_205990587915563	3.16531
RU1229A_Frozen_195402151181110		2.40448
RU1293A_135562654079718	3.68849
RU1108a_Bambanker_126886700272365		7.53686
RU1181C_191020359891366		3.85395
RU1066_236288388753843		3.43488
RU1215_204840369573163	0.998643
RU1181B_130598657288931	3.58902
RU1108a_RPMI_165945520830901		6.26452
RU1181C_235060851850075		0
RU1181C_164642044365548		4.60824
RU1144_LN_200348209396638	5.40469
RU1215_135501343287597	1.93338
RU1293A_155914236775332	3.74151
RU1322A_LN_227983014423324	3.38264
RU1293A_157673038690214	2.33933
RU1108a_RPMI_121202296449899		6.04804
RU1108a_Bambanker_Frozen_196638189771043		3.79212
RU1108a_Bambanker_Frozen_133895313607925		6.88045
RU1152_135143806621533	4.2079
RU1124A_LN_239517117831916	0
RU1080C_226884423207773	2.18102
RU1231A_130187816777957	5.96406
RU1108a_RPMI_204816868850403		6.08267
RU1231A_226394635098334	4.13342
RU1144_LN_201114484955422	0
RU1181C_197280153065892		4.9577
RU1231A_226213456108259	6.28402
RU1108a_RPMI_192255416551835		7.78863
RU1293A_161943462996830	3.34025
RU1322A_LN_206068882814894	3.67841
RU1108a_Bambanker_Frozen_201670702806956		5.59138
RU1311A_T_1_192650300221292		4.17791
RU1181B_156039849858853	3.36816
RU1066_135081932286748		5.22699
RU1108a_Bambanker_Frozen_197145252280163		4.27235
RU1181B_129457538124571	4.16649
RU1322A_LN_197211721447261	3.90987
RU426B_121955419339051		4.12887
RU1229A_Frozen_192247812214196		2.42463
RU1080C_195486064994149	2.45897
RU1108a_Bambanker_Frozen_240094641769307		6.04666
RU1144_T_162078888151923		2.49727
RU1181C_232250958003509		4.41947
RU1145_195615853234021		4.18063
RU1152_231772383563045	4.31848
RU1108a_Bambanker_Frozen_204427085670302		6.6097
RU1311A_T_1_129447721126238		5.15968
RU1124A_LN_231289973763483	2.57089
RU1144_LN_155972653139869	2.78579
RU1181B_165808902138787	4.66096
RU1066_125197064517478		5.78795
RU1181C_121955406956268		3.02497
RU1181C_204773010827163		4.02804
RU1231A_192101764938038	3.66017
RU1215_200493076498790	2.13561
RU1080C_192667779774693	2.13118
RU1066_161864228648862		5.66892
RU1181C_165191500582244		4.72699
RU1108a_RPMI_230807875766069		7.44233
RU1322A_LN_236701751895901	2.93475
RU1144_LN_166400399924638	3.18314
RU1293A_192661049691547	0
RU1145_169768847628699		6.55921
RU1293A_240559721178916	2.13377
RU1229A_Frozen_129981236762870		2.37067
RU1108a_Bambanker_Frozen_230652424378614		6.36199
RU1181C_161537422936413		5.92747
RU1066_204911370267379		3.99934
RU1322A_LN_236845391899492	4.19896
RU1144_T_126149025253685		3.71296
RU1108a_RPMI_196527701321643		6.53719
RU1293A_204908271417139	4.98127
RU1293A_165945521167155	3.61019
RU1108a_Bambanker_Frozen_191645397138358		6.48726
RU1066_155888882736435		6.83819
RU1322A_LN_201446661449571	6.16407
RU1322A_LN_192318633074085	3.61846
RU1066_157614001540445		4.75889
RU1144_T_121812496825563		3.38925
RU1108a_RPMI_192180147931870		6.70141
RU426B_126284343429998		4.74866
RU1181B_204959675996507	4.28362
RU426B_204198540077427		3.19752
RU1108a_RPMI_134531755133870		6.10435
RU1144_LN_227493073250166	3.37776
RU1231A_195486052145059	4.24705
RU1231A_196596570183467	3.5933
RU1215_160243548838324	1.63352
RU426B_135066466015011		4.34298
RU1108a_Bambanker_Frozen_169151760287525		6.52145
RU1066_161340122916588		5.38555
RU1108a_Bambanker_Frozen_239587862436660		6.37078
RU1215_165260085651363	2.00779
RU1293A_200511195139438	2.84574
RU1293A_205294965287668	4.11734
RU1181C_200444872944427		3.82681
RU1124A_LN_196569604668830	1.27006
RU1080C_204410979773749	3.48754
RU1229A_Frozen_196105452570342		2.3113
RU1124A_LN_192197434395995	0
RU1181B_135573437835621	2.31638
RU1293A_134405308762358	3.60667
RU1229A_Frozen_121877963684204		3.16273
RU1066_192678068414883		4.94665
RU1181B_122490814066027	5.03546
RU1108a_Bambanker_Frozen_170180386078051		6.84885
RU1181B_165808933361389	0
RU1108a_RPMI_227990530058037		6.98698
RU1181B_200005597445547	5.52255
RU1108a_RPMI_161893265598755		6.76106
RU1231A_241054862993646	2.41779
RU1108a_RPMI_192317708950310		6.79847
RU1215_129508106455971	2.29469
RU1215_157632255637403	1.47226
RU1181C_226394635421422		3.85403
RU1144_LN_200426638437278	2.54908
RU1080C_165190305269605	3.89728
RU1124A_LN_160370412706611	0
RU1229A_Frozen_130693100590958		2.70908
RU1108a_Bambanker_Frozen_161864274307821		6.59596
RU1144_LN_230732713613092	2.6585
RU1181C_191140650768172		4.80392
RU1145_164753426504549		1.28643
RU1215_170120946793181	2.20767
RU1181C_130599846852516		4.20842
RU1108a_Bambanker_200441236209059		6.68708
RU1293A_165380375833845	3.69931
RU1293A_226212233825523	1.97174
RU1108a_RPMI_165164911081310		6.43742
RU1229A_Frozen_122487995780382		2.47021
RU1293A_126284344256428	4.28872
RU1229A_Frozen_192739540060982		1.90887
RU1231A_191621955439027	1.41042
RU1066_156933518146355		4.48409
RU1229A_Frozen_230817424329958		3.16604
RU1108a_Bambanker_191576424496421		6.3355
RU1181B_239476032289637	3.66175
RU1229A_Frozen_204772992019243		1.52697
RU1145_231907628529910		3.88469
RU1145_169795556690227		3.79849
RU1229A_Frozen_122497256254187		4.20658
RU1108a_Bambanker_Frozen_192745863596773		6.88134
RU1080C_241055668288220	3.77943
RU1108a_Bambanker_Frozen_135149128890221		7.30339
RU426B_226960811617507		5.01474
RU1108a_RPMI_195562273655733		6.86662
RU1229A_Frozen_201106048268190		0
RU1066_201111666547422		2.30071
RU1108a_RPMI_165385745385774		7.38703
RU426B_120850257729819		5.46272
RU1145_191708928109875		6.44621
RU1108a_RPMI_169587518859486		5.82824
RU1108a_Bambanker_Frozen_235122008639389		7.42456
RU1108a_RPMI_227973465495277		6.78687
RU1145_232328266669364		7.02356
RU1293A_121254265638188	2.93592
RU1108a_RPMI_156024146652004		6.64813
RU1108a_Bambanker_Frozen_239946748619997		7.04356
RU1108a_RPMI_232449734535470		5.36087
RU1229A_Frozen_228044306016622		2.00469
RU1181B_161452763233076	3.88902
RU1080C_131235520137652	1.75646
RU1066_195615825710510		5.37526
RU1145_161960477018924		5.19909
RU1108a_RPMI_230654452063595		7.23848
PleuralEffusion_204351817050036	4.03748
PleuralEffusion_197206083758939	4.1019
RU1145_165232467949494		4.6
RU1108a_Bambanker_157004384815533		6.74425
RU1145_126218864126892		3.1637
RU1229A_Frozen_231289973493147		1.71391
RU1322A_LN_122285077196014	4.20252
RU1293A_122292159273308	3.67055
RU1322A_LN_135503613160291	4.14494
RU1293A_160381122267956	3.11145
RU1108a_Bambanker_Frozen_162090654002085		6.90905
RU426B_235559305276659		5.29695
RU1108a_RPMI_165738987338102		5.90562
RU1108a_RPMI_165302215032101		7.23639
RU1293A_165248440621358	3.83226
RU1231A_231358946500003	5.20697
RU1322A_LN_160905377009062	5.37941
RU1231A_121338661325605	4.1496
RU426B_165853193751469		4.10725
RU1215_241184490081196	2.21126
RU1293A_122488800333030	2.0548
RU1066_134531742386013		5.53379
RU1152_197057070938339	4.6035
RU1293A_122490814097243	3.72792
RU1229A_Frozen_131148528376733		1.20209
RU1322A_LN_231849378101995	3.88268
RU1144_T_196113264425756		1.64586
RU1080C_191697070774126	2.90522
RU1229A_Frozen_239451651063069		1.03667
RU1108a_RPMI_232302631119196		6.71106
RU1145_205392406759661		4.6691
RU1108a_Bambanker_Frozen_226265786341166		5.66577
RU1215_200975959607534	3.0116
RU1145_204765448261036		0
RU1124A_LN_240482289306973	3.49791
RU1124A_LN_228058981911908	2.31578
RU1322A_LN_125720916606387	2.68501
RU1322A_LN_195536637290859	3.92768
RU1080C_122505040943517	1.07871
RU1108a_RPMI_231900127312611		7.63029
RU1145_235626694860085		5.16499
RU1229A_Frozen_235678476159214		0
RU1229A_Frozen_129663562836398		1.30043
RU1293A_156941807643940	2.01018
RU1215_235619313109925	1.52161
RU1108a_Bambanker_226273464305908		6.74575
RU1080C_125236639918941	1.77718
RU1215_192247812246379	1.78907
RU1215_199944362650021	2.36401
RU1215_240489958651813	2.24945
RU1229A_Frozen_196019733282085		0
RU1229A_Frozen_240162180057006		1.93058
RU1293A_230809861831990	0
RU1066_231280295439269		3.78161
RU1293A_165790526684595	1.38343
RU1124A_LN_135080723832219	2.67608
RU1322A_LN_231821372667827	3.86678
RU1080C_191140650511158	2.40698
RU1293A_240489958955749	0
RU1145_230611621984029		2.8742
RU1108a_RPMI_131175256288494		7.04402
RU1322A_LN_134034899458998	3.36578
RU1322A_LN_122499691079461	5.0946
RU1231A_226833139612979	1.70708
RU1108a_RPMI_156024192482205		6.52002
RU1108a_Bambanker_Frozen_121896082263283		6.2407
RU1293A_227374156175795	0
RU1066_130126432888558		4.63529
RU1066_200363958261549		4.75011
RU1229A_Frozen_192745042831206		4.62365
RU1229A_Frozen_157553871776540		1.8448
RU1080C_204222297126819	3.85168
RU1144_LN_130529100946347	2.85398
RU1322A_LN_162080050562867	4.45176
RU1322A_LN_231751801560301	3.25723
RU1108a_RPMI_205449199737117		6.74866
RU1229A_Frozen_126777594140396		2.23092
RU1124A_LN_170113786927846	2.53466
RU1231A_199814336859507	4.05949
RU1293A_226212234062235	3.99579
RU1124A_LN_241030005380901	0
RU1215_130204830717677	3.65455
RU1108a_Bambanker_Frozen_169723777374499		5.86304
RU1108a_Bambanker_170276727142262		6.56981
RU1108a_RPMI_236167162346422		7.34552
RU1108a_RPMI_135700005149083		6.89177
RU1215_191141961485147	2.89773
RU1152_120856552040156	3.97253
RU1231A_241109221095845	2.44286
RU1229A_Frozen_191648484776227		0
RU1144_LN_205510786795757	0
RU1108a_RPMI_236639609317229		7.30053
RU1215_191215678642397	0
RU1108a_Bambanker_Frozen_169572501175019		5.96695
RU1144_T_227921676655348		2.82722
RU426B_135693650738020		2.82467
RU1080C_231282354871715	1.90454
RU1108a_Bambanker_Frozen_236846734031283		7.28819
RU1231A_239956397800875	3.6287
RU1215_204292734203627	1.77008
RU1322A_LN_196707177679788	4.11297
RU1144_LN_126681616075166	2.64551
RU1144_LN_200570488704350	2.92646
RU1124A_LN_204746121234868	3.72058
RU1144_LN_232318603541932	2.32249
RU1108a_RPMI_227990484707252		6.42749
RU1229A_Frozen_156049513270053		0.919292
RU1231A_162069998844339	3.46759
RU1108a_RPMI_161890983394659		7.77922
RU1108a_RPMI_126885792765790		5.39947
RU1108a_RPMI_200561481377645		7.23594
RU1229A_Frozen_191622848605613		3.72776
RU1108a_Bambanker_Frozen_230592309520670		5.27466
RU1195A_157561656626534		2.97964
RU1066_134447975558372		4.00979
RU1181C_169717321808797		5.29184
RU1152_135081901111020	1.9764
RU1231A_126912885582582	3.91904
RU1108a_Bambanker_161340123166582		7.7288
RU1152_131163533307174	3.19359
RU1145_197060142742755		4.41975
RU1065C_121405233290611	3.37142
RU1108a_RPMI_200994199391069		5.54542
PleuralEffusion_125239727114077	3.85129
RU1080C_165782058588508	2.23969
RU1293A_131174432660254	1.32546
RU1231A_204351789517740	2.87124
RU1108a_Bambanker_200511149493156		6.23443
RU1066_122282749388597		5.62149
RU1080C_160301799926044	2.48787
RU1080C_196662858235227	3.57949
RU1145_235697696532915		2.64681
RU1181B_156034496383389	3.26744
RU1181B_231357516733724	3.11665
RU1108a_Bambanker_130185516435700		5.67258
RU1229A_Frozen_131223690800363		2.56247
PleuralEffusion_169082638416181	3.57639
RU1181B_134517112073006	3.97775
RU1215_201532546660588	0
RU1108a_Bambanker_Frozen_170745966517172		7.08097
RU1215_126889147357606	1.70105
RU1231A_169588486237492	3.15614
RU1181B_166407915333485	3.1486
RU1229A_Frozen_170247735627115		0
RU1066_195958645410526		4.78631
RU1229A_Frozen_235144585112356		1.79106
RU1108a_Bambanker_235601986800867		6.9257
RU1108a_Bambanker_204756751866782		5.93015
RU1144_LN_197145283443635	0
RU1229A_Frozen_161342014539622		1.35503
RU1322A_LN_170181075594078	4.00646
RU1322A_LN_231133506852637	2.94484
RU1215_125813226654428	3.82377
RU1293A_239596290882996	0
RU1229A_Frozen_191140619315614		1.91367
RU1080C_196114222300523	3.17752
RU1229A_Frozen_121408857986908		3.26756
RU1231A_231133475204324	3.1844
RU1231A_134583281936115	3.95409
RU1215_134448003045603	0
RU1124A_LN_135143760284013	2.16108
RU1229A_Frozen_165258072345014		1.25455
RU1145_130126460971828		3.60397
RU1215_169640025839924	1.41205
RU1124A_LN_227920840181998	0
RU1144_LN_126681647630172	0
RU1181B_200983507285925	5.05121
RU1215_170677515504949	3.29079
RU1108a_Bambanker_Frozen_134936676916635		6.25421
RU1215_191714009726364	1.64802
RU1293A_239396889480499	2.48698
RU1293A_135693649983917	4.39496
RU1231A_170251091101934	4.2941
RU1080C_192859692230437	0
RU1293A_121339869621483	3.40873
RU1322A_LN_239594412627699	5.07586
RU1229A_Frozen_192265765936412		4.29985
RU1152_191551042338228	0.87528
RU1108a_Bambanker_Frozen_134522347411371		7.1515
RU1322A_LN_230738055543197	3.92892
RU1080C_204410979474798	1.13747
RU1231A_130050224473950	2.5037
RU1229A_Frozen_191648530349342		1.45835
RU426B_169580988938164		1.28391
RU1231A_239517117562157	2.20976
RU1080C_156515920108910	3.13971
RU1066_230799438728486		6.40974
RU1181C_201463706836252		3.54002
RU1080C_227929327090020	1.32261
RU1215_239997917017836	2.62015
RU1215_170120946038700	0
RU1108a_RPMI_170745952319262		7.50325
RU1215_122369615711006	2.30898
RU1144_LN_122310398527917	2.2428
RU1108a_Bambanker_241106390015198		6.87116
RU1066_135014255056622		4.05957
RU426B_192883168033644		4.48898
RU1108a_RPMI_161411807963444		7.19549
RU1181C_199877507304230		5.01911
RU1231A_135503598172403	3.46855
RU1293A_236167968020396	2.3689
RU1181B_201106029209443	4.35905
RU426B_227853850524974		3.31669
RU1152_129454182611756	3.2911
RU1215_227516830148957	2.59834
RU1215_235559336720621	2.57986
RU1322A_LN_164830754852133	2.89801
RU1108a_Bambanker_Frozen_155971413502259		6.55145
RU1293A_165191513434398	3.22513
RU1322A_LN_129663515941676	4.64893
RU1293A_239381811678564	2.89209
RU1293A_226889791557029	2.72107
RU426B_170797805987765		2.7165
RU1322A_LN_161547086937012	4.02264
RU1231A_200432900302582	3.74487
RU1231A_170738719344350	2.62078
RU1231A_165326911130869	2.59588
RU1293A_165875755171252	0
RU1152_230604106296740	2.42608
RU1322A_LN_134448021364126	3.84073
RU1124A_LN_170251106602229	1.7361
RU1215_125798180343020	2.513
RU1181C_129663530822046		4.30973
RU1229A_Frozen_166288895961372		1.66191
RU1066_235548465351028		5.66636
RU426B_235127527073717		4.76649
RU1181C_196172024802539		4.44373
RU1124A_LN_200923748915619	1.21243
RU1293A_230816734694620	2.08831
RU1293A_134394603321574	3.4238
RU1145_130184193455966		5.23627
RU1322A_LN_165860292872501	2.55453
RU1293A_164640656669405	3.33845
RU1231A_199807070856996	2.50877
RU1229A_Frozen_240618642791139		0
RU1215_156034527258924	0
RU1145_126776271067358		3.93659
RU1231A_130751365592998	3.84481
RU1231A_241055654865206	3.71198
RU1108a_Bambanker_Frozen_165858459990237		7.00311
RU1108a_RPMI_192718885481315		6.43565
RU1124A_LN_170120927665572	2.696
PleuralEffusion_121955407224101	4.49516
RU1145_169027876808422		3.85484
RU1293A_197051821995950	3.13231
RU1152_240489927980851	0.657818
RU1080C_192650331704235	2.30732
RU1181C_166400412470046		3.80947
RU1215_230600482085157	0
RU1231A_235748402841845	3.27324
RU1080C_166402828156251	3.02701
RU1181C_134533249952670		4.50924
RU1181C_231686452754804		3.458
RU1108a_Bambanker_Frozen_164698920994742		6.98085
RU1144_LN_121202323418355	2.17313
RU1108a_Bambanker_Frozen_227990530316196		6.93193
RU1066_169587545882028		6.38978
RU1144_LN_129978405930861	0.992781
RU1215_130134935264478	0
RU1108a_Bambanker_197185817242036		6.26163
RU1311A_T_1_226821206858998		3.55463
RU1152_133846949063091	2.15355
RU1229A_Frozen_160905391917924		2.45019
RU1066_204403375721771		3.72611
RU1229A_Frozen_135546843061094		1.64675
RU1066_230732701022643		5.62857
RU1080C_236770351500140	2.34707
RU1145_130754453031796		1.66555
RU1293A_162080050232110	3.11279
RU1108a_Bambanker_Frozen_134041176500467		7.88443
RU1293A_232251003418349	3.28755
RU1293A_134515755183406	2.614
RU426B_196524345580781		5.50873
RU1322A_LN_192859665034037	4.05167
RU1293A_196524346035125	3.67958
RU1293A_126777594170651	3.36186
RU1215_156034481379171	2.32713
RU1108a_RPMI_156463334550835		7.09768
RU1293A_122427463068382	3.07991
RU1181B_157140449900894	3.42266
RU1322A_LN_135485256584485	4.26347
RU1108a_Bambanker_Frozen_200562868964646		6.06773
RU1293A_134513473801132	0
RU1215_165800190270243	1.8244
RU1181B_134394556861678	3.0501
RU1215_200914891369716	1.63701
RU1080C_120850243800300	2.60975
RU1108a_Bambanker_Frozen_236176872201507		7.25556
RU1322A_LN_228044351429420	3.7494
RU1108a_Bambanker_Frozen_157536929106341		7.16291
RU1144_LN_227305214340021	3.52845
RU1231A_195562300659957	4.12955
RU1108a_Bambanker_197145237245294		7.03585
RU1066_192255416487149		5.17924
RU426B_121887358084973		3.81277
RU1293A_160364257463595	2.5288
RU1108a_RPMI_226874732796315		6.82617
RU1080C_134463457254707	2.50805
RU1215_155911449373043	1.7283
RU1181B_126267404962726	4.6746
RU1181B_231772352363829	4.29751
RU1145_126681647277814		5.7665
RU1144_LN_227510387140467	0
RU1108a_RPMI_134472820279669		6.06629
RU1231A_155911449860844	3.23316
RU1108a_RPMI_204763078802294		6.4839
RU1124A_LN_157606869161819	2.58639
RU1108a_Bambanker_Frozen_205922688519027		6.79965
RU1066_239391489519022		5.27638
RU1124A_LN_200905106049956	2.33345
RU1108a_Bambanker_Frozen_169579749169372		6.83555
RU1181B_170181057005294	3.30556
RU1215_192188591331635	1.65378
RU1145_232449780115294		4.22481
RU1144_LN_157004352904500	2.33194
RU1124A_LN_204959688637853	2.13691
RU1293A_165239984896804	2.91413
RU1144_LN_170268002773868	1.28949
RU1231A_155954368104811	3.53324
RU1215_196654134050021	2.21747
RU1293A_230748973296484	2.68004
RU1293A_135621992897755	4.76601
RU1066_240617702710708		7.15851
RU1066_170258473793438		4.7661
RU1231A_135496096147869	3.28472
RU1108a_Bambanker_239468562540789		6.49749
RU1181C_161326283811036		5.32489
RU1108a_RPMI_201465586732445		7.3536
RU1293A_205381656800171	4.18302
RU1322A_LN_162081957103989	4.79081
RU1066_134522331880756		4.86962
RU1181C_135023528929637		4.65397
RU1144_LN_200570519603557	2.8228
RU1124A_LN_235128497556195	3.08322
RU1215_162080078117598	2.31988
RU1144_LN_239475407316726	2.16967
RU1293A_134515782761197	3.46684
RU1144_LN_135064452516580	1.61162
RU426B_235067382283550		2.97753
PleuralEffusion_197058291264413	3.39877
RU1181C_135632474724582		4.44
RU426B_135143806061811		4.18133
RU1231A_227861649910118	3.21618
RU1293A_161317605489957	1.34267
RU1231A_134517097422245	2.54388
RU1293A_231703483436444	3.22051
RU1195A_169717307132774		2.90967
RU1108a_Bambanker_Frozen_166264181249820		6.99407
RU1229A_Frozen_191096715369710		2.83713
RU1108a_RPMI_197145252018534		6.91086
RU1215_226952088079796	1.05162
RU1108a_RPMI_199865979325238		6.39123
RU1215_122307625539822	1.91885
RU426B_156048601298742		0
RU1181C_126905253780771		5.09125
RU1322A_LN_199874703899051	4.25454
RU1229A_Frozen_197271831885542		3.08476
RU1229A_Frozen_231753024161718		2.42058
RU1108a_Bambanker_Frozen_121879183944483		6.54704
RU1229A_Frozen_164759063378717		1.99987
RU1080C_121751140264740	2.31286
RU1215_226213488146844	3.86174
RU1108a_RPMI_161890984181038		6.53069
RU1108a_Bambanker_192180135284131		6.39319
RU426B_122488014726948		3.37343
RU1293A_166273817196845	3.3086
RU1322A_LN_126681647541612	4.4201
RU426B_122427436386533		4.83563
RU1108a_Bambanker_Frozen_192653656018147		6.43419
RU1145_200570519276955		5.65314
RU1215_192110508304677	1.8532
PleuralEffusion_205381669178086	4.05506
RU1080C_227494280945011	3.29499
RU1322A_LN_192101764786606	4.16024
RU1231A_164693538105254	2.51373
RU1144_LN_236082068121899	2.2316
RU1145_125745325001971		3.83535
RU1144_T_166469238148339		3.03141
RU1229A_Frozen_156024146869092		2.06101
RU426B_204351816775468		4.8081
RU1293A_191706627489053	4.66887
RU1108a_Bambanker_162090653248924		6.90474
RU1215_191139665332588	1.32135
RU1108a_RPMI_131097915448046		6.77329
RU1108a_RPMI_196019687733085		6.98868
RU1124A_LN_204342172018974	1.61979
RU1322A_LN_156395285638564	3.56727
RU1066_121896067611436		5.18146
RU1108a_RPMI_196638190036717		7.87961
RU1322A_LN_130143774718181	4.05651
RU1231A_235619312622491	4.0749
RU1108a_Bambanker_Frozen_240001494767326		6.1534
RU1145_227846603361501		5.8038
RU1144_T_191576455461806		2.01739
RU1215_133896502359963	1.57787
RU1108a_Bambanker_Frozen_231291300470053		7.24819
RU1066_129497381923107		5.16722
RU426B_126912903919533		3.53099
RU1215_196524392500580	1.2483
RU1181B_235214365646244	3.63296
RU1322A_LN_130615000874284	3.77989
RU1293A_205441818282420	4.02248
RU1215_165180776009116	2.34262
RU1144_LN_231291315672804	2.72148
RU1229A_Frozen_121338661594846		3.28046
RU1145_120703409154923		2.88968
RU1181B_121963862474037	3.99688
RU1108a_Bambanker_Frozen_227516876179315		7.06719
RU1108a_Bambanker_Frozen_227975331998517		7.74438
RU1066_134540465925027		5.06738
RU1080C_126843064871846	3.24559
RU1108a_Bambanker_Frozen_191210531776229		7.6573
RU1322A_LN_129457506937179	3.91794
RU1108a_RPMI_196527747708710		6.45826
RU1322A_LN_200968877854003	3.70565
RU1322A_LN_122499690870702	3.64815
RU1215_239396857965867	1.0572
RU1152_135622783286693	3.59736
RU1066_170198344297182		3.73732
RU1108a_Bambanker_231366208633771		6.77752
RU1215_135562681571126	2.11775
RU1144_T_204403356850397		1.91035
RU1293A_235600107223475	1.19238
RU1124A_LN_169082591563125	0
RU1145_121812464908654		2.98545
RU1231A_157632236272556	3.68556
RU1322A_LN_228049555216628	3.5136
RU1322A_LN_227374203037413	4.29132
RU1231A_120856566753565	2.44318
RU1293A_204292780354932	3.97223
RU1080C_196157038259628	0
RU1229A_Frozen_230818631829803		0
RU426B_230679179849011		4.07156
RU1144_LN_226283281082731	0
RU1215_169707644016949	1.96433
RU1124A_LN_227303201064822	2.01288
RU1215_191088273778926	2.69303
RU1108a_Bambanker_204816868625764		7.45538
RU1144_T_191691449064348		3.10602
RU1181B_228049554623787	3.88135
RU1108a_RPMI_164631931894006		6.73237
RU1322A_LN_226394662915435	4.09763
RU1215_121408871910259	3.42194
RU1108a_RPMI_155888855148403		7.40123
RU1229A_Frozen_201104123410340		2.84108
RU1108a_Bambanker_Frozen_134531742124844		6.65679
RU1229A_Frozen_200907374685404		4.17335
RU1108a_RPMI_197060189710685		6.84575
RU1231A_169039910849774	4.32013
RU1108a_Bambanker_169794778024861		6.74998
RU426B_155954368374709		4.94982
RU1181C_133896521338166		4.91604
RU1145_227853865539380		4.30903
RU1080C_235678521584477	1.4866
RU1229A_Frozen_129430394652525		2.39335
RU1080C_201463707684085	3.4922
RU1231A_200502452284316	1.02824
RU1231A_191767549754654	3.63949
RU1145_235214377764590		5.97223
RU1108a_RPMI_240001521760155		6.00812
RU1108a_RPMI_161864274267053		6.07628
RU1065C_169560856279286	3.79924
RU1145_131089759922011		2.93085
RU1293A_230601839503278	2.98757
RU1229A_Frozen_129645262822710		0
RU426B_162078842280358		4.65068
RU1231A_131302180174572	4.46871
RU1145_120703455751540		4.66531
RU1145_231891388255029		3.59904
RU779D_195536665037549	2.93082
RU1108a_RPMI_231270793300718		6.89967
RU1231A_231296415522214	3.65503
RU1293A_170113787128563	3.14267
RU1080C_192324017183667	2.17327
RU1108a_RPMI_227973484370862		6.81855
RU1145_135081900756211		3.33852
RU1181B_125798225759139	3.86243
RU1108a_Bambanker_Frozen_232328312863580		7.83191
RU1108a_Bambanker_Frozen_239458046921590		6.48638
RU1108a_Bambanker_Frozen_126836636804846		6.57867
RU1144_LN_231365435116853	2.18962
RU1181B_125720884825502	4.75015
RU1293A_134594407032606	3.39856
RU1293A_195554890865388	2.58462
RU1293A_135005293886693	3.02679
RU1181C_131095934397212		4.68738
RU1322A_LN_166400431408941	5.18826
PleuralEffusion_130184193461597	3.54932
RU1322A_LN_121405279980766	5.1172
RU1231A_226821193811756	3.83241
RU1293A_204773011449645	0
RU1322A_LN_232389363324717	4.33286
RU1229A_Frozen_240162199168923		1.74172
RU1293A_205861498317038	2.21727
RU1080C_200418687830772	1.95613
RU1108a_RPMI_232450553964851		6.44155
RU1229A_Frozen_231350000110939		0
RU1145_121339915426206		3.33493
RU1215_204968385996723	2.26875
RU1144_LN_236639623175469	2.08921
RU1229A_Frozen_196095835233061		1.95605
RU1080C_134465336237414	2.99782
RU1108a_RPMI_126680976021741		7.30969
RU1229A_Frozen_157491728934773		2.63065
RU1293A_156994721438493	0
RU1181C_135547755841395		4.10993
RU1322A_LN_199943033077022	1.87325
RU1108a_RPMI_235695836130212		6.95068
RU1066_204882366819179		5.49766
RU1231A_121408903927534	3.43748
RU1311A_T_1_160381168897459		4.99746
RU426B_155842550319342		3.51131
RU1108a_RPMI_129565671512796		6.85044
RU1152_125236627229413	0
RU1231A_135005247760165	2.80015
RU1231A_125050587593501	2.7989
RU1322A_LN_165309463510244	4.51465
RU1215_192318660295413	2.52002
RU1080C_156524122323292	2.88805
RU1066_166416921357108		4.49284
RU1108a_Bambanker_Frozen_161960489864412		7.82443
RU1108a_RPMI_156933485910766		7.03375
RU1229A_Frozen_227915471699189		0
RU1229A_Frozen_191689555101476		2.44668
RU1293A_120850243078446	3.29068
RU1144_LN_227354828729132	2.8722
RU1195A_134994556274995		5.98541
RU1215_201446646769515	3.1362
RU1293A_192101738014948	3.41693
RU1322A_LN_195488065178332	3.7926
RU1215_197264034158317	1.9825
RU1108a_Bambanker_Frozen_120797898591598		6.83423
RU1108a_RPMI_231900158847259		7.32712
RU1080C_130538481280869	1.20467
RU1144_T_199865964326188		2.16836
RU1231A_169039957015836	2.24014
RU1215_125102556830134	2.57824
RU1231A_130751365303004	3.01156
RU1322A_LN_191166522998115	3.75199
RU1293A_129978406230301	3.79219
RU1293A_135573437372638	0
RU1322A_LN_130673800047022	4.69078
RU1066_231366222010612		4.19343
RU1322A_LN_164750357912987	4.09255
RU1145_125745344494318		0
RU1215_230816721550565	1.26336
RU1293A_161332484749235	3.45442
RU1108a_RPMI_126886699976622		5.88105
RU1322A_LN_236221655370598	4.41227
RU1144_T_165164956433822		3.22301
RU1215_191097655184243	2.89199
RU1293A_234992220421038	3.214
RU1080C_199874716233067	2.64933
RU1144_LN_165858459699957	3.51475
RU1322A_LN_230818612963558	4.32195
RU1322A_LN_200922572741019	4.31044
RU1231A_236847646042013	3.79763
RU1108a_Bambanker_166351422733667		7.57366
RU1108a_Bambanker_Frozen_195562319559603		6.96898
RU1181B_157684178762163	4.76344
RU1229A_Frozen_192718870297974		2.38598
RU1080C_156049541323180	2.56619
RU1144_T_205870221609885		0
RU1229A_Frozen_227983014710110		0
RU1108a_Bambanker_Frozen_191080770267891		7.20049
RU1108a_Bambanker_157004365712116		6.97796
RU1108a_RPMI_170258473793453		6.77791
RU1215_133967208136030	2.89404
RU1145_195615840386459		4.56059
RU1108a_Bambanker_Frozen_196019702155101		7.58852
RU1144_T_155911418660723		3.06987
RU1124A_LN_196653210070246	0
RU1231A_235550834910955	2.05249
RU1108a_Bambanker_Frozen_156463321247003		6.73506
RU426B_195634106686365		4.63497
RU1215_232250198157597	1.61409
RU1108a_Bambanker_Frozen_162090653772700		6.45674
RU1108a_Bambanker_Frozen_121319751833501		6.3405
RU1144_LN_227921645223276	1.94353
RU1108a_RPMI_130736364342685		4.59707
PleuralEffusion_135571557964718	4.10916
RU1108a_Bambanker_161462676219747		6.29752
RU1108a_RPMI_205449180957020		6.62507
RU1231A_134405294843693	3.78848
RU1231A_135622798493413	2.67043
RU1181C_204770978449829		3.4264
RU1215_227517816064286	2.28316
RU1293A_165380376083699	5.1512
RU1108a_Bambanker_165851883485493		7.14626
RU1231A_157140481403812	3.951
RU1231A_121414925084532	2.9066
RU1108a_Bambanker_231291300992811		7.34468
RU1108a_Bambanker_Frozen_239408816285492		7.38234
RU1108a_Bambanker_Frozen_164769532402483		6.1966
RU1144_T_227844232963893		0
RU1108a_RPMI_170343433464556		6.49196
RU1152_165326926011757	3.28418
RU1124A_LN_161394762337587	2.02616
RU1108a_Bambanker_Frozen_239407492684013		5.96153
RU1108a_RPMI_240154817706293		7.13589
RU1108a_Bambanker_192180120337133		6.40403
RU1215_191208130828707	0
RU1108a_Bambanker_230799438626093		5.67776
RU1108a_Bambanker_239587881507571		7.17846
RU1229A_Frozen_135005262232878		3.25562
RU1145_191210558708654		4.285
RU1108a_Bambanker_Frozen_239458061868275		5.06167
RU1181C_226213456463723		4.60542
RU1108a_Bambanker_235189011433884		6.53922
RU1293A_236770336558499	4.66752
RU1108a_Bambanker_Frozen_135150485759859		7.11842
RU1108a_RPMI_239596306349349		6.46734
RU1108a_RPMI_231917070007158		3.33989
RU1322A_LN_240482276796205	5.36865
RU1144_LN_239458073856349	4.24279
RU1108a_Bambanker_195625804745446		6.06737
RU1231A_226833151944942	3.44421
RU1108a_Bambanker_Frozen_165738987023276		6.71616
RU1152_125744626751398	3.22602
RU1108a_RPMI_133854465317661		5.89379
RU1231A_191697117465317	3.67391
RU1231A_200372651674334	4.83744
RU1066_230732686354270		5.00003
RU1231A_240489940313900	2.8937
RU1108a_Bambanker_130194213619485		7.01415
RU1066_197206038174579		6.26907
RU1293A_239594427248027	4.96524
RU1108a_Bambanker_Frozen_205381656533940		6.35991
RU1231A_192308969852212	2.56331
RU1293A_227929308653923	2.81059
RU1066_195622448851755		3.7013
RU1108a_RPMI_196043578403036		4.48528
RU1181B_231289985583910	2.89883
RU1145_236633972160412		0.856481
RU1195A_120788128029029		0
RU1229A_Frozen_201446674361062		1.03271
RU1108a_RPMI_197058278640867		6.96635
RU1108a_Bambanker_Frozen_122436455680364		5.91754
RU1124A_LN_192788825331547	4.03096
RU779D_192729635019110	3.44901
RU1108a_Bambanker_Frozen_236221654583645		6.83623
RU426B_155914249299867		4.33039
RU1215_130751365240620	2.59908
RU1145_192788843878694		2.78508
RU1293A_135005274828076	2.50962
RU1066_161960508898147		5.68057
RU1231A_196172070939885	3.22116
RU426B_169019658094963		4.01374
RU1066_235695835868076		6.25765
RU1322A_LN_227374156397867	4.9076
RU1144_LN_227510402075868	4.12832
RU1322A_LN_231358973754285	3.57169
RU1144_LN_126227569827166	2.43578
RU1066_196638177684724		4.25626
RU1181C_232379672082853		3.81956
RU1108a_Bambanker_Frozen_166402846513446		6.86795
RU1229A_Frozen_126681615547748		2.94436
RU1229A_Frozen_236220473797019		1.58112
RU1145_235000959458612		2.69744
RU1108a_Bambanker_Frozen_197213568522971		5.59778
RU1231A_191139711412012	1.66477
RU1108a_RPMI_130194213030189		6.55541
RU1231A_236230110210467	3.36981
RU1108a_Bambanker_Frozen_134376303258476		7.27381
RU1231A_165723122122084	3.4766
RU1145_204360528584037		5.36975
RU1108a_RPMI_161411780263132		6.53398
RU1231A_236700570970980	2.06621
RU1108a_Bambanker_Frozen_191645443538205		6.58029
RU1215_195536637353261	2.33477
RU1215_197075221530854	1.66381
RU1108a_Bambanker_Frozen_240154785568477		6.5258
RU1231A_122292171888548	2.50573
RU1108a_Bambanker_Frozen_227357157373868		6.78411
RU1293A_228067687118748	2.34607
RU1322A_LN_240550057299364	4.27578
RU1215_241054862458077	1.48295
RU1066_201114472824180		4.46044
RU426B_204840356665630		4.23005
RU1293A_126760252991924	2.95507
RU1231A_191020345707830	2.338
RU1181C_122427482000731		4.27062
RU1145_236170008292140		3.26519
RU1066_130529132506036		7.18476
RU1145_130531368552878		5.37816
RU1293A_169156962798309	3.98708
RU1108a_RPMI_240490764233515		7.0965
RU1066_135699958253868		5.63154
RU1322A_LN_166402846574438	5.8429
RU1215_204770951719349	2.81557
RU1108a_RPMI_170181076052325		7.91161
RU1322A_LN_169727151982451	4.72968
RU1231A_230612608335148	3.56458
RU1080C_240628305935662	2.44841
RU1181B_232313280968629	4.17658
RU1108a_Bambanker_Frozen_155888869824732		8.01286
RU1231A_241176048482741	2.84784
RU1231A_130675130386149	3.25475
RU1215_226942244042596	1.97571
RU1215_197057102638382	0
RU1293A_199814337226483	3.17781
RU1293A_121940386987381	1.43057
PleuralEffusion_170327461718236	4.17904
RU1124A_LN_228052642248547	0
RU1215_134377526479220	2.36488
RU1293A_235067428453676	3.68365
RU1229A_Frozen_156049540827371		2.9881
RU1108a_Bambanker_227921676680054		6.17792
RU1152_122379386146012	3.03574
RU1066_134540498226532		5.9683
RU1215_192318648216499	1.85362
RU1231A_169012826138932	3.92663
RU1311A_T_1_195617048878299		5.11001
RU1144_LN_125197033790820	1.17836
RU1293A_125262263373027	1.14818
RU1293A_226829515513203	2.77677
RU1231A_200907359673764	2.57096
RU1066_131234312415077		6.35371
RU1215_169175095626525	1.13153
RU1231A_227905792849694	3.51253
RU1181C_121322555979638		4.16019
RU1293A_227911833143660	3.15614
RU1144_LN_195562288040861	4.56149
RU1293A_228067705842397	3.56673
RU1293A_122291500313907	3.78144
RU1152_230739009293613	2.84267
RU1229A_Frozen_157148400536886		3.31422
RU1144_T_157477617712373		3.04229
RU426B_165849555224932		3.79321
RU1231A_197185817143150	2.31675
RU1181B_129455103334309	4.38085
RU1080C_157604560193261	2.57241
RU1231A_120788101023661	0
RU1229A_Frozen_232250180037364		1.55532
RU1145_166264168397533		3.7753
RU1108a_Bambanker_Frozen_192255431661284		5.61651
RU1293A_191767563103604	3.61306
RU1293A_231161137052061	4.09126
RU1145_236639624056035		5.08743
RU1293A_135562668718507	5.46252
RU1152_196105467225963	2.15147
RU1215_231365389511453	2.28453
RU1145_169022508166054		4.97022
RU1181B_166477740529563	4.73141
RU1215_200967504222508	3.47402
RU1215_231145165142429	1.22029
RU1144_T_160910657146211		0
RU1108a_Bambanker_Frozen_231365388975539		5.83834
RU1293A_231365389216181	0.883067
RU1108a_Bambanker_239382643501998		4.68084
RU1231A_134542464804763	4.32062
RU1293A_192120152844534	2.97776
RU1066_169794797197220		5.02284
RU1145_196527729031581		3.66582
RU1145_226283249909029		3.19369
RU1066_240136800819420		6.43303
RU1108a_Bambanker_191708882462445		6.59932
RU1152_133898354453229	2.0922
RU1181C_230799420020660		3.65472
RU1215_125262263367476	3.57664
RU1080C_126913575500580	3.74712
RU1322A_LN_192104019455396	4.83458
RU1145_156933486766451		3.7129
RU1181C_121886450563309		2.79605
RU1108a_Bambanker_Frozen_199962379369180		5.3812
RU1145_191026787473179		5.03701
RU1293A_120728804051372	2.41579
RU1322A_LN_170738704103331	3.33789
RU1152_195536664876788	2.16153
RU1108a_Bambanker_Frozen_227981760513780		6.80068
RU1181B_239543678035891	3.92568
RU1108a_RPMI_126149052557037		6.85022
RU1229A_Frozen_134513488190707		0
RU1108a_RPMI_131310528908070		6.11683
RU1231A_195634079906156	3.74419
RU1108a_Bambanker_157613955599134		7.10207
RU1108a_Bambanker_227930503572900		7.03089
RU1181C_131227065175411		3.55391
RU1145_204911358466788		4.98873
RU1144_LN_241057700465435	2.98158
RU1108a_Bambanker_Frozen_134033660566884		7.11044
RU1181C_156031662634860		3.6183
RU1152_169019658098932	2.6256
RU1144_LN_200563808464100	0
RU1293A_155911450154853	2.765
RU1215_155954380979124	2.54233
RU1215_226949806016437	1.78718
RU1108a_Bambanker_Frozen_169014021803379		5.89468
RU1108a_Bambanker_Frozen_166402815868197		7.01287
RU1215_230746913466595	0.831612
RU1108a_Bambanker_Frozen_236633971711260		6.86098
RU1231A_135080705416438	3.5964
RU1108a_RPMI_226901442030821		6.57805
RU1144_T_226949805829342		3.31253
RU1144_T_122514677648627		0
RU1145_191096714881845		3.58395
RU1322A_LN_164822414382956	5.38301
RU1293A_196586503002027	2.77237
RU1145_239458061862763		3.15184
RU1066_155911403288349		5.79764
RU1293A_134405321812277	0
RU1145_226874778566067		4.14917
RU1108a_RPMI_125719945591085		8.52985
RU1145_232311402125148		3.63455
RU1066_169793589504411		6.24249
RU1231A_135081901092259	2.87796
RU1145_232318603480493		6.02753
RU1108a_Bambanker_Frozen_232328281840475		5.26688
RU1322A_LN_192677412260710	3.19399
RU1108a_Bambanker_169579734321579		6.40732
RU1066_160447842867115		6.29988
RU1152_126903999937436	4.1093
RU1215_129447708997349	1.33764
RU1231A_192318633077620	3.6985
RU1145_162001533192044		5.40705
RU1124A_LN_129515622676324	0.723819
RU1181C_196654134352621		4.4458
RU1293A_205932337154998	2.20653
RU1322A_LN_170139199663476	4.52391
RU1181B_161332457495918	4.05116
RU1231A_160911819466477	2.88181
RU1066_204911358425372		4.3431
RU1293A_240694997145972	2.98669
RU1108a_Bambanker_Frozen_195426069953758		7.19179
RU1181B_125720870672668	3.72806
RU1293A_134530815683892	3.20958
RU1181B_126912904226678	2.41336
RU1145_239458073827750		0
RU1293A_227915456204148	2.49097
RU1229A_Frozen_169560824235956		0
RU1080C_122307625831206	0
RU426B_135071968975587		2.70596
RU1322A_LN_135504940460390	3.38105
RU1293A_130003804481390	3.65915
RU1231A_169787235392803	2.82676
RU1108a_Bambanker_Frozen_235626682504932		6.54415
RU1215_157689519991070	3.05167
RU1229A_Frozen_134394602765044		3.27129
RU1144_LN_196043592812851	2.20777
RU1108a_Bambanker_Frozen_170745967098284		6.16702
RU1066_236177511798566		4.16171
RU1080C_195617034254244	0
RU426B_239586910521766		5.2532
RU1215_230609252638109	2.11982
RU1229A_Frozen_206068883605286		0
RU1108a_Bambanker_Frozen_134936662230957		6.59823
RU1231A_201587084351404	3.72604
RU1231A_122487967733491	1.97832
RU1108a_RPMI_129457506342700		6.89063
RU1231A_130751378446251	4.65523
RU1152_239611741158645	2.1805
RU1108a_Bambanker_134600626944430		6.62283
RU1215_130143774259062	1.01758
RU1066_201474310007726		0
RU1322A_LN_196569604217563	2.51183
RU1108a_RPMI_199866010786035		6.93274
RU1181C_135503625471843		4.18408
RU1231A_170672159578926	4.89604
RU1152_164693553105134	5.8331
RU1144_LN_135571539909428	2.6725
RU426B_122359118945205		5.23925
RU1293A_166480137086763	3.02943
RU1108a_Bambanker_Frozen_125247396374325		6.25287
RU1108a_RPMI_230741425997742		6.24588
RU1231A_227449364723619	2.98122
RU1152_131095888087835	0
RU1080C_239476047210332	1.72126
RU1181C_200982549191907		5.08262
RU1080C_239612558728435	2.07809
RU1066_201523567902107		3.85922
RU1108a_RPMI_200922540992814		7.28369
RU1231A_231358973528934	2.78417
PleuralEffusion_192317694298525	5.18101
RU1293A_129576423799221	1.80654
RU1231A_239476078438691	3.40294
RU1145_166288071481652		3.92751
RU1293A_161942523833061	1.93459
RU1181B_135135319713501	3.84667
RU1229A_Frozen_161342033156518		1.38256
RU1293A_231151741658909	1.43649
RU1215_195536665302901	2.04852
RU1215_162078888716150	3.35264
RU1293A_165379551739316	2.32197
RU1293A_131235474426278	3.26361
RU1322A_LN_126680976473373	3.72424
RU1181B_169777348897652	3.12549
RU1144_LN_199962360732979	0
RU1229A_Frozen_226952088242989		1.73342
RU1229A_Frozen_231281502607157		2.51115
RU1108a_Bambanker_200561526986613		7.72747
RU1215_200914903972269	2.23373
RU1231A_227295639587756	3.8301
RU1215_169707690478876	1.76553
RU1108a_Bambanker_204427132331742		7.13147
RU779D_125127924279013	3.21741
RU1144_T_160440089754870		3.47494
RU1215_241046943656293	2.43205
RU1124A_LN_191020345707443	2.71086
RU1215_133855316233142	2.95256
RU1108a_RPMI_170265211680619		6.56535
RU1108a_Bambanker_Frozen_235550880516022		6.18898
RU1145_197068894423404		2.6636
RU1108a_RPMI_200426619006262		6.91352
RU1215_166480110566827	2.14636
RU1229A_Frozen_241054849882526		2.06578
RU1293A_157148369303973	3.97146
RU1181C_157004338785053		5.0942
RU1145_240001540607325		1.52611
RU1293A_232319589410731	3.38994
RU1108a_RPMI_235214397396910		6.42607
RU1152_169649527250331	0
RU1108a_Bambanker_120786758514550		6.62592
RU1108a_Bambanker_231760540887844		6.98667
RU1229A_Frozen_192859711625061		0
RU1231A_160372398701797	2.74055
RU1231A_129430395144116	3.49462
RU1293A_204772979435876	0
RU1322A_LN_192307003091172	4.06707
RU1229A_Frozen_230670693252387		1.57533
RU426B_129454136805685		5.02457
RU1080C_157680527142123	2.75874
PleuralEffusion_239391521524662	3.6323
RU1080C_200570488407965	1.36805
RU1108a_Bambanker_Frozen_227364252083934		6.22398
RU1144_T_204959707445685		3.10319
RU1215_129457519212396	3.08193
RU1108a_Bambanker_226343110953315		6.88383
RU1108a_RPMI_227305195793196		6.01762
RU1145_227903391545181		4.17722
RU1231A_226760943167260	3.5484
RU1181C_129998538357550		5.57163
RU1145_205392379559211		4.06108
RU1229A_Frozen_121184459863908		0
RU1066_236167208286508		6.31219
RU1108a_RPMI_170198390135595		6.43386
RU1145_199934565047028		4.50483
RU1108a_Bambanker_130761029209507		6.85803
RU1231A_195634126019932	3.57453
RU1322A_LN_226394635888350	4.35752
RU1229A_Frozen_192247793826590		2.97578
RU1215_204746121239411	2.68733
RU1293A_197281495341467	1.76839
RU1066_199962333145517		4.86104
RU1108a_Bambanker_235695817574323		7.15444
RU1080C_226967254656750	2.72038
RU1322A_LN_204359601936678	4.32822
RU1145_169768861719988		5.30933
RU1322A_LN_126216026843934	4.89694
RU1293A_130691248581037	2.56223
RU1229A_Frozen_121390201171182		1.03714
PleuralEffusion_157486597232349	2.59336
RU1108a_RPMI_226949806020389		6.92078
RU1152_129455122496875	2.00895
RU1144_T_235533432376228		3.08106
RU1215_122350440765747	3.01988
RU1215_155843772960035	0.762244
RU1144_LN_241106420689131	2.69751
RU1108a_Bambanker_Frozen_231897723976435		7.86398
RU1144_LN_231907655576875	2.45328
RU426B_204908271390117		2.92579
RU1322A_LN_197145283746548	4.55047
RU1322A_LN_230809056766302	3.50804
RU1108a_Bambanker_227930488559974		7.4404
RU1066_125719945570221		6.232
RU1108a_RPMI_130134888892206		6.49066
RU1066_201670683735966		4.69123
RU1215_126268613258660	2.21184
RU1144_T_226283249167075		2.31759
RU1108a_Bambanker_Frozen_126680975980325		5.44692
RU1181C_125168042007333		0
RU1181C_165329239136550		4.59984
RU1080C_164693553047909	2.72749
RU1108a_Bambanker_200974066731437		5.15058
RU1215_232370426231203	1.89872
RU1108a_Bambanker_Frozen_227363599109414		6.58763
RU1066_161548594465702		6.41661
RU1108a_Bambanker_Frozen_204825309375726		5.27918
RU426B_157697990151525		5.57272
RU1231A_169768861973788	3.78346
RU1293A_192309015825709	3.47425
RU1108a_Bambanker_155888854711084		6.54556
RU1293A_170113833256861	3.17758
RU1144_LN_197188187178843	1.51121
RU1229A_Frozen_235600107125547		1.99921
RU1215_206061321185693	1.83131
RU1229A_Frozen_126913544083685		0
RU1229A_Frozen_235058941806374		1.33715
RU1108a_RPMI_227493088545509		6.67367
RU1322A_LN_191648499190636	3.11445
RU1145_227844233549605		0
RU1144_T_195426057309110		2.88471
RU1108a_Bambanker_Frozen_166332067888437		6.73307
RU1145_232330294611379		2.54359
RU1322A_LN_200922554067253	3.2909
RU1215_157148400532764	2.22707
RU1080C_227509494012835	2.20926
RU1231A_121812450200868	3.2927
RU1215_170740598586140	2.39709
RU1108a_RPMI_169014052673822		6.61549
RU1080C_195634094066612	2.27902
RU1322A_LN_170875920959413	5.5327
RU1181C_135475976400285		3.95575
RU1108a_RPMI_126834221377779		4.69221
RU1145_226901469027035		5.04394
RU1293A_169151760549814	2.2977
RU1181C_134585729574766		3.79864
RU1231A_134034868095901	2.64429
RU426B_130074624813477		3.26632
RU1215_204351835920670	2.39879
RU1231A_231901067065694	5.10642
RU1108a_RPMI_135064483711333		6.01563
RU1231A_130005127837419	4.66608
RU1108a_Bambanker_235199318088030		6.97014
RU1293A_121748831234843	2.83736
RU1293A_199954817043182	2.25641
RU1231A_131148528639331	4.23343
RU1080C_235000944770348	2.75056
RU1293A_191551069711668	3.96985
RU1108a_Bambanker_160928757902053		7.05334
RU1215_165310967168283	2.20951
RU1181B_166407946857251	4.50708
RU1215_157632223689454	2.05228
RU1145_156463307278171		1.25286
RU1181C_241046916549364		3.9341
RU1293A_157560314652574	3.35039
RU1108a_Bambanker_Frozen_239932686855523		7.23996
RU1215_131302195117347	2.62305
RU1181B_196653222575387	0
RU1293A_134594407611699	0
RU1231A_230663208430364	2.50618
RU1080C_134034881144628	2.10593
RU779D_197057102408414	5.09407
RU1322A_LN_131149870525659	1.97937
RU1108a_Bambanker_130531395291437		5.008
RU1231A_231220192852339	3.74334
RU1108a_RPMI_235550849485725		6.10569
RU1181C_126682835938014		3.78019
RU1152_227296995587958	3.71151
RU1124A_LN_165800190045604	3.42271
RU1231A_192318648052659	3.07416
RU426B_195622417610675		4.8496
RU779D_170677547232043	6.83882
RU1181C_227914160432940		4.37809
RU1229A_Frozen_204902619311395		1.97022
RU1066_239407493168547		5.4498
RU1322A_LN_133992843275101	4.52029
RU1229A_Frozen_191648483917147		2.58292
RU1231A_134542464805677	4.26031
RU1215_196087333407156	1.89557
RU1231A_165329193254171	1.52353
RU1181C_192171289302836		4.89583
RU1293A_133855297289118	2.06876
RU1144_LN_239448263453411	3.19529
RU1108a_Bambanker_227975318092582		4.32154
RU1108a_Bambanker_165327850923947		6.89687
RU1080C_232252211418997	2.15146
RU1181C_239597499083565		4.4046
RU1108a_Bambanker_Frozen_135014286506798		6.8226
RU1152_195959584905581	1.42806
RU1231A_231849405859741	2.05585
RU426B_122369602668406		4.17324
RU1293A_165239984121566	4.17054
RU1322A_LN_161342032886187	4.70035
RU1144_LN_121812496894814	2.95187
RU1080C_126284316232949	2.33648
RU1066_236221654818148		4.74175
RU1080C_157131085888412	3.49419
RU1144_LN_169158183864668	1.37
RU1108a_RPMI_200426637900213		5.09988
RU1108a_RPMI_197185797843699		6.94768
RU1080C_131174404909940	2.10178
RU1181C_165395389606830		3.75161
RU1293A_200982568318700	0
RU1152_235128479206620	4.17921
RU1322A_LN_204882398800101	5.04823
RU1229A_Frozen_197281514731444		1.60163
RU1322A_LN_170113833023837	3.84214
RU1322A_LN_239596318148446	4.74188
RU1293A_192662411328308	3.31094
RU779D_135562668657004	2.96706
RU1144_LN_236639636633973	1.22296
RU1108a_Bambanker_Frozen_204358246394158		6.54624
RU1231A_196525299808566	3.54018
RU1145_235697715178213		4.90182
RU1108a_Bambanker_197185785195236		6.35776
RU1108a_RPMI_241114589088478		7.17096
RU1231A_241055641001251	3.84764
RU1181B_191088274073443	3.58008
RU1066_201465585944435		6.70295
RU1229A_Frozen_170139153545451		0.955608
RU1066_192317693802286		6.11297
RU1145_125247364910388		5.72849
RU1215_157534928657707	2.1292
RU1124A_LN_122487982382324	4.16245
RU1231A_235668724149541	3.25811
RU1108a_RPMI_166290909219173		6.17428
RU1145_161960476694389		3.25931
RU1108a_Bambanker_Frozen_133829917329827		6.98156
RU1195A_231898650438956		3.86728
RU1181C_204351804755371		5.12947
RU1231A_200983489198315	2.31899
RU1080C_166479198305715	3.13388
RU426B_134540497382173		0
RU1293A_156022965652845	0
RU1066_195606477421420		3.93352
RU1108a_Bambanker_Frozen_126681601424171		6.98251
RU1108a_RPMI_235737665396020		6.93137
RU1145_192325881550636		3.55293
RU1231A_235197351782172	3.95933
RU1108a_RPMI_134376349187443		6.63968
RU1108a_RPMI_235070784126387		6.47543
RU1181B_135135332089054	5.15332
RU1152_192722522201372	2.528
RU1322A_LN_157606857038755	4.95953
RU1080C_226884442056566	1.47872
RU1144_LN_232261709851491	3.26857
RU1144_T_192745848356139		2.66702
RU1293A_201587085131165	0
RU1293A_122427450506099	2.7568
RU1293A_199814318569380	3.07646
RU1181C_165309463615797		2.4888
RU1215_161942492043035	1.74664
RU1293A_226942271317726	1.89717
RU1215_170677501381340	2.65268
RU1229A_Frozen_201532546628381		1.04688
RU1108a_Bambanker_135150498334572		5.61308
RU1080C_235214396578661	3.89638
RU1231A_169245981396403	3.01882
RU1322A_LN_160905422620531	4.68227
RU1144_LN_227903404398438	3.73406
RU1181C_129576409349348		4.01776
RU1293A_236245189520156	3.6772
RU1181C_196019714381734		4.89098
RU1144_LN_231754916059931	3.55368
RU1231A_165379539388854	1.6111
RU1181B_129981255432502	4.96629
RU1144_LN_155888869857006	1.78779
RU1215_204882379230637	0.887219
RU1229A_Frozen_131095933668587		2.57078
PleuralEffusion_169793570433763	3.66071
RU1145_226970341923045		2.50652
RU1108a_Bambanker_Frozen_232449748883892		5.97998
RU1293A_130546012744115	2.47054
RU1181B_125168042568995	2.26729
RU1144_T_170199700626228		3.55575
RU1108a_Bambanker_130675161029350		4.93082
RU1144_LN_236176872172324	2.9977
RU1215_204411026165093	1.58631
RU1181C_121322569874670		3.61276
RU1322A_LN_122379400797093	4.68312
RU1066_169794750831540		5.18952
RU1108a_RPMI_161960489805731		6.83608
RU1108a_Bambanker_Frozen_170180358651293		6.30404
RU1181C_239476078729462		4.29954
RU1108a_Bambanker_Frozen_204359620057309		6.01319
RU1231A_192747071462756	4.0979
RU1231A_157469148899117	3.99475
RU1144_T_195623356914093		0
RU1144_LN_231890195212508	4.47695
RU1080C_236718663253363	2.31008
RU1108a_Bambanker_Frozen_235697696258861		6.44034
RU1108a_Bambanker_134376349646059		5.9284
RU1108a_Bambanker_Frozen_236175645358452		6.48069
RU1066_131293456029532		3.83875
RU1231A_130546012935971	3.83406
RU1145_191760421833446		4.13411
RU1080C_232328313091949	3.07035
RU1108a_Bambanker_Frozen_169027845343581		7.33476
RU1108a_RPMI_169014034087157		6.20966
RU1080C_155973323766646	2.48723
RU1293A_165800209734886	3.60717
RU1322A_LN_236221655111470	4.809
RU1181B_133846994959203	4.40808
RU1108a_Bambanker_Frozen_204359620225380		6.85638
RU1229A_Frozen_165729311344502		2.25898
RU1108a_RPMI_232439042981286		6.5072
RU1108a_Bambanker_204882398068126		7.1339
RU1108a_Bambanker_241114562348891		6.52695
RU1293A_133828588267934	0
RU1108a_Bambanker_Frozen_191226637605214		5.83583
RU1108a_Bambanker_191553906854645		6.7886
RU1293A_169012813286236	0
RU1066_126227542365988		5.18241
RU1144_LN_204765463469403	0
RU1144_T_131242065352499		2.64062
RU1108a_Bambanker_Frozen_227425455367902		5.65169
RU1293A_134594453466539	2.08632
RU1215_169039017201003	4.60725
PleuralEffusion_165232436727141	4.30819
RU1293A_196707150870363	2.83891
RU1108a_Bambanker_164769532893468		6.5158
RU1145_226806174203230		4.44
RU1144_LN_231760526269214	0
RU1080C_129574575684845	2.73838
RU1080C_192729623193518	2.29161
RU1145_230732700962228		4.08429
RU779D_165191500294965	3.45632
RU1144_LN_162090699308333	2.28009
RU1231A_162004619704102	1.70887
RU1293A_170265211684788	4.29907
RU1144_T_197060189436636		2.50465
RU1293A_131235520067501	2.37392
RU1144_LN_130754438192548	3.05634
RU1108a_RPMI_157613970091237		7.12702
RU1066_196043605391211		6.22094
RU1293A_192104019158939	3.63598
RU1215_120728776030116	2.22914
RU1293A_164693564929955	3.93389
RU1108a_Bambanker_135699973729501		4.61383
RU1152_227449318528878	2.51043
RU1145_122514723751661		3.14755
RU1108a_RPMI_239468530551710		6.65735
RU1108a_RPMI_131217354512158		6.24194
RU1322A_LN_129645277472990	3.94813
RU1108a_RPMI_191647322331571		6.71204
RU1215_231901078969693	0.887698
RU1108a_Bambanker_235122023618862		7.11243
RU1215_157561638209963	2.50258
RU1322A_LN_165182807926582	3.70312
RU426B_230817378035438		4.44393
RU1293A_126680957118173	3.53149
RU1124A_LN_170139154300196	1.97178
RU1229A_Frozen_239460374406900		2.12283
RU426B_201446693132660		0
RU1181B_226401123982627	3.90911
RU1215_196114176194412	2.19347
RU1108a_Bambanker_197185785682779		6.08069
RU1145_232311355788581		3.56724
RU1293A_121887370959198	3.3817
RU1215_134465335449971	2.48066
RU1144_LN_201585830554909	1.15406
RU1215_157004352867235	2.90047
RU1229A_Frozen_230799407236907		0
RU1181B_157560314125606	4.24484
RU1181C_134945413905822		3.83478
RU1181B_122490832477422	4.60544
RU1080C_120849081978286	1.25061
RU1108a_RPMI_130144732830451		6.37799
RU1066_200511148910827		3.83136
RU1215_196525299710877	2.34549
RU1181C_192247766641883		2.60965
RU1215_239396843806054	2.31308
RU1108a_RPMI_197206064982260		6.7875
RU1108a_Bambanker_Frozen_130624784062708		5.61283
RU1293A_240135592626029	4.08532
RU1229A_Frozen_165395362639132		0
RU1145_226949787433709		5.47985
RU1108a_RPMI_241057700428077		4.67639
RU1108a_RPMI_129978436799412		6.37914
RU1231A_126700303570781	3.25542
RU1229A_Frozen_232328281582884		1.50118
RU1322A_LN_192265779039133	4.10529
RU1181B_165782090050987	4.46396
RU1144_LN_241098858359524	0
RU1124A_LN_231754888833963	2.33824
RU1181B_125262248393949	3.99587
RU1144_LN_230732713879332	0
RU1293A_134394571802542	2.69722
RU1231A_160920021388515	4.6303
RU1293A_161943416421598	2.09605
RU1231A_125786518142373	0
RU1181C_165945520798510		4.31669
RU1181C_130673772772597		3.79505
RU1080C_226417211795316	2.40723
RU1231A_166333993110316	2.77494
RU1108a_Bambanker_192180120606966		7.6285
RU1181C_165191500061987		6.00436
RU1229A_Frozen_165782058327453		1.83292
RU1231A_130676082198813	3.79808
RU1229A_Frozen_192788007087470		2.27875
RU1231A_157002340382564	4.22799
RU1231A_227509475403491	4.3492
RU1080C_191705304197982	0
RU1080C_196115564784427	0
RU1108a_Bambanker_155971398585196		6.43638
RU1293A_200015261058916	3.71669
RU426B_126216045554525		3.05898
RU1231A_130213137799965	3.6091
RU1080C_130615000807261	3.88117
RU1231A_126905235434294	2.49264
RU1144_LN_232450553957750	2.40218
RU1108a_RPMI_135571526575990		6.51018
RU1108a_Bambanker_Frozen_131175225673518		6.72608
RU426B_165173259558187		3.9991
RU1144_LN_236288375379756	2.55594
RU1293A_200896622253926	2.49119
RU1229A_Frozen_121254265862067		2.79484
RU1152_169727152024299	2.53298
RU1229A_Frozen_170740583164339		2.32123
RU1145_126227588996019		2.52845
RU1145_169727132298142		1.47312
RU1145_157072030035182		3.69522
RU1124A_LN_156572842866550	2.30821
RU1145_226953398237987		4.70796
RU1108a_Bambanker_199944394364645		7.47216
RU1293A_129663516400484	4.05704
RU1322A_LN_191020391348013	4.44149
RU1145_226283262011636		0
RU1065C_231133460426030	3.04941
RU1124A_LN_165851851601758	3.37176
RU1293A_196105479351588	2.58401
RU1124A_LN_161943462794989	1.78196
RU1311A_T_1_161342014319974		0
RU1231A_196569623648027	3.97181
RU1108a_RPMI_236176840997726		6.60327
RU1144_LN_226901456246582	2.19078
RU1108a_RPMI_121955419085163		6.72276
RU1152_236230111086445	4.27291
RU1066_235602017471206		6.3513
RU1144_T_235601971309428		0
RU1108a_Bambanker_Frozen_227930488596198		6.55282
RU1181C_201129504917926		3.97711
RU1080C_125168073960358	1.94095
RU1231A_169707671543004	4.00924
RU1293A_231906448197341	4.22593
RU1293A_196500589832603	3.06276
RU1080C_199884246038948	3.97865
RU1080C_199807070320566	0
RU1080C_135562668698531	2.1559
RU1231A_131105432233828	2.63397
RU1229A_Frozen_239458986157981		2.00541
RU1181C_192188576394484		4.18699
RU1231A_125257194784694	3.24116
RU1181C_157623901972316		4.94454
RU1108a_Bambanker_Frozen_239391521487150		6.63587
RU1215_197211702541739	2.49598
RU1229A_Frozen_165380345227549		4.03052
RU1322A_LN_231161109306148	4.72419
RU1231A_130529113892643	0
RU1215_239381825678260	1.49752
RU1066_195625785387948		4.21133
RU1293A_204770966096294	4.5804
RU1215_230747719515052	2.76208
RU1124A_LN_195622430272347	1.85937
RU1181B_227861650360564	5.29404
RU1181B_227501946034086	4.14296
RU1322A_LN_231357497690533	4.26014
RU1145_200563808746358		3.55138
RU1181B_131080064810205	3.52371
RU1322A_LN_235671093667686	4.08608
RU1231A_235197320279790	3.54437
RU1181C_121390228462325		4.48967
RU1215_160988860140340	2.70568
RU1293A_192788798065076	3.09266
RU1108a_RPMI_157486582525340		6.16734
RU1229A_Frozen_205441786829611		2.19526
RU1231A_230610145590494	3.46358
RU1215_130127284624307	3.50011
RU1108a_RPMI_239407473809771		7.11449
RU426B_192721179854748		3.80325
RU1145_196113283307357		2.55071
RU1108a_Bambanker_169014052993907		6.26817
RU426B_135496127896491		6.24995
RU1108a_RPMI_125728279710629		7.67151
RU1293A_134378196749020	2.99602
RU1108a_Bambanker_195958633294771		6.56106
RU1108a_Bambanker_Frozen_157684197898550		6.17736
RU1229A_Frozen_232313234601758		2.23411
RU1229A_Frozen_121338661596379		0
RU1145_230749746640748		2.70486
RU1229A_Frozen_196576871339763		1.50995
RU1080C_169787281266981	0
RU1152_130751365331886	3.29722
RU1108a_RPMI_134522378566499		6.97655
RU1215_191227470461868	2.43729
RU1144_T_130134888790966		2.75862
RU1181C_241176048191901		3.59534
RU1108a_RPMI_197206037621662		7.40018
RU1229A_Frozen_204290734906790		1.22941
RU1108a_RPMI_239408835647276		7.88959
RU1229A_Frozen_120728776203684		2.51523
RU1215_227312731085212	4.13945
RU1215_199943020731748	2.90705
RU1080C_170740610455926	0
RU1229A_Frozen_161326298184933		0.825551
RU1293A_130693115078901	3.09779
RU1144_LN_192729608052075	1.98366
RU1229A_Frozen_164693584333597		1.22363
RU1231A_197137721113963	3.86106
RU1080C_122499644931374	1.91047
RU1108a_Bambanker_Frozen_191760436737974		5.91194
RU1066_231279504766827		5.74465
RU1322A_LN_131163560820006	4.04935
RU1231A_230601851366309	2.873
RU1322A_LN_157013895473460	4.53169
RU1215_120847202433845	2.07572
RU1229A_Frozen_129660444064092		2.51478
RU1181C_155842595704245		3.62077
RU1144_T_126706296769819		0
RU1181B_133992843491236	4.53265
RU1108a_Bambanker_Frozen_192180135291166		7.05925
RU1293A_129508107304220	3.6913
[truncated: 52,316 more rows]

## Sheet: Fig_1e,f
Figure 1e
H-score MHC-I matched patient samples
Primary	Liver metastasis
103.297	33.5618
114.619	12.4049
16.3603	11.6287
27.555	17.1976
198.846	71.4062
39.1232	18.7516
Figure 1f
MHC-I expression matched murine samples
Primary	Metastasis	Rb1/Trp53-depleted SCLC mice
42.69	2.82	Mouse sex
32.01	11.73	♀ female	♂ male
52.92	9.27	4	6
53.96	1.06
51.94	3.86
59.11	9.9
24.88	6.43
26.19	9.42
31.74	5.28
18.62	2.74

## Sheet: Fig_2
Figure 2b
MHC-I expression
WT		MHC-I KO
control	IFNγ	control	IFNγ
1.14706	55.7647	1.10526	1.5
0.970588	55.9412	0.868421	1.26316
0.882353	56.1177	1.02632	1.34211
Figure 2c
PD-L1 expression
WT		MHC-I KO
control	IFNγ	control	IFNγ
1.04779	8.63603	1.03279	11.0902
0.992647	9.03309	0.983607	11.3729
0.959559	9.24265	0.983607	11.5574
Figure 2e
SCLC cells
WT	MHC-I KO	C57BL/6
2.35	19.28	Mouse sex	WT	MHC-I KO
6.53	90.56	♀ female	1	0
4.56	97.57	♂ male	2	4
	96.55
Figure 2f
CD45+
WT	MHC-I KO	C57BL/6
2.8079	0.1264	Mouse sex	WT	MHC-I KO
1.6729	1.3747	♀ female	1	0
2.439	0.4149	♂ male	1	2
4.3498	0.489
3.7441	0.7342
8.5384	1.1408
1.4839	0.1203
2.6274	0.8016
2.9278	0.6263
1.7216	0.2373
CD3+
WT	MHC-I KO	C57BL/6
2.6964	0.7002	Mouse sex	WT	MHC-I KO
2.4385	0.1639	♀ female	1	0
2.3833	1.4479	♂ male	1	2
2	0.6477
1.7691	0.8294
0	0.1012
0.0782	0.0336
	0.1054
	0.0299
	0.0748
Figure 2g
WT	MHC-I KO	C57BL/6
35.4	11.85	Mouse sex	WT	MHC-I KO
40	8.69	♀ female	2	0
24.49	11.43	♂ male	2	5
62.69	37.04
	0
2h
Relative tumor area
WT	MHC-I KO	NSG (NOD scid gamma) mice
0.238095	0.27619	Mouse sex	WT	MHC-I KO
0.390476	0.266667	♀ female	2	1
0.32381	0.180952	♂ male	2	2
0.371429	0.295238
0.333333	0.266667
0.190476	0.428571
0.304762	0.361905
0.314286	0.219048
0.209524	0.342857
0.228571	0.238095
0.304762	0.257143
0.180952	0.67619
0.180952	0.266667
0.238095	0.266667
0.447619	0.247619
0.295238
0.247619
0.2
0.342857
0.295238

## Sheet: Fig_3
Figure 3a
ERBB2 relative phosphorylation
Primary	Metastasis
15493	121521
21883	127618
21761	118746
16746	125087
Figure 3b
ERBB2 expression
Primary	Pleural effusion	Liver metastasis
0	1820.56	3152.71
0	1668.87	3390.97
0	1769.76	4086.65
	870.21	1492.23
	325.94	1705.31
	781.76	1044.98
	2491.51
	2668.21
	2351.91
Figure 3c
Whole Proteom
	Primary	Metastasis
AKT1	-0.814888	0.814888
H2-K1	0.886053	-0.886053
STING	0.725563	-0.725563
RIG-I	0.860427	-0.860427
TAP1	0.905479	-0.905479
H2-D1	0.870693	-0.870693
ISG15	0.880921	-0.880921
MAP2K1	-0.910006	0.910006
SHC1	-0.878564	0.878564
PTPN11	-0.693401	0.693401
PSME1	0.861917	-0.861917
PSMB8	0.824891	-0.824891
MAPK1	-0.273	0.273
TBK1	0.775456	-0.775456
Figure 3e
ERBB2 expression
WT	ERBB2 KO
1.08411	-0.0407903
0.924645	0.0669867
0.962833	0.0510802
1.02841	-0.00059365
Figure 3f
MHC-I expression
WT	ERBB2-KO
0.925166	2.23688
1.04985	3.0515
0.917728	5.05397
1.10726	7.01862
Figure 3g
B2M
WT	ERBB2 KO	ERBB2 Rescue
1.05	1.7	0.2
1.26	1.38	0.1
0.76	2.22	0.1
H2-D1
WT	ERBB2-KO	ERBB2 Rescue
0.96	2.52	0.35
0.96	2.41	0.25
1.08	1.83	0.01
Figure 3h
RNA-Seq
	WT	ERBB2 KO
DDX58	-0.593066	0.593066
H2-K1	-0.494267	0.494267
TAP1	-0.557043	0.557043
IRF7	-0.535617	0.535617
MAPK1	0.806458	-0.806458
AKT1	0.744154	-0.744154
AKT2	0.538071	-0.538071
PSMB10	-0.287525	0.287525
CANX	-0.455139	0.455139
ISG15	-0.416212	0.416212
ERBB2	0.224954	-0.224954
PIK3CA	0.556535	-0.556535
RAF1	0.835614	-0.835614
SHC1	0.508003	-0.508003
IKBKE	-0.349513	0.349513
Figure 3i
Whole Proteom
	WT	ERBB2 KO
ERBB2	0.899652	-0.899652
MAPK1	0.902709	-0.902709
AKT1	0.909993	-0.909993
SHC1	0.5489	-0.5489
MAPK3	0.90415	-0.90415
SRC	0.903022	-0.903022
NFKB1	0.854507	-0.854507
PTPN11	0.782192	-0.782192
RIG-I	-0.837379	0.837379
CGAS	-0.583649	0.583649
PSMB8	-0.71727	0.71727
PSME1	-0.829242	0.829242
PSME2	-0.819295	0.819295
CALR	-0.904967	0.904967
CANX	-0.88379	0.88379
PSMB10	-0.295231	0.295231
ISG15	-0.662894	0.662894
Figure 3j
Whole proteom
	Control	Neratinib	Mubritinib
PSMB10	-0.829607	1.11037	-0.280764
H2-K1	-1.101	0.851917	0.24908
PSME1	-1.12269	0.327506	0.795181
PSMB8	-1.15074	0.492643	0.658099
MAP2K2	0.901237	-1.07578	0.174545
MAP2K1	1.02362	-0.0490355	-0.97458
AKT1	1.13221	-0.369708	-0.762504
AKT2	0.89347	0.186734	-1.0802
AKT3	0.661847	0.488509	-1.15036
RIG-I	-0.857192	1.09861	-0.241416
IRF3	-1.15264	0.635995	0.516648
ERBB2	0.973967	-1.02414	0.0501777
MAPK1	1.01441	-0.0294752	-0.984937
Figure 3k
H735		H1688
IFNg	ERBB2i+IFNg	IFNg	ERBB2i+IFNg
41.38	76.25	335	422.84
38.85	76.36	333.8	422.66
61.62	106.44	366.17	474.84
Figure 3l
mSCLC_P2		mSCLC_P3
IFNg	ERBB2i+IFNg	IFNg	ERBB2i+IFNg
87.6	133.97	112.16	184.8
96.43	158.6	128.14	191.47
110.62	126.53	133.31	177.12

## Sheet: Fig_ 4
Figure 4a
			Ctrl							ERBB2i 24h					ERBB2i 48h					ERBB2i 72h
pERBB2	1	1	1	1	1	1	0.76835	0.77033	0.762175	0.697061	0.670543	0.594368	1.50857	0.611833	0.974165	1.37856	0.580811	0.579467	0.323926	0.424112	0.752895	0.839483	0.446038
pAKT	1	1	1	1	1	1	0.636066	0.946875	0.364401	0.927952	0.65574	0.688718	1.23046	0.795311	1.17401	0.603939	1.1128	0.150274	0.847667	0.734497	0.675949	0.352609	0.247257
pERK1/2	1	1	1	1	1	1	0.553517	0.628443	0.11056	0.368036	0.695895		0.54869	0.592822	0.352609	0.49815	0.617172	0.138399	0.741598	0.398281	0.428153	0.303313	0.10916
			Ctrl							ERBB2i 24h							ERBB2i 48h					ERBB2i 72h
RIG1	1	1	1	1	1	1	1.15622	1.4354	1.77741	4.11231					3.98871	5.54608	1.84776	3.67649		6.39597	4.67187	2.93037	1.4154
cGas	1	1	1	1	1	1	4.03266	3.14726	0.63635	1.0909					2.91684	1.27623	0.821771	1.69612		2.16895	1.52923	1.38669	1.09786
pSting	1	1	1	1	1	1	2.18864	1.62438	0.528659	0.893277					3.58547	1.49605	1.0346	2.19306		3.47002	1.84203	1.4368	1.19672
pTBK1	1	1	1	1	1	1	1.16949	1.02878	2.71868	1.50659	2.19397	1.06329	1.77823	2.70153	3.00408	1.62077	1.68778	2.82586	2.90176	1.22438	1.38827	1.56083	2.89297	3.50582	7.24996
Figure 4b
	cGas				pSting				pTBK1
Ctrl	24h	48h	72h	Ctrl	24h	48h	72h	Ctrl	24h	48h	72h
1	1.59065	1.78317	3.22975	1	1.35907	4.00098	4.72259	1	4.76079	6.96932	5.00703
1	1.60723	1.63199	2.76209	1	0.791824	0.60975	1.35553	1	1.47937	11.7384	3.91247
1	1.75234	1.75598	0.86505	1	0.696676	0.772407	0.690089	1	1.05263	2.33293	1.52414
1	1.88265	1.60074	1.91239	1	1.40759	1.97248	0.686497	1	0.799924	1.69725	0.508191
1	0.913388	1.28871	1.41119	1	1.29361	1.1857	1.02943	1	1.25925	1.78499	1.29612
1	1.64463	0.843866	1.26762	1	0.992704	1.05859	5.03658
1		1.04387	1.30386	1			0.845383
				1			1.47391
				1			0.880585
Figure 4c
	Rig-I				pTBK1
Ctrl	24h	48h	72h	Ctrl	24h	48h	72h
1	1.26666	1.56389	0.791905	1	1.7264	2.18642	1.75549
1	1.65	1.69313	3.25853	1	1.96076	5.29375	2.54629
1	1.27209	1.15442	0.748615	1	1.30664	1.38117	1.62766
1	1.02402	2.50832	1.54768	1	0.406434	1.6695	1.49465
1	1.5427	1.78726	0.449904	1	0.857916	2.06568	1.09275
1	4.46472	2.06752	2.47677
1		1.65313	1.44616
1			2.70666
Figure 4d
IFNg	ERBB2i+IFNg	IFNg+ERBB2i+STINGi
48.85	64.35	23.46
50.49	68.53	14.02
53.88	61.45	26.58
20.57	41.24	34.86
35.24	45.19	35.53
28.39	43.11	30.76

## Sheet: Fig_5
Figure 5b
No ERBB2 expression	Focal ERBB2 expression
0.7143	0.2857
Figure 5d
ERBB2	MHC-I
0.791667	0.2
0.311475	0.938776
0.111111	0.969697
0.131579	0.746988
0.390977	0.426087
0.744	0.691729
0.582938	0.634361
0.724138	0.442308
0.666667	0.590164
0.788235	0.563218
0.935185	0.627119
0.802632	0.723684
0.454918	0.463415
0.508197	0.616438
0.92105	0.613445
0.27957	0.543478
0.134328	0.753333
0.369863	0.6
0.219512	0.633663
0.598361	0.648438
0.205742	0.876543
0.744898	0.353535
0.372414	0.789091
0.574642	0.46648
0.37037	0.363636
0.220472	0.913462
0.588235	0.358025
0.126437	0.642553
0.285714	0.5
0.583333	0.444444
0.454545	0.45098
Figure 5e
ERBB2low	ERBB2high
0.7363	0.2637

## Sheet: Fig_6
Figure 6b
Macroscopic liver metastasis
Vehicle	ERBB2i (Mubritinib)	Rb1/Trp53-depleted SCLC mice
15	0	Mouse sex	Vehicle	ERBB2i
9	0	♀ female	2	6
6	1	♂ male	5	1
2	0
11	5
8	0
6	7
Figure 6c
CD45+/CD45-		Figure 6c-h
Vehicle	ERBB2i	Rb1/Trp53-depleted SCLC mice
0.620796	0.98134	Mouse sex	Vehicle	ERBB2i
0.634426	0.60077	♀ female	1	4
0.59827	0.996788	♂ male	2	2
0.107829	0.790819
0.107904	0.917824
0.117417	0.45512
	0.413685
	1.17959
	0.646309
	0.480612
Figure 6d
CD45+/CD45-
Vehicle	ERBB2i
1.5541	1.64486
1.13356	1.53946
0.163289	3.25032
0.140227	2.79544
0.916233	3.89715
0.96392	4.96476
2.05688	5.06428
2.16756	5.583
1.92337
0.331201
0.376963
Figure 6e
CD45+/CD45-
Vehicle	ERBB2i
0.251918	3.07976
0.279533	3.24128
0.0377065	3.41176
0.0326514	3.45536
0.149931	0.795397
0.159067	0.834405
0.143593	0.285123
	0.324964
Figure 6f
MHC-I+/MHC-I-
Vehicle	ERBB2i
2.81971	1.19732
2.85654	3.57666
3.04204	6.39645
0.523229	3.73934
0.499925	4.30786
0.3328	1.14546
	1.01776
	4.84795
	5.33714
	4.72082
Figure 6g
MHC-I+/MHC-I-
Vehicle	ERBB2i
1.40038	0.351169
1.54259	0.304461
0.0870747	2.41297
0.127269	4.17866
0.119946	0.907305
0.219917	3.10846
0.265823	2.33778
0.0789814	5.08272
0.0646157
0.252819
0.350986
Figure 6h
MHC-I+/MHC-I-
Vehicle	ERBB2i
0.308729	0.22835
0.243936	1.17206
0.228803	3.96771
0.298533	2.68188
0.391401	2.4638
0.192441	2.13087
0.206418
Figure 6j
				Control								ERBB2i
1:1	14.85	37.67	25.1	7.13	23.09	4.09		26.46	27.18	14.13	10.49	23.16	43.98	33.82	14.99
1:2	24.69	21.41	19.24	10.18	23.09	13.3		27.08	25.16	36.06	39.67	31.18	50.09	31.95	23.99
1:4	33.76	29.31	18.63	20.75	33.87	33.13	19.39	45.01	58.19	24.05	35.73	51.73	49.51	23.99	59.02	54.09
1:8	19.91	22.31	25.29	13.51	32.18	37.54		50.25	54.19	51.11	56.36	39.01	56.69	42.06	34.02
Figure 6l
				Control							ERBB2i
1:1	7.13	13.15	14.85	20.59	14.71	8.46	14.13	10.94	23.16	12.42	26.46	33.73	30.19	19.64
1:2	10.18	12.37	24.69	34.54	11.57		39.67	31.18	12.42	22.8	19.16	38	29.1	48.99
1:4	20.75	16.12	33.79	34.63	11.91		35.73	51.73	25.08	17.27	45.01	58.19	55.18	37.27	56.22
1:8	27.66	25.09	30.55	19.52	21.62		56.36	39.01	33.9	50.25	50.19	43.77	64.94	56.3	71.18

## Sheet: Fig_7
Figure 7c-e								Figure 7b-k						Figure 7j
	UMAP_1	UMAP_2	Ptprc	Cd3e	Epcam	celltype	sample	Rb1/Trp53-depleted SCLC mice						sample	Epcam_avg	Epcam_pct	B2m_avg	B2m_pct	H2-K1_avg	H2-K1_pct	Tap1_avg	Tap1_pct	Tap2_avg	Tap2_pct	Chga_avg	Chga_pct	Ncam1_avg	Ncam1_pct	Ascl1_avg	Ascl1_pct
AAACATCGAAACATCGAAGAGATC-Erbb2i	17.6662	5.43978	0	0	0	Epithelial	Erbb2i	Mouse sex	Vehicle	anti-PD-1	ERBB2i	anti-PD-1+ ERBB2i		Combi	0.684111	40.9091	3.85116	100	2.03326	89.3939	0.383594	22.7273	1.01437	54.5455	0	0	0	0	0	0
AAACATCGAAACATCGCCGTGAGA-Erbb2i	4.35027	1.74049	4.28613	0	2.10028	Immune	Erbb2i	♀ female	1	0	0	0		Erbb2i	0.775811	40.4699	0.454186	24.3979	0.322082	18.007	0.0264299	1.69833	0.0540271	3.46174	1.58144	68.797	1.45222	67.7555	1.17983	54.9382
AAACATCGAACAACCACAAGGAGC-Erbb2i	14.2607	-0.703864	0	0	1.40026	Epithelial	Erbb2i	♂ male	0	1	1	1		Vehicle	0.386949	27.39	0.649244	39.7015	0.260425	17.146	0.0299618	2.425	0.0888861	7.01073	2.19507	85.2946	1.47992	75.9832	2.01854	82.5587
AAACATCGAACCGAGACAATGGAA-Erbb2i	11.924	-5.04549	0	0	0	Epithelial	Erbb2i							aPD-1	0.266411	16.2786	0.638074	32.7249	0.293644	17.0423	0.0347024	2.17918	0.0554023	3.46433	1.20431	59.769	1.21832	62.3207	0.916684	47.588
AAACATCGAACGCTTAATAGCGAC-Erbb2i	10.6302	-0.0457972	0	0	1.93908	Epithelial	Erbb2i
AAACATCGAACGCTTACCGTGAGA-Erbb2i	14.5665	2.36893	0	0	0	Epithelial	Erbb2i
AAACATCGAACGCTTAGCGAGTAA-Erbb2i	9.72191	4.08498	0	0	0	Epithelial	Erbb2i
AAACATCGAACGTGATGTACGCAA-Erbb2i	13.7667	1.88223	0	0	0	Epithelial	Erbb2i
AAACATCGAACTCACCACCTCCAA-Erbb2i	14.5944	-4.50241	0	0	1.64374	Epithelial	Erbb2i
AAACATCGAACTCACCGAGTTAGC-Erbb2i	17.064	4.84775	0	0	1.34845	Epithelial	Erbb2i
AAACATCGAACTCACCGCGAGTAA-Erbb2i	11.2531	4.55252	0	0	0	Epithelial	Erbb2i
AAACATCGAAGACGGAATCCTGTA-Erbb2i	12.5275	-4.20152	1.06535	1.06535	1.90294	Epithelial	Erbb2i
AAACATCGAAGACGGACAACCACA-Erbb2i	10.1372	2.09008	0	0	0	Epithelial	Erbb2i
AAACATCGAAGAGATCAGTGGTCA-Erbb2i	15.7412	-2.10878	0	0	0	Epithelial	Erbb2i
AAACATCGAAGGACACCGACACAC-Erbb2i	11.6504	1.80373	0	0	0	Epithelial	Erbb2i
AAACATCGAAGGACACGCCACATA-Erbb2i	16.5894	-0.790874	0	0	1.37589	Epithelial	Erbb2i
AAACATCGAAGGTACAAAGAGATC-Erbb2i	5.35762	2.50273	0	0	0	Immune	Erbb2i
AAACATCGAATCCGTCGCCACATA-Erbb2i	12.1795	-3.02529	0	0	1.43289	Epithelial	Erbb2i
AAACATCGAATGTTGCACGTATCA-Erbb2i	15.6898	6.60807	0	0	1.55098	Epithelial	Erbb2i
AAACATCGAATGTTGCATGCCTAA-Erbb2i	16.1335	5.97824	0	0	0	Epithelial	Erbb2i
AAACATCGACAAGCTAAATGTTGC-Erbb2i	12.5186	-0.956003	0	0	1.87515	Epithelial	Erbb2i
AAACATCGACAAGCTACGGATTGC-Erbb2i	12.5756	-2.42351	0	0	0	Epithelial	Erbb2i
AAACATCGACACAGAAAAGGACAC-Erbb2i	10.8006	4.09797	0	0	0	Epithelial	Erbb2i
AAACATCGACACAGAATAGGATGA-Erbb2i	12.0285	-2.24024	0	0	1.61555	Epithelial	Erbb2i
AAACATCGACACGACCCAAGACTA-Erbb2i	12.87	-1.6161	0	0	0	Epithelial	Erbb2i
AAACATCGACACGACCCCATCCTC-Erbb2i	9.31408	3.96704	0	0	0	Epithelial	Erbb2i
AAACATCGACAGATTCAACCGAGA-Erbb2i	14.5043	0.563434	0	0	1.7063	Epithelial	Erbb2i
AAACATCGACAGATTCAGTACAAG-Erbb2i	12.7081	2.1302	0	0	0	Epithelial	Erbb2i
AAACATCGACAGATTCCAATGGAA-Erbb2i	11.425	2.25511	0	0	0	Epithelial	Erbb2i
AAACATCGACAGCAGAAACCGAGA-Erbb2i	11.3675	0.0593599	0	0	0	Epithelial	Erbb2i
AAACATCGACAGCAGAACACAGAA-Erbb2i	13.4081	-5.32271	0	0	1.68726	Epithelial	Erbb2i
AAACATCGACAGCAGAATCCTGTA-Erbb2i	11.6446	-1.5277	0	0	0	Epithelial	Erbb2i
AAACATCGACATTGGCACACGACC-Erbb2i	19.1914	4.7903	0	0	1.1767	Epithelial	Erbb2i
AAACATCGACATTGGCACTATGCA-Erbb2i	13.0199	-3.2118	0	0	0	Epithelial	Erbb2i
AAACATCGACATTGGCGGTGCGAA-Erbb2i	10.4088	4.69671	0	0	0	Epithelial	Erbb2i
AAACATCGACCACTGTAGAGTCAA-Erbb2i	13.3158	3.28623	0	0	2.91106	Epithelial	Erbb2i
AAACATCGACCACTGTATTGAGGA-Erbb2i	13.8736	3.04423	0	0	0	Epithelial	Erbb2i
AAACATCGACCACTGTGCCAAGAC-Erbb2i	12.1989	2.15599	0	0	0	Epithelial	Erbb2i
AAACATCGACCACTGTGCTCGGTA-Erbb2i	6.36102	2.62017	0	0	0	Immune	Erbb2i
AAACATCGACCTCCAAAATCCGTC-Erbb2i	15.1693	-0.232455	0	0	1.43606	Epithelial	Erbb2i
AAACATCGACGCTCGAACATTGGC-Erbb2i	11.4513	4.37452	0	0	0	Epithelial	Erbb2i
AAACATCGACGCTCGACGGATTGC-Erbb2i	11.4209	4.16064	0	0	2.55431	Epithelial	Erbb2i
AAACATCGACGTATCAAACGCTTA-Erbb2i	11.0115	0.455662	0	0	0	Epithelial	Erbb2i
AAACATCGACGTATCAAGTCACTA-Erbb2i	11.9714	0.219486	0	0	0	Epithelial	Erbb2i
AAACATCGACGTATCACGCATACA-Erbb2i	11.4286	-0.144289	0	0	0	Epithelial	Erbb2i
AAACATCGACGTATCATGAAGAGA-Erbb2i	11.2729	4.90889	0	0	0	Epithelial	Erbb2i
AAACATCGACGTATCATGGAACAA-Erbb2i	13.5304	-4.68641	0	0	0	Epithelial	Erbb2i
AAACATCGACTATGCAAGGCTAAC-Erbb2i	3.35709	2.17702	2.73969	2.73969	0	Immune	Erbb2i
AAACATCGACTATGCAGAACAGGC-Erbb2i	14.3012	5.38379	0	0	2.06582	Epithelial	Erbb2i
AAACATCGACTATGCAGATGAATC-Erbb2i	15.3973	1.78875	0	0	2.68903	Epithelial	Erbb2i
AAACATCGAGATGTACAGAGTCAA-Erbb2i	17.3123	6.66559	0	0	1.51041	Epithelial	Erbb2i
AAACATCGAGCACCTCCAGATCTG-Erbb2i	11.4766	-1.74957	0	0	0	Epithelial	Erbb2i
AAACATCGAGCACCTCCCTCCTGA-Erbb2i	16.175	-0.170043	0	0	0	Epithelial	Erbb2i
AAACATCGAGCACCTCGATGAATC-Erbb2i	14.3683	-3.79642	0	0	1.30729	Epithelial	Erbb2i
AAACATCGAGCAGGAACAACCACA-Erbb2i	13.4416	1.855	0	0	2.12391	Epithelial	Erbb2i
AAACATCGAGCAGGAACGAACTTA-Erbb2i	11.7355	4.2205	0	0	1.88078	Epithelial	Erbb2i
AAACATCGAGCAGGAACGACACAC-Erbb2i	15.7598	6.87693	0	0	2.05151	Epithelial	Erbb2i
AAACATCGAGCAGGAAGAGTTAGC-Erbb2i	13.9309	1.10723	0	0	0	Epithelial	Erbb2i
AAACATCGAGCAGGAAGCTAACGA-Erbb2i	13.1364	2.44139	0	0	2.08471	Epithelial	Erbb2i
AAACATCGAGCAGGAAGTACGCAA-Erbb2i	9.19468	-0.126964	0	0	0	Epithelial	Erbb2i
AAACATCGAGCAGGAATCCGTCTA-Erbb2i	4.61472	3.10407	3.31894	0	0	Immune	Erbb2i
AAACATCGAGCCATGCACACGACC-Erbb2i	15.8659	1.40599	0	0	0	Epithelial	Erbb2i
AAACATCGAGGCTAACACACAGAA-Erbb2i	12.309	0.140616	0	0	0	Epithelial	Erbb2i
AAACATCGAGGCTAACACACGACC-Erbb2i	12.5196	2.74979	0	0	0	Epithelial	Erbb2i
AAACATCGAGGCTAACAGTGGTCA-Erbb2i	11.5162	4.95166	0	0	0	Epithelial	Erbb2i
AAACATCGAGTACAAGCACTTCGA-Erbb2i	15.0123	-4.34415	0	0	1.11035	Epithelial	Erbb2i
AAACATCGAGTACAAGCCTCTATC-Erbb2i	15.4241	7.03196	0	0	1.49896	Epithelial	Erbb2i
AAACATCGAGTACAAGTGGTGGTA-Erbb2i	13.2135	8.17491	0	0	2.32318	Epithelial	Erbb2i
AAACATCGAGTGGTCAATCCTGTA-Erbb2i	13.3697	-3.79384	0	0	1.48772	Epithelial	Erbb2i
AAACATCGAGTGGTCAGCTCGGTA-Erbb2i	12.3324	0.562338	0	0	0	Epithelial	Erbb2i
AAACATCGATAGCGACAGCCATGC-Erbb2i	12.2025	-0.781146	0	0	0	Epithelial	Erbb2i
AAACATCGATCATTCCCACTTCGA-Erbb2i	9.76867	1.67507	0	0	1.99899	Epithelial	Erbb2i
AAACATCGATCATTCCCCGTGAGA-Erbb2i	14.9969	1.25645	0	0	0	Epithelial	Erbb2i
AAACATCGATCATTCCGAACAGGC-Erbb2i	20.033	6.22618	0	0	1.83631	Epithelial	Erbb2i
AAACATCGATCCTGTAATTGAGGA-Erbb2i	14.8964	1.02029	0	0	0	Epithelial	Erbb2i
AAACATCGATCCTGTATCCGTCTA-Erbb2i	15.6641	-1.02991	0	0	1.37611	Epithelial	Erbb2i
AAACATCGATTGAGGAAACGTGAT-Erbb2i	15.9588	5.47287	0	0	2.36711	Epithelial	Erbb2i
AAACATCGATTGAGGAGACTAGTA-Erbb2i	13.2999	1.38108	0	0	0	Epithelial	Erbb2i
AAACATCGATTGGCTCCAACCACA-Erbb2i	10.2639	-1.81726	0	0	1.56609	Epithelial	Erbb2i
AAACATCGCAACCACAAAGAGATC-Erbb2i	15.0288	-2.78639	0	0	0	Epithelial	Erbb2i
AAACATCGCAACCACACCGAAGTA-Erbb2i	13.1292	-4.90285	0	0	0	Epithelial	Erbb2i
AAACATCGCAAGACTAAATGTTGC-Erbb2i	18.2793	7.36658	0	0	1.36711	Epithelial	Erbb2i
AAACATCGCAAGACTATCTTCACA-Erbb2i	13.9328	-1.14029	0	0	0	Epithelial	Erbb2i
AAACATCGCAAGGAGCAAGACGGA-Erbb2i	11.4963	4.32554	0	0	2.48601	Epithelial	Erbb2i
AAACATCGCAAGGAGCACACAGAA-Erbb2i	18.1805	2.66185	0	0	0	Epithelial	Erbb2i
AAACATCGCAAGGAGCAGTCACTA-Erbb2i	13.8118	-1.69948	0	0	1.57271	Epithelial	Erbb2i
AAACATCGCAAGGAGCCGCATACA-Erbb2i	17.2129	4.24998	0	0	0	Epithelial	Erbb2i
AAACATCGCAAGGAGCCGCTGATC-Erbb2i	13.0724	-4.2732	0	0	1.30025	Epithelial	Erbb2i
AAACATCGCAAGGAGCCTGAGCCA-Erbb2i	16.4419	-0.659644	0	0	0	Epithelial	Erbb2i
AAACATCGCAAGGAGCTGGCTTCA-Erbb2i	13.1442	6.1402	0	0	0	Epithelial	Erbb2i
AAACATCGCAAGGAGCTGGTGGTA-Erbb2i	13.5153	6.69951	0	0	0	Epithelial	Erbb2i
AAACATCGCAATGGAACCTAATCC-Erbb2i	14.6307	-3.89836	0	0	1.09728	Epithelial	Erbb2i
AAACATCGCAATGGAACGCTGATC-Erbb2i	13.832	-3.69938	0	0	0	Epithelial	Erbb2i
AAACATCGCACCTTACACACGACC-Erbb2i	10.3807	6.52345	0	0	0	Epithelial	Erbb2i
AAACATCGCACCTTACCCGAAGTA-Erbb2i	10.7252	6.32909	0	0	1.92295	Epithelial	Erbb2i
AAACATCGCACTTCGACGCTGATC-Erbb2i	11.3126	3.47634	0	0	0	Epithelial	Erbb2i
AAACATCGCACTTCGAGATGAATC-Erbb2i	10.2742	-2.75184	0	0	1.23054	Epithelial	Erbb2i
AAACATCGCAGATCTGCCTCCTGA-Erbb2i	10.0989	1.49876	0	0	0	Epithelial	Erbb2i
AAACATCGCAGATCTGGATAGACA-Erbb2i	16.4767	0.251527	0	0	0	Epithelial	Erbb2i
AAACATCGCAGCGTTAAGCACCTC-Erbb2i	15.1099	-2.78823	0	0	0	Epithelial	Erbb2i
AAACATCGCAGCGTTACCGAAGTA-Erbb2i	9.1227	3.58034	0	0	0	Epithelial	Erbb2i
AAACATCGCAGCGTTACTGAGCCA-Erbb2i	10.6812	-0.941285	0	0	0	Epithelial	Erbb2i
AAACATCGCATCAAGTGAACAGGC-Erbb2i	10.7134	3.48857	0	0	0	Epithelial	Erbb2i
AAACATCGCCAGTTCAGGTGCGAA-Erbb2i	4.22547	5.62529	0	0	0	Immune	Erbb2i
AAACATCGCCATCCTCCATCAAGT-Erbb2i	16.8686	5.3976	0	0	1.35396	Epithelial	Erbb2i
AAACATCGCCATCCTCGTACGCAA-Erbb2i	14.0806	3.39558	0	0	0	Epithelial	Erbb2i
AAACATCGCCGAAGTACGACTGGA-Erbb2i	14.1754	0.296235	0	0	1.74072	Epithelial	Erbb2i
AAACATCGCCGAAGTACTGAGCCA-Erbb2i	14.5589	1.99786	0	0	0	Epithelial	Erbb2i
AAACATCGCCGAAGTATCCGTCTA-Erbb2i	12.863	-3.38836	0	0	0	Epithelial	Erbb2i
AAACATCGCCGACAACACCTCCAA-Erbb2i	14.9946	9.02575	0	0	2.11328	Epithelial	Erbb2i
AAACATCGCCGACAACCACTTCGA-Erbb2i	14.5348	1.92519	0	0	1.78224	Epithelial	Erbb2i
AAACATCGCCGACAACGTGTTCTA-Erbb2i	16.5669	-0.969257	0	0	0	Epithelial	Erbb2i
AAACATCGCCGTGAGAAAGGACAC-Erbb2i	12.6794	0.179947	0	0	1.85033	Epithelial	Erbb2i
AAACATCGCCGTGAGAACAGCAGA-Erbb2i	12.5879	8.54635	1.5715	0	1.5715	Epithelial	Erbb2i
AAACATCGCCGTGAGAACGCTCGA-Erbb2i	13.4685	-1.78057	0	0	0	Epithelial	Erbb2i
AAACATCGCCGTGAGATGGCTTCA-Erbb2i	17.1033	6.25825	1.28587	0	0	Epithelial	Erbb2i
AAACATCGCCTAATCCCGCTGATC-Erbb2i	12.7091	-1.45832	0	0	0	Epithelial	Erbb2i
AAACATCGCCTCCTGAAACGCTTA-Erbb2i	8.97008	5.25653	0	0	0	Epithelial	Erbb2i
AAACATCGCCTCCTGAAGAGTCAA-Erbb2i	15.5862	0.374024	0	0	0	Epithelial	Erbb2i
AAACATCGCCTCCTGACTCAATGA-Erbb2i	13.0349	-1.45911	0	0	0	Epithelial	Erbb2i
AAACATCGCCTCTATCCCAGTTCA-Erbb2i	10.8877	8.00353	0	0	0	Epithelial	Erbb2i
AAACATCGCGAACTTAAACCGAGA-Erbb2i	13.453	-4.6464	0	0	0	Epithelial	Erbb2i
AAACATCGCGACACACTAGGATGA-Erbb2i	12.0914	-1.50497	0	0	0	Epithelial	Erbb2i
AAACATCGCGCTGATCACGCTCGA-Erbb2i	11.9641	5.33312	0	0	0	Epithelial	Erbb2i
AAACATCGCGCTGATCAGTCACTA-Erbb2i	10.8213	-0.000577893	0	0	2.11617	Epithelial	Erbb2i
AAACATCGCGGATTGCAAGGTACA-Erbb2i	14.7996	-1.79321	0	0	1.35099	Epithelial	Erbb2i
AAACATCGCGGATTGCAGCACCTC-Erbb2i	10.3994	0.165255	0	0	0	Epithelial	Erbb2i
AAACATCGCGGATTGCAGTACAAG-Erbb2i	16.6	6.08549	0	0	1.31741	Epithelial	Erbb2i
AAACATCGCGGATTGCAGTGGTCA-Erbb2i	4.58025	3.21101	3.06865	0	0	Immune	Erbb2i
AAACATCGCTAAGGTCAACCGAGA-Erbb2i	9.80483	3.87499	0	2.75404	0	Epithelial	Erbb2i
AAACATCGCTAAGGTCGTACGCAA-Erbb2i	12.9183	7.04116	0	0	0	Epithelial	Erbb2i
AAACATCGCTCAATGACGCATACA-Erbb2i	19.16	4.17454	0	0	2.62711	Epithelial	Erbb2i
AAACATCGCTCAATGAGTACGCAA-Erbb2i	13.4645	1.34965	0	0	0	Epithelial	Erbb2i
AAACATCGCTGAGCCAGATAGACA-Erbb2i	15.491	5.13918	0	0	1.56819	Epithelial	Erbb2i
AAACATCGCTGGCATAAGCCATGC-Erbb2i	13.6108	3.34437	0	0	2.1383	Epithelial	Erbb2i
AAACATCGCTGGCATAGACTAGTA-Erbb2i	13.6552	-1.2135	0	0	0	Epithelial	Erbb2i
AAACATCGCTGTAGCCAACGTGAT-Erbb2i	16.2125	-0.680223	0	0	0	Epithelial	Erbb2i
AAACATCGCTGTAGCCAAGGACAC-Erbb2i	12.7549	2.23078	0	0	0	Epithelial	Erbb2i
AAACATCGGAACAGGCTGGTGGTA-Erbb2i	13.9512	1.08601	0	0	0	Epithelial	Erbb2i
AAACATCGGAATCTGAACAGCAGA-Erbb2i	15.1372	4.86853	0	0	1.83646	Epithelial	Erbb2i
AAACATCGGACAGTGCCTAAGGTC-Erbb2i	13.9583	-1.89238	0	0	0	Epithelial	Erbb2i
AAACATCGGACTAGTAACATTGGC-Erbb2i	11.8184	-3.29642	0	0	0	Epithelial	Erbb2i
AAACATCGGACTAGTACGGATTGC-Erbb2i	12.0554	-0.8837	1.92046	0	1.92046	Epithelial	Erbb2i
AAACATCGGACTAGTACTGTAGCC-Erbb2i	15.8986	0.573498	0	0	0	Epithelial	Erbb2i
AAACATCGGAGCTGAAACATTGGC-Erbb2i	6.33742	3.54003	3.33971	0	0	Immune	Erbb2i
AAACATCGGAGCTGAAAGTACAAG-Erbb2i	9.89886	1.16559	0	0	0	Epithelial	Erbb2i
AAACATCGGAGTTAGCACTATGCA-Erbb2i	10.2498	-1.911	1.84403	0	1.29773	Immune	Erbb2i
AAACATCGGATAGACAAAGACGGA-Erbb2i	10.951	0.219928	1.74266	0	0	Immune	Erbb2i
AAACATCGGATAGACAACCACTGT-Erbb2i	19.6218	3.34718	0	0	1.43594	Epithelial	Erbb2i
AAACATCGGATAGACAAGGCTAAC-Erbb2i	8.9879	3.8646	0	0	0	Epithelial	Erbb2i
AAACATCGGATAGACACTAAGGTC-Erbb2i	11.1321	-0.559721	0	0	2.81532	Epithelial	Erbb2i
AAACATCGGATAGACAGACTAGTA-Erbb2i	16.1329	-0.197269	0	0	1.27313	Epithelial	Erbb2i
AAACATCGGATAGACAGCGAGTAA-Erbb2i	11.8645	5.71579	0	0	0	Epithelial	Erbb2i
AAACATCGGATGAATCATTGGCTC-Erbb2i	13.0305	-5.33445	0	0	0.932492	Epithelial	Erbb2i
AAACATCGGATGAATCCGCATACA-Erbb2i	11.9054	0.326767	0	0	0	Epithelial	Erbb2i
AAACATCGGCCAAGACATCCTGTA-Erbb2i	3.77942	2.90962	2.4052	0	0	Immune	Erbb2i
AAACATCGGCCAAGACCAACCACA-Erbb2i	16.5704	3.94071	0	0	0.969107	Epithelial	Erbb2i
AAACATCGGCCACATACGCATACA-Erbb2i	14.6156	7.29626	0	0	1.62727	Epithelial	Erbb2i
AAACATCGGCCACATAGAATCTGA-Erbb2i	11.6639	3.64958	0	0	0	Epithelial	Erbb2i
AAACATCGGCCACATAGTACGCAA-Erbb2i	10.219	3.28648	0	0	0	Epithelial	Erbb2i
AAACATCGGCGAGTAAGGTGCGAA-Erbb2i	13.4883	6.26075	0	0	0	Epithelial	Erbb2i
AAACATCGGCTAACGATGGCTTCA-Erbb2i	18.0092	4.85889	0	0	0	Epithelial	Erbb2i
AAACATCGGCTCGGTAAACGTGAT-Erbb2i	14.0458	-3.99301	0	0	1.19006	Epithelial	Erbb2i
AAACATCGGCTCGGTAACTATGCA-Erbb2i	10.9475	2.84803	0	0	0	Epithelial	Erbb2i
AAACATCGGGTGCGAACCGAAGTA-Erbb2i	4.10283	3.46716	0	0	0	Immune	Erbb2i
AAACATCGGTACGCAAAATCCGTC-Erbb2i	9.34676	5.35534	0	0	0	Epithelial	Erbb2i
AAACATCGGTACGCAACACTTCGA-Erbb2i	11.0064	3.12269	0	0	0	Epithelial	Erbb2i
AAACATCGGTACGCAACGACACAC-Erbb2i	15.7972	8.01706	0	0	0	Epithelial	Erbb2i
AAACATCGGTCGTAGAAACCGAGA-Erbb2i	8.72552	3.69603	0	0	0	Epithelial	Erbb2i
AAACATCGGTCGTAGAAGCACCTC-Erbb2i	7.09142	3.1978	3.63214	0	0	Immune	Erbb2i
AAACATCGGTCGTAGACAACCACA-Erbb2i	3.99423	4.7174	0	0	0	Immune	Erbb2i
AAACATCGGTCTGTCACACTTCGA-Erbb2i	18.2583	6.00925	0	0	1.18248	Epithelial	Erbb2i
AAACATCGGTCTGTCACGCATACA-Erbb2i	14.8657	-2.49892	1.39773	0	0	Epithelial	Erbb2i
AAACATCGGTCTGTCAGCGAGTAA-Erbb2i	16.4892	6.50126	0	0	0	Epithelial	Erbb2i
AAACATCGGTCTGTCAGTCTGTCA-Erbb2i	12.996	8.30084	0	0	1.46021	Epithelial	Erbb2i
AAACATCGGTGTTCTAGTGTTCTA-Erbb2i	12.0981	-2.84074	0	0	0	Epithelial	Erbb2i
AAACATCGTAGGATGACTCAATGA-Erbb2i	13.9488	6.52587	0	0	1.87702	Epithelial	Erbb2i
AAACATCGTATCAGCAAGTGGTCA-Erbb2i	13.3819	2.50859	0	0	1.94317	Epithelial	Erbb2i
AAACATCGTATCAGCAGGAGAACA-Erbb2i	16.1104	5.45489	0	0	0	Epithelial	Erbb2i
AAACATCGTCCGTCTAACTATGCA-Erbb2i	12.2623	-0.447382	0	0	0	Epithelial	Erbb2i
AAACATCGTCCGTCTATGAAGAGA-Erbb2i	14.5923	3.42433	0	0	0	Epithelial	Erbb2i
AAACATCGTCTTCACAAATCCGTC-Erbb2i	15.825	-0.167634	0	0	1.40557	Epithelial	Erbb2i
AAACATCGTCTTCACAATCCTGTA-Erbb2i	14.0375	2.70189	0	0	0	Epithelial	Erbb2i
AAACATCGTCTTCACATGGCTTCA-Erbb2i	10.6778	1.75516	0	0	0	Epithelial	Erbb2i
AAACATCGTGAAGAGAACCACTGT-Erbb2i	18.9429	5.47049	1.32425	0	0	Epithelial	Erbb2i
AAACATCGTGAAGAGACGACACAC-Erbb2i	4.58892	1.84785	3.33643	0	0	Immune	Erbb2i
AAACATCGTGAAGAGAGATAGACA-Erbb2i	10.0819	4.23284	0	0	0	Epithelial	Erbb2i
AAACATCGTGGAACAAAACTCACC-Erbb2i	13.713	3.4316	0	0	0	Epithelial	Erbb2i
AAACATCGTGGTGGTAATCCTGTA-Erbb2i	11.6198	2.19919	0	0	0	Epithelial	Erbb2i
AAACATCGTGGTGGTACTGAGCCA-Erbb2i	13.0309	-5.1052	0	0	1.67917	Epithelial	Erbb2i
AAACATCGTGGTGGTAGCCAAGAC-Erbb2i	15.6845	-1.30049	0	0	0	Epithelial	Erbb2i
AAACATCGTTCACGCATCCGTCTA-Erbb2i	6.65074	1.75631	0	0	0	Immune	Erbb2i
AACAACCAAAACATCGCTAAGGTC-Erbb2i	16.8075	5.40479	0	0	2.00148	Epithelial	Erbb2i
AACAACCAAACAACCAATTGAGGA-Erbb2i	9.90653	6.40982	0	0	0	Epithelial	Erbb2i
AACAACCAAACAACCAGCCAAGAC-Erbb2i	12.7847	0.319879	0	0	0	Epithelial	Erbb2i
AACAACCAAACCGAGAATCATTCC-Erbb2i	11.6189	-2.96602	0	0	0	Epithelial	Erbb2i
AACAACCAAACGCTTAATAGCGAC-Erbb2i	3.44426	3.76029	4.45258	2.57423	0	Immune	Erbb2i
AACAACCAAACGCTTACCGAAGTA-Erbb2i	11.6498	2.79367	0	0	0	Epithelial	Erbb2i
AACAACCAAACGTGATCTGAGCCA-Erbb2i	11.8804	-4.36184	0	0	1.84958	Epithelial	Erbb2i
AACAACCAAACGTGATGACAGTGC-Erbb2i	8.97876	5.9962	0	0	0	Epithelial	Erbb2i
AACAACCAAACGTGATTTCACGCA-Erbb2i	14.6912	-2.4091	0	0	0	Epithelial	Erbb2i
AACAACCAAACTCACCAGCACCTC-Erbb2i	13.5616	3.9002	0	0	0	Epithelial	Erbb2i
AACAACCAAACTCACCTCCGTCTA-Erbb2i	17.4329	6.57207	0	0	1.74519	Epithelial	Erbb2i
AACAACCAAAGACGGAGTGTTCTA-Erbb2i	7.6402	5.38884	0	0	0	Epithelial	Erbb2i
AACAACCAAAGAGATCAACTCACC-Erbb2i	13.2843	5.79221	0	0	0	Epithelial	Erbb2i
AACAACCAAAGAGATCTCCGTCTA-Erbb2i	10.111	4.09426	0	0	0	Epithelial	Erbb2i
AACAACCAAAGAGATCTCTTCACA-Erbb2i	12.0655	2.08155	0	0	0	Epithelial	Erbb2i
AACAACCAAAGGTACAAACGCTTA-Erbb2i	12.6498	-1.79846	0	0	0	Epithelial	Erbb2i
AACAACCAAAGGTACAACATTGGC-Erbb2i	14.7839	0.936146	0	0	0	Epithelial	Erbb2i
AACAACCAAAGGTACAAGAGTCAA-Erbb2i	13.953	5.50035	0	0	0	Epithelial	Erbb2i
AACAACCAAAGGTACAAGCAGGAA-Erbb2i	12.4914	2.49631	0	0	0	Epithelial	Erbb2i
AACAACCAAAGGTACAAGTACAAG-Erbb2i	12.7389	3.23751	0	0	2.16312	Epithelial	Erbb2i
AACAACCAAATCCGTCACAGATTC-Erbb2i	15.5724	4.71479	0	0	0	Epithelial	Erbb2i
AACAACCAAATCCGTCATTGAGGA-Erbb2i	12.1972	8.44153	0	0	0	Epithelial	Erbb2i
AACAACCAAATCCGTCGCTCGGTA-Erbb2i	12.3569	-4.091	0	0	2.1289	Epithelial	Erbb2i
AACAACCAAATGTTGCCAGCGTTA-Erbb2i	9.85616	3.6014	0	0	0	Epithelial	Erbb2i
AACAACCAAATGTTGCGTGTTCTA-Erbb2i	12.5554	8.60145	0	0	0	Epithelial	Erbb2i
AACAACCAAATGTTGCTAGGATGA-Erbb2i	15.2602	1.0631	0	0	2.20329	Epithelial	Erbb2i
AACAACCAACACGACCAGCCATGC-Erbb2i	13.8824	1.38732	0	0	0	Epithelial	Erbb2i
AACAACCAACACGACCCAATGGAA-Erbb2i	14.9924	-3.70366	0	0	0	Epithelial	Erbb2i
AACAACCAACACGACCCGCATACA-Erbb2i	10.4671	3.74619	0	0	0	Epithelial	Erbb2i
AACAACCAACACGACCCTCAATGA-Erbb2i	14.0908	-4.45484	0	0	1.1578	Epithelial	Erbb2i
AACAACCAACAGCAGACAAGGAGC-Erbb2i	12.1224	-1.63881	0	0	1.74189	Epithelial	Erbb2i
AACAACCAACATTGGCAGTGGTCA-Erbb2i	3.9419	1.81015	3.77102	2.57423	0	Immune	Erbb2i
AACAACCAACATTGGCCGAACTTA-Erbb2i	12.7795	-5.37325	0	0	0.954233	Epithelial	Erbb2i
AACAACCAACATTGGCCGACTGGA-Erbb2i	14.4897	-3.07969	0	0	0	Epithelial	Erbb2i
AACAACCAACATTGGCGCCACATA-Erbb2i	12.2315	1.28805	0	0	0	Epithelial	Erbb2i
AACAACCAACCTCCAAACCTCCAA-Erbb2i	13.917	-3.83334	0	0	1.18815	Epithelial	Erbb2i
AACAACCAACCTCCAACAAGACTA-Erbb2i	12.9047	2.02616	0	0	0	Epithelial	Erbb2i
AACAACCAACGTATCAAACCGAGA-Erbb2i	13.0482	5.43895	0	0	0	Epithelial	Erbb2i
AACAACCAACGTATCAAACGCTTA-Erbb2i	12.5255	1.24337	1.72009	0	0	Epithelial	Erbb2i
AACAACCAACGTATCACGACACAC-Erbb2i	10.6608	-0.370393	0	0	0	Epithelial	Erbb2i
AACAACCAACGTATCAGCCACATA-Erbb2i	17.3217	6.90001	0	0	1.92445	Epithelial	Erbb2i
AACAACCAACTATGCAAGTCACTA-Erbb2i	12.6905	-1.38218	0	0	0	Epithelial	Erbb2i
AACAACCAACTATGCAGCTAACGA-Erbb2i	13.1429	-5.03352	0	0	1.10627	Epithelial	Erbb2i
AACAACCAACTATGCATCCGTCTA-Erbb2i	18.7126	5.87875	1.14465	0	1.14465	Epithelial	Erbb2i
AACAACCAAGAGTCAAAACTCACC-Erbb2i	6.63655	1.27096	2.83774	0	0	Immune	Erbb2i
AACAACCAAGAGTCAACTGGCATA-Erbb2i	15.0667	-3.26827	0	0	1.19647	Epithelial	Erbb2i
AACAACCAAGAGTCAAGAATCTGA-Erbb2i	12.3765	2.60487	0	0	0	Epithelial	Erbb2i
AACAACCAAGAGTCAATGAAGAGA-Erbb2i	12.5473	3.19249	0	0	0	Epithelial	Erbb2i
AACAACCAAGATCGCAAGCACCTC-Erbb2i	15.9406	-0.314464	0	0	0	Epithelial	Erbb2i
AACAACCAAGATCGCAATCATTCC-Erbb2i	15.1437	6.33803	0	0	0	Epithelial	Erbb2i
AACAACCAAGATCGCAGACTAGTA-Erbb2i	13.6583	3.95114	0	0	0	Epithelial	Erbb2i
AACAACCAAGCACCTCAATGTTGC-Erbb2i	16.5069	3.67174	0	0	1.45667	Epithelial	Erbb2i
AACAACCAAGCACCTCACAGATTC-Erbb2i	13.6338	-1.49697	0	0	2.29181	Epithelial	Erbb2i
AACAACCAAGCACCTCCATCAAGT-Erbb2i	12.7557	1.68866	0	0	0	Epithelial	Erbb2i
AACAACCAAGCACCTCCCGTGAGA-Erbb2i	16.9842	6.30257	0	0	1.84673	Epithelial	Erbb2i
AACAACCAAGCACCTCTCTTCACA-Erbb2i	12.729	-2.75629	0	0	0	Epithelial	Erbb2i
AACAACCAAGCACCTCTTCACGCA-Erbb2i	14.2255	0.332569	0	0	2.23508	Epithelial	Erbb2i
AACAACCAAGCAGGAAAACGTGAT-Erbb2i	17.6923	7.01018	0	0	2.58126	Epithelial	Erbb2i
AACAACCAAGCAGGAACGCTGATC-Erbb2i	13.3488	3.06363	0	0	0	Epithelial	Erbb2i
AACAACCAAGCAGGAAGAATCTGA-Erbb2i	14.2997	3.41559	1.81376	0	0	Epithelial	Erbb2i
AACAACCAAGCCATGCATCATTCC-Erbb2i	15.6834	-1.18904	0	0	1.27573	Epithelial	Erbb2i
AACAACCAAGCCATGCCCTAATCC-Erbb2i	9.33952	4.75825	0	0	3.66415	Epithelial	Erbb2i
AACAACCAAGGCTAACAACAACCA-Erbb2i	15.375	5.40261	0	0	0	Epithelial	Erbb2i
AACAACCAAGGCTAACCAAGACTA-Erbb2i	10.9605	1.16734	0	0	0	Epithelial	Erbb2i
AACAACCAAGGCTAACCATACCAA-Erbb2i	13.1478	2.41151	0	0	0	Epithelial	Erbb2i
AACAACCAAGGCTAACGGAGAACA-Erbb2i	13.3228	2.18845	0	0	2.01573	Epithelial	Erbb2i
AACAACCAAGGCTAACTGGCTTCA-Erbb2i	15.9437	-1.33621	0	0	0.996404	Epithelial	Erbb2i
AACAACCAAGTACAAGAGGCTAAC-Erbb2i	6.28006	2.08783	4.12824	0	0	Immune	Erbb2i
AACAACCAATAGCGACGCGAGTAA-Erbb2i	12.1571	0.462203	0	0	0	Epithelial	Erbb2i
AACAACCAATAGCGACTCCGTCTA-Erbb2i	18.1881	1.50128	0	0	1.29619	Epithelial	Erbb2i
AACAACCAATCATTCCCAAGACTA-Erbb2i	9.89891	-1.90786	2.33912	0	1.20687	Immune	Erbb2i
AACAACCAATCATTCCCCTCTATC-Erbb2i	11.6598	-1.85939	0	0	0	Epithelial	Erbb2i
AACAACCAATCCTGTAATCATTCC-Erbb2i	11.5375	3.90801	0	0	0	Epithelial	Erbb2i
AACAACCAATCCTGTAATGCCTAA-Erbb2i	12.5474	2.56538	0	0	2.68076	Epithelial	Erbb2i
AACAACCAATGCCTAAACAAGCTA-Erbb2i	10.5327	4.00366	0	0	2.40337	Epithelial	Erbb2i
AACAACCAATGCCTAACCGAAGTA-Erbb2i	13.5962	-3.25361	0	0	0	Epithelial	Erbb2i
AACAACCAATTGAGGAAGTGGTCA-Erbb2i	14.149	1.16875	0	0	0	Epithelial	Erbb2i
AACAACCAATTGAGGAATGCCTAA-Erbb2i	11.6154	3.5116	0	0	0	Epithelial	Erbb2i
AACAACCAATTGAGGACCTAATCC-Erbb2i	12.7699	0.55601	0	0	0	Epithelial	Erbb2i
AACAACCAATTGAGGAGAATCTGA-Erbb2i	9.99395	2.37684	0	0	0	Epithelial	Erbb2i
AACAACCAATTGGCTCACACAGAA-Erbb2i	10.5351	-2.69759	0	0	0	Epithelial	Erbb2i
AACAACCAATTGGCTCCTGTAGCC-Erbb2i	14.3564	6.04427	0	0	1.98154	Epithelial	Erbb2i
AACAACCACAAGACTAATTGGCTC-Erbb2i	12.7393	4.17103	2.22324	0	0	Epithelial	Erbb2i
AACAACCACAAGGAGCAATCCGTC-Erbb2i	12.6921	0.473698	0	0	0	Epithelial	Erbb2i
AACAACCACAAGGAGCTAGGATGA-Erbb2i	10.2194	1.10619	0	0	2.37991	Epithelial	Erbb2i
AACAACCACAATGGAACCTCTATC-Erbb2i	16.204	5.48957	0	0	0	Epithelial	Erbb2i
AACAACCACAATGGAAGACAGTGC-Erbb2i	17.1261	8.73061	0	0	2.72974	Epithelial	Erbb2i
AACAACCACAATGGAATCTTCACA-Erbb2i	12.6662	0.00455863	0	0	1.9767	Epithelial	Erbb2i
AACAACCACACCTTACCATACCAA-Erbb2i	12.0377	-4.48411	0	0	0	Epithelial	Erbb2i
AACAACCACACCTTACGTACGCAA-Erbb2i	13.342	-4.47421	0	0	0	Epithelial	Erbb2i
AACAACCACACTTCGAACAAGCTA-Erbb2i	12.1741	-4.29847	0	0	0	Epithelial	Erbb2i
AACAACCACACTTCGACGACACAC-Erbb2i	14.9503	0.781092	0	0	0	Epithelial	Erbb2i
AACAACCACACTTCGATATCAGCA-Erbb2i	11.2988	-2.74162	0	0	0	Epithelial	Erbb2i
AACAACCACAGATCTGATAGCGAC-Erbb2i	11.0589	-1.2528	0	0	0	Epithelial	Erbb2i
AACAACCACAGATCTGCATCAAGT-Erbb2i	19.8385	6.38233	0	0	2.4556	Epithelial	Erbb2i
AACAACCACAGATCTGCTGAGCCA-Erbb2i	17.437	7.69547	0	0	0	Epithelial	Erbb2i
AACAACCACAGCGTTACTAAGGTC-Erbb2i	12.384	-3.36023	0	0	1.40187	Epithelial	Erbb2i
AACAACCACAGCGTTACTGGCATA-Erbb2i	14.761	-1.19026	0	0	0	Epithelial	Erbb2i
AACAACCACATCAAGTTGGAACAA-Erbb2i	9.26512	0.0253161	1.68006	0	0	Immune	Erbb2i
AACAACCACCAGTTCAGCCACATA-Erbb2i	10.8825	-0.95305	0	0	1.53479	Epithelial	Erbb2i
AACAACCACCAGTTCAGTCGTAGA-Erbb2i	15.0506	9.14968	1.22372	0	2.10406	Epithelial	Erbb2i
AACAACCACCGAAGTACCAGTTCA-Erbb2i	15.9924	1.81529	0	0	2.06402	Epithelial	Erbb2i
AACAACCACCGAAGTATTCACGCA-Erbb2i	13.8502	6.38411	0	0	0	Epithelial	Erbb2i
AACAACCACCGACAACCCTCTATC-Erbb2i	16.9688	6.78038	0	0	1.21598	Epithelial	Erbb2i
AACAACCACCGACAACCGCTGATC-Erbb2i	4.1675	2.8302	4.22671	0	0	Immune	Erbb2i
AACAACCACCGACAACCTGGCATA-Erbb2i	17.1282	7.78256	0	0	1.53966	Epithelial	Erbb2i
AACAACCACCGACAACGTACGCAA-Erbb2i	9.35709	3.90762	0	0	0	Epithelial	Erbb2i
AACAACCACCGACAACTGGAACAA-Erbb2i	11.4099	0.497726	0	0	0	Epithelial	Erbb2i
AACAACCACCGTGAGAACATTGGC-Erbb2i	12.593	-2.6222	0	0	0	Epithelial	Erbb2i
AACAACCACCGTGAGAACTATGCA-Erbb2i	9.3276	4.93199	0	0	0	Epithelial	Erbb2i
AACAACCACCGTGAGACTAAGGTC-Erbb2i	11.8876	0.911451	0	0	0	Epithelial	Erbb2i
AACAACCACCTCCTGACCGAAGTA-Erbb2i	12.7287	1.97375	0	0	0	Epithelial	Erbb2i
AACAACCACCTCTATCAACCGAGA-Erbb2i	13.1146	2.39839	0	0	0	Epithelial	Erbb2i
AACAACCACCTCTATCAGATGTAC-Erbb2i	12.4511	-0.948033	0	0	0	Epithelial	Erbb2i
AACAACCACCTCTATCAGCCATGC-Erbb2i	16.9191	4.58319	0	0	1.856	Epithelial	Erbb2i
AACAACCACCTCTATCCCTCCTGA-Erbb2i	12.874	6.22704	0	0	0	Epithelial	Erbb2i
AACAACCACGAACTTAAGTACAAG-Erbb2i	12.3865	0.321113	0	0	2.04153	Epithelial	Erbb2i
AACAACCACGACACACCGCATACA-Erbb2i	15.8167	0.176792	0	0	0	Epithelial	Erbb2i
AACAACCACGACTGGACAGCGTTA-Erbb2i	15.5537	-2.23259	0	0	1.21682	Epithelial	Erbb2i
AACAACCACGACTGGACTGGCATA-Erbb2i	16.0476	0.515413	0	0	0	Epithelial	Erbb2i
AACAACCACGACTGGACTGTAGCC-Erbb2i	16.6973	6.33125	0	0	2.12488	Epithelial	Erbb2i
AACAACCACGACTGGAGAGTTAGC-Erbb2i	13.8864	-4.77724	0	0	0	Epithelial	Erbb2i
AACAACCACGCATACAAAACATCG-Erbb2i	18.4692	7.45206	0	0	1.58155	Epithelial	Erbb2i
AACAACCACGCATACACGCATACA-Erbb2i	12.4547	5.1589	0	0	0	Epithelial	Erbb2i
AACAACCACGCATACACTCAATGA-Erbb2i	17.4212	6.9472	0	0	1.14625	Epithelial	Erbb2i
AACAACCACGCATACAGTGTTCTA-Erbb2i	12.5043	-4.33478	2.0212	0	0	Epithelial	Erbb2i
AACAACCACGCTGATCCGACACAC-Erbb2i	10.3875	6.68775	0	0	0	Epithelial	Erbb2i
AACAACCACGCTGATCGCCACATA-Erbb2i	15.4589	6.75155	0	0	0	Epithelial	Erbb2i
AACAACCACGGATTGCAGCACCTC-Erbb2i	10.3472	1.09395	0	0	0	Epithelial	Erbb2i
AACAACCACGGATTGCAGTACAAG-Erbb2i	17.6156	6.33273	0	0	0	Epithelial	Erbb2i
AACAACCACGGATTGCTGGTGGTA-Erbb2i	12.9524	4.47917	0	0	3.3605	Epithelial	Erbb2i
AACAACCACTAAGGTCATTGGCTC-Erbb2i	10.8792	-1.11403	0	0	0	Epithelial	Erbb2i
AACAACCACTCAATGAACGCTCGA-Erbb2i	10.7666	0.254599	0	0	0	Epithelial	Erbb2i
AACAACCACTCAATGACCGAAGTA-Erbb2i	18.4083	4.92787	2.04173	0	0	Epithelial	Erbb2i
AACAACCACTGAGCCAAGTGGTCA-Erbb2i	12.3045	1.59328	0	0	0	Epithelial	Erbb2i
AACAACCACTGAGCCAATTGAGGA-Erbb2i	13.9348	-2.91393	0	0	1.24531	Epithelial	Erbb2i
AACAACCACTGAGCCAGAGCTGAA-Erbb2i	18.2803	4.79368	0	0	1.56444	Epithelial	Erbb2i
AACAACCACTGAGCCAGATAGACA-Erbb2i	16.0282	-2.56837	1.00052	0	0	Epithelial	Erbb2i
AACAACCACTGGCATAGCTAACGA-Erbb2i	15.222	3.2487	0	0	0	Epithelial	Erbb2i
AACAACCACTGTAGCCAAGAGATC-Erbb2i	12.0745	5.58052	0	0	0	Epithelial	Erbb2i
AACAACCACTGTAGCCAGCCATGC-Erbb2i	9.20376	3.12543	0	0	2.57647	Epithelial	Erbb2i
AACAACCAGAACAGGCATCCTGTA-Erbb2i	13.7149	-1.28177	0	0	0	Epithelial	Erbb2i
AACAACCAGAACAGGCCAATGGAA-Erbb2i	15.5913	-0.539209	0	0	0	Epithelial	Erbb2i
AACAACCAGAACAGGCTCTTCACA-Erbb2i	12.3868	-4.49655	0	0	0	Epithelial	Erbb2i
AACAACCAGAATCTGAGCTCGGTA-Erbb2i	12.2024	7.25941	0	0	0	Epithelial	Erbb2i
AACAACCAGACAGTGCACACGACC-Erbb2i	12.3542	2.40608	0	0	2.11296	Epithelial	Erbb2i
AACAACCAGACAGTGCCCGAAGTA-Erbb2i	11.2378	-1.35015	0	0	0	Epithelial	Erbb2i
AACAACCAGACTAGTACGACTGGA-Erbb2i	13.1401	-3.16142	0	0	0	Epithelial	Erbb2i
AACAACCAGACTAGTAGTCGTAGA-Erbb2i	13.6799	4.94142	0	0	0	Epithelial	Erbb2i
AACAACCAGAGCTGAAACAGATTC-Erbb2i	10.0691	6.86011	0	0	2.06703	Epithelial	Erbb2i
AACAACCAGAGCTGAACCGAAGTA-Erbb2i	14.3635	5.65656	0	0	0	Epithelial	Erbb2i
AACAACCAGAGCTGAATCCGTCTA-Erbb2i	4.04936	4.76625	2.78772	0	0	Immune	Erbb2i
AACAACCAGAGTTAGCAACCGAGA-Erbb2i	16.18	0.141254	0	0	1.4173	Epithelial	Erbb2i
AACAACCAGAGTTAGCACCACTGT-Erbb2i	4.28333	4.19065	0	0	0	Immune	Erbb2i
AACAACCAGAGTTAGCAGCCATGC-Erbb2i	9.98858	6.434	0	0	1.87749	Epithelial	Erbb2i
AACAACCAGAGTTAGCCTGTAGCC-Erbb2i	17.5313	5.92857	0	0	1.09555	Epithelial	Erbb2i
AACAACCAGATGAATCCCTCTATC-Erbb2i	4.26223	1.78507	0	1.88314	0	Immune	Erbb2i
AACAACCAGATGAATCGCCAAGAC-Erbb2i	14.6497	4.65097	0	0	0	Epithelial	Erbb2i
AACAACCAGATGAATCGGTGCGAA-Erbb2i	14.4909	4.29034	2.1066	1.52825	1.52825	Immune	Erbb2i
AACAACCAGATGAATCTCTTCACA-Erbb2i	11.9662	-2.0464	0	0	1.64458	Epithelial	Erbb2i
AACAACCAGCCAAGACGTCTGTCA-Erbb2i	9.86863	3.61135	0	0	0	Epithelial	Erbb2i
AACAACCAGCCACATAACAGCAGA-Erbb2i	12.8185	2.62962	0	0	0	Epithelial	Erbb2i
AACAACCAGCCACATAAGCAGGAA-Erbb2i	17.9775	7.06463	0	0	2.70917	Epithelial	Erbb2i
AACAACCAGCGAGTAAAAACATCG-Erbb2i	19.269	4.52834	0	0	0.879643	Epithelial	Erbb2i
AACAACCAGCGAGTAAACCTCCAA-Erbb2i	15.1649	5.43304	0	0	0	Epithelial	Erbb2i
AACAACCAGCGAGTAAAGCACCTC-Erbb2i	11.1948	7.03304	0	0	0	Epithelial	Erbb2i
AACAACCAGCGAGTAAATGCCTAA-Erbb2i	12.7344	-3.9291	1.2105	0	1.2105	Epithelial	Erbb2i
AACAACCAGCTAACGAACCACTGT-Erbb2i	11.5011	-3.84534	0	0	0.977198	Epithelial	Erbb2i
AACAACCAGCTCGGTAGCCAAGAC-Erbb2i	11.542	-4.48495	0	0	0	Epithelial	Erbb2i
AACAACCAGGAGAACACAGATCTG-Erbb2i	9.8067	7.39126	0	0	0	Epithelial	Erbb2i
AACAACCAGGAGAACAGAACAGGC-Erbb2i	16.3708	4.62793	0	0	1.59363	Epithelial	Erbb2i
AACAACCAGGTGCGAAACACGACC-Erbb2i	11.4048	3.22541	0	0	2.85224	Epithelial	Erbb2i
AACAACCAGGTGCGAAACAGCAGA-Erbb2i	14.2727	3.21128	0	0	0	Epithelial	Erbb2i
AACAACCAGGTGCGAAATCATTCC-Erbb2i	10.9614	2.93448	0	0	2.67508	Epithelial	Erbb2i
AACAACCAGGTGCGAATTCACGCA-Erbb2i	12.0705	7.74873	0	0	0	Epithelial	Erbb2i
AACAACCAGTACGCAACCAGTTCA-Erbb2i	8.68282	4.52116	0	0	0	Epithelial	Erbb2i
AACAACCAGTACGCAACGGATTGC-Erbb2i	12.9113	3.0689	0	0	2.22766	Epithelial	Erbb2i
AACAACCAGTCGTAGACTGGCATA-Erbb2i	9.56825	1.23512	0	0	0	Epithelial	Erbb2i
AACAACCAGTCTGTCAAGTGGTCA-Erbb2i	13.7596	8.57217	0	0	0	Epithelial	Erbb2i
AACAACCAGTGTTCTACACCTTAC-Erbb2i	4.25758	4.85329	2.52633	2.52633	0	Immune	Erbb2i
AACAACCAGTGTTCTACGACACAC-Erbb2i	13.3972	-3.51592	0	0	1.15037	Epithelial	Erbb2i
AACAACCAGTGTTCTAGGAGAACA-Erbb2i	9.33136	2.58797	0	0	0	Epithelial	Erbb2i
AACAACCATAGGATGAAAGGACAC-Erbb2i	9.9867	3.63893	0	0	0	Epithelial	Erbb2i
AACAACCATAGGATGACACCTTAC-Erbb2i	16.6176	5.39007	0	0	2.81976	Epithelial	Erbb2i
AACAACCATAGGATGACCTCCTGA-Erbb2i	11.5225	2.58869	0	0	0	Epithelial	Erbb2i
AACAACCATAGGATGACGAACTTA-Erbb2i	12.353	-1.93834	0	0	0	Epithelial	Erbb2i
AACAACCATAGGATGACTCAATGA-Erbb2i	8.99798	4.14183	0	0	0	Epithelial	Erbb2i
AACAACCATATCAGCAGTACGCAA-Erbb2i	14.9582	5.94284	0	0	3.41412	Epithelial	Erbb2i
AACAACCATCCGTCTAACACAGAA-Erbb2i	11.236	2.52345	0	0	0	Epithelial	Erbb2i
AACAACCATCTTCACAATCATTCC-Erbb2i	13.5532	3.48519	0	0	2.73542	Immune	Erbb2i
AACAACCATCTTCACACGACTGGA-Erbb2i	16.4804	5.16177	0	0	2.2735	Epithelial	Erbb2i
AACAACCATCTTCACACGCATACA-Erbb2i	14.5937	-4.24845	0	1.1599	0	Epithelial	Erbb2i
AACAACCATGAAGAGAAACAACCA-Erbb2i	9.07874	0.377742	0	0	0	Epithelial	Erbb2i
AACAACCATGAAGAGACCGAAGTA-Erbb2i	13.366	3.22486	0	0	2.20652	Epithelial	Erbb2i
AACAACCATGGAACAAACTATGCA-Erbb2i	12.8301	0.825636	0	0	0	Epithelial	Erbb2i
AACAACCATGGCTTCAACCTCCAA-Erbb2i	9.23853	6.07385	0	0	0	Epithelial	Erbb2i
AACAACCATGGCTTCAAGAGTCAA-Erbb2i	8.76855	-0.132326	2.78201	0	1.06262	Immune	Erbb2i
AACAACCATGGCTTCAAGATCGCA-Erbb2i	10.9587	7.33617	0	0	0	Epithelial	Erbb2i
AACAACCATGGCTTCATAGGATGA-Erbb2i	11.9727	1.78825	0	0	2.15836	Epithelial	Erbb2i
AACAACCATGGTGGTAAAGGACAC-Erbb2i	10.5227	-1.28194	1.81591	1.81591	1.2735	Immune	Erbb2i
AACAACCATGGTGGTACCATCCTC-Erbb2i	9.10284	5.2234	0	0	0	Epithelial	Erbb2i
AACAACCATTCACGCAAGTACAAG-Erbb2i	13.8213	7.55935	0	0	3.11787	Epithelial	Erbb2i
AACAACCATTCACGCAAGTGGTCA-Erbb2i	12.8592	5.99316	0	0	2.5952	Epithelial	Erbb2i
AACAACCATTCACGCACGCATACA-Erbb2i	13.3787	-1.12819	0	0	0	Epithelial	Erbb2i
AACCGAGAAAACATCGAGCAGGAA-Erbb2i	15.5007	3.98442	0	0	1.68487	Epithelial	Erbb2i
AACCGAGAAAACATCGCCATCCTC-Erbb2i	16.0435	3.77434	0	0	0	Epithelial	Erbb2i
AACCGAGAAACAACCAGCTCGGTA-Erbb2i	9.64311	-0.554751	1.66547	0	0	Immune	Erbb2i
AACCGAGAAACCGAGAAGTACAAG-Erbb2i	10.8447	5.19063	2.65027	0	0	Epithelial	Erbb2i
AACCGAGAAACCGAGACATCAAGT-Erbb2i	13.9702	-3.52021	0	0	0	Epithelial	Erbb2i
AACCGAGAAACCGAGATATCAGCA-Erbb2i	18.1715	3.57368	0.981663	0	1.46736	Epithelial	Erbb2i
AACCGAGAAACGCTTAACTATGCA-Erbb2i	16.9154	5.51445	0	0	0	Epithelial	Erbb2i
AACCGAGAAACGCTTAGCCAAGAC-Erbb2i	9.24579	6.47667	0	0	0	Epithelial	Erbb2i
AACCGAGAAACGTGATGAGCTGAA-Erbb2i	15.2916	6.59071	0	0	1.51565	Epithelial	Erbb2i
AACCGAGAAACTCACCCCGAAGTA-Erbb2i	12.735	0.769085	0	0	1.72728	Epithelial	Erbb2i
AACCGAGAAACTCACCGATAGACA-Erbb2i	13.3158	0.430264	0	0	0	Epithelial	Erbb2i
AACCGAGAAAGACGGAAACTCACC-Erbb2i	12.3415	2.56872	0	0	0	Epithelial	Erbb2i
AACCGAGAAAGACGGAATTGAGGA-Erbb2i	12.7474	3.65801	0	0	0	Epithelial	Erbb2i
AACCGAGAAAGACGGAGATGAATC-Erbb2i	12.0172	-2.33403	0	0	0	Epithelial	Erbb2i
AACCGAGAAAGAGATCACAGATTC-Erbb2i	18.0594	4.20992	0	0	1.18752	Epithelial	Erbb2i
AACCGAGAAAGGACACAGATCGCA-Erbb2i	12.6168	-0.691977	0	0	0	Epithelial	Erbb2i
AACCGAGAAAGGACACCAAGGAGC-Erbb2i	11.8597	5.24729	0	0	0	Epithelial	Erbb2i
AACCGAGAAAGGACACCCAGTTCA-Erbb2i	11.6344	-4.34182	0	0	1.20132	Epithelial	Erbb2i
AACCGAGAAAGGTACAAACGTGAT-Erbb2i	19.3902	4.65579	0	0	1.10967	Epithelial	Erbb2i
AACCGAGAAAGGTACAAATCCGTC-Erbb2i	17.8719	5.18188	0	0	0	Epithelial	Erbb2i
AACCGAGAAAGGTACACGGATTGC-Erbb2i	10.7077	1.22921	0	0	0	Epithelial	Erbb2i
AACCGAGAAAGGTACAGATAGACA-Erbb2i	10.4785	5.34474	0	0	0	Epithelial	Erbb2i
AACCGAGAAATGTTGCACAGATTC-Erbb2i	18.2106	7.69586	0.985225	0	1.79762	Epithelial	Erbb2i
AACCGAGAAATGTTGCCAAGACTA-Erbb2i	4.63629	3.53879	0	0	0	Immune	Erbb2i
AACCGAGAAATGTTGCCTGAGCCA-Erbb2i	9.94306	3.24496	0	0	0	Epithelial	Erbb2i
AACCGAGAAATGTTGCTGGTGGTA-Erbb2i	13.8321	8.45852	0	0	1.94935	Epithelial	Erbb2i
AACCGAGAACAAGCTAAACAACCA-Erbb2i	17.9059	8.27044	0	0	1.57211	Epithelial	Erbb2i
AACCGAGAACAAGCTATCTTCACA-Erbb2i	15.9325	3.98064	0	0	1.78162	Epithelial	Erbb2i
AACCGAGAACACAGAAACGCTCGA-Erbb2i	14.3953	1.69362	0	0	0	Epithelial	Erbb2i
AACCGAGAACACAGAAGCTCGGTA-Erbb2i	14.517	2.61153	0	0	0	Epithelial	Erbb2i
AACCGAGAACACGACCATTGAGGA-Erbb2i	6.98726	1.54468	0	0	0	Immune	Erbb2i
AACCGAGAACACGACCCTGAGCCA-Erbb2i	12.3744	1.50984	1.76438	0	1.76438	Epithelial	Erbb2i
AACCGAGAACAGATTCCAAGACTA-Erbb2i	9.47909	1.16936	0	0	0	Epithelial	Erbb2i
AACCGAGAACAGATTCCTGGCATA-Erbb2i	14.1352	-0.13775	0	0	1.50712	Epithelial	Erbb2i
AACCGAGAACAGCAGAACCTCCAA-Erbb2i	16.6121	4.68087	0	0	1.68953	Epithelial	Erbb2i
AACCGAGAACAGCAGACTCAATGA-Erbb2i	13.1173	0.131652	0	0	0	Epithelial	Erbb2i
AACCGAGAACAGCAGAGTGTTCTA-Erbb2i	15.648	1.2169	0	0	1.55421	Epithelial	Erbb2i
AACCGAGAACAGCAGATGGTGGTA-Erbb2i	11.7039	1.65025	0	0	0	Epithelial	Erbb2i
AACCGAGAACATTGGCAACTCACC-Erbb2i	16.4954	7.48475	0	0	0	Epithelial	Erbb2i
AACCGAGAACATTGGCCAAGACTA-Erbb2i	17.6665	6.52596	0	0	2.05983	Epithelial	Erbb2i
AACCGAGAACATTGGCTGAAGAGA-Erbb2i	10.863	0.3364	0	0	0	Epithelial	Erbb2i
AACCGAGAACCTCCAAAAGACGGA-Erbb2i	11.5518	-0.299664	0	0	0	Epithelial	Erbb2i
AACCGAGAACCTCCAAATCCTGTA-Erbb2i	16.6721	6.50111	0	0	1.64813	Epithelial	Erbb2i
AACCGAGAACGCTCGACAATGGAA-Erbb2i	11.7618	-2.66172	0	0	1.55893	Epithelial	Erbb2i
AACCGAGAACGCTCGAGAGCTGAA-Erbb2i	12.567	-4.8193	0	0	0	Epithelial	Erbb2i
AACCGAGAACGCTCGAGCTAACGA-Erbb2i	9.00954	2.26058	0	0	0	Epithelial	Erbb2i
AACCGAGAACGTATCAACGTATCA-Erbb2i	14.8118	6.50061	0	0	2.1912	Epithelial	Erbb2i
AACCGAGAAGAGTCAACAGCGTTA-Erbb2i	8.64689	5.89083	0	0	0	Epithelial	Erbb2i
AACCGAGAAGAGTCAAGCTAACGA-Erbb2i	11.7299	8.59376	0	0	0	Epithelial	Erbb2i
AACCGAGAAGATCGCAAAGACGGA-Erbb2i	11.7249	3.60129	2.07734	0	0	Epithelial	Erbb2i
AACCGAGAAGATCGCACGGATTGC-Erbb2i	15.3766	0.614014	0	0	0	Epithelial	Erbb2i
AACCGAGAAGATCGCACTGGCATA-Erbb2i	11.84	2.5428	0	0	2.7913	Epithelial	Erbb2i
AACCGAGAAGATGTACACATTGGC-Erbb2i	13.1396	-0.358836	0	0	0	Epithelial	Erbb2i
AACCGAGAAGATGTACAGTACAAG-Erbb2i	6.15433	3.02238	0	0	0	Immune	Erbb2i
AACCGAGAAGCACCTCAGCAGGAA-Erbb2i	13.0039	2.79991	0	0	2.16176	Epithelial	Erbb2i
AACCGAGAAGCACCTCCTGAGCCA-Erbb2i	14.7641	-0.53631	0	0	0	Epithelial	Erbb2i
AACCGAGAAGCAGGAAAACTCACC-Erbb2i	10.3425	-1.33881	0	0	0	Epithelial	Erbb2i
AACCGAGAAGCAGGAAACGTATCA-Erbb2i	19.1187	3.90472	0	0	0	Epithelial	Erbb2i
AACCGAGAAGCAGGAACGCTGATC-Erbb2i	4.47005	3.07758	2.59922	0	0	Immune	Erbb2i
AACCGAGAAGCAGGAAGGTGCGAA-Erbb2i	19.6046	6.26126	0	0	2.09542	Epithelial	Erbb2i
AACCGAGAAGGCTAACACGCTCGA-Erbb2i	14.5188	-0.886111	0	0	0	Epithelial	Erbb2i
AACCGAGAAGGCTAACAGTGGTCA-Erbb2i	10.4505	-1.92298	0	1.37655	0	Immune	Erbb2i
AACCGAGAAGGCTAACCATACCAA-Erbb2i	13.3697	7.04579	0	0	3.10354	Epithelial	Erbb2i
AACCGAGAAGTCACTAGAATCTGA-Erbb2i	14.06	1.44353	0	0	0	Epithelial	Erbb2i
AACCGAGAAGTCACTAGGAGAACA-Erbb2i	15.5272	-1.97665	0	0	1.79825	Epithelial	Erbb2i
AACCGAGAAGTGGTCAATTGGCTC-Erbb2i	12.7655	1.69043	0	0	0	Epithelial	Erbb2i
AACCGAGAAGTGGTCACGCATACA-Erbb2i	14.7302	7.4392	0	0	0	Epithelial	Erbb2i
AACCGAGAAGTGGTCACTCAATGA-Erbb2i	11.8325	6.21248	0	0	2.8036	Epithelial	Erbb2i
AACCGAGAAGTGGTCAGAATCTGA-Erbb2i	19.3846	3.74941	0	0	1.09728	Epithelial	Erbb2i
AACCGAGAATAGCGACCAAGACTA-Erbb2i	18.711	4.31229	0	0	1.33509	Epithelial	Erbb2i
AACCGAGAATAGCGACCTGGCATA-Erbb2i	16.6464	7.47498	0	0	2.35149	Epithelial	Erbb2i
AACCGAGAATAGCGACGAGCTGAA-Erbb2i	12.5165	5.28945	0	0	0	Epithelial	Erbb2i
AACCGAGAATAGCGACGAGTTAGC-Erbb2i	15.6263	4.99654	0	0	2.00314	Epithelial	Erbb2i
AACCGAGAATAGCGACTGGTGGTA-Erbb2i	15.0836	2.29388	0	0	1.52684	Epithelial	Erbb2i
AACCGAGAATCATTCCAAGACGGA-Erbb2i	15.7037	4.2482	0	0	1.66028	Epithelial	Erbb2i
AACCGAGAATCATTCCCCAGTTCA-Erbb2i	9.16145	8.16736	0	0	0	Epithelial	Erbb2i
AACCGAGAATCCTGTACATCAAGT-Erbb2i	17.4596	7.12272	0	0	1.17872	Epithelial	Erbb2i
AACCGAGAATCCTGTAGACTAGTA-Erbb2i	10.9597	-2.90937	0	0	0	Epithelial	Erbb2i
AACCGAGAATGCCTAAAAGAGATC-Erbb2i	15.8857	2.49114	2.26314	0	1.35354	Epithelial	Erbb2i
AACCGAGAATGCCTAAACCTCCAA-Erbb2i	12.18	6.15598	0	0	0	Epithelial	Erbb2i
AACCGAGAATGCCTAACCTCCTGA-Erbb2i	15.1401	-0.858178	0	0	0	Epithelial	Erbb2i
AACCGAGAATTGAGGAAACTCACC-Erbb2i	17.8677	7.05451	0	0	2.81514	Epithelial	Erbb2i
AACCGAGAATTGAGGACGAACTTA-Erbb2i	9.87407	3.12681	0	0	2.38258	Epithelial	Erbb2i
AACCGAGAATTGGCTCGACTAGTA-Erbb2i	18.1246	6.70256	0	0	2.20796	Epithelial	Erbb2i
AACCGAGACAAGACTAACATTGGC-Erbb2i	13.2593	-3.78198	0	0	1.2987	Epithelial	Erbb2i
AACCGAGACAAGACTACGCATACA-Erbb2i	12.8086	1.77368	2.09714	0	0	Epithelial	Erbb2i
AACCGAGACAAGGAGCAGAGTCAA-Erbb2i	12.491	2.32296	0	0	0	Epithelial	Erbb2i
AACCGAGACAATGGAAACACAGAA-Erbb2i	11.4051	-5.19465	0	0	0	Epithelial	Erbb2i
AACCGAGACAATGGAACAACCACA-Erbb2i	13.5223	-5.61603	0	0	1.06212	Epithelial	Erbb2i
AACCGAGACAATGGAACGCATACA-Erbb2i	13.7312	-4.86715	0	0	0	Epithelial	Erbb2i
AACCGAGACAATGGAAGACTAGTA-Erbb2i	10.7729	1.06717	0	0	0	Epithelial	Erbb2i
AACCGAGACACCTTACCCGACAAC-Erbb2i	12.1241	-0.926725	0	0	1.99185	Epithelial	Erbb2i
AACCGAGACACTTCGAACACGACC-Erbb2i	13.1912	0.85252	0	0	0	Epithelial	Erbb2i
AACCGAGACAGATCTGTATCAGCA-Erbb2i	13.4884	-1.85654	0	0	1.54923	Epithelial	Erbb2i
AACCGAGACAGCGTTAAAGGACAC-Erbb2i	12.6325	-5.35786	0	0	0	Epithelial	Erbb2i
AACCGAGACAGCGTTAACACGACC-Erbb2i	12.5033	-1.89234	0	0	0	Epithelial	Erbb2i
AACCGAGACAGCGTTACACTTCGA-Erbb2i	10.727	3.95466	0	0	0	Epithelial	Erbb2i
AACCGAGACATACCAAACGCTCGA-Erbb2i	17.7323	7.58218	0	0	0	Epithelial	Erbb2i
AACCGAGACATACCAAGACTAGTA-Erbb2i	9.77591	8.30452	0	0	0	Epithelial	Erbb2i
AACCGAGACATCAAGTAGATGTAC-Erbb2i	11.5444	2.68948	0	0	1.92645	Epithelial	Erbb2i
AACCGAGACCAGTTCAATAGCGAC-Erbb2i	14.9405	0.311448	0	0	0	Epithelial	Erbb2i
AACCGAGACCAGTTCACCTCCTGA-Erbb2i	16.2471	-0.385324	0	0	1.24496	Epithelial	Erbb2i
AACCGAGACCGAAGTAAATGTTGC-Erbb2i	17.5027	3.57836	0	0	1.51983	Epithelial	Erbb2i
AACCGAGACCGAAGTACGACACAC-Erbb2i	13.3857	7.42642	0	0	0	Epithelial	Erbb2i
AACCGAGACCGACAACAGTACAAG-Erbb2i	10.5679	-0.432111	0	0	0	Epithelial	Erbb2i
AACCGAGACCGACAACCTAAGGTC-Erbb2i	12.991	0.299301	0	0	0	Epithelial	Erbb2i
AACCGAGACCGTGAGAACCTCCAA-Erbb2i	10.5662	3.0897	0	0	0	Epithelial	Erbb2i
AACCGAGACCGTGAGAACGTATCA-Erbb2i	13.3483	1.38407	0	0	0	Epithelial	Erbb2i
AACCGAGACCGTGAGACTCAATGA-Erbb2i	11.9301	-0.416008	0	0	0	Epithelial	Erbb2i
AACCGAGACCTAATCCACAGATTC-Erbb2i	14.1989	0.576584	0	0	2.5429	Epithelial	Erbb2i
AACCGAGACCTCCTGAAAGACGGA-Erbb2i	5.77686	3.85013	4.26342	0	0	Immune	Erbb2i
AACCGAGACCTCTATCCGCATACA-Erbb2i	11.5996	5.2986	0	0	0	Epithelial	Erbb2i
AACCGAGACCTCTATCCTCAATGA-Erbb2i	16.5602	7.20047	1.17577	0	1.17577	Epithelial	Erbb2i
AACCGAGACGAACTTACATACCAA-Erbb2i	10.5639	2.8537	2.2284	0	0	Immune	Erbb2i
AACCGAGACGACACACAGAGTCAA-Erbb2i	18.8985	4.03782	0.969412	0	1.77651	Epithelial	Erbb2i
AACCGAGACGACACACGCGAGTAA-Erbb2i	19.9367	5.96622	0	0	1.9165	Epithelial	Erbb2i
AACCGAGACGACTGGAATCATTCC-Erbb2i	15.1925	-0.00934305	0	0	3.21155	Epithelial	Erbb2i
AACCGAGACGACTGGAATGCCTAA-Erbb2i	17.5759	5.08501	0	0	1.84965	Epithelial	Erbb2i
AACCGAGACGACTGGACAACCACA-Erbb2i	19.7275	4.95971	0	0	2.63041	Epithelial	Erbb2i
AACCGAGACGCATACAAGCAGGAA-Erbb2i	15.9483	3.23029	0	0	2.87262	Epithelial	Erbb2i
AACCGAGACGCATACACTGAGCCA-Erbb2i	14.7088	6.56466	0	0	0	Epithelial	Erbb2i
AACCGAGACGCTGATCGGAGAACA-Erbb2i	12.037	-2.706	0	0	0	Epithelial	Erbb2i
AACCGAGACGCTGATCTGAAGAGA-Erbb2i	6.8265	3.50258	3.13749	0	0	Immune	Erbb2i
AACCGAGACGGATTGCAACGTGAT-Erbb2i	3.88086	2.8782	3.87127	0	0	Immune	Erbb2i
AACCGAGACTAAGGTCCCATCCTC-Erbb2i	10.3047	0.951033	0	0	0	Epithelial	Erbb2i
AACCGAGACTAAGGTCCCTCCTGA-Erbb2i	15.1155	-1.86137	0	0	1.42134	Epithelial	Erbb2i
AACCGAGACTAAGGTCGCTCGGTA-Erbb2i	9.65864	4.26615	0	0	0	Epithelial	Erbb2i
AACCGAGACTCAATGAAAACATCG-Erbb2i	13.0547	6.94726	0	0	3.00128	Epithelial	Erbb2i
AACCGAGACTCAATGACAAGACTA-Erbb2i	13.3334	-1.53279	0	0	0	Epithelial	Erbb2i
AACCGAGACTCAATGACATCAAGT-Erbb2i	19.6432	5.96787	0	0	2.23538	Epithelial	Erbb2i
AACCGAGACTCAATGACCGAAGTA-Erbb2i	12.5879	-3.79164	0	0	0	Epithelial	Erbb2i
AACCGAGACTGAGCCACAATGGAA-Erbb2i	10.5008	2.22366	0	0	0	Epithelial	Erbb2i
AACCGAGACTGAGCCACACTTCGA-Erbb2i	12.5088	4.52859	0	0	0	Epithelial	Erbb2i
AACCGAGACTGAGCCACAGCGTTA-Erbb2i	12.7425	-5.26281	0	0	2.22354	Epithelial	Erbb2i
AACCGAGACTGGCATAAGCACCTC-Erbb2i	16.9698	10.1863	0	0	1.5988	Epithelial	Erbb2i
AACCGAGACTGGCATACACTTCGA-Erbb2i	10.4339	1.37102	0	0	0	Epithelial	Erbb2i
AACCGAGACTGGCATACCGAAGTA-Erbb2i	15.9075	1.93092	0	0	3.02232	Epithelial	Erbb2i
AACCGAGAGAACAGGCATTGAGGA-Erbb2i	18.2848	7.27889	0	0	2.15549	Epithelial	Erbb2i
AACCGAGAGAACAGGCCCAGTTCA-Erbb2i	17.5272	3.87769	0	0	0	Epithelial	Erbb2i
AACCGAGAGAACAGGCGCTCGGTA-Erbb2i	18.8787	5.78049	0	0	1.25563	Epithelial	Erbb2i
AACCGAGAGACAGTGCCTGAGCCA-Erbb2i	14.518	1.97718	0	0	0	Epithelial	Erbb2i
AACCGAGAGACTAGTAAGCAGGAA-Erbb2i	14.993	-0.631436	1.48772	1.48772	0	Epithelial	Erbb2i
AACCGAGAGACTAGTACCGACAAC-Erbb2i	14.3711	0.400292	0	0	0	Epithelial	Erbb2i
AACCGAGAGACTAGTACGAACTTA-Erbb2i	11.0358	5.70714	0	0	0	Epithelial	Erbb2i
AACCGAGAGACTAGTATAGGATGA-Erbb2i	19.3864	6.51391	0	0	0	Epithelial	Erbb2i
AACCGAGAGACTAGTATTCACGCA-Erbb2i	11.3464	2.75728	0	0	1.87422	Epithelial	Erbb2i
AACCGAGAGAGCTGAAAGTGGTCA-Erbb2i	15.6101	1.32342	0	0	0	Epithelial	Erbb2i
AACCGAGAGAGCTGAACAAGGAGC-Erbb2i	11.612	-1.09892	0	0	3.04834	Epithelial	Erbb2i
AACCGAGAGAGCTGAACGCATACA-Erbb2i	13.3261	2.66959	0	0	2.80651	Epithelial	Erbb2i
AACCGAGAGAGCTGAACTGGCATA-Erbb2i	11.019	4.5866	0	0	0	Epithelial	Erbb2i
AACCGAGAGAGCTGAAGAGCTGAA-Erbb2i	14.3656	-0.411017	0	0	0	Epithelial	Erbb2i
AACCGAGAGAGTTAGCACGCTCGA-Erbb2i	16.3736	6.21031	0	0	0	Epithelial	Erbb2i
AACCGAGAGAGTTAGCCCTCTATC-Erbb2i	14.7955	1.73339	0	0	2.27755	Epithelial	Erbb2i
AACCGAGAGAGTTAGCTGGAACAA-Erbb2i	10.3923	6.00567	0	0	0	Epithelial	Erbb2i
AACCGAGAGATAGACACCAGTTCA-Erbb2i	14.9609	-3.06805	0	0	0	Epithelial	Erbb2i
AACCGAGAGATGAATCAGTCACTA-Erbb2i	13.9797	6.2344	0	0	0	Epithelial	Erbb2i
AACCGAGAGATGAATCGAGCTGAA-Erbb2i	12.4876	-3.17406	0	0	1.5215	Epithelial	Erbb2i
AACCGAGAGCGAGTAACAGATCTG-Erbb2i	16.7458	4.30056	0	0	2.16825	Epithelial	Erbb2i
AACCGAGAGGAGAACAACACAGAA-Erbb2i	13.0524	1.45961	0	0	2.59807	Epithelial	Erbb2i
AACCGAGAGGAGAACACAAGGAGC-Erbb2i	16.2557	-1.28125	0	0	0	Epithelial	Erbb2i
AACCGAGAGGAGAACACGACACAC-Erbb2i	12.6865	-4.0876	0	0	1.05329	Epithelial	Erbb2i
AACCGAGAGGAGAACACTCAATGA-Erbb2i	14.0111	0.906067	0	0	0	Epithelial	Erbb2i
AACCGAGAGGAGAACAGAATCTGA-Erbb2i	10.4991	-2.6276	0	0	0	Epithelial	Erbb2i
AACCGAGAGGTGCGAAACCACTGT-Erbb2i	10.0648	-1.50995	1.94677	0	1.94677	Immune	Erbb2i
AACCGAGAGGTGCGAAATGCCTAA-Erbb2i	14.562	-1.72082	0	0	0	Epithelial	Erbb2i
AACCGAGAGTACGCAAACACAGAA-Erbb2i	13.3037	-3.31899	0	0	0	Epithelial	Erbb2i
AACCGAGAGTACGCAAACCTCCAA-Erbb2i	11.1856	-3.72654	0	0	1.88765	Epithelial	Erbb2i
AACCGAGAGTACGCAAGTCGTAGA-Erbb2i	13.2588	2.13295	0	0	0	Epithelial	Erbb2i
AACCGAGAGTCGTAGAGCTCGGTA-Erbb2i	18.2926	5.65609	0	0	2.48379	Epithelial	Erbb2i
AACCGAGAGTCTGTCAACAGATTC-Erbb2i	17.6051	5.34164	0	0	0	Epithelial	Erbb2i
AACCGAGAGTCTGTCACATCAAGT-Erbb2i	12.7621	-0.146897	0	0	1.28587	Epithelial	Erbb2i
AACCGAGAGTCTGTCACCATCCTC-Erbb2i	15.7233	-0.338953	0	0	1.23692	Epithelial	Erbb2i
AACCGAGAGTGTTCTAACAGATTC-Erbb2i	15.0201	7.17679	0	0	3.37039	Epithelial	Erbb2i
AACCGAGATCCGTCTAACACAGAA-Erbb2i	14.0259	1.61015	0	0	0	Epithelial	Erbb2i
AACCGAGATCCGTCTAATTGGCTC-Erbb2i	11.4094	0.0186493	0	0	0	Epithelial	Erbb2i
AACCGAGATCCGTCTACATACCAA-Erbb2i	17.3469	4.37641	0	0	0	Epithelial	Erbb2i
AACCGAGATCCGTCTACCGAAGTA-Erbb2i	11.5144	-0.849926	0	0	0	Epithelial	Erbb2i
AACCGAGATCCGTCTACCTAATCC-Erbb2i	3.47884	3.23656	3.23671	0	0	Immune	Erbb2i
AACCGAGATGAAGAGATCCGTCTA-Erbb2i	13.5721	-4.08437	0	0	1.60529	Epithelial	Erbb2i
AACCGAGATGGAACAAACAAGCTA-Erbb2i	13.9878	-1.01668	0	0	0	Epithelial	Erbb2i
AACCGAGATGGAACAAACCACTGT-Erbb2i	15.5432	0.773926	0	0	2.05893	Epithelial	Erbb2i
AACCGAGATGGAACAAGACTAGTA-Erbb2i	12.2931	-3.15878	0	0	1.55362	Epithelial	Erbb2i
AACCGAGATGGCTTCAATTGAGGA-Erbb2i	12.3052	1.67318	0	0	0	Epithelial	Erbb2i
AACCGAGATGGTGGTAAAACATCG-Erbb2i	8.21349	6.70506	0	0	2.73497	Epithelial	Erbb2i
AACCGAGATGGTGGTACAAGACTA-Erbb2i	14.7431	-0.435078	0	0	1.57697	Epithelial	Erbb2i
AACCGAGATTCACGCAGAACAGGC-Erbb2i	9.42034	7.65174	0	0	0	Epithelial	Erbb2i
AACGCTTAAAACATCGAAGGTACA-Erbb2i	14.5697	3.37274	0	0	3.10639	Epithelial	Erbb2i
AACGCTTAAAACATCGAATGTTGC-Erbb2i	14.405	-0.958173	0	0	0	Epithelial	Erbb2i
AACGCTTAAAACATCGCACCTTAC-Erbb2i	10.2702	8.05464	0	0	0	Epithelial	Erbb2i
AACGCTTAAAACATCGCACTTCGA-Erbb2i	10.7305	-0.0453796	0	0	0	Epithelial	Erbb2i
AACGCTTAAAACATCGCCATCCTC-Erbb2i	15.7556	0.535008	0	0	2.07857	Epithelial	Erbb2i
AACGCTTAAAACATCGCGCATACA-Erbb2i	15.3189	-3.73843	0	0	0	Epithelial	Erbb2i
AACGCTTAAACAACCAACATTGGC-Erbb2i	17.2944	8.24907	0	0	2.44559	Epithelial	Erbb2i
AACGCTTAAACAACCAATGCCTAA-Erbb2i	14.7047	8.08102	0	0	1.72387	Epithelial	Erbb2i
AACGCTTAAACAACCACAATGGAA-Erbb2i	13.2984	4.13212	0	0	0	Epithelial	Erbb2i
AACGCTTAAACAACCACAGATCTG-Erbb2i	11.9641	4.60258	0	0	3.24853	Epithelial	Erbb2i
AACGCTTAAACAACCACCGAAGTA-Erbb2i	15.9963	7.88912	0	0	0	Epithelial	Erbb2i
AACGCTTAAACCGAGAACCACTGT-Erbb2i	15.9875	5.34627	0	0	2.25013	Epithelial	Erbb2i
AACGCTTAAACCGAGACAAGACTA-Erbb2i	13.4893	-2.62407	0	0	1.43875	Epithelial	Erbb2i
AACGCTTAAACCGAGACATCAAGT-Erbb2i	12.2518	2.72313	0	0	0	Epithelial	Erbb2i
AACGCTTAAACCGAGAGGAGAACA-Erbb2i	16.2764	0.256106	2.07035	0	0	Epithelial	Erbb2i
AACGCTTAAACGCTTAACAGATTC-Erbb2i	17.8113	7.28265	0	0	1.54981	Epithelial	Erbb2i
AACGCTTAAACGCTTAAGCACCTC-Erbb2i	15.4938	0.47684	0	0	2.07308	Epithelial	Erbb2i
AACGCTTAAACGCTTACCTAATCC-Erbb2i	18.957	2.2522	0	0	1.99322	Epithelial	Erbb2i
AACGCTTAAACGCTTAGTCTGTCA-Erbb2i	13.2001	4.38	2.25241	0	0	Epithelial	Erbb2i
AACGCTTAAACGTGATAATGTTGC-Erbb2i	11.0347	9.18612	0	0	0	Epithelial	Erbb2i
AACGCTTAAACGTGATACTATGCA-Erbb2i	9.06935	1.44304	0	0	0	Epithelial	Erbb2i
AACGCTTAAACGTGATGACTAGTA-Erbb2i	10.3099	-1.37446	0	0	1.44765	Immune	Erbb2i
AACGCTTAAACTCACCAATCCGTC-Erbb2i	18.4552	6.06221	0	0	1.09436	Epithelial	Erbb2i
AACGCTTAAACTCACCAGATCGCA-Erbb2i	10.4291	5.64103	0	0	0	Epithelial	Erbb2i
AACGCTTAAAGACGGACAATGGAA-Erbb2i	13.944	1.44245	0	0	2.62457	Epithelial	Erbb2i
AACGCTTAAAGAGATCAACCGAGA-Erbb2i	13.3851	-0.543066	0	0	0	Epithelial	Erbb2i
AACGCTTAAAGAGATCCAGCGTTA-Erbb2i	13.1247	5.03921	0	0	0	Epithelial	Erbb2i
AACGCTTAAAGAGATCGTCGTAGA-Erbb2i	11.048	0.125799	0	0	0	Epithelial	Erbb2i
AACGCTTAAAGGACACTGGAACAA-Erbb2i	17.8625	8.13427	0	0	1.06027	Epithelial	Erbb2i
AACGCTTAAAGGTACACATCAAGT-Erbb2i	10.4351	3.03626	0	0	0	Epithelial	Erbb2i
AACGCTTAAATCCGTCGAACAGGC-Erbb2i	12.6089	-1.25675	0	0	1.74305	Epithelial	Erbb2i
AACGCTTAAATGTTGCACGTATCA-Erbb2i	13.8548	5.18011	2.09902	0	2.09902	Epithelial	Erbb2i
AACGCTTAAATGTTGCACTATGCA-Erbb2i	11.2516	-5.04017	0	0	0	Epithelial	Erbb2i
AACGCTTAAATGTTGCCAATGGAA-Erbb2i	8.78984	5.64377	2.66756	0	0	Epithelial	Erbb2i
AACGCTTAAATGTTGCGTCGTAGA-Erbb2i	13.1034	1.55117	0	0	0	Epithelial	Erbb2i
AACGCTTAACAAGCTAACCACTGT-Erbb2i	10.8549	3.15141	0	0	0	Epithelial	Erbb2i
AACGCTTAACACAGAAAAGGACAC-Erbb2i	8.58385	6.3788	0	0	0	Epithelial	Erbb2i
AACGCTTAACACAGAAATTGGCTC-Erbb2i	13.9749	5.07448	0	0	0	Epithelial	Erbb2i
AACGCTTAACACAGAACAAGGAGC-Erbb2i	18.9039	7.15402	0	0	1.09015	Epithelial	Erbb2i
AACGCTTAACACAGAACGCTGATC-Erbb2i	12.5932	0.226221	1.93756	0	1.93756	Epithelial	Erbb2i
AACGCTTAACACAGAAGCCAAGAC-Erbb2i	15.8874	1.83383	0	0	2.24785	Epithelial	Erbb2i
AACGCTTAACACGACCACAGCAGA-Erbb2i	11.751	2.63783	0	0	0	Epithelial	Erbb2i
AACGCTTAACACGACCCAACCACA-Erbb2i	10.8125	1.04965	0	0	0	Epithelial	Erbb2i
AACGCTTAACACGACCGCGAGTAA-Erbb2i	11.2304	6.51652	0	0	0	Epithelial	Erbb2i
AACGCTTAACACGACCGTGTTCTA-Erbb2i	16.2639	-1.11273	0	0	0	Epithelial	Erbb2i
AACGCTTAACAGATTCAAGACGGA-Erbb2i	11.4162	6.30743	0	0	0	Epithelial	Erbb2i
AACGCTTAACAGATTCGGTGCGAA-Erbb2i	3.40964	3.60519	2.74445	0	0	Immune	Erbb2i
AACGCTTAACAGATTCTGGAACAA-Erbb2i	13.689	2.28305	0	0	0	Epithelial	Erbb2i
AACGCTTAACAGCAGAGTACGCAA-Erbb2i	12.4592	-3.90891	1.17982	0	0	Epithelial	Erbb2i
AACGCTTAACCACTGTAAGAGATC-Erbb2i	13.1081	2.62907	0	0	0	Epithelial	Erbb2i
AACGCTTAACCACTGTACACAGAA-Erbb2i	10.3799	1.18468	0	0	1.87609	Epithelial	Erbb2i
AACGCTTAACCACTGTACGTATCA-Erbb2i	11.4953	-1.67524	0	0	0	Epithelial	Erbb2i
AACGCTTAACCACTGTCCGACAAC-Erbb2i	19.1099	5.84066	0	0	1.56131	Epithelial	Erbb2i
AACGCTTAACCACTGTCGCATACA-Erbb2i	11.2633	-1.42704	0	1.44814	0	Epithelial	Erbb2i
AACGCTTAACCACTGTGACTAGTA-Erbb2i	13.634	-3.3718	1.27147	0	0	Epithelial	Erbb2i
AACGCTTAACCACTGTGCTAACGA-Erbb2i	12.5189	1.30182	0	0	2.622	Epithelial	Erbb2i
AACGCTTAACCACTGTTGGTGGTA-Erbb2i	16.5944	-1.45236	0	0	0	Epithelial	Erbb2i
AACGCTTAACCTCCAACAATGGAA-Erbb2i	15.4959	5.0293	0	0	0	Epithelial	Erbb2i
AACGCTTAACGCTCGAACTATGCA-Erbb2i	11.8183	3.11384	0	0	2.82125	Epithelial	Erbb2i
AACGCTTAACGCTCGACACTTCGA-Erbb2i	13.724	3.37391	0	0	2.6515	Epithelial	Erbb2i
AACGCTTAACGCTCGACCGAAGTA-Erbb2i	18.0698	3.45226	0	0	0	Epithelial	Erbb2i
AACGCTTAACGCTCGAGAGCTGAA-Erbb2i	18.072	4.15588	0	0	0	Epithelial	Erbb2i
AACGCTTAACGTATCAATTGGCTC-Erbb2i	15.7616	5.12205	0	0	2.60385	Epithelial	Erbb2i
AACGCTTAACGTATCAGTACGCAA-Erbb2i	19.3227	6.04987	0	0	2.44733	Epithelial	Erbb2i
AACGCTTAACTATGCACGCTGATC-Erbb2i	14.7825	-0.333479	0	0	0	Epithelial	Erbb2i
AACGCTTAACTATGCAGTCGTAGA-Erbb2i	15.5371	0.543632	0	0	0	Epithelial	Erbb2i
AACGCTTAAGAGTCAACCGAAGTA-Erbb2i	9.99353	-0.0729151	1.38659	1.38659	0	Immune	Erbb2i
AACGCTTAAGAGTCAATAGGATGA-Erbb2i	17.1429	6.31808	1.87119	0	1.87119	Epithelial	Erbb2i
AACGCTTAAGATCGCAGTGTTCTA-Erbb2i	13.4026	2.6099	0	0	2.18944	Epithelial	Erbb2i
AACGCTTAAGATGTACACCTCCAA-Erbb2i	14.2351	5.45871	0	0	0	Epithelial	Erbb2i
AACGCTTAAGATGTACCCGAAGTA-Erbb2i	12.4799	1.78499	0	0	0	Epithelial	Erbb2i
AACGCTTAAGCACCTCAATGTTGC-Erbb2i	11.9141	1.83205	0	0	0	Epithelial	Erbb2i
AACGCTTAAGCACCTCATAGCGAC-Erbb2i	3.67006	6.15519	3.41768	3.41768	0	Immune	Erbb2i
AACGCTTAAGCCATGCAACGCTTA-Erbb2i	16.4994	5.88864	1.52938	0	0	Epithelial	Erbb2i
AACGCTTAAGCCATGCCATACCAA-Erbb2i	13.1536	0.546229	1.77692	0	1.77692	Epithelial	Erbb2i
AACGCTTAAGCCATGCCTGAGCCA-Erbb2i	15.9549	-0.221935	0	0	0	Epithelial	Erbb2i
AACGCTTAAGCCATGCTAGGATGA-Erbb2i	14.5147	-1.87143	0	0	1.58002	Epithelial	Erbb2i
AACGCTTAAGGCTAACACGTATCA-Erbb2i	12.9497	-4.19725	0	0	0.997591	Epithelial	Erbb2i
AACGCTTAAGGCTAACAGCAGGAA-Erbb2i	8.61442	6.212	0	0	2.6515	Epithelial	Erbb2i
AACGCTTAAGGCTAACCCGTGAGA-Erbb2i	19.1981	4.47027	0	0	1.73205	Epithelial	Erbb2i
AACGCTTAAGGCTAACCCTCTATC-Erbb2i	9.94321	2.26826	0	0	2.64722	Epithelial	Erbb2i
AACGCTTAAGGCTAACCTGGCATA-Erbb2i	9.18469	1.62238	0	0	0	Epithelial	Erbb2i
AACGCTTAAGTACAAGATTGAGGA-Erbb2i	13.6559	4.56286	0	0	0	Epithelial	Erbb2i
AACGCTTAAGTCACTAGGAGAACA-Erbb2i	11.4923	2.04883	0	0	0	Epithelial	Erbb2i
AACGCTTAAGTGGTCAAAGAGATC-Erbb2i	18.2344	6.4349	0	0	2.76885	Epithelial	Erbb2i
AACGCTTAAGTGGTCACCATCCTC-Erbb2i	6.25884	1.89049	2.97312	0	0	Immune	Erbb2i
AACGCTTAATAGCGACAACAACCA-Erbb2i	13.6666	1.72078	0	0	1.98316	Epithelial	Erbb2i
AACGCTTAATAGCGACTGGAACAA-Erbb2i	10.2158	1.48205	0	0	0	Epithelial	Erbb2i
AACGCTTAATGCCTAATCTTCACA-Erbb2i	3.56248	3.02986	3.73488	0	0	Immune	Erbb2i
AACGCTTAATTGAGGAGTCGTAGA-Erbb2i	9.96021	2.67094	0	0	0	Epithelial	Erbb2i
AACGCTTAATTGGCTCTCTTCACA-Erbb2i	15.4668	0.506483	0	0	1.54225	Epithelial	Erbb2i
AACGCTTACAACCACAGGAGAACA-Erbb2i	14.2056	7.43328	0	0	1.55333	Epithelial	Erbb2i
AACGCTTACAACCACATGAAGAGA-Erbb2i	12.9281	3.70908	0	0	0	Epithelial	Erbb2i
AACGCTTACAAGACTAAACCGAGA-Erbb2i	12.0483	-1.69843	0	0	0	Epithelial	Erbb2i
AACGCTTACAAGACTAAGGCTAAC-Erbb2i	13.8066	5.30583	0	0	2.69932	Epithelial	Erbb2i
AACGCTTACAAGACTACGACTGGA-Erbb2i	3.54098	2.68018	4.07231	2.3623	0	Immune	Erbb2i
AACGCTTACAAGGAGCAGCACCTC-Erbb2i	13.1424	0.268806	0	0	0	Epithelial	Erbb2i
AACGCTTACAGATCTGATCCTGTA-Erbb2i	10.608	7.03962	0	0	0	Epithelial	Erbb2i
AACGCTTACAGATCTGGAGCTGAA-Erbb2i	12.7936	0.986807	0	0	1.91997	Epithelial	Erbb2i
AACGCTTACAGATCTGGCCAAGAC-Erbb2i	19.017	7.1276	0	0	0	Epithelial	Erbb2i
AACGCTTACAGCGTTAACATTGGC-Erbb2i	18.0926	3.72594	0	0	0	Epithelial	Erbb2i
AACGCTTACATCAAGTACACGACC-Erbb2i	14.128	1.91653	0	0	3.03035	Epithelial	Erbb2i
AACGCTTACCAGTTCAATCATTCC-Erbb2i	14.7858	6.65313	0	0	0	Epithelial	Erbb2i
AACGCTTACCAGTTCACAATGGAA-Erbb2i	12.3428	-0.00248776	0	0	0	Epithelial	Erbb2i
AACGCTTACCATCCTCATGCCTAA-Erbb2i	3.52898	3.34071	2.56754	0	0	Immune	Erbb2i
AACGCTTACCGAAGTAACAGATTC-Erbb2i	9.41276	6.59685	0	0	0	Epithelial	Erbb2i
AACGCTTACCGAAGTACGCATACA-Erbb2i	10.5278	0.410568	0	0	1.87422	Epithelial	Erbb2i
AACGCTTACCGAAGTAGTCGTAGA-Erbb2i	13.9187	4.55352	0	0	2.29141	Epithelial	Erbb2i
AACGCTTACCGAAGTAGTCTGTCA-Erbb2i	15.2145	0.542308	0	0	0	Epithelial	Erbb2i
AACGCTTACCGAAGTATCCGTCTA-Erbb2i	10.2142	6.3149	0	2.07005	2.07005	Epithelial	Erbb2i
AACGCTTACCGTGAGAGATAGACA-Erbb2i	12.9512	1.91589	0	0	0	Epithelial	Erbb2i
AACGCTTACCGTGAGATATCAGCA-Erbb2i	10.0865	-0.371329	0	0	0	Epithelial	Erbb2i
AACGCTTACCTAATCCAGCACCTC-Erbb2i	11.8079	2.50432	0	0	2.01404	Epithelial	Erbb2i
AACGCTTACCTAATCCCTAAGGTC-Erbb2i	11.2221	7.11053	0	0	0	Epithelial	Erbb2i
AACGCTTACCTCCTGAAAGACGGA-Erbb2i	15.8975	6.99077	0	0	1.31601	Epithelial	Erbb2i
AACGCTTACCTCCTGACTGTAGCC-Erbb2i	15.8121	0.402229	0	0	0	Epithelial	Erbb2i
AACGCTTACCTCCTGATCTTCACA-Erbb2i	11.8385	-4.00376	0	0	0	Epithelial	Erbb2i
AACGCTTACCTCTATCCACTTCGA-Erbb2i	18.2039	6.36965	0	0	2.21302	Epithelial	Erbb2i
AACGCTTACCTCTATCGTCTGTCA-Erbb2i	14.5994	0.160577	0	0	2.26237	Epithelial	Erbb2i
AACGCTTACGAACTTACGGATTGC-Erbb2i	13.1015	1.08691	0	0	1.96818	Epithelial	Erbb2i
AACGCTTACGAACTTACTCAATGA-Erbb2i	14.0337	-1.01158	0	0	0	Epithelial	Erbb2i
AACGCTTACGACACACCCTCCTGA-Erbb2i	14.6764	-0.635766	0	0	0	Epithelial	Erbb2i
AACGCTTACGACTGGAAAGAGATC-Erbb2i	11.7789	-0.228817	0	0	0	Epithelial	Erbb2i
AACGCTTACGACTGGAACCTCCAA-Erbb2i	12.6633	-0.520198	0	0	1.69641	Epithelial	Erbb2i
AACGCTTACGACTGGAGACTAGTA-Erbb2i	18.1329	7.19186	0	0	1.72463	Epithelial	Erbb2i
AACGCTTACGCATACAGACAGTGC-Erbb2i	3.45271	3.67302	4.0287	0	0	Immune	Erbb2i
AACGCTTACGCTGATCCTAAGGTC-Erbb2i	14.2481	-1.52447	0	0	0	Epithelial	Erbb2i
AACGCTTACGGATTGCAGAGTCAA-Erbb2i	11.604	8.66407	0	0	0	Epithelial	Erbb2i
AACGCTTACGGATTGCCATACCAA-Erbb2i	13.5648	-3.02581	0	0	2.10691	Epithelial	Erbb2i
AACGCTTACTAAGGTCAACCGAGA-Erbb2i	17.2324	5.56403	0	0	2.12521	Epithelial	Erbb2i
AACGCTTACTAAGGTCGACTAGTA-Erbb2i	15.3107	2.35276	1.72652	0	0	Epithelial	Erbb2i
AACGCTTACTCAATGAACACAGAA-Erbb2i	14.107	-4.00741	0	0	0	Epithelial	Erbb2i
AACGCTTACTCAATGAAGATGTAC-Erbb2i	10.2146	-3.07343	0	0	0	Epithelial	Erbb2i
AACGCTTACTCAATGAATGCCTAA-Erbb2i	15.4577	-0.0437223	0	0	2.17686	Epithelial	Erbb2i
AACGCTTACTCAATGACAAGGAGC-Erbb2i	10.7384	5.5254	0	0	2.70062	Epithelial	Erbb2i
AACGCTTACTCAATGACCATCCTC-Erbb2i	18.8977	6.81444	0	0	2.33726	Epithelial	Erbb2i
AACGCTTACTGAGCCAACGTATCA-Erbb2i	13.7056	-1.10155	0	0	0	Epithelial	Erbb2i
AACGCTTACTGAGCCACATACCAA-Erbb2i	14.7394	-4.02704	0	0	1.22423	Epithelial	Erbb2i
AACGCTTACTGAGCCAGACTAGTA-Erbb2i	4.3856	4.02618	4.0601	3.77815	0	Immune	Erbb2i
AACGCTTACTGAGCCAGATAGACA-Erbb2i	12.0763	-0.998927	0	0	2.87588	Epithelial	Erbb2i
AACGCTTACTGGCATACATCAAGT-Erbb2i	14.7701	-1.59729	0	0	0	Epithelial	Erbb2i
AACGCTTACTGGCATACCATCCTC-Erbb2i	11.964	-5.10077	0	0	1.01667	Epithelial	Erbb2i
AACGCTTACTGGCATACTCAATGA-Erbb2i	14.0013	6.94151	0	0	0	Epithelial	Erbb2i
AACGCTTACTGGCATAGAGCTGAA-Erbb2i	14.2374	0.352453	0	0	0	Epithelial	Erbb2i
AACGCTTACTGGCATAGATAGACA-Erbb2i	12.2073	8.27561	0	0	1.86126	Epithelial	Erbb2i
AACGCTTAGAACAGGCAGCCATGC-Erbb2i	4.42654	3.6665	3.21811	0	0	Immune	Erbb2i
AACGCTTAGAACAGGCGCGAGTAA-Erbb2i	12.4776	1.31882	0	0	0	Epithelial	Erbb2i
AACGCTTAGAATCTGAATTGGCTC-Erbb2i	15.1452	6.89952	0	0	0	Epithelial	Erbb2i
AACGCTTAGAATCTGACATCAAGT-Erbb2i	6.43863	1.95519	2.53484	0	0	Immune	Erbb2i
AACGCTTAGACAGTGCAGTCACTA-Erbb2i	14.9127	-1.81735	0	0	0	Epithelial	Erbb2i
AACGCTTAGACAGTGCGCCACATA-Erbb2i	13.2441	-0.266577	0	0	0	Epithelial	Erbb2i
AACGCTTAGAGCTGAAAAACATCG-Erbb2i	15.8966	-1.82068	0	0	1.15526	Epithelial	Erbb2i
AACGCTTAGAGCTGAAATAGCGAC-Erbb2i	15.8025	5.43552	0	0	1.84314	Epithelial	Erbb2i
AACGCTTAGAGCTGAAATCCTGTA-Erbb2i	11.6467	4.26339	0	0	0	Epithelial	Erbb2i
AACGCTTAGAGCTGAAATTGGCTC-Erbb2i	14.0257	-4.00367	0	0	1.89361	Epithelial	Erbb2i
AACGCTTAGAGCTGAACAACCACA-Erbb2i	19.5087	6.87917	0	0	2.27261	Epithelial	Erbb2i
AACGCTTAGAGCTGAACGCATACA-Erbb2i	15.4007	0.504859	0	0	0	Epithelial	Erbb2i
AACGCTTAGAGTTAGCAGAGTCAA-Erbb2i	14.3689	3.20443	0	1.98154	0	Epithelial	Erbb2i
AACGCTTAGAGTTAGCCCTCCTGA-Erbb2i	16.1056	0.853553	0	1.51983	0	Epithelial	Erbb2i
AACGCTTAGAGTTAGCCGACTGGA-Erbb2i	13.2661	4.61386	0	0	0	Epithelial	Erbb2i
AACGCTTAGAGTTAGCCGGATTGC-Erbb2i	12.2071	6.05401	0	0	0	Epithelial	Erbb2i
AACGCTTAGATGAATCACAAGCTA-Erbb2i	14.3877	9.13601	0	0	0	Epithelial	Erbb2i
AACGCTTAGATGAATCCGACACAC-Erbb2i	14.4315	2.38612	0	0	0	Epithelial	Erbb2i
AACGCTTAGCCAAGACTTCACGCA-Erbb2i	12.7521	8.57263	1.77732	0	0	Epithelial	Erbb2i
AACGCTTAGCCACATACCTAATCC-Erbb2i	11.0753	1.0303	2.10977	0	2.10977	Epithelial	Erbb2i
AACGCTTAGCGAGTAAAGCAGGAA-Erbb2i	10.6369	-3.65567	2.0229	2.0229	1.159	Epithelial	Erbb2i
AACGCTTAGCGAGTAACATCAAGT-Erbb2i	10.9133	2.52989	0	0	0	Epithelial	Erbb2i
AACGCTTAGCTAACGAAGCAGGAA-Erbb2i	13.7402	2.2805	0	0	0	Epithelial	Erbb2i
AACGCTTAGCTCGGTAAGCAGGAA-Erbb2i	18.1093	7.97239	0	0	2.95224	Epithelial	Erbb2i
AACGCTTAGGAGAACACATACCAA-Erbb2i	17.641	4.17539	0	0	1.75561	Epithelial	Erbb2i
AACGCTTAGGTGCGAAACACAGAA-Erbb2i	14.8317	5.14315	0	0	0	Epithelial	Erbb2i
AACGCTTAGTACGCAACCGTGAGA-Erbb2i	12.9314	-2.30049	0	0	0	Epithelial	Erbb2i
AACGCTTAGTACGCAAGTCTGTCA-Erbb2i	17.6144	6.13335	0	0	2.18173	Epithelial	Erbb2i
AACGCTTAGTCGTAGAAAGACGGA-Erbb2i	11.7945	1.51085	0	0	0	Epithelial	Erbb2i
AACGCTTAGTCTGTCAACAAGCTA-Erbb2i	10.1946	7.36393	0	0	0	Epithelial	Erbb2i
AACGCTTAGTGTTCTATATCAGCA-Erbb2i	11.2202	2.92626	2.59692	0	0	Epithelial	Erbb2i
AACGCTTATATCAGCAACACGACC-Erbb2i	4.6591	3.82823	0	0	2.59463	Immune	Erbb2i
AACGCTTATATCAGCAAGCACCTC-Erbb2i	11.7605	5.49025	0	2.25853	0	Epithelial	Erbb2i
AACGCTTATATCAGCAGAACAGGC-Erbb2i	8.33215	0.846697	1.84314	0	0	Immune	Erbb2i
AACGCTTATATCAGCATGGTGGTA-Erbb2i	14.5406	-1.27745	0	0	1.51843	Epithelial	Erbb2i
AACGCTTATCCGTCTAAAGGACAC-Erbb2i	12.0376	-4.49527	0	0	0	Epithelial	Erbb2i
AACGCTTATCCGTCTAACGCTCGA-Erbb2i	10.7643	2.66458	2.92903	0	1.93198	Epithelial	Erbb2i
AACGCTTATCCGTCTAAGAGTCAA-Erbb2i	16.1623	1.04793	0	0	2.42094	Epithelial	Erbb2i
AACGCTTATCCGTCTACGCATACA-Erbb2i	14.1306	-3.40971	0	0	0	Epithelial	Erbb2i
AACGCTTATCCGTCTACTCAATGA-Erbb2i	12.1397	5.13633	0	0	0	Epithelial	Erbb2i
AACGCTTATCTTCACAAACGTGAT-Erbb2i	13.8096	0.327567	0	0	0	Epithelial	Erbb2i
AACGCTTATCTTCACATAGGATGA-Erbb2i	11.8911	3.33797	0	0	2.40063	Epithelial	Erbb2i
AACGCTTATGAAGAGAAACGCTTA-Erbb2i	10.4224	1.6459	0	0	3.08344	Epithelial	Erbb2i
AACGCTTATGGAACAACGAACTTA-Erbb2i	15.111	7.4171	0	0	0	Epithelial	Erbb2i
AACGCTTATGGAACAACGGATTGC-Erbb2i	14.7863	4.77737	0	0	0	Epithelial	Erbb2i
AACGCTTATGGAACAATGGCTTCA-Erbb2i	13.142	0.0157443	0	0	0	Epithelial	Erbb2i
AACGCTTATGGCTTCAAACGTGAT-Erbb2i	10.6378	6.14328	0	0	0	Epithelial	Erbb2i
AACGCTTATGGCTTCAGCCACATA-Erbb2i	12.8876	1.63747	0	0	0	Epithelial	Erbb2i
AACGCTTATTCACGCAACAGATTC-Erbb2i	15.8309	-1.00208	0	0	1.43802	Epithelial	Erbb2i
AACGCTTATTCACGCAGACAGTGC-Erbb2i	15.4967	2.70607	0	0	2.32346	Epithelial	Erbb2i
AACGCTTATTCACGCAGACTAGTA-Erbb2i	5.90353	4.54407	2.52739	0	1.57697	Immune	Erbb2i
AACGTGATAAACATCGAAGACGGA-Erbb2i	12.7848	-0.993094	0	0	0	Epithelial	Erbb2i
AACGTGATAAACATCGCCAGTTCA-Erbb2i	16.4617	-0.144114	0	0	0	Epithelial	Erbb2i
AACGTGATAACAACCAAAGGTACA-Erbb2i	18.4567	3.15202	0.854214	0	1.30808	Epithelial	Erbb2i
AACGTGATAACAACCAACCACTGT-Erbb2i	15.6778	3.53995	0	0	2.07551	Epithelial	Erbb2i
AACGTGATAACGCTTATATCAGCA-Erbb2i	17.8572	4.22321	0	0	1.54139	Epithelial	Erbb2i
AACGTGATAACGTGATAGCACCTC-Erbb2i	5.30708	5.12047	3.46598	0	0	Immune	Erbb2i
AACGTGATAACTCACCCCGAAGTA-Erbb2i	13.7411	7.25377	0	0	0	Epithelial	Erbb2i
AACGTGATAACTCACCGAGTTAGC-Erbb2i	11.7792	-0.369953	0	0	0	Epithelial	Erbb2i
AACGTGATAAGACGGAACTATGCA-Erbb2i	15.9062	1.53922	0	0	1.40534	Epithelial	Erbb2i
AACGTGATAAGACGGAATTGGCTC-Erbb2i	15.5846	4.87446	0	0	2.23583	Epithelial	Erbb2i
AACGTGATAAGACGGAGAATCTGA-Erbb2i	14.5522	-3.67978	0	0	0	Epithelial	Erbb2i
AACGTGATAAGAGATCAACCGAGA-Erbb2i	12.4344	3.27135	2.3571	0	0	Epithelial	Erbb2i
AACGTGATAAGAGATCGTACGCAA-Erbb2i	12.0595	-1.74141	0	0	0	Epithelial	Erbb2i
AACGTGATAAGGACACAACTCACC-Erbb2i	9.96132	7.10408	0	0	0	Epithelial	Erbb2i
AACGTGATAAGGACACAAGAGATC-Erbb2i	6.33647	1.98363	0	0	0	Immune	Erbb2i
AACGTGATAAGGACACACACGACC-Erbb2i	11.8333	-1.87767	0	0	0	Epithelial	Erbb2i
AACGTGATAAGGACACATGCCTAA-Erbb2i	13.9169	-0.761077	0	0	0	Epithelial	Erbb2i
AACGTGATAAGGTACAAAACATCG-Erbb2i	13.9336	-4.81018	0	0	0	Epithelial	Erbb2i
AACGTGATAATGTTGCGCTAACGA-Erbb2i	14.9981	-1.61433	0	0	0	Epithelial	Erbb2i
AACGTGATACAAGCTAAGTGGTCA-Erbb2i	12.2291	-1.22481	0	0	0	Epithelial	Erbb2i
AACGTGATACAAGCTAATCATTCC-Erbb2i	11.82	2.4784	0	0	0	Epithelial	Erbb2i
AACGTGATACACAGAAACCTCCAA-Erbb2i	12.0535	2.76845	0	0	0	Epithelial	Erbb2i
AACGTGATACACAGAACTGGCATA-Erbb2i	13.1137	7.5518	0	0	0	Epithelial	Erbb2i
AACGTGATACAGATTCCAGCGTTA-Erbb2i	15.6258	-0.966071	0	0	1.4539	Epithelial	Erbb2i
AACGTGATACAGATTCCCTCCTGA-Erbb2i	11.0827	1.60062	0	0	2.19722	Epithelial	Erbb2i
AACGTGATACAGCAGAACAGATTC-Erbb2i	12.8961	-4.97097	0	0	1.51399	Epithelial	Erbb2i
AACGTGATACAGCAGAAGAGTCAA-Erbb2i	10.228	1.52016	0	0	0	Epithelial	Erbb2i
AACGTGATACAGCAGAGACAGTGC-Erbb2i	6.36725	2.11373	0	0	0	Immune	Erbb2i
AACGTGATACATTGGCAACAACCA-Erbb2i	14.9127	7.10941	0	0	0	Epithelial	Erbb2i
AACGTGATACATTGGCCGCTGATC-Erbb2i	13.0417	8.00364	0	0	0	Epithelial	Erbb2i
AACGTGATACCTCCAATGGCTTCA-Erbb2i	15.2186	3.82212	0	0	2.99992	Epithelial	Erbb2i
AACGTGATACGCTCGAATAGCGAC-Erbb2i	13.021	-0.863673	0	0	0	Epithelial	Erbb2i
AACGTGATACGTATCAAACCGAGA-Erbb2i	17.0444	7.54091	0	0	2.06477	Epithelial	Erbb2i
AACGTGATACGTATCAATGCCTAA-Erbb2i	13.6526	-2.46571	0	0	1.54893	Epithelial	Erbb2i
AACGTGATACGTATCACGCTGATC-Erbb2i	12.6961	-4.16599	0	0	1.08145	Epithelial	Erbb2i
AACGTGATACTATGCAAACGTGAT-Erbb2i	14.3084	0.248234	0	0	0	Epithelial	Erbb2i
AACGTGATAGAGTCAAAGCCATGC-Erbb2i	12.9675	-3.47809	0	0	0	Epithelial	Erbb2i
AACGTGATAGAGTCAATATCAGCA-Erbb2i	14.1223	0.511243	0	0	0	Epithelial	Erbb2i
AACGTGATAGATCGCAATAGCGAC-Erbb2i	14.1176	5.48102	0	0	2.15701	Epithelial	Erbb2i
AACGTGATAGATCGCACGGATTGC-Erbb2i	9.2477	4.59702	0	0	0	Epithelial	Erbb2i
AACGTGATAGATGTACGAGTTAGC-Erbb2i	11.012	3.3069	0	0	0	Epithelial	Erbb2i
AACGTGATAGATGTACTTCACGCA-Erbb2i	15.3156	0.26753	0	0	1.23294	Epithelial	Erbb2i
AACGTGATAGCACCTCACATTGGC-Erbb2i	15.8885	7.03183	0	0	1.99404	Epithelial	Erbb2i
AACGTGATAGCACCTCCCGACAAC-Erbb2i	14.0762	-4.07228	0	0	1.81548	Epithelial	Erbb2i
AACGTGATAGCACCTCTATCAGCA-Erbb2i	13.7471	2.74745	2.13238	0	0	Epithelial	Erbb2i
AACGTGATAGCAGGAAGAACAGGC-Erbb2i	13.3444	0.828077	0	0	0	Epithelial	Erbb2i
AACGTGATAGCCATGCTAGGATGA-Erbb2i	9.96263	4.26393	0	0	0	Epithelial	Erbb2i
AACGTGATAGGCTAACAATGTTGC-Erbb2i	12.8161	4.71467	0	0	0	Epithelial	Erbb2i
AACGTGATAGGCTAACCGCTGATC-Erbb2i	13.1506	3.28143	0	0	2.21302	Epithelial	Erbb2i
AACGTGATAGTCACTAGATAGACA-Erbb2i	9.36064	4.64445	0	0	0	Epithelial	Erbb2i
AACGTGATATAGCGACACAGCAGA-Erbb2i	18.2429	7.31819	0	0	0	Epithelial	Erbb2i
AACGTGATATAGCGACAGAGTCAA-Erbb2i	15.036	-3.3091	0	0	0	Epithelial	Erbb2i
AACGTGATATAGCGACAGATCGCA-Erbb2i	10.7182	3.23794	0	0	0	Epithelial	Erbb2i
AACGTGATATAGCGACGTGTTCTA-Erbb2i	13.8949	-5.00927	0.995974	0	1.8119	Epithelial	Erbb2i
AACGTGATATGCCTAACAAGACTA-Erbb2i	12.0655	3.5158	0	0	0	Epithelial	Erbb2i
AACGTGATATGCCTAACGCTGATC-Erbb2i	12.3114	-1.04412	1.64695	0	1.64695	Epithelial	Erbb2i
AACGTGATATGCCTAAGAACAGGC-Erbb2i	11.6641	3.89563	0	0	1.94986	Epithelial	Erbb2i
AACGTGATATTGAGGACTGGCATA-Erbb2i	16.1716	4.51381	0	0	0	Epithelial	Erbb2i
AACGTGATATTGGCTCGCCACATA-Erbb2i	13.058	0.720893	0	0	0	Epithelial	Erbb2i
AACGTGATCAACCACACGGATTGC-Erbb2i	14.731	-0.85466	0	0	0	Epithelial	Erbb2i
AACGTGATCAAGACTAATGCCTAA-Erbb2i	12.9966	6.43043	0	0	1.97992	Epithelial	Erbb2i
AACGTGATCAAGGAGCAGCCATGC-Erbb2i	15.6222	-1.85832	1.26907	0	0	Epithelial	Erbb2i
AACGTGATCAAGGAGCCTGAGCCA-Erbb2i	9.92496	0.621629	0	0	0	Epithelial	Erbb2i
AACGTGATCAAGGAGCGGAGAACA-Erbb2i	11.3792	-3.94226	0	0	1.21315	Epithelial	Erbb2i
AACGTGATCAAGGAGCTGGCTTCA-Erbb2i	14.5912	0.280751	0	0	0	Epithelial	Erbb2i
AACGTGATCACCTTACACGCTCGA-Erbb2i	13.9224	2.43179	1.92796	0	0	Epithelial	Erbb2i
AACGTGATCACCTTACAGCCATGC-Erbb2i	13.7078	-0.806096	0	0	1.37655	Epithelial	Erbb2i
AACGTGATCACTTCGAAACGTGAT-Erbb2i	12.443	-4.88778	0	0	0	Epithelial	Erbb2i
AACGTGATCACTTCGACACCTTAC-Erbb2i	14.5095	0.663993	0	0	0	Epithelial	Erbb2i
AACGTGATCACTTCGAGCTAACGA-Erbb2i	18.3362	6.32844	0	0	2.23583	Epithelial	Erbb2i
AACGTGATCAGCGTTAGCCACATA-Erbb2i	12.3736	5.74638	0	0	0	Epithelial	Erbb2i
AACGTGATCATACCAAACCTCCAA-Erbb2i	16.8503	-1.54129	0	0	1.25635	Epithelial	Erbb2i
AACGTGATCATACCAAACGTATCA-Erbb2i	14.5096	5.07691	0	0	1.84224	Epithelial	Erbb2i
AACGTGATCATACCAAGAGCTGAA-Erbb2i	10.7482	2.12988	0	0	0	Epithelial	Erbb2i
AACGTGATCATCAAGTACACAGAA-Erbb2i	5.53957	4.74203	0	0	0	Immune	Erbb2i
AACGTGATCCATCCTCACACGACC-Erbb2i	13.5724	6.77531	0	0	0	Epithelial	Erbb2i
AACGTGATCCGAAGTAAACAACCA-Erbb2i	14.0029	-2.32654	0	0	0	Epithelial	Erbb2i
AACGTGATCCGAAGTAACAGCAGA-Erbb2i	10.9946	1.08594	1.9401	1.9401	0	Immune	Erbb2i
AACGTGATCCGAAGTACAGATCTG-Erbb2i	17.8068	5.59797	0	0	0	Epithelial	Erbb2i
AACGTGATCCGAAGTAGTGTTCTA-Erbb2i	8.30047	7.71552	0	0	0	Epithelial	Erbb2i
AACGTGATCCGACAACACCACTGT-Erbb2i	9.16884	5.15461	0	0	0	Epithelial	Erbb2i
AACGTGATCCGACAACAGGCTAAC-Erbb2i	10.2468	6.92759	0	0	0	Epithelial	Erbb2i
AACGTGATCCGACAACATGCCTAA-Erbb2i	10.182	4.22843	2.49107	0	0	Epithelial	Erbb2i
AACGTGATCCGACAACTGAAGAGA-Erbb2i	13.8015	8.64337	0	0	2.44415	Epithelial	Erbb2i
AACGTGATCCGTGAGACGACTGGA-Erbb2i	12.7855	2.53293	0	0	0	Epithelial	Erbb2i
AACGTGATCCGTGAGAGTCTGTCA-Erbb2i	17.3445	5.52209	0	0	0	Epithelial	Erbb2i
AACGTGATCCTAATCCCCAGTTCA-Erbb2i	19.1437	5.77684	0	0	0	Epithelial	Erbb2i
AACGTGATCCTCCTGACAAGGAGC-Erbb2i	19.8046	6.52859	0	0	0	Epithelial	Erbb2i
AACGTGATCCTCCTGACAGCGTTA-Erbb2i	13.3045	-2.08934	0	0	0	Epithelial	Erbb2i
AACGTGATCCTCTATCAAGGACAC-Erbb2i	18.2598	5.34699	0	0	2.74258	Epithelial	Erbb2i
AACGTGATCCTCTATCAGATGTAC-Erbb2i	9.50639	5.30974	0	0	0	Epithelial	Erbb2i
AACGTGATCCTCTATCATAGCGAC-Erbb2i	8.50229	7.33788	0	0	0	Epithelial	Erbb2i
AACGTGATCCTCTATCGAGCTGAA-Erbb2i	13.5229	6.07509	0	0	0	Epithelial	Erbb2i
AACGTGATCCTCTATCGATAGACA-Erbb2i	7.54729	6.04132	0	0	0	Epithelial	Erbb2i
AACGTGATCGAACTTAACATTGGC-Erbb2i	12.2964	-1.2009	0	0	0	Epithelial	Erbb2i
AACGTGATCGAACTTACCGTGAGA-Erbb2i	11.0672	6.14118	0	0	0	Epithelial	Erbb2i
AACGTGATCGCATACACCAGTTCA-Erbb2i	15.5663	-3.5082	0	0	0	Epithelial	Erbb2i
AACGTGATCGCATACACCTCCTGA-Erbb2i	17.1733	8.48413	0	0	2.70126	Epithelial	Erbb2i
AACGTGATCGCATACAGCCAAGAC-Erbb2i	17.678	7.11138	0	0	1.99955	Epithelial	Erbb2i
AACGTGATCGCTGATCGCCACATA-Erbb2i	10.4325	8.13253	0	0	0	Epithelial	Erbb2i
AACGTGATCGCTGATCTATCAGCA-Erbb2i	12.3354	-2.90218	0	0	1.47149	Epithelial	Erbb2i
AACGTGATCGGATTGCCCATCCTC-Erbb2i	10.0164	6.87649	0	0	0	Epithelial	Erbb2i
AACGTGATCTAAGGTCATAGCGAC-Erbb2i	15.8695	1.92611	0	0	2.18069	Epithelial	Erbb2i
AACGTGATCTAAGGTCCGCATACA-Erbb2i	15.3162	4.00745	0	0	0	Epithelial	Erbb2i
AACGTGATCTAAGGTCGCCACATA-Erbb2i	14.3203	0.78767	0	0	0	Epithelial	Erbb2i
AACGTGATCTCAATGAAACAACCA-Erbb2i	4.02705	3.0393	3.56071	2.25623	0	Immune	Erbb2i
AACGTGATCTCAATGAAACTCACC-Erbb2i	12.2477	0.29947	0	0	0	Epithelial	Erbb2i
AACGTGATCTCAATGACACCTTAC-Erbb2i	5.19475	5.0524	0	2.67886	0	Immune	Erbb2i
AACGTGATCTCAATGACCGACAAC-Erbb2i	12.94	-4.28718	0	0	0	Epithelial	Erbb2i
AACGTGATCTCAATGAGCCACATA-Erbb2i	3.35688	5.71638	2.41164	0	0	Immune	Erbb2i
AACGTGATCTGAGCCAACACGACC-Erbb2i	13.1214	-2.08714	0	0	0	Epithelial	Erbb2i
AACGTGATCTGAGCCAATCCTGTA-Erbb2i	16.9332	6.60789	0	0	2.77142	Epithelial	Erbb2i
AACGTGATCTGAGCCACCGACAAC-Erbb2i	13.8913	-0.87293	0	0	0	Epithelial	Erbb2i
AACGTGATCTGAGCCAGACAGTGC-Erbb2i	17.3264	4.31273	0	0	0	Epithelial	Erbb2i
AACGTGATCTGTAGCCCTAAGGTC-Erbb2i	9.18618	4.23009	0	0	0	Epithelial	Erbb2i
AACGTGATCTGTAGCCGGTGCGAA-Erbb2i	10.3768	1.95756	0	0	0	Epithelial	Erbb2i
AACGTGATGAACAGGCACTATGCA-Erbb2i	13.7029	-2.61961	0	0	2.07551	Epithelial	Erbb2i
AACGTGATGAATCTGAAACGCTTA-Erbb2i	10.476	-0.427574	0	0	0	Epithelial	Erbb2i
AACGTGATGAATCTGATAGGATGA-Erbb2i	14.684	3.40412	1.80395	0	1.80395	Epithelial	Erbb2i
AACGTGATGAATCTGATCTTCACA-Erbb2i	18.1229	6.98684	0	0	0.979581	Epithelial	Erbb2i
AACGTGATGACTAGTAAAGGACAC-Erbb2i	12.2021	1.31496	1.58648	0	0	Epithelial	Erbb2i
AACGTGATGACTAGTAAGATGTAC-Erbb2i	11.0756	0.428644	0	0	0	Epithelial	Erbb2i
AACGTGATGACTAGTACAATGGAA-Erbb2i	17.495	3.20356	0	0	0	Epithelial	Erbb2i
AACGTGATGACTAGTAGTGTTCTA-Erbb2i	13.8219	5.84775	0	0	2.59405	Epithelial	Erbb2i
AACGTGATGAGCTGAAAATGTTGC-Erbb2i	14.7028	0.298936	0	0	0	Epithelial	Erbb2i
AACGTGATGAGCTGAAACACGACC-Erbb2i	3.9669	5.12011	0	0	0	Immune	Erbb2i
AACGTGATGAGCTGAAGATAGACA-Erbb2i	14.9888	5.97529	0	0	0	Epithelial	Erbb2i
AACGTGATGAGTTAGCGTGTTCTA-Erbb2i	13.4751	-2.84142	0	0	0	Epithelial	Erbb2i
AACGTGATGATAGACAATCATTCC-Erbb2i	13.593	-2.83589	0	0	0	Epithelial	Erbb2i
AACGTGATGATAGACACTCAATGA-Erbb2i	12.5952	1.81432	0	0	0	Epithelial	Erbb2i
AACGTGATGCCAAGACAAGGTACA-Erbb2i	13.4566	1.13765	0	0	2.73138	Epithelial	Erbb2i
AACGTGATGCCAAGACCAATGGAA-Erbb2i	13.1974	1.62581	0	0	0	Epithelial	Erbb2i
AACGTGATGCCACATAAGGCTAAC-Erbb2i	14.5254	1.81979	0	0	0	Epithelial	Erbb2i
AACGTGATGCCACATACACTTCGA-Erbb2i	13.6326	1.06375	0	0	0	Epithelial	Erbb2i
AACGTGATGCCACATAGATGAATC-Erbb2i	10.4875	8.22406	0	0	0	Epithelial	Erbb2i
AACGTGATGCGAGTAAATAGCGAC-Erbb2i	16.9981	10.1789	0	0	1.84785	Epithelial	Erbb2i
AACGTGATGCTAACGAAAGGTACA-Erbb2i	15.1339	-3.40329	0	0	2.15791	Epithelial	Erbb2i
AACGTGATGCTAACGAGCCACATA-Erbb2i	18.5948	2.82509	0	0	0	Epithelial	Erbb2i
AACGTGATGCTCGGTAAGTACAAG-Erbb2i	12.4824	7.26057	0	0	2.10723	Epithelial	Erbb2i
AACGTGATGCTCGGTACCATCCTC-Erbb2i	12.8737	1.27419	0	0	0	Epithelial	Erbb2i
AACGTGATGCTCGGTACGACTGGA-Erbb2i	4.30026	1.53884	2.67508	0	0	Immune	Erbb2i
AACGTGATGCTCGGTAGAATCTGA-Erbb2i	9.21945	3.38975	0	0	0	Epithelial	Erbb2i
AACGTGATGCTCGGTAGGAGAACA-Erbb2i	15.3727	7.72396	0	0	2.17168	Epithelial	Erbb2i
AACGTGATGGAGAACAAGATCGCA-Erbb2i	13.3394	-4.85568	0	0	1.14144	Epithelial	Erbb2i
AACGTGATGGTGCGAAACGTATCA-Erbb2i	15.4293	0.582279	0	0	1.44541	Epithelial	Erbb2i
AACGTGATGGTGCGAAGCTAACGA-Erbb2i	12.9236	3.42153	0	0	0	Epithelial	Erbb2i
AACGTGATGTACGCAAAAACATCG-Erbb2i	3.41923	0.453466	3.42916	1.4625	0	Immune	Erbb2i
AACGTGATGTACGCAAACATTGGC-Erbb2i	10.3714	5.31961	0	0	2.17272	Epithelial	Erbb2i
AACGTGATGTACGCAAATCCTGTA-Erbb2i	13.5433	1.64965	0	0	0	Epithelial	Erbb2i
AACGTGATGTACGCAACCGACAAC-Erbb2i	13.8545	3.79088	0	0	0	Epithelial	Erbb2i
AACGTGATGTCTGTCATCTTCACA-Erbb2i	12.5148	-1.50357	0	0	1.76638	Epithelial	Erbb2i
AACGTGATGTGTTCTAACATTGGC-Erbb2i	10.7897	3.91601	0	0	0	Epithelial	Erbb2i
AACGTGATTAGGATGAACACAGAA-Erbb2i	15.1673	5.17868	0	0	1.90084	Epithelial	Erbb2i
AACGTGATTAGGATGAATGCCTAA-Erbb2i	4.86792	4.20554	4.16187	0	0	Immune	Erbb2i
AACGTGATTAGGATGACGCATACA-Erbb2i	10.8582	0.293056	0	0	0	Epithelial	Erbb2i
AACGTGATTATCAGCAACCTCCAA-Erbb2i	14.8998	-3.55576	0	0	0	Epithelial	Erbb2i
AACGTGATTCCGTCTAACGTATCA-Erbb2i	14.3408	0.527438	0	0	1.84001	Epithelial	Erbb2i
AACGTGATTCCGTCTAATCATTCC-Erbb2i	16.6996	7.02098	0	0	2.12586	Epithelial	Erbb2i
AACGTGATTCCGTCTAATTGAGGA-Erbb2i	9.75606	4.21289	0	0	0	Epithelial	Erbb2i
AACGTGATTCCGTCTAGCGAGTAA-Erbb2i	13.6534	2.47389	0	0	0	Epithelial	Erbb2i
AACGTGATTCTTCACAGAACAGGC-Erbb2i	10.9029	3.71713	0	0	0	Epithelial	Erbb2i
AACGTGATTGAAGAGAAAGGACAC-Erbb2i	18.2057	4.4943	0	0	2.1621	Epithelial	Erbb2i
AACGTGATTGGAACAACGCATACA-Erbb2i	15.4807	6.93837	0	0	0	Epithelial	Erbb2i
AACGTGATTGGCTTCAAACCGAGA-Erbb2i	14.5846	-0.781737	0	0	1.38998	Epithelial	Erbb2i
AACGTGATTGGCTTCAGCGAGTAA-Erbb2i	12.7286	2.66651	0	0	0	Epithelial	Erbb2i
AACTCACCAAACATCGGCCACATA-Erbb2i	18.1452	5.33525	0	0	1.93527	Epithelial	Erbb2i
AACTCACCAACAACCAAACGTGAT-Erbb2i	12.856	7.76469	0	0	1.9335	Epithelial	Erbb2i
AACTCACCAACAACCACGACACAC-Erbb2i	9.382	5.18082	0	0	0	Epithelial	Erbb2i
AACTCACCAACCGAGAAACGTGAT-Erbb2i	10.7201	0.992327	0	0	0	Epithelial	Erbb2i
AACTCACCAACGCTTAGTACGCAA-Erbb2i	8.88143	1.23215	0	0	0	Epithelial	Erbb2i
AACTCACCAACTCACCACAAGCTA-Erbb2i	12.7179	2.65762	0	0	0	Epithelial	Erbb2i
AACTCACCAACTCACCCAAGACTA-Erbb2i	16.2938	2.42813	0	0	1.4021	Epithelial	Erbb2i
AACTCACCAAGACGGAACGTATCA-Erbb2i	10.7315	0.645803	0	0	0	Epithelial	Erbb2i
AACTCACCAAGACGGACATCAAGT-Erbb2i	10.3951	3.0351	0	0	0	Epithelial	Erbb2i
AACTCACCAAGAGATCAGCACCTC-Erbb2i	14.6401	6.45225	0	0	2.10977	Epithelial	Erbb2i
AACTCACCAAGAGATCGCGAGTAA-Erbb2i	9.27469	2.01454	0	0	0	Epithelial	Erbb2i
AACTCACCAAGGACACTGGCTTCA-Erbb2i	10.7995	5.45422	0	0	0	Epithelial	Erbb2i
AACTCACCAAGGTACACAAGGAGC-Erbb2i	12.0426	7.67283	0	0	0	Epithelial	Erbb2i
AACTCACCAAGGTACACGCATACA-Erbb2i	12.2196	-3.12497	0	0	0	Epithelial	Erbb2i
AACTCACCAATCCGTCAAACATCG-Erbb2i	13.7808	-1.71918	0	0	0	Epithelial	Erbb2i
AACTCACCAATCCGTCACAAGCTA-Erbb2i	4.46298	3.55466	3.76159	0	0	Immune	Erbb2i
AACTCACCAATCCGTCACCACTGT-Erbb2i	14.1851	3.65663	0	0	3.05346	Epithelial	Erbb2i
AACTCACCAATCCGTCACGCTCGA-Erbb2i	14.4309	5.11292	0	0	2.08656	Epithelial	Erbb2i
AACTCACCAATGTTGCAAGGACAC-Erbb2i	3.4668	3.76987	4.03304	3.14299	0	Immune	Erbb2i
AACTCACCAATGTTGCACGCTCGA-Erbb2i	11.0383	-4.83146	0	0	2.1578	Epithelial	Erbb2i
AACTCACCACAAGCTAAAGGACAC-Erbb2i	12.1284	0.299231	0	0	0	Epithelial	Erbb2i
AACTCACCACACAGAAAAGGTACA-Erbb2i	16.4174	9.89268	0	0	2.87601	Epithelial	Erbb2i
AACTCACCACACAGAACATACCAA-Erbb2i	16.698	5.52074	0	0	0	Epithelial	Erbb2i
AACTCACCACACAGAACCGAAGTA-Erbb2i	15.305	-3.73416	0	0	0	Epithelial	Erbb2i
AACTCACCACACGACCAGTACAAG-Erbb2i	11.249	4.53634	2.50129	0	0	Epithelial	Erbb2i
AACTCACCACACGACCCACTTCGA-Erbb2i	10.7122	-1.1506	0	0	0	Epithelial	Erbb2i
AACTCACCACAGATTCAAGAGATC-Erbb2i	7.41582	6.71784	0	0	0	Epithelial	Erbb2i
AACTCACCACAGATTCAGAGTCAA-Erbb2i	14.915	3.92176	0	0	1.88126	Epithelial	Erbb2i
AACTCACCACAGATTCAGCAGGAA-Erbb2i	14.2794	6.63246	0	0	0	Epithelial	Erbb2i
AACTCACCACAGATTCGACTAGTA-Erbb2i	18.6029	2.94025	0	0	1.75773	Epithelial	Erbb2i
AACTCACCACAGCAGAACCACTGT-Erbb2i	4.33269	3.45387	3.49186	0	2.45236	Immune	Erbb2i
AACTCACCACCACTGTCATCAAGT-Erbb2i	9.19631	4.95249	0	0	0	Epithelial	Erbb2i
AACTCACCACCACTGTCCAGTTCA-Erbb2i	13.0372	2.25424	0	0	2.17341	Epithelial	Erbb2i
AACTCACCACCTCCAAGACTAGTA-Erbb2i	14.2705	-2.00198	0	0	0	Epithelial	Erbb2i
AACTCACCACCTCCAATTCACGCA-Erbb2i	6.00655	4.68208	0	0	0	Immune	Erbb2i
AACTCACCACGCTCGAAAGGTACA-Erbb2i	9.6747	4.42209	0	0	0	Epithelial	Erbb2i
AACTCACCACGCTCGAAATCCGTC-Erbb2i	9.50701	1.52813	0	0	2.63212	Epithelial	Erbb2i
AACTCACCACGTATCAAGATGTAC-Erbb2i	11.9094	1.84882	0	0	2.09714	Epithelial	Erbb2i
AACTCACCACGTATCATCTTCACA-Erbb2i	12.1057	1.5345	0	0	0	Epithelial	Erbb2i
AACTCACCACTATGCACGGATTGC-Erbb2i	16.7639	6.22943	0	0	3.10383	Epithelial	Erbb2i
AACTCACCAGAGTCAACTCAATGA-Erbb2i	11.0811	1.56131	0	0	2.20652	Epithelial	Erbb2i
AACTCACCAGAGTCAATAGGATGA-Erbb2i	11.4603	-3.38224	0	0	0	Epithelial	Erbb2i
AACTCACCAGATCGCAATTGAGGA-Erbb2i	14.9822	-1.52719	0	0	2.20965	Epithelial	Erbb2i
AACTCACCAGATCGCACGACACAC-Erbb2i	15.1496	5.45169	0	0	1.75284	Epithelial	Erbb2i
AACTCACCAGCACCTCAGCACCTC-Erbb2i	8.33025	7.70744	0	0	0	Epithelial	Erbb2i
AACTCACCAGCACCTCAGTACAAG-Erbb2i	14.4357	-1.14413	0	0	0	Epithelial	Erbb2i
AACTCACCAGCAGGAAAACGCTTA-Erbb2i	18.4244	6.92841	0	0	2.88291	Epithelial	Erbb2i
AACTCACCAGCAGGAAAGTGGTCA-Erbb2i	18.0414	6.12	0	0	0	Epithelial	Erbb2i
AACTCACCAGCAGGAACCGTGAGA-Erbb2i	15.3028	-2.23929	0	0	2.13129	Epithelial	Erbb2i
AACTCACCAGCAGGAACGAACTTA-Erbb2i	14.1066	1.88513	0	0	0	Epithelial	Erbb2i
AACTCACCAGCCATGCAGATGTAC-Erbb2i	8.72918	7.2392	0	0	0	Epithelial	Erbb2i
AACTCACCAGCCATGCGACTAGTA-Erbb2i	13.4297	6.3615	0	0	2.17686	Epithelial	Erbb2i
AACTCACCAGCCATGCGTGTTCTA-Erbb2i	15.4644	-1.31366	0	0	1.4464	Epithelial	Erbb2i
AACTCACCAGTACAAGGTACGCAA-Erbb2i	10.462	1.30441	0	0	1.78926	Epithelial	Erbb2i
AACTCACCAGTCACTAAAGGACAC-Erbb2i	17.1106	4.98147	0	0	1.5388	Epithelial	Erbb2i
AACTCACCAGTGGTCACAGATCTG-Erbb2i	17.4198	4.03582	0	0	2.20965	Epithelial	Erbb2i
AACTCACCAGTGGTCACATACCAA-Erbb2i	10.0211	3.96559	0	0	0	Epithelial	Erbb2i
AACTCACCATAGCGACACAGCAGA-Erbb2i	12.5876	0.114444	0	0	0	Epithelial	Erbb2i
AACTCACCATAGCGACAGCCATGC-Erbb2i	14.8954	5.34628	0	0	1.91354	Epithelial	Erbb2i
AACTCACCATAGCGACAGGCTAAC-Erbb2i	18.5273	6.82688	0	0	2.98583	Epithelial	Erbb2i
AACTCACCATAGCGACGACAGTGC-Erbb2i	13.0192	6.71492	0	0	3.12201	Epithelial	Erbb2i
AACTCACCATAGCGACGTGTTCTA-Erbb2i	12.8855	2.28758	0	0	0	Epithelial	Erbb2i
AACTCACCATCATTCCATAGCGAC-Erbb2i	12.6651	2.33545	0	0	0	Epithelial	Erbb2i
AACTCACCATCATTCCTATCAGCA-Erbb2i	13.5434	2.51604	0	0	0	Epithelial	Erbb2i
AACTCACCATCCTGTAACCACTGT-Erbb2i	9.8872	1.39939	0	0	0	Epithelial	Erbb2i
AACTCACCATGCCTAAAGCAGGAA-Erbb2i	9.02426	5.83731	0	0	0	Epithelial	Erbb2i
AACTCACCATGCCTAAATCCTGTA-Erbb2i	11.8564	-4.21042	0	0	1.12799	Epithelial	Erbb2i
AACTCACCATGCCTAAATTGAGGA-Erbb2i	14.2143	1.5231	0	0	0	Epithelial	Erbb2i
AACTCACCATTGAGGAACCACTGT-Erbb2i	16.8909	6.85013	0	0	0	Epithelial	Erbb2i
AACTCACCATTGAGGAAGTCACTA-Erbb2i	14.0922	0.703962	0	0	0	Epithelial	Erbb2i
AACTCACCATTGAGGACAATGGAA-Erbb2i	14.0171	-3.93889	0	0	1.66408	Epithelial	Erbb2i
AACTCACCATTGAGGACCTCCTGA-Erbb2i	12.3377	2.91391	0	0	2.84687	Epithelial	Erbb2i
AACTCACCATTGAGGACCTCTATC-Erbb2i	15.458	-0.381608	0	0	0.958872	Epithelial	Erbb2i
AACTCACCATTGGCTCGCTAACGA-Erbb2i	11.0398	6.75445	0	0	2.04915	Epithelial	Erbb2i
AACTCACCCAACCACAAAGGACAC-Erbb2i	14.1094	1.33883	0	0	2.48131	Epithelial	Erbb2i
AACTCACCCAAGACTACCAGTTCA-Erbb2i	13.1384	-1.68581	0	0	0	Epithelial	Erbb2i
AACTCACCCAAGACTAGACTAGTA-Erbb2i	11.2763	3.68009	0	0	0	Epithelial	Erbb2i
AACTCACCCAATGGAACAATGGAA-Erbb2i	16.02	7.05523	0	0	2.59005	Epithelial	Erbb2i
AACTCACCCAATGGAACATACCAA-Erbb2i	16.2504	-2.07545	0	0	0	Epithelial	Erbb2i
AACTCACCCAATGGAATGAAGAGA-Erbb2i	10.6105	2.06663	0	0	2.02881	Epithelial	Erbb2i
AACTCACCCAATGGAATTCACGCA-Erbb2i	13.5221	-3.1775	0	0	0	Epithelial	Erbb2i
AACTCACCCACCTTACACCACTGT-Erbb2i	9.42855	6.24417	0	0	0	Epithelial	Erbb2i
AACTCACCCACCTTACAGCAGGAA-Erbb2i	-3.13122	-1.33408	3.02009	0	0	Immune	Erbb2i
AACTCACCCACTTCGACCTAATCC-Erbb2i	3.63485	6.19969	2.45139	3.10049	0	Immune	Erbb2i
AACTCACCCACTTCGAGTGTTCTA-Erbb2i	11.8771	5.98885	0	0	3.74028	Epithelial	Erbb2i
AACTCACCCAGATCTGCAAGACTA-Erbb2i	11.6204	-2.35388	0	0	0	Epithelial	Erbb2i
AACTCACCCAGATCTGCTGTAGCC-Erbb2i	15.2419	0.207981	0	0	0	Epithelial	Erbb2i
AACTCACCCAGATCTGGTGTTCTA-Erbb2i	16.0828	-1.22604	0	0	1.44615	Epithelial	Erbb2i
AACTCACCCAGCGTTAAGCACCTC-Erbb2i	9.06738	3.04297	0	0	0	Epithelial	Erbb2i
AACTCACCCAGCGTTACCTCCTGA-Erbb2i	15.5665	4.29849	0	0	0	Epithelial	Erbb2i
AACTCACCCATACCAAACCTCCAA-Erbb2i	11.059	0.851072	0	0	0	Epithelial	Erbb2i
AACTCACCCATACCAACAACCACA-Erbb2i	14.539	0.869809	0	0	1.52094	Epithelial	Erbb2i
AACTCACCCATCAAGTAGTACAAG-Erbb2i	9.98585	2.6867	0	0	0	Epithelial	Erbb2i
AACTCACCCCAGTTCAAGAGTCAA-Erbb2i	16.8885	5.18235	0	0	1.98073	Epithelial	Erbb2i
AACTCACCCCATCCTCCAAGGAGC-Erbb2i	16.6982	6.45895	0	0	2.11296	Epithelial	Erbb2i
AACTCACCCCGAAGTAAAGAGATC-Erbb2i	12.8948	0.900439	0	0	0	Epithelial	Erbb2i
AACTCACCCCGAAGTAGAGTTAGC-Erbb2i	5.24435	2.49501	0	0	0	Immune	Erbb2i
AACTCACCCCGACAACAGCCATGC-Erbb2i	13.6328	-1.86389	0	0	1.51289	Epithelial	Erbb2i
AACTCACCCCGACAACCTGAGCCA-Erbb2i	12.299	2.77081	0	0	0	Epithelial	Erbb2i
AACTCACCCCGTGAGAGCGAGTAA-Erbb2i	12.0413	2.72601	0	0	0	Epithelial	Erbb2i
AACTCACCCCTAATCCCCAGTTCA-Erbb2i	3.66207	0.999841	3.36229	2.974	0	Immune	Erbb2i
AACTCACCCCTAATCCGCTCGGTA-Erbb2i	10.5375	-3.13747	0	0	0	Epithelial	Erbb2i
AACTCACCCCTAATCCGGTGCGAA-Erbb2i	10.1218	-0.709961	0	0	1.62073	Epithelial	Erbb2i
AACTCACCCCTCCTGAAGTGGTCA-Erbb2i	11.6844	-3.31093	0	0	0	Epithelial	Erbb2i
AACTCACCCCTCCTGACGACTGGA-Erbb2i	11.6576	0.22864	0	0	0	Epithelial	Erbb2i
AACTCACCCGAACTTAACACGACC-Erbb2i	10.6146	6.47301	0	0	2.31082	Epithelial	Erbb2i
AACTCACCCGACACACACAAGCTA-Erbb2i	8.9931	4.87338	0	0	0	Epithelial	Erbb2i
AACTCACCCGACACACCAATGGAA-Erbb2i	12.1936	-1.95632	0	0	1.53023	Epithelial	Erbb2i
AACTCACCCGACACACCGCATACA-Erbb2i	10.1139	0.389424	0	0	0	Epithelial	Erbb2i
AACTCACCCGACTGGAACTATGCA-Erbb2i	14.2264	-0.662176	1.14567	0	0	Epithelial	Erbb2i
AACTCACCCGACTGGAAGCCATGC-Erbb2i	9.20841	2.55759	0	0	0	Epithelial	Erbb2i
AACTCACCCGACTGGAAGGCTAAC-Erbb2i	9.1076	1.17008	0	0	2.03168	Epithelial	Erbb2i
AACTCACCCGCATACAACGCTCGA-Erbb2i	12.6205	0.547928	0	0	0	Epithelial	Erbb2i
AACTCACCCGCATACACAAGACTA-Erbb2i	17.9627	5.75418	0	0	1.03166	Epithelial	Erbb2i
AACTCACCCGCATACAGTACGCAA-Erbb2i	13.9826	6.0803	0	0	0	Epithelial	Erbb2i
AACTCACCCGCTGATCAATCCGTC-Erbb2i	8.09155	7.17704	0	0	0	Epithelial	Erbb2i
AACTCACCCGGATTGCACAGATTC-Erbb2i	16.5482	7.68609	0	0	0	Epithelial	Erbb2i
AACTCACCCGGATTGCACCTCCAA-Erbb2i	17.3259	6.61693	0	0	1.97136	Epithelial	Erbb2i
AACTCACCCGGATTGCAGAGTCAA-Erbb2i	18.566	2.14372	0	0	2.23676	Epithelial	Erbb2i
AACTCACCCGGATTGCTCCGTCTA-Erbb2i	13.6891	-0.460127	0	0	0	Epithelial	Erbb2i
AACTCACCCTAAGGTCCGACTGGA-Erbb2i	16.5692	6.31612	0	0	2.0194	Epithelial	Erbb2i
AACTCACCCTAAGGTCGACTAGTA-Erbb2i	11.5284	1.1232	0	0	0	Epithelial	Erbb2i
AACTCACCCTAAGGTCGTACGCAA-Erbb2i	12.5777	-1.09126	1.78554	0	0	Epithelial	Erbb2i
AACTCACCCTCAATGAAACAACCA-Erbb2i	9.07609	-0.670327	2.81146	0	1.59098	Immune	Erbb2i
AACTCACCCTCAATGAGCGAGTAA-Erbb2i	18.9933	7.19742	0	0	0	Epithelial	Erbb2i
AACTCACCCTGAGCCAGATGAATC-Erbb2i	17.7143	4.36764	0	0	0	Epithelial	Erbb2i
AACTCACCGAACAGGCAAGAGATC-Erbb2i	9.83666	7.2763	0	0	0	Epithelial	Erbb2i
AACTCACCGAACAGGCCAATGGAA-Erbb2i	10.8174	-2.05248	0	0	0	Epithelial	Erbb2i
AACTCACCGAATCTGAAAACATCG-Erbb2i	19.13	6.82797	0	0	2.49941	Epithelial	Erbb2i
AACTCACCGAATCTGACAATGGAA-Erbb2i	3.47224	2.91617	3.24378	0	0	Immune	Erbb2i
AACTCACCGAATCTGACCGACAAC-Erbb2i	19.4425	2.80525	0	0	0	Epithelial	Erbb2i
AACTCACCGACAGTGCAAACATCG-Erbb2i	12.2946	1.47699	0	0	0	Epithelial	Erbb2i
AACTCACCGACAGTGCAACTCACC-Erbb2i	7.66014	6.64862	0	0	0	Epithelial	Erbb2i
AACTCACCGACAGTGCACGCTCGA-Erbb2i	11.2691	-3.63387	0	0	1.8129	Epithelial	Erbb2i
AACTCACCGACAGTGCCCTCCTGA-Erbb2i	14.9806	5.72019	0	0	1.66896	Epithelial	Erbb2i
AACTCACCGACAGTGCGTACGCAA-Erbb2i	16.7742	3.7274	0	0	1.92395	Epithelial	Erbb2i
AACTCACCGACTAGTAAATGTTGC-Erbb2i	9.73944	4.77404	0	0	0	Epithelial	Erbb2i
AACTCACCGACTAGTAACAGATTC-Erbb2i	14.1625	0.434034	0	0	0	Epithelial	Erbb2i
AACTCACCGACTAGTAGATGAATC-Erbb2i	14.0672	-2.72307	0	0	0	Epithelial	Erbb2i
AACTCACCGACTAGTAGTCGTAGA-Erbb2i	13.8006	2.73434	0	0	0	Epithelial	Erbb2i
AACTCACCGAGCTGAACCATCCTC-Erbb2i	15.653	-0.546557	0	0	0	Epithelial	Erbb2i
AACTCACCGAGTTAGCCATACCAA-Erbb2i	14.3743	3.05489	0	0	2.04387	Epithelial	Erbb2i
AACTCACCGATAGACAAAGAGATC-Erbb2i	11.9289	8.92028	0	0	0	Epithelial	Erbb2i
AACTCACCGATAGACACAAGACTA-Erbb2i	14.6089	0.779422	0	0	0	Epithelial	Erbb2i
AACTCACCGATAGACACAGCGTTA-Erbb2i	12.7476	7.01136	0	0	0	Epithelial	Erbb2i
AACTCACCGATAGACACCGTGAGA-Erbb2i	15.5138	-0.832395	0	0	0	Epithelial	Erbb2i
AACTCACCGATGAATCACCACTGT-Erbb2i	12.5492	2.14832	0	0	0	Epithelial	Erbb2i
AACTCACCGATGAATCATCATTCC-Erbb2i	15.3025	0.373225	0	0	1.32669	Epithelial	Erbb2i
AACTCACCGATGAATCGACTAGTA-Erbb2i	16.0589	-1.23799	0	0	0	Epithelial	Erbb2i
AACTCACCGATGAATCTATCAGCA-Erbb2i	11.7627	2.1364	0	0	0	Epithelial	Erbb2i
AACTCACCGCCAAGACCATCAAGT-Erbb2i	17.9162	6.78885	0	0	1.04069	Epithelial	Erbb2i
AACTCACCGCCACATACCGACAAC-Erbb2i	8.9667	4.18949	2.48702	0	0	Immune	Erbb2i
AACTCACCGCCACATACCTAATCC-Erbb2i	13.4506	-0.154417	0	0	2.18383	Epithelial	Erbb2i
AACTCACCGCCACATAGACTAGTA-Erbb2i	9.07082	3.29525	0	0	0	Epithelial	Erbb2i
AACTCACCGCCACATAGTACGCAA-Erbb2i	14.6554	-2.44163	0	0	1.89098	Epithelial	Erbb2i
AACTCACCGCGAGTAAAAGGACAC-Erbb2i	14.7766	-1.74335	0	0	0	Epithelial	Erbb2i
AACTCACCGCGAGTAAACAGCAGA-Erbb2i	13.6019	6.75457	0	0	2.42515	Epithelial	Erbb2i
AACTCACCGCGAGTAACCGTGAGA-Erbb2i	14.7374	1.25948	0	0	1.59707	Epithelial	Erbb2i
AACTCACCGCTAACGAACAAGCTA-Erbb2i	15.0689	-0.7715	0	0	0	Epithelial	Erbb2i
AACTCACCGCTAACGAAGAGTCAA-Erbb2i	12.7167	-2.16767	0	0	0	Epithelial	Erbb2i
AACTCACCGCTAACGAATTGGCTC-Erbb2i	18.2221	6.56448	0	0	1.79699	Epithelial	Erbb2i
AACTCACCGCTCGGTAAAGAGATC-Erbb2i	12.5783	1.93606	0	0	3.17978	Epithelial	Erbb2i
AACTCACCGCTCGGTACCTAATCC-Erbb2i	16.8371	4.8027	1.80926	0	2.41698	Epithelial	Erbb2i
AACTCACCGGAGAACATAGGATGA-Erbb2i	9.69931	6.0848	0	0	0	Epithelial	Erbb2i
AACTCACCGGTGCGAACGAACTTA-Erbb2i	14.7574	-1.17949	0	0	0	Epithelial	Erbb2i
AACTCACCGTACGCAACAAGGAGC-Erbb2i	15.1394	0.364109	0	0	1.48402	Epithelial	Erbb2i
AACTCACCGTACGCAACCAGTTCA-Erbb2i	13.1731	-0.931465	0	0	0	Epithelial	Erbb2i
AACTCACCGTACGCAACGGATTGC-Erbb2i	15.5248	0.245266	0	0	0	Epithelial	Erbb2i
AACTCACCGTACGCAAGACTAGTA-Erbb2i	3.78325	3.59559	0	3.19537	0	Immune	Erbb2i
AACTCACCGTACGCAAGAGTTAGC-Erbb2i	10.8878	0.131127	0	0	0	Epithelial	Erbb2i
AACTCACCGTACGCAAGGAGAACA-Erbb2i	9.06546	6.63516	0	0	0	Epithelial	Erbb2i
AACTCACCGTCGTAGAAAGACGGA-Erbb2i	12.3631	7.75563	0	0	2.09589	Epithelial	Erbb2i
AACTCACCGTCGTAGACCTCTATC-Erbb2i	11.6433	-3.8128	0	0	1.12784	Epithelial	Erbb2i
AACTCACCGTCTGTCAAAGACGGA-Erbb2i	13.33	-1.39803	0	0	0	Epithelial	Erbb2i
AACTCACCGTCTGTCAACGTATCA-Erbb2i	6.80356	4.94955	0	0	0	Immune	Erbb2i
AACTCACCGTGTTCTACAAGACTA-Erbb2i	7.81478	4.89915	0	0	0	Epithelial	Erbb2i
AACTCACCTAGGATGAACTATGCA-Erbb2i	13.0701	7.09343	0	0	0	Epithelial	Erbb2i
AACTCACCTATCAGCACCTCTATC-Erbb2i	19.5921	6.72334	0	0	0.918155	Epithelial	Erbb2i
AACTCACCTCCGTCTACGGATTGC-Erbb2i	13.0194	-2.68774	0	0	0	Epithelial	Erbb2i
AACTCACCTCTTCACACCAGTTCA-Erbb2i	14.8584	8.06272	0	0	1.47149	Epithelial	Erbb2i
AACTCACCTGAAGAGAAACTCACC-Erbb2i	3.5969	3.67267	3.10557	2.45625	0	Immune	Erbb2i
AACTCACCTGAAGAGAAGTCACTA-Erbb2i	15.9769	1.23229	0	0	1.43192	Epithelial	Erbb2i
AACTCACCTGAAGAGATAGGATGA-Erbb2i	13.6061	-4.73132	0	0	1.84943	Epithelial	Erbb2i
AACTCACCTGAAGAGATCTTCACA-Erbb2i	15.384	-2.89332	0	0	0	Epithelial	Erbb2i
AACTCACCTGGAACAAAAGAGATC-Erbb2i	11.9722	-5.21638	0	0	0	Epithelial	Erbb2i
AACTCACCTGGAACAACAAGGAGC-Erbb2i	9.96075	4.07559	0	0	0	Epithelial	Erbb2i
AACTCACCTGGCTTCAAGGCTAAC-Erbb2i	12.3298	-0.947031	0	0	0	Epithelial	Erbb2i
AACTCACCTGGCTTCACCAGTTCA-Erbb2i	11.6299	3.14164	0	0	0	Epithelial	Erbb2i
AACTCACCTGGCTTCAGCTAACGA-Erbb2i	17.4861	5.2905	0	0	1.30867	Epithelial	Erbb2i
AACTCACCTGGTGGTAAGATGTAC-Erbb2i	17.4632	4.8866	0	0	1.20393	Epithelial	Erbb2i
AACTCACCTGGTGGTACGCATACA-Erbb2i	8.74713	3.90676	0	0	0	Epithelial	Erbb2i
AACTCACCTGGTGGTACTGAGCCA-Erbb2i	9.67175	4.03758	0	0	0	Epithelial	Erbb2i
AACTCACCTTCACGCACGAACTTA-Erbb2i	17.3222	5.43756	0	0	2.19085	Epithelial	Erbb2i
AAGACGGAAAACATCGACACGACC-Erbb2i	7.48124	6.5452	0	0	0	Epithelial	Erbb2i
AAGACGGAAAACATCGACCTCCAA-Erbb2i	16.6686	-1.69121	0	0	0	Epithelial	Erbb2i
AAGACGGAAAACATCGGACAGTGC-Erbb2i	14.1482	-2.88877	0	0	0	Epithelial	Erbb2i
AAGACGGAAAACATCGGCCACATA-Erbb2i	6.67771	3.33509	3.49806	0	0	Immune	Erbb2i
AAGACGGAAAACATCGGTCGTAGA-Erbb2i	16.7968	-1.54111	0	0	1.88693	Epithelial	Erbb2i
AAGACGGAAACAACCAATTGAGGA-Erbb2i	12.0979	-1.60945	0	0	0	Epithelial	Erbb2i
AAGACGGAAACAACCACAGATCTG-Erbb2i	12.9542	2.80762	0	0	0	Epithelial	Erbb2i
AAGACGGAAACGTGATCGACACAC-Erbb2i	14.8428	-1.46714	0	0	1.41991	Epithelial	Erbb2i
AAGACGGAAACGTGATTATCAGCA-Erbb2i	8.05026	4.5271	0	0	0	Epithelial	Erbb2i
AAGACGGAAACTCACCCATACCAA-Erbb2i	16.0055	5.54328	0	0	0	Epithelial	Erbb2i
AAGACGGAAACTCACCCGCATACA-Erbb2i	10.9076	6.32728	0	0	0	Epithelial	Erbb2i
AAGACGGAAACTCACCGAGCTGAA-Erbb2i	12.2541	2.04114	0	0	0	Epithelial	Erbb2i
AAGACGGAAAGACGGAACCTCCAA-Erbb2i	10.9566	-5.15135	0	0	1.04809	Epithelial	Erbb2i
AAGACGGAAAGACGGAAGCACCTC-Erbb2i	15.4611	-3.24171	0	0	1.67775	Epithelial	Erbb2i
AAGACGGAAAGAGATCCAAGACTA-Erbb2i	16.1996	4.26278	0	0	0	Epithelial	Erbb2i
AAGACGGAAAGAGATCCGACTGGA-Erbb2i	12.7662	2.64729	0	0	0	Epithelial	Erbb2i
AAGACGGAAAGGACACAGATGTAC-Erbb2i	9.75865	2.49194	0	0	0	Epithelial	Erbb2i
AAGACGGAAATCCGTCGTGTTCTA-Erbb2i	4.02564	4.13574	3.72733	0	0	Immune	Erbb2i
AAGACGGAAATCCGTCTATCAGCA-Erbb2i	13.1094	-3.53809	2.01686	0	1.44864	Epithelial	Erbb2i
AAGACGGAAATGTTGCACATTGGC-Erbb2i	14.6679	-2.31159	1.40141	0	0	Epithelial	Erbb2i
AAGACGGAAATGTTGCAGATGTAC-Erbb2i	14.5174	-3.73523	0	0	0	Epithelial	Erbb2i
AAGACGGAAATGTTGCATAGCGAC-Erbb2i	13.8222	1.12805	0	0	0	Epithelial	Erbb2i
AAGACGGAAATGTTGCCAGATCTG-Erbb2i	10.1285	5.94219	0	0	0	Epithelial	Erbb2i
AAGACGGAACAAGCTACCGACAAC-Erbb2i	15.6312	-0.589233	0	0	0	Epithelial	Erbb2i
AAGACGGAACACAGAAAACAACCA-Erbb2i	11.834	-1.57782	0	0	0	Epithelial	Erbb2i
AAGACGGAACACGACCAAGACGGA-Erbb2i	12.535	-1.09885	1.36104	0	0	Epithelial	Erbb2i
AAGACGGAACACGACCACCACTGT-Erbb2i	13.2223	-3.92172	0	0	0	Epithelial	Erbb2i
AAGACGGAACACGACCCTGGCATA-Erbb2i	11.8729	8.20505	0	0	0	Epithelial	Erbb2i
AAGACGGAACACGACCGTACGCAA-Erbb2i	15.3325	-0.405699	0	0	0	Epithelial	Erbb2i
AAGACGGAACAGATTCGCTAACGA-Erbb2i	15.3442	-0.556564	0	0	0	Epithelial	Erbb2i
AAGACGGAACAGATTCGCTCGGTA-Erbb2i	10.9688	0.834862	0	0	0	Epithelial	Erbb2i
AAGACGGAACATTGGCAATGTTGC-Erbb2i	16.3392	4.05422	0	0	0	Epithelial	Erbb2i
AAGACGGAACCACTGTCCTCCTGA-Erbb2i	9.44676	6.13837	0	0	0	Epithelial	Erbb2i
AAGACGGAACCTCCAAAGCAGGAA-Erbb2i	14.0774	7.36108	0	0	1.81033	Epithelial	Erbb2i
AAGACGGAACCTCCAACATACCAA-Erbb2i	8.11561	6.74915	0	0	0	Epithelial	Erbb2i
AAGACGGAACGCTCGAAAGGACAC-Erbb2i	14.0973	4.06315	0	0	0	Epithelial	Erbb2i
AAGACGGAACGCTCGACCGAAGTA-Erbb2i	17.9456	6.1344	0	0	0	Epithelial	Erbb2i
AAGACGGAACGCTCGACGACACAC-Erbb2i	14.461	2.63324	1.92645	0	2.54398	Epithelial	Erbb2i
AAGACGGAACGTATCAAATCCGTC-Erbb2i	13.4112	-3.19213	0	0	1.72148	Epithelial	Erbb2i
AAGACGGAACTATGCAGCCAAGAC-Erbb2i	16.7902	8.6216	0	0	2.1638	Epithelial	Erbb2i
AAGACGGAACTATGCATGGAACAA-Erbb2i	11.8179	5.13034	0	0	2.66259	Epithelial	Erbb2i
AAGACGGAAGAGTCAAAGCAGGAA-Erbb2i	13.7332	-1.28023	0	0	0	Epithelial	Erbb2i
AAGACGGAAGATCGCAACAAGCTA-Erbb2i	8.56596	3.46202	0	0	0	Epithelial	Erbb2i
AAGACGGAAGCAGGAAAGATCGCA-Erbb2i	16.3729	4.62489	0	0	0	Epithelial	Erbb2i
AAGACGGAAGCCATGCAAGGACAC-Erbb2i	10.2593	7.17008	0	0	2.16312	Epithelial	Erbb2i
AAGACGGAAGGCTAACCAGCGTTA-Erbb2i	10.4978	2.31237	0	0	0	Epithelial	Erbb2i
AAGACGGAAGTACAAGAACCGAGA-Erbb2i	16.1298	1.57277	0	0	1.46788	Epithelial	Erbb2i
AAGACGGAAGTACAAGCTAAGGTC-Erbb2i	11.5885	3.81706	0	0	0	Epithelial	Erbb2i
AAGACGGAAGTACAAGGAATCTGA-Erbb2i	13.1835	1.71951	0	0	0	Epithelial	Erbb2i
AAGACGGAAGTACAAGGCCACATA-Erbb2i	9.99284	5.89353	2.56532	0	0	Epithelial	Erbb2i
AAGACGGAAGTACAAGGGAGAACA-Erbb2i	11.3617	-1.13717	0	0	0	Epithelial	Erbb2i
AAGACGGAAGTCACTAATCCTGTA-Erbb2i	14.2302	-4.2105	0	0	0	Epithelial	Erbb2i
AAGACGGAAGTCACTACGCATACA-Erbb2i	11.5505	6.04339	0	0	0	Epithelial	Erbb2i
AAGACGGAAGTCACTAGGTGCGAA-Erbb2i	15.451	-0.0794308	1.65649	0	1.65649	Epithelial	Erbb2i
AAGACGGAAGTGGTCAAACTCACC-Erbb2i	14.0932	1.64559	0	0	0	Epithelial	Erbb2i
AAGACGGAAGTGGTCAAATCCGTC-Erbb2i	14.9508	6.36383	0	0	2.34251	Epithelial	Erbb2i
AAGACGGAAGTGGTCATGGCTTCA-Erbb2i	15.0248	6.20108	1.5201	0	1.5201	Epithelial	Erbb2i
AAGACGGAATCATTCCAGAGTCAA-Erbb2i	12.36	6.24657	0	0	0	Epithelial	Erbb2i
AAGACGGAATCATTCCCAACCACA-Erbb2i	11.5914	8.60703	0	0	0	Epithelial	Erbb2i
AAGACGGAATCCTGTAAGTGGTCA-Erbb2i	11.913	-1.97535	0	0	0	Epithelial	Erbb2i
AAGACGGAATCCTGTAGATAGACA-Erbb2i	13.8241	-1.24334	0	0	0	Epithelial	Erbb2i
AAGACGGAATCCTGTAGCTAACGA-Erbb2i	15.1016	2.36257	0	0	2.36623	Epithelial	Erbb2i
AAGACGGAATCCTGTATCCGTCTA-Erbb2i	10.3246	-0.206136	0	0	0	Epithelial	Erbb2i
AAGACGGAATGCCTAAACCTCCAA-Erbb2i	16.8324	-1.24628	0	0	1.38862	Epithelial	Erbb2i
AAGACGGAATTGAGGACCGACAAC-Erbb2i	15.7948	2.7668	0	0	0	Epithelial	Erbb2i
AAGACGGAATTGAGGAGACAGTGC-Erbb2i	15.7175	1.7795	0	0	1.57332	Epithelial	Erbb2i
AAGACGGAATTGAGGAGCGAGTAA-Erbb2i	3.78764	2.81514	4.88407	0	0	Immune	Erbb2i
AAGACGGAATTGGCTCACAAGCTA-Erbb2i	11.5728	-0.706672	0	0	2.5494	Epithelial	Erbb2i
AAGACGGACAACCACAAAGGACAC-Erbb2i	8.35014	7.82979	0	0	0	Epithelial	Erbb2i
AAGACGGACAACCACAACATTGGC-Erbb2i	10.3948	3.875	0	0	0	Epithelial	Erbb2i
AAGACGGACAACCACAAGATGTAC-Erbb2i	4.07535	5.05676	3.44371	0	0	Immune	Erbb2i
AAGACGGACAACCACACAGATCTG-Erbb2i	11.725	8.98429	0	0	0	Epithelial	Erbb2i
AAGACGGACAAGGAGCACGTATCA-Erbb2i	10.7634	4.09547	2.50541	0	0	Epithelial	Erbb2i
AAGACGGACAAGGAGCCCGTGAGA-Erbb2i	5.62217	4.87828	3.27999	0	0	Immune	Erbb2i
AAGACGGACAAGGAGCGAGTTAGC-Erbb2i	14.1187	-1.46384	0	0	0	Epithelial	Erbb2i
AAGACGGACAAGGAGCGCTCGGTA-Erbb2i	15.0967	8.79202	0	0	0	Epithelial	Erbb2i
AAGACGGACAAGGAGCTTCACGCA-Erbb2i	10.7389	2.4853	0	0	0	Epithelial	Erbb2i
AAGACGGACACTTCGAACCACTGT-Erbb2i	18.8331	4.98708	0	0	1.36973	Epithelial	Erbb2i
AAGACGGACACTTCGACCGTGAGA-Erbb2i	14.4044	-0.148962	0	0	1.77732	Epithelial	Erbb2i
AAGACGGACAGATCTGCGACACAC-Erbb2i	14.5279	3.9216	0	0	2.28703	Epithelial	Erbb2i
AAGACGGACATACCAAAAGACGGA-Erbb2i	13.7901	7.08952	0	0	2.52527	Epithelial	Erbb2i
AAGACGGACATACCAACTGAGCCA-Erbb2i	18.4805	4.01155	0	0	0	Epithelial	Erbb2i
AAGACGGACATCAAGTATTGAGGA-Erbb2i	13.9967	-2.9108	1.62563	0	0	Epithelial	Erbb2i
AAGACGGACATCAAGTTGAAGAGA-Erbb2i	13.0052	0.623398	0	0	0	Epithelial	Erbb2i
AAGACGGACCAGTTCAACACGACC-Erbb2i	12.716	0.655853	0	0	0	Epithelial	Erbb2i
AAGACGGACCAGTTCACGCTGATC-Erbb2i	13.6267	3.07987	0	0	2.21448	Epithelial	Erbb2i
AAGACGGACCAGTTCATGGAACAA-Erbb2i	9.33622	8.61248	0	0	0	Epithelial	Erbb2i
AAGACGGACCATCCTCCGCTGATC-Erbb2i	18.3767	3.40354	0	0	0	Epithelial	Erbb2i
AAGACGGACCATCCTCGAACAGGC-Erbb2i	13.823	4.73869	0	0	0	Epithelial	Erbb2i
AAGACGGACCGACAACAGTACAAG-Erbb2i	11.4261	0.713935	0	0	0	Epithelial	Erbb2i
AAGACGGACCGACAACCCGACAAC-Erbb2i	4.61368	4.41823	2.72825	0	2.72825	Immune	Erbb2i
AAGACGGACCTAATCCACACAGAA-Erbb2i	11.6847	0.837208	0	0	0	Immune	Erbb2i
AAGACGGACCTAATCCACAGCAGA-Erbb2i	10.5645	-0.751718	1.52628	1.52628	0	Immune	Erbb2i
AAGACGGACCTAATCCAGAGTCAA-Erbb2i	9.94401	7.40632	0	0	0	Epithelial	Erbb2i
AAGACGGACCTCCTGAACATTGGC-Erbb2i	13.9223	3.51815	2.03457	0	2.03457	Epithelial	Erbb2i
AAGACGGACCTCCTGAATCATTCC-Erbb2i	11.9058	0.939181	0	0	0	Epithelial	Erbb2i
AAGACGGACCTCCTGAGTACGCAA-Erbb2i	13.1219	-2.66952	0	0	1.32914	Epithelial	Erbb2i
AAGACGGACCTCTATCACAGCAGA-Erbb2i	18.9537	3.78577	0	0	1.06002	Epithelial	Erbb2i
AAGACGGACCTCTATCCACTTCGA-Erbb2i	10.3879	2.57272	0	0	0	Epithelial	Erbb2i
AAGACGGACCTCTATCCGGATTGC-Erbb2i	12.7499	2.24728	0	0	0	Epithelial	Erbb2i
AAGACGGACCTCTATCGCTAACGA-Erbb2i	14.7669	-2.01114	0	0	0	Epithelial	Erbb2i
AAGACGGACGAACTTACCGACAAC-Erbb2i	11.7613	0.331881	0	0	0	Epithelial	Erbb2i
AAGACGGACGAACTTATGGTGGTA-Erbb2i	16.0706	5.56341	0	0	2.12683	Epithelial	Erbb2i
AAGACGGACGACACACAACAACCA-Erbb2i	15.8828	-0.327119	0	0	0	Epithelial	Erbb2i
AAGACGGACGACACACACACGACC-Erbb2i	3.52982	3.19778	3.83404	0	0	Immune	Erbb2i
AAGACGGACGACACACCAGCGTTA-Erbb2i	8.36182	6.60523	0	0	0	Epithelial	Erbb2i
AAGACGGACGACACACCCATCCTC-Erbb2i	17.5663	6.42406	0	0	2.31191	Epithelial	Erbb2i
AAGACGGACGACTGGAAGCAGGAA-Erbb2i	15.736	-0.621002	0	0	1.64425	Epithelial	Erbb2i
AAGACGGACGCATACAAGCCATGC-Erbb2i	15.3559	7.4061	0	0	0	Epithelial	Erbb2i
AAGACGGACGCATACACCGACAAC-Erbb2i	12.1613	0.109399	0	0	1.69026	Epithelial	Erbb2i
AAGACGGACGCATACAGAATCTGA-Erbb2i	18.1664	2.20779	0	0	1.31183	Epithelial	Erbb2i
AAGACGGACTAAGGTCCAAGGAGC-Erbb2i	15.0442	-0.632499	0	0	0	Epithelial	Erbb2i
AAGACGGACTCAATGAAAGAGATC-Erbb2i	11.0692	1.04003	2.4977	0	0	Immune	Erbb2i
AAGACGGACTCAATGAACGTATCA-Erbb2i	14.1407	5.60962	0	0	0	Epithelial	Erbb2i
AAGACGGACTCAATGACAACCACA-Erbb2i	16.8664	7.47332	1.40349	0	0	Epithelial	Erbb2i
AAGACGGACTGAGCCAAAGGACAC-Erbb2i	13.4527	-1.84422	0	0	0	Epithelial	Erbb2i
AAGACGGACTGAGCCACAGATCTG-Erbb2i	19.4045	6.8545	1.0142	0	1.83601	Epithelial	Erbb2i
AAGACGGACTGGCATAAACCGAGA-Erbb2i	16.8565	-0.42442	0	0	0	Epithelial	Erbb2i
AAGACGGACTGGCATAAACGTGAT-Erbb2i	12.8993	-3.29228	0	0	0	Epithelial	Erbb2i
AAGACGGACTGGCATACAAGACTA-Erbb2i	17.6518	6.48778	0	0	2.79154	Epithelial	Erbb2i
AAGACGGACTGTAGCCCTGAGCCA-Erbb2i	12.1521	3.30361	0	0	0	Epithelial	Erbb2i
AAGACGGACTGTAGCCGATAGACA-Erbb2i	15.3284	-2.90718	0	0	0	Epithelial	Erbb2i
AAGACGGACTGTAGCCGTCGTAGA-Erbb2i	12.3994	1.7394	0	0	2.06282	Epithelial	Erbb2i
AAGACGGAGAACAGGCCCGACAAC-Erbb2i	9.30542	4.71379	0	0	0	Epithelial	Erbb2i
AAGACGGAGAACAGGCCTGAGCCA-Erbb2i	14.3416	6.14231	0	0	3.27508	Epithelial	Erbb2i
AAGACGGAGAATCTGAACAGCAGA-Erbb2i	12.5628	0.581391	0	0	1.64898	Epithelial	Erbb2i
AAGACGGAGACAGTGCAGATGTAC-Erbb2i	15.2005	3.31129	0	0	3.1891	Epithelial	Erbb2i
AAGACGGAGACTAGTAGCTAACGA-Erbb2i	12.6579	8.04824	0	0	2.01742	Epithelial	Erbb2i
AAGACGGAGAGTTAGCATTGAGGA-Erbb2i	13.5916	6.23591	0	0	0	Epithelial	Erbb2i
AAGACGGAGAGTTAGCCTGAGCCA-Erbb2i	11.9775	7.39322	0	0	0	Epithelial	Erbb2i
AAGACGGAGATAGACACGCATACA-Erbb2i	12.188	-3.81751	0	0	1.19054	Epithelial	Erbb2i
AAGACGGAGATAGACAGATAGACA-Erbb2i	14.262	0.259265	0	0	0	Epithelial	Erbb2i
AAGACGGAGATAGACAGATGAATC-Erbb2i	14.478	-0.1173	0	0	0	Epithelial	Erbb2i
AAGACGGAGATAGACAGCCACATA-Erbb2i	18.8589	3.97092	0	0	0.871718	Epithelial	Erbb2i
AAGACGGAGCCAAGACAGATGTAC-Erbb2i	15.8521	0.26325	0	0	1.93097	Epithelial	Erbb2i
AAGACGGAGCCAAGACCGACTGGA-Erbb2i	10.2513	4.2999	2.77353	0	2.77353	Epithelial	Erbb2i
AAGACGGAGCCAAGACGTCGTAGA-Erbb2i	17.7629	4.91478	0	0	1.11944	Epithelial	Erbb2i
AAGACGGAGCCACATAAACTCACC-Erbb2i	10.6244	-1.49228	1.6276	0	0	Immune	Erbb2i
AAGACGGAGCCACATAATTGAGGA-Erbb2i	18.0786	3.19242	0	0	1.27091	Epithelial	Erbb2i
AAGACGGAGCGAGTAAGAACAGGC-Erbb2i	11.8418	0.910127	0	0	0	Epithelial	Erbb2i
AAGACGGAGCGAGTAATGGAACAA-Erbb2i	11.1835	1.95632	0	0	0	Epithelial	Erbb2i
AAGACGGAGCGAGTAATGGTGGTA-Erbb2i	10.4904	5.57476	0	0	2.65272	Epithelial	Erbb2i
AAGACGGAGCTAACGACTGAGCCA-Erbb2i	14.0252	1.27972	0	0	0	Epithelial	Erbb2i
AAGACGGAGCTAACGAGCGAGTAA-Erbb2i	15.6839	4.07304	0	0	2.21763	Epithelial	Erbb2i
AAGACGGAGGAGAACACACCTTAC-Erbb2i	19.0644	3.77519	0	0	1.09781	Epithelial	Erbb2i
AAGACGGAGTACGCAACACCTTAC-Erbb2i	11.3465	-2.86526	0	0	0	Epithelial	Erbb2i
AAGACGGAGTACGCAAGATAGACA-Erbb2i	11.164	-0.211301	0	0	0	Epithelial	Erbb2i
AAGACGGAGTACGCAAGTACGCAA-Erbb2i	2.97678	3.50498	2.97577	0	0	Immune	Erbb2i
AAGACGGAGTACGCAATGAAGAGA-Erbb2i	14.5378	1.35675	0	0	0	Epithelial	Erbb2i
AAGACGGAGTCGTAGAAGCCATGC-Erbb2i	15.5146	5.1419	0	0	0	Epithelial	Erbb2i
AAGACGGAGTCGTAGAGACTAGTA-Erbb2i	18.9405	4.16008	1.27461	0	0	Epithelial	Erbb2i
AAGACGGAGTCGTAGAGTCTGTCA-Erbb2i	16.9135	4.45489	0	0	2.25165	Epithelial	Erbb2i
AAGACGGAGTCTGTCAAGAGTCAA-Erbb2i	15.0859	5.74682	1.54952	0	2.97277	Epithelial	Erbb2i
AAGACGGAGTCTGTCACGCATACA-Erbb2i	17.5873	6.34554	0	0	2.55897	Epithelial	Erbb2i
AAGACGGAGTGTTCTAAAGACGGA-Erbb2i	3.87519	4.37427	3.74666	0	0	Immune	Erbb2i
AAGACGGAGTGTTCTACCGAAGTA-Erbb2i	9.70986	2.35517	0	0	2.93183	Epithelial	Erbb2i
AAGACGGATATCAGCACAATGGAA-Erbb2i	11.5341	3.70812	0	0	0	Epithelial	Erbb2i
AAGACGGATATCAGCACACTTCGA-Erbb2i	19.742	4.72673	0	0	0	Epithelial	Erbb2i
AAGACGGATATCAGCACCGTGAGA-Erbb2i	8.81715	6.9863	0	0	0	Epithelial	Erbb2i
AAGACGGATCCGTCTAACACGACC-Erbb2i	6.31204	3.65151	3.80569	0	0	Immune	Erbb2i
AAGACGGATCCGTCTACACTTCGA-Erbb2i	12.5724	1.94153	0	0	0	Epithelial	Erbb2i
AAGACGGATCCGTCTACTGAGCCA-Erbb2i	11.7072	-0.826693	0	0	0	Epithelial	Erbb2i
AAGACGGATCCGTCTAGATAGACA-Erbb2i	18.2333	6.5575	0	0	2.22582	Epithelial	Erbb2i
AAGACGGATCCGTCTATCTTCACA-Erbb2i	16.9249	4.01728	0	0	1.50958	Epithelial	Erbb2i
AAGACGGATCTTCACAATTGAGGA-Erbb2i	14.5562	-4.76404	0	0	1.01096	Epithelial	Erbb2i
AAGACGGATCTTCACATCCGTCTA-Erbb2i	17.4629	4.67166	0	0	1.72785	Epithelial	Erbb2i
AAGACGGATGAAGAGACGGATTGC-Erbb2i	11.9576	3.12508	0	0	0	Epithelial	Erbb2i
AAGACGGATGAAGAGAGTACGCAA-Erbb2i	10.8845	1.21293	0	0	0	Epithelial	Erbb2i
AAGACGGATGAAGAGAGTGTTCTA-Erbb2i	11.208	0.25165	0	0	0	Epithelial	Erbb2i
AAGACGGATGGAACAAACAGCAGA-Erbb2i	17.0985	6.51264	0	0	0	Epithelial	Erbb2i
AAGACGGATGGCTTCAGATAGACA-Erbb2i	12.4899	-3.10489	0	0	0	Epithelial	Erbb2i
AAGACGGATGGTGGTAATAGCGAC-Erbb2i	12.0542	-4.86256	0	0	1.68834	Epithelial	Erbb2i
AAGACGGATGGTGGTACGACTGGA-Erbb2i	14.8463	1.27285	0	0	0	Epithelial	Erbb2i
AAGACGGATTCACGCAATCCTGTA-Erbb2i	10.6919	-0.152659	0	0	1.76277	Epithelial	Erbb2i
AAGAGATCAACAACCAAAACATCG-Erbb2i	12.9189	7.39089	0	0	0	Epithelial	Erbb2i
AAGAGATCAACAACCAAATGTTGC-Erbb2i	14.0508	-4.81116	0	0	1.15945	Epithelial	Erbb2i
AAGAGATCAACAACCAACACGACC-Erbb2i	9.19481	-1.13408	1.5291	0	1.5291	Immune	Erbb2i
AAGAGATCAACAACCAAGTACAAG-Erbb2i	19.6048	6.86876	0	0	0.878984	Epithelial	Erbb2i
AAGAGATCAACAACCAGCTAACGA-Erbb2i	14.6999	-2.63973	0	0	0	Epithelial	Erbb2i
AAGAGATCAACCGAGAACACAGAA-Erbb2i	11.1577	7.9229	0	0	0	Epithelial	Erbb2i
AAGAGATCAACCGAGAACAGATTC-Erbb2i	18.3506	1.82733	0	0	1.66131	Epithelial	Erbb2i
AAGAGATCAACCGAGAAGGCTAAC-Erbb2i	3.76349	3.42975	2.53057	0	0	Immune	Erbb2i
AAGAGATCAACCGAGATGGCTTCA-Erbb2i	15.6659	6.99159	0	0	1.48905	Epithelial	Erbb2i
AAGAGATCAACTCACCATCCTGTA-Erbb2i	11.2755	0.491004	0	0	0	Epithelial	Erbb2i
AAGAGATCAACTCACCGAGCTGAA-Erbb2i	14.533	-2.18098	1.19006	0	0	Epithelial	Erbb2i
AAGAGATCAAGACGGAGATAGACA-Erbb2i	11.4541	2.32917	0	0	2.35623	Epithelial	Erbb2i
AAGAGATCAAGACGGAGCCACATA-Erbb2i	11.7663	0.509815	0	0	0	Epithelial	Erbb2i
AAGAGATCAAGAGATCAATGTTGC-Erbb2i	18.2943	1.92832	0	0	0	Epithelial	Erbb2i
AAGAGATCAAGAGATCCAGCGTTA-Erbb2i	4.96153	4.36805	0	0	0	Immune	Erbb2i
AAGAGATCAAGAGATCGCCACATA-Erbb2i	9.91763	-1.23493	0	0	0	Epithelial	Erbb2i
AAGAGATCAAGGACACAGGCTAAC-Erbb2i	11.372	-4.67753	0.92554	0	0	Epithelial	Erbb2i
AAGAGATCAAGGTACAACGCTCGA-Erbb2i	15.4534	4.74632	0	0	1.92021	Epithelial	Erbb2i
AAGAGATCAAGGTACAGCGAGTAA-Erbb2i	15.7027	-2.37886	0	0	1.62334	Epithelial	Erbb2i
AAGAGATCAATCCGTCACAGATTC-Erbb2i	8.12059	5.39834	0	0	0	Epithelial	Erbb2i
AAGAGATCAATCCGTCATCATTCC-Erbb2i	14.1183	3.92569	0	0	0	Epithelial	Erbb2i
AAGAGATCAATCCGTCCAAGGAGC-Erbb2i	9.96151	1.93315	0	0	0	Epithelial	Erbb2i
AAGAGATCAATCCGTCGCGAGTAA-Erbb2i	15.7924	-2.66117	0	0	1.18326	Epithelial	Erbb2i
AAGAGATCAATGTTGCCGGATTGC-Erbb2i	13.1441	8.52891	0	0	1.69224	Epithelial	Erbb2i
AAGAGATCACAAGCTAAGCCATGC-Erbb2i	12.0191	-0.0394265	0	0	0	Epithelial	Erbb2i
AAGAGATCACAAGCTAAGGCTAAC-Erbb2i	12.9401	-2.42265	0	0	0	Epithelial	Erbb2i
AAGAGATCACAAGCTACCATCCTC-Erbb2i	12.7588	0.949078	0	0	1.84314	Epithelial	Erbb2i
AAGAGATCACACGACCCAGATCTG-Erbb2i	14.9708	-1.95032	1.4147	0	0	Epithelial	Erbb2i
AAGAGATCACACGACCCATACCAA-Erbb2i	17.1044	6.6036	0	0	1.21215	Epithelial	Erbb2i
AAGAGATCACAGATTCAACCGAGA-Erbb2i	13.235	2.50528	1.99844	0	1.99844	Epithelial	Erbb2i
AAGAGATCACAGATTCAACGCTTA-Erbb2i	11.5774	2.25528	0	0	0	Epithelial	Erbb2i
AAGAGATCACAGATTCAAGACGGA-Erbb2i	14.811	-1.06946	0	0	2.06372	Epithelial	Erbb2i
AAGAGATCACAGATTCCTCAATGA-Erbb2i	11.8465	6.31555	0	0	0	Epithelial	Erbb2i
AAGAGATCACAGCAGAGCCACATA-Erbb2i	15.2923	0.19987	0	0	0	Epithelial	Erbb2i
AAGAGATCACAGCAGATTCACGCA-Erbb2i	18.5717	5.32227	0	0	1.83957	Epithelial	Erbb2i
AAGAGATCACATTGGCCCTCCTGA-Erbb2i	10.3215	0.694447	2.62141	0	0	Immune	Erbb2i
AAGAGATCACCACTGTCAACCACA-Erbb2i	16.352	7.15565	0	0	1.3801	Epithelial	Erbb2i
AAGAGATCACCACTGTCCGTGAGA-Erbb2i	17.5729	6.08675	0	1.3576	2.26805	Epithelial	Erbb2i
AAGAGATCACCACTGTGGAGAACA-Erbb2i	14.7193	-0.662757	0	0	1.57575	Epithelial	Erbb2i
AAGAGATCACCTCCAACAGATCTG-Erbb2i	16.5358	-0.869095	0	0	0	Epithelial	Erbb2i
AAGAGATCACCTCCAAGACTAGTA-Erbb2i	13.8544	5.14907	0	0	0	Epithelial	Erbb2i
AAGAGATCACGCTCGAACATTGGC-Erbb2i	12.9614	-2.04343	0	0	1.61813	Epithelial	Erbb2i
AAGAGATCACGCTCGACCGTGAGA-Erbb2i	16.146	1.71999	0	0	2.68929	Epithelial	Erbb2i
AAGAGATCACGCTCGAGTACGCAA-Erbb2i	15.862	4.74046	0	0	1.80437	Epithelial	Erbb2i
AAGAGATCACTATGCAAGATCGCA-Erbb2i	11.4595	-3.13418	0	0	1.39111	Epithelial	Erbb2i
AAGAGATCAGAGTCAAATTGGCTC-Erbb2i	12.9703	3.71063	0	0	0	Epithelial	Erbb2i
AAGAGATCAGATCGCAAAGGACAC-Erbb2i	11.7175	-4.28151	0	0	1.12292	Epithelial	Erbb2i
AAGAGATCAGATCGCAGCCAAGAC-Erbb2i	11.8552	3.75623	0	0	0	Epithelial	Erbb2i
AAGAGATCAGATGTACAACCGAGA-Erbb2i	15.7643	2.44819	0	0	2.56053	Epithelial	Erbb2i
AAGAGATCAGATGTACCCGTGAGA-Erbb2i	9.85833	7.12022	0	0	0	Epithelial	Erbb2i
AAGAGATCAGATGTACGCTCGGTA-Erbb2i	15.9402	-1.70132	0	0	0	Epithelial	Erbb2i
AAGAGATCAGATGTACGGAGAACA-Erbb2i	13.9586	-3.58328	0	0	0	Epithelial	Erbb2i
AAGAGATCAGCACCTCGACTAGTA-Erbb2i	16.8602	7.11998	1.26522	0	0	Epithelial	Erbb2i
AAGAGATCAGCAGGAAAAACATCG-Erbb2i	12.737	-2.19499	0	0	2.21448	Epithelial	Erbb2i
AAGAGATCAGCAGGAAAACAACCA-Erbb2i	11.631	-3.05753	0	0	0	Epithelial	Erbb2i
AAGAGATCAGCAGGAAAAGAGATC-Erbb2i	11.4863	0.133801	0	0	0	Epithelial	Erbb2i
AAGAGATCAGCAGGAACGACACAC-Erbb2i	15.8325	5.04926	0	0	0	Epithelial	Erbb2i
AAGAGATCAGCCATGCATCATTCC-Erbb2i	11.3271	-1.41287	0	0	1.85623	Epithelial	Erbb2i
AAGAGATCAGCCATGCCGACACAC-Erbb2i	11.1577	-4.17336	0	0	0	Epithelial	Erbb2i
AAGAGATCAGCCATGCCTGTAGCC-Erbb2i	14.8011	1.05535	0	0	0	Epithelial	Erbb2i
AAGAGATCAGGCTAACACTATGCA-Erbb2i	7.5973	6.11689	0	0	0	Epithelial	Erbb2i
AAGAGATCAGGCTAACCAAGACTA-Erbb2i	11.635	7.58532	0	0	0	Epithelial	Erbb2i
AAGAGATCAGGCTAACGTGTTCTA-Erbb2i	10.6443	-3.7667	0	0	1.09595	Epithelial	Erbb2i
AAGAGATCAGTACAAGACAAGCTA-Erbb2i	15.3354	6.75969	0	0	0	Epithelial	Erbb2i
AAGAGATCAGTCACTACCTCCTGA-Erbb2i	9.83742	2.15619	0	0	2.14161	Epithelial	Erbb2i
AAGAGATCAGTCACTACGAACTTA-Erbb2i	18.7891	5.36357	0	0	0	Epithelial	Erbb2i
AAGAGATCATAGCGACCCGAAGTA-Erbb2i	13.392	4.73646	2.22692	0	2.22692	Epithelial	Erbb2i
AAGAGATCATCATTCCATAGCGAC-Erbb2i	13.931	1.88505	0	0	0	Epithelial	Erbb2i
AAGAGATCATCATTCCCTAAGGTC-Erbb2i	12.37	8.62285	0	0	0	Epithelial	Erbb2i
AAGAGATCATCCTGTACTAAGGTC-Erbb2i	14.2746	2.86353	0	0	2.55705	Epithelial	Erbb2i
AAGAGATCATGCCTAAACAGCAGA-Erbb2i	3.6773	3.20289	2.61317	0	0	Immune	Erbb2i
AAGAGATCATGCCTAAATAGCGAC-Erbb2i	15.6033	-2.14872	0	0	1.3353	Epithelial	Erbb2i
AAGAGATCATGCCTAACATACCAA-Erbb2i	15.0883	-1.52601	0	0	1.23692	Epithelial	Erbb2i
AAGAGATCATGCCTAAGAATCTGA-Erbb2i	11.9945	8.29639	0	0	0	Epithelial	Erbb2i
AAGAGATCATTGAGGAAACTCACC-Erbb2i	14.5013	-2.54762	1.13884	0	0	Epithelial	Erbb2i
AAGAGATCATTGAGGAGGTGCGAA-Erbb2i	14.778	2.30469	0	0	3.34927	Epithelial	Erbb2i
AAGAGATCATTGGCTCTCTTCACA-Erbb2i	9.39376	5.536	0	0	0	Epithelial	Erbb2i
AAGAGATCCAACCACAAGTCACTA-Erbb2i	4.48988	1.84457	3.7186	0	0	Immune	Erbb2i
AAGAGATCCAAGACTAGTCTGTCA-Erbb2i	13.859	8.11134	0	0	3.01701	Epithelial	Erbb2i
AAGAGATCCAAGGAGCCAACCACA-Erbb2i	18.5741	6.34976	0	0	2.44025	Epithelial	Erbb2i
AAGAGATCCAAGGAGCCCGAAGTA-Erbb2i	10.1132	2.62785	2.31574	0	0	Epithelial	Erbb2i
AAGAGATCCACCTTACATCATTCC-Erbb2i	13.6171	2.71954	0	0	0	Epithelial	Erbb2i
AAGAGATCCACCTTACGCTCGGTA-Erbb2i	13.2634	3.42312	0	0	0	Epithelial	Erbb2i
AAGAGATCCACCTTACTATCAGCA-Erbb2i	14.7397	-0.712432	0	0	0	Epithelial	Erbb2i
AAGAGATCCAGCGTTATCCGTCTA-Erbb2i	13.8308	-3.69824	0	0	0	Epithelial	Erbb2i
AAGAGATCCCAGTTCAAACGTGAT-Erbb2i	19.3713	5.16274	0	0	2.18803	Epithelial	Erbb2i
AAGAGATCCCAGTTCACAACCACA-Erbb2i	8.90009	2.49105	0	0	0	Epithelial	Erbb2i
AAGAGATCCCATCCTCCTCAATGA-Erbb2i	5.46934	4.12302	2.76512	0	0	Immune	Erbb2i
AAGAGATCCCATCCTCTGGTGGTA-Erbb2i	2.93789	2.90096	3.58709	0	0	Immune	Erbb2i
AAGAGATCCCGACAACAAGGACAC-Erbb2i	13.5368	4.91301	0	0	2.94539	Epithelial	Erbb2i
AAGAGATCCCGACAACACACAGAA-Erbb2i	15.0334	6.05257	0	0	0	Epithelial	Erbb2i
AAGAGATCCCGACAACACAGCAGA-Erbb2i	17.9126	6.05325	0	0	1.30084	Epithelial	Erbb2i
AAGAGATCCCGACAACCAAGACTA-Erbb2i	11.764	8.25795	0	0	2.01179	Epithelial	Erbb2i
AAGAGATCCCGACAACCTAAGGTC-Erbb2i	4.46208	2.71397	2.98108	2.33742	0	Immune	Erbb2i
AAGAGATCCCGACAACGTCGTAGA-Erbb2i	11.2811	0.869321	0	0	2.06884	Epithelial	Erbb2i
AAGAGATCCCGTGAGAATTGAGGA-Erbb2i	18.0221	6.20684	2.12542	0	1.24093	Epithelial	Erbb2i
AAGAGATCCCTAATCCATCATTCC-Erbb2i	18.2704	6.76626	0	0	0.9867	Epithelial	Erbb2i
AAGAGATCCCTAATCCCAGATCTG-Erbb2i	14.5242	-0.018292	0	0	1.67106	Epithelial	Erbb2i
AAGAGATCCCTCTATCAAGGTACA-Erbb2i	10.8706	2.86855	0	0	0	Epithelial	Erbb2i
AAGAGATCCCTCTATCCGCATACA-Erbb2i	3.98117	3.11292	3.27263	0	0	Immune	Erbb2i
AAGAGATCCGAACTTAAGAGTCAA-Erbb2i	9.50569	3.70906	0	0	0	Epithelial	Erbb2i
AAGAGATCCGAACTTATGGCTTCA-Erbb2i	12.7449	2.44162	0	0	0	Epithelial	Erbb2i
AAGAGATCCGACACACAACGTGAT-Erbb2i	6.33032	1.8519	3.12617	0	0	Immune	Erbb2i
AAGAGATCCGACTGGAACCTCCAA-Erbb2i	12.2421	2.49852	0	0	0	Epithelial	Erbb2i
AAGAGATCCGCTGATCAGTACAAG-Erbb2i	13.7752	0.976711	0	0	0	Epithelial	Erbb2i
AAGAGATCCTAAGGTCAGTACAAG-Erbb2i	9.16334	3.71917	0	0	0	Epithelial	Erbb2i
AAGAGATCCTCAATGAAGTCACTA-Erbb2i	13.1707	2.64399	0	0	2.10406	Epithelial	Erbb2i
AAGAGATCCTCAATGACAATGGAA-Erbb2i	11.2966	3.71272	0	0	0	Epithelial	Erbb2i
AAGAGATCCTCAATGACGACTGGA-Erbb2i	12.091	-2.83568	0	0	1.4772	Epithelial	Erbb2i
AAGAGATCCTCAATGAGGTGCGAA-Erbb2i	10.7633	1.49612	0	0	0	Epithelial	Erbb2i
AAGAGATCCTGAGCCAAACAACCA-Erbb2i	14.2603	-5.03188	0	0	0	Epithelial	Erbb2i
AAGAGATCCTGAGCCAAGTGGTCA-Erbb2i	15.9628	4.5737	0	0	0	Epithelial	Erbb2i
AAGAGATCCTGAGCCAATTGGCTC-Erbb2i	7.68243	6.15694	0	0	0	Epithelial	Erbb2i
AAGAGATCCTGAGCCACGCATACA-Erbb2i	13.6072	-4.45758	0	0	0.953351	Epithelial	Erbb2i
AAGAGATCCTGAGCCAGACAGTGC-Erbb2i	7.8927	5.90516	0	0	0	Epithelial	Erbb2i
AAGAGATCCTGAGCCATGGCTTCA-Erbb2i	14.1244	1.15714	0	0	0	Epithelial	Erbb2i
AAGAGATCCTGAGCCATGGTGGTA-Erbb2i	14.1642	0.342724	0	0	0	Epithelial	Erbb2i
AAGAGATCCTGGCATACTCAATGA-Erbb2i	12.3194	4.62848	0	0	0	Epithelial	Erbb2i
AAGAGATCCTGTAGCCCAACCACA-Erbb2i	13.8694	0.890447	0	0	2.38661	Epithelial	Erbb2i
AAGAGATCCTGTAGCCCAAGGAGC-Erbb2i	10.9913	7.15302	0	0	0	Epithelial	Erbb2i
AAGAGATCGAACAGGCAGTCACTA-Erbb2i	9.97734	3.5027	2.65027	0	2.65027	Epithelial	Erbb2i
AAGAGATCGAACAGGCGCCACATA-Erbb2i	13.3072	6.07634	0	0	0	Epithelial	Erbb2i
AAGAGATCGAATCTGAAACAACCA-Erbb2i	13.3078	5.59282	0	0	0	Epithelial	Erbb2i
AAGAGATCGAATCTGACGCATACA-Erbb2i	9.6642	1.65627	0	0	0	Epithelial	Erbb2i
AAGAGATCGAATCTGATCTTCACA-Erbb2i	15.5687	4.31277	0	0	0	Epithelial	Erbb2i
AAGAGATCGACAGTGCAAGGACAC-Erbb2i	13.8574	0.902826	0	0	0	Epithelial	Erbb2i
AAGAGATCGACAGTGCGACTAGTA-Erbb2i	16.092	2.20152	0	0	1.28322	Epithelial	Erbb2i
AAGAGATCGACTAGTACCTCTATC-Erbb2i	15.4486	5.37241	0	0	1.84135	Epithelial	Erbb2i
AAGAGATCGAGCTGAACGACACAC-Erbb2i	9.36129	4.14005	0	0	0	Epithelial	Erbb2i
AAGAGATCGAGTTAGCCCGTGAGA-Erbb2i	16.0536	5.30872	0	0	1.65307	Epithelial	Erbb2i
AAGAGATCGAGTTAGCCCTCTATC-Erbb2i	9.98083	0.301597	0	0	0	Epithelial	Erbb2i
AAGAGATCGATAGACAAACAACCA-Erbb2i	9.48987	8.06941	0	0	0	Epithelial	Erbb2i
AAGAGATCGATAGACAAGAGTCAA-Erbb2i	15.0879	2.55625	0	0	1.70778	Epithelial	Erbb2i
AAGAGATCGATGAATCACAAGCTA-Erbb2i	16.1203	-0.84368	0	0	0	Epithelial	Erbb2i
AAGAGATCGATGAATCAGGCTAAC-Erbb2i	11.3989	-0.622476	0	0	0	Epithelial	Erbb2i
AAGAGATCGATGAATCCCATCCTC-Erbb2i	14.9178	0.419639	0	0	0	Epithelial	Erbb2i
AAGAGATCGCCAAGACCAGATCTG-Erbb2i	6.33267	4.62587	2.3693	0	0	Immune	Erbb2i
AAGAGATCGCCAAGACCATCAAGT-Erbb2i	15.0285	5.40433	0	0	0	Epithelial	Erbb2i
AAGAGATCGCCAAGACGGAGAACA-Erbb2i	13.753	-0.972516	0	0	0	Epithelial	Erbb2i
AAGAGATCGCCAAGACTGAAGAGA-Erbb2i	10.6713	0.137759	0	0	0	Epithelial	Erbb2i
AAGAGATCGCCACATAATCCTGTA-Erbb2i	11.7967	-1.88101	0	0	1.58463	Epithelial	Erbb2i
AAGAGATCGCCACATAATGCCTAA-Erbb2i	8.91287	3.75802	0	0	0	Epithelial	Erbb2i
AAGAGATCGCGAGTAAAGATGTAC-Erbb2i	12.0611	5.35865	0	0	0	Epithelial	Erbb2i
AAGAGATCGCTAACGAATCATTCC-Erbb2i	12.853	2.10191	2.42094	0	0	Epithelial	Erbb2i
AAGAGATCGCTCGGTAACCTCCAA-Erbb2i	4.26613	3.87353	4.65087	0	0	Immune	Erbb2i
AAGAGATCGCTCGGTAATCATTCC-Erbb2i	19.8524	5.56319	0	0	1.77224	Epithelial	Erbb2i
AAGAGATCGCTCGGTACACCTTAC-Erbb2i	13.6271	-0.357953	0	0	0	Epithelial	Erbb2i
AAGAGATCGCTCGGTACGGATTGC-Erbb2i	15.2529	0.871652	0	0	1.59457	Epithelial	Erbb2i
AAGAGATCGCTCGGTAGACAGTGC-Erbb2i	16.1504	-0.136539	1.36168	0	0	Epithelial	Erbb2i
AAGAGATCGGAGAACAAGCAGGAA-Erbb2i	11.1002	0.247619	0	0	2.02996	Epithelial	Erbb2i
AAGAGATCGGAGAACAGAACAGGC-Erbb2i	12.8954	8.24747	0	0	0	Epithelial	Erbb2i
AAGAGATCGGTGCGAAAAGAGATC-Erbb2i	7.05221	1.75494	2.48601	0	0	Immune	Erbb2i
AAGAGATCGGTGCGAAAGCACCTC-Erbb2i	14.8635	-2.03582	0	0	0	Epithelial	Erbb2i
AAGAGATCGTACGCAAACAGATTC-Erbb2i	19.1207	6.45759	0	0	1.13927	Epithelial	Erbb2i
AAGAGATCGTACGCAACGACACAC-Erbb2i	17.6555	6.93224	0	0	2.22361	Epithelial	Erbb2i
AAGAGATCGTACGCAAGACAGTGC-Erbb2i	12.3877	7.49635	0	0	2.3693	Epithelial	Erbb2i
AAGAGATCGTCGTAGAACACAGAA-Erbb2i	12.2611	5.54603	2.41628	0	0	Epithelial	Erbb2i
AAGAGATCGTCGTAGAGAGTTAGC-Erbb2i	3.71761	2.91226	2.58664	0	0	Immune	Erbb2i
AAGAGATCGTCGTAGAGCGAGTAA-Erbb2i	14.5174	-3.7801	0	0	0	Epithelial	Erbb2i
AAGAGATCGTCGTAGAGTCTGTCA-Erbb2i	11.2034	-3.28063	0	0	1.41329	Epithelial	Erbb2i
AAGAGATCGTCTGTCACTCAATGA-Erbb2i	11.5601	-0.0737839	0	0	2.19085	Epithelial	Erbb2i
AAGAGATCGTCTGTCATGGAACAA-Erbb2i	13.4528	-5.00121	0	0	1.20951	Epithelial	Erbb2i
AAGAGATCGTGTTCTAACGTATCA-Erbb2i	15.2111	5.66252	1.97243	0	0	Epithelial	Erbb2i
AAGAGATCGTGTTCTAACTATGCA-Erbb2i	16.7942	6.14673	0	0	0	Epithelial	Erbb2i
AAGAGATCGTGTTCTAATTGGCTC-Erbb2i	15.0418	-4.1936	0	0	1.17531	Epithelial	Erbb2i
AAGAGATCGTGTTCTAGACTAGTA-Erbb2i	12.0003	0.794627	0	0	0	Epithelial	Erbb2i
AAGAGATCTAGGATGAAAGAGATC-Erbb2i	11.6319	0.52088	0	0	0	Epithelial	Erbb2i
AAGAGATCTAGGATGACCTAATCC-Erbb2i	14.0722	-0.352755	0	0	1.70594	Epithelial	Erbb2i
AAGAGATCTAGGATGATGGTGGTA-Erbb2i	10.2908	5.16311	0	0	0	Epithelial	Erbb2i
AAGAGATCTATCAGCAAACTCACC-Erbb2i	12.1905	-1.04532	0	0	0	Epithelial	Erbb2i
AAGAGATCTATCAGCACAAGACTA-Erbb2i	12.4552	6.31599	0	0	2.38616	Epithelial	Erbb2i
AAGAGATCTATCAGCACGACTGGA-Erbb2i	14.2351	3.61028	0	0	0	Epithelial	Erbb2i
AAGAGATCTCCGTCTAGACAGTGC-Erbb2i	11.178	1.13348	0	0	1.87189	Epithelial	Erbb2i
AAGAGATCTGAAGAGATATCAGCA-Erbb2i	10.0538	1.05153	0	0	0	Epithelial	Erbb2i
AAGAGATCTGGAACAAAAGGACAC-Erbb2i	14.6233	0.883511	0	0	0	Epithelial	Erbb2i
AAGAGATCTGGAACAAACACGACC-Erbb2i	14.9605	-3.97341	0	0	0	Epithelial	Erbb2i
AAGAGATCTGGAACAAAGATCGCA-Erbb2i	16.3963	3.82153	0	0	1.48481	Epithelial	Erbb2i
AAGAGATCTGGCTTCAAGCCATGC-Erbb2i	11.9486	2.00068	0	0	0	Epithelial	Erbb2i
AAGAGATCTGGCTTCACTCAATGA-Erbb2i	9.73201	4.22511	0	0	2.73767	Epithelial	Erbb2i
AAGAGATCTGGCTTCATTCACGCA-Erbb2i	10.325	7.36292	0	0	0	Epithelial	Erbb2i
AAGAGATCTGGTGGTAATTGAGGA-Erbb2i	9.34106	-0.0953441	0	0	0	Epithelial	Erbb2i
AAGAGATCTGGTGGTATCTTCACA-Erbb2i	9.00093	3.42889	0	0	0	Epithelial	Erbb2i
AAGAGATCTTCACGCAAGATCGCA-Erbb2i	16.0901	6.80997	0	0	2.23707	Epithelial	Erbb2i
AAGAGATCTTCACGCAATCATTCC-Erbb2i	14.4436	-0.0845413	0	0	0	Epithelial	Erbb2i
AAGAGATCTTCACGCACAATGGAA-Erbb2i	8.36701	1.36206	0	0	0	Immune	Erbb2i
AAGAGATCTTCACGCAGTGTTCTA-Erbb2i	14.9392	-1.72802	0	0	0	Epithelial	Erbb2i
AAGGACACAAACATCGGGAGAACA-Erbb2i	12.7427	1.38269	0	0	0	Epithelial	Erbb2i
AAGGACACAAACATCGTCTTCACA-Erbb2i	14.8274	4.61537	0	0	0	Epithelial	Erbb2i
AAGGACACAACAACCAAACGCTTA-Erbb2i	4.0451	3.71154	0	2.66632	0	Immune	Erbb2i
AAGGACACAACAACCAATAGCGAC-Erbb2i	18.246	5.44214	0	0	1.80834	Epithelial	Erbb2i
AAGGACACAACAACCAGAACAGGC-Erbb2i	14.4341	-0.354659	0	0	1.91157	Epithelial	Erbb2i
AAGGACACAACCGAGAACACGACC-Erbb2i	3.52246	2.56223	2.31327	2.31327	0	Immune	Erbb2i
AAGGACACAACCGAGACCGTGAGA-Erbb2i	9.35929	3.74682	0	0	0	Epithelial	Erbb2i
AAGGACACAACCGAGAGAACAGGC-Erbb2i	14.5891	6.7328	0	0	0	Epithelial	Erbb2i
AAGGACACAACGTGATATCCTGTA-Erbb2i	9.20608	8.42528	0	0	0	Epithelial	Erbb2i
AAGGACACAACGTGATGCTCGGTA-Erbb2i	13.4251	-3.34648	0	0	0	Epithelial	Erbb2i
AAGGACACAACTCACCAGGCTAAC-Erbb2i	12.2709	3.40283	0	0	0	Epithelial	Erbb2i
AAGGACACAACTCACCAGTACAAG-Erbb2i	13.823	1.62033	0	0	0	Epithelial	Erbb2i
AAGGACACAACTCACCATCCTGTA-Erbb2i	14.1311	-1.7965	0	0	0	Epithelial	Erbb2i
AAGGACACAACTCACCCAGATCTG-Erbb2i	11.5358	-1.0934	0	0	1.84673	Epithelial	Erbb2i
AAGGACACAAGACGGAAGATGTAC-Erbb2i	8.84681	6.69715	0	0	0	Epithelial	Erbb2i
AAGGACACAAGAGATCCACTTCGA-Erbb2i	4.10994	2.6937	3.20895	0	0	Immune	Erbb2i
AAGGACACAAGGACACACCTCCAA-Erbb2i	17.837	4.56538	0	0	0	Epithelial	Erbb2i
AAGGACACAAGGACACATTGGCTC-Erbb2i	11.7936	6.69373	0	0	0	Epithelial	Erbb2i
AAGGACACAAGGACACCAAGACTA-Erbb2i	11.5511	-5.28609	0	0	1.43949	Epithelial	Erbb2i
AAGGACACAAGGACACGAATCTGA-Erbb2i	19.5658	3.64886	0	0	0	Epithelial	Erbb2i
AAGGACACAAGGACACGCTAACGA-Erbb2i	13.8621	3.20949	0	0	1.90375	Epithelial	Erbb2i
AAGGACACAAGGACACGTACGCAA-Erbb2i	13.5349	-2.50214	0	0	1.56131	Epithelial	Erbb2i
AAGGACACAAGGACACTCCGTCTA-Erbb2i	18.6619	5.13265	0	0	1.93603	Epithelial	Erbb2i
AAGGACACAAGGACACTTCACGCA-Erbb2i	8.7922	5.05495	0	0	0	Epithelial	Erbb2i
AAGGACACAAGGTACAGCGAGTAA-Erbb2i	17.6555	4.50614	0	0	1.65307	Epithelial	Erbb2i
AAGGACACAATCCGTCTTCACGCA-Erbb2i	11.8193	-2.29747	1.64966	0	1.64966	Epithelial	Erbb2i
AAGGACACAATGTTGCCGCTGATC-Erbb2i	3.63444	3.54038	0	0	0	Immune	Erbb2i
AAGGACACAATGTTGCTGGAACAA-Erbb2i	11.2972	-5.18875	0	0	0	Epithelial	Erbb2i
AAGGACACACAAGCTAACACAGAA-Erbb2i	12.1712	4.09399	0	0	0	Epithelial	Erbb2i
AAGGACACACAAGCTACCAGTTCA-Erbb2i	11.8182	0.0217204	0	0	0	Epithelial	Erbb2i
AAGGACACACACAGAAGCTCGGTA-Erbb2i	5.44551	3.28279	3.13286	2.27991	0	Immune	Erbb2i
AAGGACACACACAGAATCTTCACA-Erbb2i	19.4382	4.34208	0	0	1.86294	Epithelial	Erbb2i
AAGGACACACAGATTCTGGTGGTA-Erbb2i	10.7129	3.24987	0	0	2.20652	Epithelial	Erbb2i
AAGGACACACAGCAGAGATAGACA-Erbb2i	9.58506	7.2675	0	0	0	Epithelial	Erbb2i
AAGGACACACAGCAGATGGAACAA-Erbb2i	14.99	-3.84351	0	0	0	Epithelial	Erbb2i
AAGGACACACCACTGTGAGCTGAA-Erbb2i	14.0852	1.62033	0	0	0	Epithelial	Erbb2i
AAGGACACACCTCCAAACACGACC-Erbb2i	10.9121	-0.707262	3.2553	0	0	Immune	Erbb2i
AAGGACACACCTCCAATTCACGCA-Erbb2i	13.7745	-1.82681	0	0	0	Epithelial	Erbb2i
AAGGACACACGCTCGACAGCGTTA-Erbb2i	10.4346	-1.68659	1.21332	1.74558	1.21332	Immune	Erbb2i
AAGGACACACGCTCGACGAACTTA-Erbb2i	11.9351	-0.158984	0	0	0	Epithelial	Erbb2i
AAGGACACACGTATCAGCCAAGAC-Erbb2i	16.1672	7.96249	0	0	1.64072	Epithelial	Erbb2i
AAGGACACACTATGCAGCGAGTAA-Erbb2i	13.4168	-1.96417	0	0	0	Epithelial	Erbb2i
AAGGACACACTATGCAGGAGAACA-Erbb2i	13.2457	0.536426	0	0	0	Epithelial	Erbb2i
AAGGACACAGATGTACCTAAGGTC-Erbb2i	11.1865	5.54031	0	0	0	Epithelial	Erbb2i
AAGGACACAGCACCTCACATTGGC-Erbb2i	13.6206	5.14529	0	0	2.2152	Epithelial	Erbb2i
AAGGACACAGCACCTCACGTATCA-Erbb2i	16.2435	-2.3675	0	0	0	Epithelial	Erbb2i
AAGGACACAGCACCTCAGATCGCA-Erbb2i	10.7139	1.02969	0	0	0	Epithelial	Erbb2i
AAGGACACAGCACCTCATAGCGAC-Erbb2i	12.3801	0.454128	0	0	0	Epithelial	Erbb2i
AAGGACACAGCACCTCCATACCAA-Erbb2i	13.5207	-4.80832	0	0	0	Epithelial	Erbb2i
AAGGACACAGCACCTCCTGTAGCC-Erbb2i	9.13625	6.41552	0	0	0	Epithelial	Erbb2i
AAGGACACAGCACCTCTAGGATGA-Erbb2i	14.5691	4.13209	2.9927	0	2.72159	Immune	Erbb2i
AAGGACACAGCAGGAAGTGTTCTA-Erbb2i	13.4362	6.91213	0	0	0	Epithelial	Erbb2i
AAGGACACAGCCATGCGATAGACA-Erbb2i	12.7765	-4.59407	0	0	0	Epithelial	Erbb2i
AAGGACACAGGCTAACAACTCACC-Erbb2i	12.5743	8.43757	0	0	2.21157	Epithelial	Erbb2i
AAGGACACAGGCTAACGATGAATC-Erbb2i	14.0789	-0.926343	0	0	1.4469	Epithelial	Erbb2i
AAGGACACAGTACAAGCACCTTAC-Erbb2i	11.4691	-5.03745	0.920693	0	0	Epithelial	Erbb2i
AAGGACACAGTCACTAAGTCACTA-Erbb2i	14.767	9.02874	0	0	1.41	Epithelial	Erbb2i
AAGGACACAGTCACTAGCGAGTAA-Erbb2i	14.4883	-4.62336	0	0	0	Epithelial	Erbb2i
AAGGACACAGTGGTCACCGACAAC-Erbb2i	13.0354	2.77633	2.14029	0	0	Epithelial	Erbb2i
AAGGACACATAGCGACAACGCTTA-Erbb2i	13.1284	-4.51672	0	0	1.06999	Epithelial	Erbb2i
AAGGACACATAGCGACGCGAGTAA-Erbb2i	12.4402	5.10466	0	0	0	Epithelial	Erbb2i
AAGGACACATAGCGACGTCTGTCA-Erbb2i	16.9437	3.842	0	0	0	Epithelial	Erbb2i
AAGGACACATCATTCCCGCATACA-Erbb2i	14.1587	2.86636	0	0	0	Epithelial	Erbb2i
AAGGACACATCCTGTAGATGAATC-Erbb2i	12.4871	-1.01973	0	0	0	Epithelial	Erbb2i
AAGGACACATGCCTAACAGCGTTA-Erbb2i	12.4395	4.86897	0	0	0	Epithelial	Erbb2i
AAGGACACATGCCTAACCTCCTGA-Erbb2i	11.7816	1.32707	2.73564	0	0	Epithelial	Erbb2i
AAGGACACATGCCTAACTGAGCCA-Erbb2i	10.0929	3.60464	0	0	0	Epithelial	Erbb2i
AAGGACACATGCCTAAGAATCTGA-Erbb2i	18.0741	6.79901	0	0	1.17639	Epithelial	Erbb2i
AAGGACACATTGAGGAAAACATCG-Erbb2i	6.61539	3.91052	0	0	0	Immune	Erbb2i
AAGGACACATTGAGGACTAAGGTC-Erbb2i	9.76934	-0.603902	1.97083	0	1.40814	Immune	Erbb2i
AAGGACACATTGAGGACTGTAGCC-Erbb2i	9.65744	3.00486	0	0	0	Epithelial	Erbb2i
AAGGACACATTGAGGAGTACGCAA-Erbb2i	12.4624	6.87774	0	0	0	Epithelial	Erbb2i
AAGGACACATTGGCTCGAGCTGAA-Erbb2i	14.8521	-4.64494	0	0	0	Epithelial	Erbb2i
AAGGACACCAACCACAGGTGCGAA-Erbb2i	16.7334	4.00389	0	0	0	Epithelial	Erbb2i
AAGGACACCAAGACTAGCTAACGA-Erbb2i	9.20743	4.45615	0	0	2.81976	Epithelial	Erbb2i
AAGGACACCAAGGAGCAGCACCTC-Erbb2i	13.6124	1.48836	0	0	1.9165	Epithelial	Erbb2i
AAGGACACCAAGGAGCTTCACGCA-Erbb2i	14.7824	5.82781	0	0	0	Epithelial	Erbb2i
AAGGACACCAATGGAACGACACAC-Erbb2i	12.6359	-3.95967	0	0	1.25294	Epithelial	Erbb2i
AAGGACACCACCTTACAGCACCTC-Erbb2i	15.1431	2.93186	0	0	3.17757	Epithelial	Erbb2i
AAGGACACCACCTTACCCGACAAC-Erbb2i	11.5417	0.238101	0	0	0	Epithelial	Erbb2i
AAGGACACCACCTTACGATAGACA-Erbb2i	12.5849	6.73708	0	0	0	Epithelial	Erbb2i
AAGGACACCAGCGTTATCTTCACA-Erbb2i	13.9656	2.94557	0	0	0	Epithelial	Erbb2i
AAGGACACCATACCAATCCGTCTA-Erbb2i	10.7463	-2.48012	0	0	0	Epithelial	Erbb2i
AAGGACACCCATCCTCGACAGTGC-Erbb2i	12.0716	-0.862569	0	0	0	Epithelial	Erbb2i
AAGGACACCCATCCTCGCGAGTAA-Erbb2i	16.379	0.130531	0	0	1.25815	Epithelial	Erbb2i
AAGGACACCCGAAGTAGGAGAACA-Erbb2i	14.0092	-4.60834	0	0	0	Epithelial	Erbb2i
AAGGACACCCGTGAGAAAACATCG-Erbb2i	3.62578	4.39018	2.91848	0	0	Immune	Erbb2i
AAGGACACCCGTGAGACCGACAAC-Erbb2i	6.32828	1.2913	4.687	0	0	Immune	Erbb2i
AAGGACACCCTCCTGACCTAATCC-Erbb2i	10.6296	3.84316	0	0	0	Epithelial	Erbb2i
AAGGACACCCTCTATCCAAGACTA-Erbb2i	15.0403	-0.236167	0	0	0	Epithelial	Erbb2i
AAGGACACCCTCTATCGATAGACA-Erbb2i	6.98851	2.583	3.48112	0	0	Immune	Erbb2i
AAGGACACCGAACTTAAACTCACC-Erbb2i	12.411	3.12085	0	0	0	Epithelial	Erbb2i
AAGGACACCGAACTTAACGCTCGA-Erbb2i	13.0817	1.29627	0	0	0	Epithelial	Erbb2i
AAGGACACCGAACTTACGACTGGA-Erbb2i	9.15787	-0.147866	1.35141	0	0	Immune	Erbb2i
AAGGACACCGAACTTAGAGTTAGC-Erbb2i	13.1122	-2.87151	0	0	0	Epithelial	Erbb2i
AAGGACACCGACACACATTGAGGA-Erbb2i	14.3366	3.45534	2.25968	0	2.89922	Epithelial	Erbb2i
AAGGACACCGACACACCATACCAA-Erbb2i	8.08547	6.60007	0	0	0	Epithelial	Erbb2i
AAGGACACCGACACACCGACTGGA-Erbb2i	14.7346	5.35005	0	0	0	Epithelial	Erbb2i
AAGGACACCGACTGGAGTCGTAGA-Erbb2i	11.6108	-0.947547	2.3502	0	0	Epithelial	Erbb2i
AAGGACACCGACTGGATCTTCACA-Erbb2i	15.7761	4.68363	0	0	2.69134	Epithelial	Erbb2i
AAGGACACCGCATACAAATCCGTC-Erbb2i	11.5302	1.7467	0	0	0	Epithelial	Erbb2i
AAGGACACCGCATACATAGGATGA-Erbb2i	19.1963	5.40449	0	0	1.2227	Epithelial	Erbb2i
AAGGACACCGGATTGCAGTACAAG-Erbb2i	15.7307	0.177904	0	0	0	Epithelial	Erbb2i
AAGGACACCGGATTGCGACTAGTA-Erbb2i	15.1293	-1.21168	0	0	0	Epithelial	Erbb2i
AAGGACACCTAAGGTCACACGACC-Erbb2i	7.08491	4.09402	1.48905	0	0	Immune	Erbb2i
AAGGACACCTAAGGTCGACAGTGC-Erbb2i	12.5011	5.67825	0	0	0	Epithelial	Erbb2i
AAGGACACCTAAGGTCTCTTCACA-Erbb2i	18.1546	4.31753	0	0	1.12898	Epithelial	Erbb2i
AAGGACACCTCAATGAATGCCTAA-Erbb2i	17.9189	4.06965	0	0	1.29254	Epithelial	Erbb2i
AAGGACACCTCAATGACCTCTATC-Erbb2i	10.1258	-3.74906	0	0	0	Epithelial	Erbb2i
AAGGACACCTCAATGACTGTAGCC-Erbb2i	16.3649	4.76881	0	0	1.74539	Epithelial	Erbb2i
AAGGACACCTGAGCCAAACAACCA-Erbb2i	18.1292	6.23442	0.931931	1.40581	1.40581	Epithelial	Erbb2i
AAGGACACCTGAGCCACACCTTAC-Erbb2i	17.1178	6.22222	0	0	1.92121	Epithelial	Erbb2i
AAGGACACCTGAGCCACGGATTGC-Erbb2i	15.9403	5.1118	0	0	1.68095	Epithelial	Erbb2i
AAGGACACCTGAGCCAGGTGCGAA-Erbb2i	18.7186	7.24331	0	0	1.85214	Epithelial	Erbb2i
AAGGACACCTGTAGCCCGCTGATC-Erbb2i	17.126	5.35048	0	0	0	Epithelial	Erbb2i
AAGGACACCTGTAGCCGAATCTGA-Erbb2i	10.8799	6.72977	0	0	2.6161	Epithelial	Erbb2i
AAGGACACGAACAGGCGCGAGTAA-Erbb2i	15.3825	0.649733	0	0	0	Epithelial	Erbb2i
AAGGACACGAATCTGACCTCCTGA-Erbb2i	11.3315	-2.84875	0	0	0	Epithelial	Erbb2i
AAGGACACGACTAGTAAACCGAGA-Erbb2i	12.9717	-0.48818	0	0	0	Epithelial	Erbb2i
AAGGACACGACTAGTAAACTCACC-Erbb2i	9.60939	-1.29954	2.23558	0	0	Immune	Erbb2i
AAGGACACGACTAGTATGAAGAGA-Erbb2i	9.57779	5.63074	0	0	2.37547	Epithelial	Erbb2i
AAGGACACGAGCTGAAAACCGAGA-Erbb2i	17.3863	7.15432	0	0	1.7562	Epithelial	Erbb2i
AAGGACACGAGCTGAACAAGACTA-Erbb2i	4.44614	1.77549	3.67159	0	0	Immune	Erbb2i
AAGGACACGAGCTGAATATCAGCA-Erbb2i	11.141	0.885881	0	0	0	Epithelial	Erbb2i
AAGGACACGAGCTGAATCCGTCTA-Erbb2i	14.8685	-0.774257	0	0	1.41	Epithelial	Erbb2i
AAGGACACGAGTTAGCCTGGCATA-Erbb2i	16.3995	1.0936	0	0	1.87937	Epithelial	Erbb2i
AAGGACACGATAGACAACAAGCTA-Erbb2i	13.3583	-2.73129	0	0	0	Epithelial	Erbb2i
AAGGACACGATAGACAACACGACC-Erbb2i	14.4978	6.29841	0	0	0	Epithelial	Erbb2i
AAGGACACGATAGACAATTGGCTC-Erbb2i	17.1986	4.79117	0	0	1.87049	Epithelial	Erbb2i
AAGGACACGATAGACACCGTGAGA-Erbb2i	14.0092	-2.16948	0	0	0	Epithelial	Erbb2i
AAGGACACGATAGACAGACAGTGC-Erbb2i	10.7834	6.28484	0	0	0	Epithelial	Erbb2i
AAGGACACGATGAATCAAGACGGA-Erbb2i	4.08702	3.2006	2.62973	0	0	Immune	Erbb2i
AAGGACACGATGAATCGATAGACA-Erbb2i	17.1098	6.2788	0	0	2.57051	Epithelial	Erbb2i
AAGGACACGCCAAGACACGTATCA-Erbb2i	4.62705	3.51328	0	0	0	Immune	Erbb2i
AAGGACACGCCAAGACATTGGCTC-Erbb2i	12.3285	5.04148	0	0	2.50644	Epithelial	Erbb2i
AAGGACACGCCAAGACGCTAACGA-Erbb2i	14.1332	5.56611	0	0	0	Epithelial	Erbb2i
AAGGACACGCCAAGACGGTGCGAA-Erbb2i	13.8107	6.51745	0	0	2.96553	Epithelial	Erbb2i
AAGGACACGCCAAGACTGGTGGTA-Erbb2i	11.3221	2.49691	0	0	0	Epithelial	Erbb2i
AAGGACACGCCACATAACACAGAA-Erbb2i	17.9597	3.25789	0	0	0	Epithelial	Erbb2i
AAGGACACGCCACATAAGATCGCA-Erbb2i	11.7617	-1.01989	0	0	1.33118	Epithelial	Erbb2i
AAGGACACGCCACATAAGCAGGAA-Erbb2i	13.3585	-4.63447	0	0	0	Epithelial	Erbb2i
AAGGACACGCCACATACCTCTATC-Erbb2i	10.9423	1.24924	1.7993	0	0	Epithelial	Erbb2i
AAGGACACGCCACATAGAATCTGA-Erbb2i	10.9621	3.31435	0	0	0	Epithelial	Erbb2i
AAGGACACGCGAGTAAAGCACCTC-Erbb2i	18.6172	7.42705	0	0	1.5014	Epithelial	Erbb2i
AAGGACACGCGAGTAACAATGGAA-Erbb2i	11.5579	1.77187	2.85352	0	0	Epithelial	Erbb2i
AAGGACACGCGAGTAATGAAGAGA-Erbb2i	12.5272	-2.81115	0	0	0	Epithelial	Erbb2i
AAGGACACGCTAACGAGCTCGGTA-Erbb2i	18.8595	4.57638	0	0	1.65598	Epithelial	Erbb2i
AAGGACACGCTCGGTAATCATTCC-Erbb2i	14.3429	-2.41496	0	0	0	Epithelial	Erbb2i
AAGGACACGCTCGGTACGGATTGC-Erbb2i	15.2025	5.83348	2.16074	0	0	Epithelial	Erbb2i
AAGGACACGGAGAACAAGTGGTCA-Erbb2i	19.7325	4.68609	0	0	1.95888	Epithelial	Erbb2i
AAGGACACGGAGAACACGAACTTA-Erbb2i	13.7336	6.72238	0	0	2.46065	Epithelial	Erbb2i
AAGGACACGGTGCGAAAACTCACC-Erbb2i	10.4728	5.74952	0	0	1.99624	Epithelial	Erbb2i
AAGGACACGGTGCGAACTGAGCCA-Erbb2i	10.8985	7.7555	0	0	0	Epithelial	Erbb2i
AAGGACACGTACGCAACCGTGAGA-Erbb2i	14.5263	7.09847	0	0	0	Epithelial	Erbb2i
AAGGACACGTACGCAAGACTAGTA-Erbb2i	17.4252	5.00509	0	0	0	Epithelial	Erbb2i
AAGGACACGTACGCAATTCACGCA-Erbb2i	13.9252	-4.64654	1.05086	0	1.55186	Epithelial	Erbb2i
AAGGACACGTCGTAGAAAGGTACA-Erbb2i	11.7395	6.77353	0	0	0	Epithelial	Erbb2i
AAGGACACGTCGTAGAATGCCTAA-Erbb2i	16.4693	2.85677	0	0	1.74721	Epithelial	Erbb2i
AAGGACACGTCGTAGACCAGTTCA-Erbb2i	14.7613	-1.88732	0	0	1.42301	Epithelial	Erbb2i
AAGGACACGTCGTAGAGTCTGTCA-Erbb2i	11.4285	-1.09185	0	0	2.31492	Epithelial	Erbb2i
AAGGACACGTCTGTCACCGACAAC-Erbb2i	12.3561	-4.05251	0	0	0	Epithelial	Erbb2i
AAGGACACGTGTTCTAACGTATCA-Erbb2i	12.9647	-4.2195	0	0	0	Epithelial	Erbb2i
AAGGACACGTGTTCTACAACCACA-Erbb2i	16.0376	0.175174	0	0	0	Epithelial	Erbb2i
AAGGACACGTGTTCTACGACACAC-Erbb2i	13.4403	3.6784	0	0	1.94061	Epithelial	Erbb2i
AAGGACACTAGGATGAGTGTTCTA-Erbb2i	10.5356	3.32913	0	0	2.31245	Epithelial	Erbb2i
AAGGACACTCTTCACAATGCCTAA-Erbb2i	9.45542	1.44591	0	0	0	Epithelial	Erbb2i
AAGGACACTCTTCACATCTTCACA-Erbb2i	12.549	-3.74205	0	0	1.93781	Epithelial	Erbb2i
AAGGACACTGAAGAGAATAGCGAC-Erbb2i	19.3263	5.61583	0	0	1.75087	Epithelial	Erbb2i
AAGGACACTGGAACAAGCCAAGAC-Erbb2i	15.4524	5.82956	0	0	0	Epithelial	Erbb2i
AAGGACACTGGCTTCAAAGGTACA-Erbb2i	11.5462	9.35672	0	0	0	Epithelial	Erbb2i
AAGGACACTGGCTTCAATTGGCTC-Erbb2i	12.74	-4.38052	0	0	0	Epithelial	Erbb2i
AAGGACACTGGTGGTAGCCAAGAC-Erbb2i	14.181	-3.82258	0	0	0	Epithelial	Erbb2i
AAGGACACTTCACGCAGAATCTGA-Erbb2i	17.3219	7.89317	0	0	1.5625	Epithelial	Erbb2i
AAGGACACTTCACGCAGAGCTGAA-Erbb2i	15.3889	7.6787	0	0	2.39972	Epithelial	Erbb2i
AAGGTACAAAACATCGACAAGCTA-Erbb2i	11.8804	3.2619	0	0	0	Epithelial	Erbb2i
AAGGTACAAAACATCGCGACTGGA-Erbb2i	12.6011	-1.5269	0	0	1.58155	Epithelial	Erbb2i
AAGGTACAAAACATCGGAACAGGC-Erbb2i	14.0026	-3.37773	0	0	0	Epithelial	Erbb2i
AAGGTACAAAACATCGGACTAGTA-Erbb2i	18.0356	7.23757	0	0	1.58787	Epithelial	Erbb2i
AAGGTACAAACAACCAACACAGAA-Erbb2i	13.7257	1.62795	0	0	0	Epithelial	Erbb2i
AAGGTACAAACAACCAAGCACCTC-Erbb2i	15.6332	6.86287	0	0	1.3576	Epithelial	Erbb2i
AAGGTACAAACAACCATCTTCACA-Erbb2i	13.8508	-1.13348	0	0	0	Epithelial	Erbb2i
AAGGTACAAACCGAGAACAGATTC-Erbb2i	11.1633	6.29019	0	0	2.88754	Epithelial	Erbb2i
AAGGTACAAACCGAGAGAATCTGA-Erbb2i	15.6031	-0.374794	1.36537	0	0	Epithelial	Erbb2i
AAGGTACAAACCGAGAGACTAGTA-Erbb2i	6.8019	3.77711	3.15294	0	0	Immune	Erbb2i
AAGGTACAAACCGAGAGTCGTAGA-Erbb2i	3.76197	2.89045	3.48469	0	0	Immune	Erbb2i
AAGGTACAAACGCTTAATTGGCTC-Erbb2i	12.9764	6.15846	0	0	3.49418	Epithelial	Erbb2i
AAGGTACAAACGCTTAGAACAGGC-Erbb2i	14.9477	5.17626	0	0	1.89554	Epithelial	Erbb2i
AAGGTACAAACGCTTAGTACGCAA-Erbb2i	17.2049	-0.932071	0	0	0	Epithelial	Erbb2i
AAGGTACAAACGCTTATATCAGCA-Erbb2i	16.5821	6.93645	0	0	1.33736	Epithelial	Erbb2i
AAGGTACAAACGTGATACATTGGC-Erbb2i	9.94915	1.82445	0	0	0	Epithelial	Erbb2i
AAGGTACAAACGTGATCCGACAAC-Erbb2i	10.5302	0.774313	0	0	1.75998	Epithelial	Erbb2i
AAGGTACAAACGTGATCGCTGATC-Erbb2i	8.47816	8.0548	0	0	0	Epithelial	Erbb2i
AAGGTACAAACGTGATGATAGACA-Erbb2i	15.5785	0.209572	0	0	1.9574	Epithelial	Erbb2i
AAGGTACAAACTCACCGTCGTAGA-Erbb2i	3.82422	6.02495	3.85794	0	0	Immune	Erbb2i
AAGGTACAAAGACGGAGAACAGGC-Erbb2i	16.9213	7.01692	0	0	2.3351	Epithelial	Erbb2i
AAGGTACAAAGGACACATCCTGTA-Erbb2i	9.3664	7.19371	0	0	0	Epithelial	Erbb2i
AAGGTACAAAGGTACAAAGACGGA-Erbb2i	13.4539	-1.22509	0	0	0	Epithelial	Erbb2i
AAGGTACAAAGGTACACATACCAA-Erbb2i	8.26493	5.01554	0	3.78094	0	Epithelial	Erbb2i
AAGGTACAAAGGTACAGAGCTGAA-Erbb2i	5.52867	5.50161	0	0	0	Immune	Erbb2i
AAGGTACAAAGGTACAGAGTTAGC-Erbb2i	11.3207	3.41171	0	0	0	Epithelial	Erbb2i
AAGGTACAAAGGTACAGCCACATA-Erbb2i	12.325	-1.84985	0	0	1.67988	Epithelial	Erbb2i
AAGGTACAAATCCGTCAACGTGAT-Erbb2i	14.2544	-1.36165	0	0	0	Epithelial	Erbb2i
AAGGTACAAATCCGTCACCTCCAA-Erbb2i	16.3426	-0.434113	0	0	0	Epithelial	Erbb2i
AAGGTACAAATCCGTCTCTTCACA-Erbb2i	13.9265	-3.58855	0	0	0	Epithelial	Erbb2i
AAGGTACAAATGTTGCAAACATCG-Erbb2i	9.73586	4.86212	0	0	0	Epithelial	Erbb2i
AAGGTACAACAAGCTAACCACTGT-Erbb2i	15.7465	6.92949	0	0	1.84718	Epithelial	Erbb2i
AAGGTACAACAAGCTACAAGGAGC-Erbb2i	13.6597	1.92811	0	0	0	Epithelial	Erbb2i
AAGGTACAACAAGCTAGCTAACGA-Erbb2i	17.829	7.96983	0	0	2.07405	Epithelial	Erbb2i
AAGGTACAACAAGCTATTCACGCA-Erbb2i	15.8318	0.478862	0	0	0	Epithelial	Erbb2i
AAGGTACAACACAGAAACAGCAGA-Erbb2i	16.732	5.82265	0	0	1.75799	Epithelial	Erbb2i
AAGGTACAACACAGAATCCGTCTA-Erbb2i	15.1374	-1.00231	0	0	1.92171	Epithelial	Erbb2i
AAGGTACAACACGACCCAAGACTA-Erbb2i	13.1667	2.43641	0	0	0	Epithelial	Erbb2i
AAGGTACAACACGACCTGGAACAA-Erbb2i	15.5558	-0.303373	0	0	0	Epithelial	Erbb2i
AAGGTACAACAGATTCAACGCTTA-Erbb2i	11.7763	3.57879	0	0	0	Epithelial	Erbb2i
AAGGTACAACAGATTCACAGATTC-Erbb2i	12.8524	-4.79108	0	0	0	Epithelial	Erbb2i
AAGGTACAACAGATTCCAAGGAGC-Erbb2i	9.08632	8.37225	0	0	0	Epithelial	Erbb2i
AAGGTACAACAGATTCCCAGTTCA-Erbb2i	19.518	4.90508	0	0	0	Epithelial	Erbb2i
AAGGTACAACAGATTCGCGAGTAA-Erbb2i	4.04725	1.83634	3.14087	2.12521	0	Immune	Erbb2i
AAGGTACAACAGATTCGTACGCAA-Erbb2i	18.0432	5.36278	2.69674	1.59975	2.18645	Epithelial	Erbb2i
AAGGTACAACAGATTCTTCACGCA-Erbb2i	12.4634	-4.22113	0	0	1.74364	Epithelial	Erbb2i
AAGGTACAACAGCAGAGAGTTAGC-Erbb2i	8.44111	6.33249	0	0	0	Epithelial	Erbb2i
AAGGTACAACAGCAGAGCTCGGTA-Erbb2i	6.91987	3.18717	3.40383	0	0	Immune	Erbb2i
AAGGTACAACATTGGCAGATGTAC-Erbb2i	11.8684	2.79929	0	0	0	Epithelial	Erbb2i
AAGGTACAACCACTGTCAGATCTG-Erbb2i	16.9706	7.23555	0	0	0	Epithelial	Erbb2i
AAGGTACAACCTCCAAAGCACCTC-Erbb2i	12.1054	8.55305	0	0	0	Epithelial	Erbb2i
AAGGTACAACCTCCAAGCTCGGTA-Erbb2i	10.0753	1.24039	0	0	0	Epithelial	Erbb2i
AAGGTACAACGCTCGAACAGCAGA-Erbb2i	14.8933	5.32517	0	0	0	Epithelial	Erbb2i
AAGGTACAACGCTCGAATCATTCC-Erbb2i	9.8427	-2.33714	0	0	0	Epithelial	Erbb2i
AAGGTACAACGTATCATAGGATGA-Erbb2i	10.0071	0.520273	0	0	0	Epithelial	Erbb2i
AAGGTACAACTATGCATGAAGAGA-Erbb2i	8.9436	6.32509	0	0	0	Epithelial	Erbb2i
AAGGTACAAGAGTCAACTAAGGTC-Erbb2i	15.5246	0.16164	0	0	1.55745	Epithelial	Erbb2i
AAGGTACAAGATCGCACACCTTAC-Erbb2i	13.1618	4.30163	0	0	3.7167	Epithelial	Erbb2i
AAGGTACAAGATGTACACGCTCGA-Erbb2i	14.1594	4.20989	0	0	3.09625	Epithelial	Erbb2i
AAGGTACAAGATGTACCATACCAA-Erbb2i	11.0991	3.88114	0	0	0	Epithelial	Erbb2i
AAGGTACAAGATGTACGATGAATC-Erbb2i	18.7571	2.48784	0	0	1.11958	Epithelial	Erbb2i
AAGGTACAAGCCATGCAGCAGGAA-Erbb2i	17.5315	4.85626	0	0	1.86333	Epithelial	Erbb2i
AAGGTACAAGCCATGCCAATGGAA-Erbb2i	11.3078	0.203602	0	0	0	Epithelial	Erbb2i
AAGGTACAAGCCATGCCCTCTATC-Erbb2i	14.3333	-0.707616	0	0	0	Epithelial	Erbb2i
AAGGTACAAGGCTAACGTCTGTCA-Erbb2i	19.3312	5.20673	0	0	1.67176	Epithelial	Erbb2i
AAGGTACAAGTCACTAAGAGTCAA-Erbb2i	11.8217	1.07866	0	0	1.90472	Epithelial	Erbb2i
AAGGTACAAGTCACTACATACCAA-Erbb2i	14.7198	1.37831	0	0	1.67001	Epithelial	Erbb2i
AAGGTACAAGTCACTAGATAGACA-Erbb2i	11.4651	8.52087	0	0	0	Epithelial	Erbb2i
AAGGTACAAGTGGTCAAAGGTACA-Erbb2i	14.3998	4.93673	0	0	3.24853	Epithelial	Erbb2i
AAGGTACAAGTGGTCACGACACAC-Erbb2i	15.6371	4.77546	0	0	2.52351	Epithelial	Erbb2i
AAGGTACAAGTGGTCACGACTGGA-Erbb2i	13.8009	-3.37905	0	0	0	Epithelial	Erbb2i
AAGGTACAATAGCGACACACGACC-Erbb2i	13.4816	-3.89277	0	0	0	Epithelial	Erbb2i
AAGGTACAATAGCGACACCACTGT-Erbb2i	8.66748	5.31901	0	0	0	Epithelial	Erbb2i
AAGGTACAATAGCGACGGTGCGAA-Erbb2i	12.3532	2.53594	0	0	0	Epithelial	Erbb2i
AAGGTACAATAGCGACTGAAGAGA-Erbb2i	14.0258	2.57225	0	0	0	Epithelial	Erbb2i
AAGGTACAATAGCGACTTCACGCA-Erbb2i	12.4644	2.60276	0	0	0	Epithelial	Erbb2i
AAGGTACAATCCTGTAAGCACCTC-Erbb2i	16.2805	6.92774	0	0	1.36623	Epithelial	Erbb2i
AAGGTACAATCCTGTACCGTGAGA-Erbb2i	9.51606	2.92909	2.47497	0	0	Epithelial	Erbb2i
AAGGTACAATCCTGTAGTGTTCTA-Erbb2i	14.8035	-0.946453	0	0	0	Epithelial	Erbb2i
AAGGTACAATGCCTAACTGAGCCA-Erbb2i	9.52908	8.33589	0	0	0	Epithelial	Erbb2i
AAGGTACAATTGAGGAATCATTCC-Erbb2i	4.57681	3.24954	2.03399	0	0	Immune	Erbb2i
AAGGTACAATTGAGGACAATGGAA-Erbb2i	13.191	3.15653	0	0	0	Epithelial	Erbb2i
AAGGTACACAACCACACACTTCGA-Erbb2i	14.978	7.25243	0	0	1.57758	Epithelial	Erbb2i
AAGGTACACAACCACATATCAGCA-Erbb2i	16.1679	-0.400498	0	0	0	Epithelial	Erbb2i
AAGGTACACAAGACTAATAGCGAC-Erbb2i	13.4962	-2.06902	0	0	0	Epithelial	Erbb2i
AAGGTACACAAGACTACAACCACA-Erbb2i	13.335	-2.12915	0	0	0	Epithelial	Erbb2i
AAGGTACACAAGACTACATCAAGT-Erbb2i	18.2719	4.60053	0	0	1.25045	Epithelial	Erbb2i
AAGGTACACAAGACTACTGGCATA-Erbb2i	7.60859	5.6578	0	0	0	Epithelial	Erbb2i
AAGGTACACAAGACTAGCTAACGA-Erbb2i	3.46108	1.87548	2.00231	2.00231	0	Immune	Erbb2i
AAGGTACACAAGACTAGGAGAACA-Erbb2i	11.6891	7.51172	0	0	0	Epithelial	Erbb2i
AAGGTACACAAGACTATGAAGAGA-Erbb2i	15.0481	5.59501	0	0	1.55069	Epithelial	Erbb2i
AAGGTACACAAGGAGCCTGTAGCC-Erbb2i	12.7052	1.72136	0	0	0	Epithelial	Erbb2i
AAGGTACACAAGGAGCGCCACATA-Erbb2i	14.9094	8.45462	1.32466	0	1.87515	Epithelial	Erbb2i
AAGGTACACAAGGAGCGTCTGTCA-Erbb2i	8.75291	3.94674	0	0	2.94028	Epithelial	Erbb2i
AAGGTACACACCTTACACAGCAGA-Erbb2i	18.471	6.23967	0	0	2.04563	Epithelial	Erbb2i
AAGGTACACACCTTACCGGATTGC-Erbb2i	9.04122	7.2488	0	0	0	Epithelial	Erbb2i
AAGGTACACACCTTACCTGGCATA-Erbb2i	7.63826	6.17149	0	0	0	Epithelial	Erbb2i
AAGGTACACACCTTACTATCAGCA-Erbb2i	8.32984	7.06048	0	0	0	Epithelial	Erbb2i
AAGGTACACACCTTACTGAAGAGA-Erbb2i	10.2911	6.64021	0	0	2.562	Epithelial	Erbb2i
AAGGTACACACTTCGAAATGTTGC-Erbb2i	11.1879	-0.569382	0	0	2.5554	Epithelial	Erbb2i
AAGGTACACACTTCGAAGTCACTA-Erbb2i	12.3906	-1.83387	0	0	0	Epithelial	Erbb2i
AAGGTACACACTTCGAGACTAGTA-Erbb2i	13.2439	-0.911168	0	0	0	Epithelial	Erbb2i
AAGGTACACAGATCTGAAACATCG-Erbb2i	10.3494	1.67444	0	0	0	Epithelial	Erbb2i
AAGGTACACAGATCTGACAGATTC-Erbb2i	18.5508	7.15472	0	0	2.26379	Epithelial	Erbb2i
AAGGTACACATACCAAAGATGTAC-Erbb2i	11.1583	-0.625815	0	0	1.38099	Epithelial	Erbb2i
AAGGTACACATCAAGTACACAGAA-Erbb2i	12.6575	-5.75608	0	0	1.78101	Epithelial	Erbb2i
AAGGTACACATCAAGTCAAGGAGC-Erbb2i	12.0769	0.71529	0	0	0	Epithelial	Erbb2i
AAGGTACACCATCCTCACATTGGC-Erbb2i	9.81646	6.55082	0	0	0	Epithelial	Erbb2i
AAGGTACACCGAAGTAGTCGTAGA-Erbb2i	12.5979	-1.52006	0	0	0	Epithelial	Erbb2i
AAGGTACACCGACAACCATCAAGT-Erbb2i	15.3716	4.81695	0	0	2.4926	Epithelial	Erbb2i
AAGGTACACCGACAACGAGCTGAA-Erbb2i	10.4554	5.44978	0	0	0	Epithelial	Erbb2i
AAGGTACACCGACAACGATAGACA-Erbb2i	15.4607	1.51497	0	0	1.77773	Epithelial	Erbb2i
AAGGTACACCGTGAGACCATCCTC-Erbb2i	13.7253	3.75139	0	0	1.88836	Epithelial	Erbb2i
AAGGTACACCGTGAGAGCCAAGAC-Erbb2i	12.5728	1.20728	0	0	0	Epithelial	Erbb2i
AAGGTACACCTAATCCATGCCTAA-Erbb2i	16.4765	7.70737	0	0	1.72976	Epithelial	Erbb2i
AAGGTACACCTAATCCGCTAACGA-Erbb2i	11.6329	-3.10049	0	0	0	Epithelial	Erbb2i
AAGGTACACCTCCTGACAGATCTG-Erbb2i	4.6441	4.25175	2.5855	0	0	Immune	Erbb2i
AAGGTACACCTCCTGAGAGCTGAA-Erbb2i	19.4483	3.79667	0	0	1.20687	Epithelial	Erbb2i
AAGGTACACCTCCTGAGGTGCGAA-Erbb2i	8.64828	4.78532	0	0	0	Epithelial	Erbb2i
AAGGTACACCTCTATCATTGAGGA-Erbb2i	14.4754	7.19947	0	0	0	Epithelial	Erbb2i
AAGGTACACCTCTATCCAACCACA-Erbb2i	13.3025	-0.997123	0	0	1.55686	Epithelial	Erbb2i
AAGGTACACCTCTATCGGAGAACA-Erbb2i	15.8179	8.71932	0	0	0	Epithelial	Erbb2i
AAGGTACACGACACACACTATGCA-Erbb2i	9.52861	-1.11261	0	0	0	Immune	Erbb2i
AAGGTACACGACACACCATCAAGT-Erbb2i	12.5309	3.25335	0	0	0	Epithelial	Erbb2i
AAGGTACACGACTGGAACGTATCA-Erbb2i	15.0658	-0.143408	0	0	1.49118	Epithelial	Erbb2i
AAGGTACACGACTGGACACTTCGA-Erbb2i	12.1399	3.72087	0	0	1.90375	Epithelial	Erbb2i
AAGGTACACGACTGGACATACCAA-Erbb2i	15.0453	-3.96234	0	0	0	Epithelial	Erbb2i
AAGGTACACGACTGGACCGAAGTA-Erbb2i	9.7926	6.26564	0	0	0	Epithelial	Erbb2i
AAGGTACACGACTGGACCTAATCC-Erbb2i	17.8252	7.01796	0	0	2.2988	Epithelial	Erbb2i
AAGGTACACGCATACAACCACTGT-Erbb2i	11.9234	-2.37752	0	0	0	Epithelial	Erbb2i
AAGGTACACGCATACAACGTATCA-Erbb2i	15.2746	0.660074	0	0	1.5201	Epithelial	Erbb2i
AAGGTACACGCTGATCAGCAGGAA-Erbb2i	13.9804	1.24698	0	0	0	Epithelial	Erbb2i
AAGGTACACGCTGATCAGCCATGC-Erbb2i	12.1948	2.738	0	0	2.21375	Epithelial	Erbb2i
AAGGTACACGCTGATCGATAGACA-Erbb2i	8.78413	3.85101	0	0	0	Epithelial	Erbb2i
AAGGTACACGGATTGCACCACTGT-Erbb2i	15.4004	7.80774	0	0	1.6917	Epithelial	Erbb2i
AAGGTACACGGATTGCAGAGTCAA-Erbb2i	12.3602	-1.37267	0	0	1.67141	Epithelial	Erbb2i
AAGGTACACGGATTGCCTGGCATA-Erbb2i	18.4824	4.31694	0	0	1.1413	Epithelial	Erbb2i
AAGGTACACGGATTGCTCTTCACA-Erbb2i	10.9501	-0.194299	2.66569	2.03979	0	Immune	Erbb2i
AAGGTACACTAAGGTCAGTACAAG-Erbb2i	10.3453	3.95179	0	0	2.90859	Epithelial	Erbb2i
AAGGTACACTAAGGTCGACAGTGC-Erbb2i	3.75107	3.16743	3.68159	0	0	Immune	Erbb2i
AAGGTACACTGAGCCAATCATTCC-Erbb2i	4.66946	4.71003	2.68775	0	0	Immune	Erbb2i
AAGGTACACTGGCATACAAGACTA-Erbb2i	15.5769	-0.25097	0	0	0	Epithelial	Erbb2i
AAGGTACACTGGCATACCGAAGTA-Erbb2i	15.2284	3.33911	0	0	2.65518	Epithelial	Erbb2i
AAGGTACACTGGCATAGGAGAACA-Erbb2i	13.1948	2.63254	0	0	0	Epithelial	Erbb2i
AAGGTACACTGTAGCCATCATTCC-Erbb2i	11.5405	-2.9835	0	0	0	Epithelial	Erbb2i
AAGGTACACTGTAGCCCAACCACA-Erbb2i	14.4315	5.61879	0	0	0	Epithelial	Erbb2i
AAGGTACACTGTAGCCCTGAGCCA-Erbb2i	9.47832	5.90035	0	0	0	Epithelial	Erbb2i
AAGGTACAGAACAGGCCAAGGAGC-Erbb2i	11.8114	2.40996	0	0	0	Epithelial	Erbb2i
AAGGTACAGAACAGGCCTGGCATA-Erbb2i	15.5766	-0.0512062	0	0	0	Epithelial	Erbb2i
AAGGTACAGAATCTGACATACCAA-Erbb2i	4.45681	4.28548	4.33568	0	0	Immune	Erbb2i
AAGGTACAGAATCTGAGCCACATA-Erbb2i	3.78002	3.29566	2.94624	0	0	Immune	Erbb2i
AAGGTACAGAATCTGATCCGTCTA-Erbb2i	3.52176	3.58741	3.12617	2.47597	0	Immune	Erbb2i
AAGGTACAGAATCTGATGAAGAGA-Erbb2i	18.5112	5.40354	0	0	1.9242	Epithelial	Erbb2i
AAGGTACAGACAGTGCGAGCTGAA-Erbb2i	14.0344	-0.834144	0	0	0	Epithelial	Erbb2i
AAGGTACAGACTAGTACAACCACA-Erbb2i	17.7873	7.50586	0	0	1.32781	Epithelial	Erbb2i
AAGGTACAGACTAGTACAAGGAGC-Erbb2i	12.1793	5.79364	0	0	0	Epithelial	Erbb2i
AAGGTACAGAGCTGAACGACACAC-Erbb2i	10.9837	6.1268	0	0	2.77072	Epithelial	Erbb2i
AAGGTACAGAGTTAGCAACAACCA-Erbb2i	4.68107	2.10608	3.83996	0	0	Immune	Erbb2i
AAGGTACAGAGTTAGCCAACCACA-Erbb2i	12.7277	-3.72471	0	0	0	Epithelial	Erbb2i
AAGGTACAGAGTTAGCCGAACTTA-Erbb2i	14.4816	0.544268	0	0	1.52967	Epithelial	Erbb2i
AAGGTACAGAGTTAGCCGACTGGA-Erbb2i	12.1678	-1.38523	0	0	0	Epithelial	Erbb2i
AAGGTACAGATGAATCCGAACTTA-Erbb2i	19.6698	4.77919	0	0	0	Epithelial	Erbb2i
AAGGTACAGCCAAGACAACTCACC-Erbb2i	4.32142	2.80402	2.03688	0	0	Immune	Erbb2i
AAGGTACAGCGAGTAACCGACAAC-Erbb2i	11.5637	3.4767	0	0	0	Epithelial	Erbb2i
AAGGTACAGCGAGTAACCTAATCC-Erbb2i	15.3816	-1.29626	0	0	0	Epithelial	Erbb2i
AAGGTACAGCTAACGACACCTTAC-Erbb2i	15.1515	5.10427	0	0	0	Epithelial	Erbb2i
AAGGTACAGCTAACGACAGATCTG-Erbb2i	18.1982	5.86092	0	0	2.16859	Epithelial	Erbb2i
AAGGTACAGCTAACGACCATCCTC-Erbb2i	14.9962	4.81956	0	0	2.60096	Epithelial	Erbb2i
AAGGTACAGCTAACGACGCATACA-Erbb2i	12.9997	-3.01133	0	0	0	Epithelial	Erbb2i
AAGGTACAGCTCGGTACCTCCTGA-Erbb2i	13.5716	6.48808	0	0	0	Epithelial	Erbb2i
AAGGTACAGCTCGGTAGACTAGTA-Erbb2i	14.0982	-4.67709	0	0	1.14101	Epithelial	Erbb2i
AAGGTACAGTACGCAACAACCACA-Erbb2i	17.8567	6.81197	0	0	1.74072	Epithelial	Erbb2i
AAGGTACAGTACGCAACGCTGATC-Erbb2i	17.8433	7.57109	0	0	2.21266	Epithelial	Erbb2i
AAGGTACAGTACGCAAGACTAGTA-Erbb2i	11.5134	5.20458	0	0	0	Epithelial	Erbb2i
AAGGTACAGTCGTAGAAAGGACAC-Erbb2i	14.0708	1.28185	0	0	0	Epithelial	Erbb2i
AAGGTACAGTCGTAGACAAGACTA-Erbb2i	12.7737	8.1741	0	0	2.34677	Epithelial	Erbb2i
AAGGTACAGTGTTCTAAAGGACAC-Erbb2i	16.4649	8.00156	0	0	1.68433	Epithelial	Erbb2i
AAGGTACATAGGATGAGAACAGGC-Erbb2i	14.4625	7.41877	0	0	1.5788	Epithelial	Erbb2i
AAGGTACATATCAGCAACGCTCGA-Erbb2i	15.092	1.59502	0	0	0	Epithelial	Erbb2i
AAGGTACATCCGTCTAAAGAGATC-Erbb2i	4.61799	2.63377	3.57915	0	0	Immune	Erbb2i
AAGGTACATCCGTCTAAGTCACTA-Erbb2i	12.863	2.91194	0	0	0	Epithelial	Erbb2i
AAGGTACATCCGTCTAAGTGGTCA-Erbb2i	4.55448	2.40275	3.96677	0	0	Immune	Erbb2i
AAGGTACATCCGTCTAGCGAGTAA-Erbb2i	14.3568	-2.72502	0	0	0	Epithelial	Erbb2i
AAGGTACATCTTCACACGCATACA-Erbb2i	13.6527	3.92588	0	0	0	Epithelial	Erbb2i
AAGGTACATGAAGAGAACCTCCAA-Erbb2i	14.7959	5.69844	0	0	1.67669	Epithelial	Erbb2i
AAGGTACATGAAGAGAATAGCGAC-Erbb2i	7.6014	6.19051	0	0	0	Epithelial	Erbb2i
AAGGTACATGAAGAGACACCTTAC-Erbb2i	11.0857	9.48706	0	0	0	Epithelial	Erbb2i
AAGGTACATGAAGAGAGCGAGTAA-Erbb2i	14.1844	1.10637	0	0	0	Epithelial	Erbb2i
AAGGTACATGGAACAAACGTATCA-Erbb2i	15.5064	6.42665	0	0	1.95844	Epithelial	Erbb2i
AAGGTACATGGAACAACACCTTAC-Erbb2i	13.5726	-2.64211	0	0	0	Epithelial	Erbb2i
AAGGTACATGGAACAACACTTCGA-Erbb2i	9.26039	5.08607	0	0	0	Epithelial	Erbb2i
AAGGTACATGGCTTCAACACGACC-Erbb2i	8.39626	6.67699	2.48097	0	0	Epithelial	Erbb2i
AAGGTACATGGCTTCACAAGACTA-Erbb2i	17.9081	6.32828	0	1.23831	2.37946	Epithelial	Erbb2i
AAGGTACATGGTGGTAAATGTTGC-Erbb2i	15.9376	-1.84012	1.35717	0	0	Epithelial	Erbb2i
AAGGTACATGGTGGTAACAGCAGA-Erbb2i	15.4812	4.98442	0	0	0	Epithelial	Erbb2i
AAGGTACATGGTGGTAACCACTGT-Erbb2i	12.3022	2.92116	0	0	2.32902	Epithelial	Erbb2i
AAGGTACATGGTGGTAGACAGTGC-Erbb2i	13.168	1.29848	0	0	0	Epithelial	Erbb2i
AAGGTACATGGTGGTATGAAGAGA-Erbb2i	16.1982	-2.41069	0	0	0	Epithelial	Erbb2i
AAGGTACATTCACGCACGGATTGC-Erbb2i	10.0424	4.26452	0	0	2.72425	Epithelial	Erbb2i
AAGGTACATTCACGCAGATGAATC-Erbb2i	18.6132	4.96195	0	0	2.45216	Epithelial	Erbb2i
AAGGTACATTCACGCATGGTGGTA-Erbb2i	9.5309	4.09845	0	0	0	Epithelial	Erbb2i
AATCCGTCAAACATCGAACAACCA-Erbb2i	15.1405	-3.40668	0	0	1.79846	Epithelial	Erbb2i
AATCCGTCAAACATCGTGGCTTCA-Erbb2i	12.3493	0.226421	0	0	0	Epithelial	Erbb2i
AATCCGTCAACCGAGAACCACTGT-Erbb2i	14.9055	-2.1607	0	0	0	Epithelial	Erbb2i
AATCCGTCAACCGAGACCTAATCC-Erbb2i	16.8914	4.45705	0	0	1.5628	Epithelial	Erbb2i
AATCCGTCAACCGAGAGAGTTAGC-Erbb2i	11.9208	2.56933	0	0	0	Epithelial	Erbb2i
AATCCGTCAACGCTTACATCAAGT-Erbb2i	4.24544	4.86495	2.62141	0	0	Immune	Erbb2i
AATCCGTCAACGCTTAGCCACATA-Erbb2i	15.9178	6.87687	0	0	0	Epithelial	Erbb2i
AATCCGTCAACGTGATATCATTCC-Erbb2i	13.6029	0.556631	0	0	0	Epithelial	Erbb2i
AATCCGTCAACGTGATCAAGGAGC-Erbb2i	12.8476	-4.51199	0	0	0	Epithelial	Erbb2i
AATCCGTCAACGTGATGCGAGTAA-Erbb2i	16.4654	6.03649	0	0	1.78595	Epithelial	Erbb2i
AATCCGTCAACGTGATGTGTTCTA-Erbb2i	15.6066	0.685757	0	0	1.43728	Epithelial	Erbb2i
AATCCGTCAACTCACCACAGATTC-Erbb2i	13.6482	0.461851	0	0	2.33363	Epithelial	Erbb2i
AATCCGTCAACTCACCCTGAGCCA-Erbb2i	11.7943	1.9821	0	0	0	Epithelial	Erbb2i
AATCCGTCAACTCACCGATGAATC-Erbb2i	9.87482	1.44604	0	0	0	Epithelial	Erbb2i
AATCCGTCAACTCACCTATCAGCA-Erbb2i	12.5255	2.10976	0	0	0	Epithelial	Erbb2i
AATCCGTCAAGACGGACCAGTTCA-Erbb2i	14.4032	3.86707	0	0	1.97939	Epithelial	Erbb2i
AATCCGTCAAGACGGACCTAATCC-Erbb2i	17.1384	4.82919	0	0	1.51927	Epithelial	Erbb2i
AATCCGTCAAGACGGAGAATCTGA-Erbb2i	13.8935	-1.26895	0	0	0	Epithelial	Erbb2i
AATCCGTCAAGACGGATGAAGAGA-Erbb2i	12.375	-3.8175	0	0	0	Epithelial	Erbb2i
AATCCGTCAAGAGATCAACTCACC-Erbb2i	12.4928	3.98366	0	0	2.40796	Epithelial	Erbb2i
AATCCGTCAAGAGATCAGAGTCAA-Erbb2i	16.9233	4.73384	0	0	1.56609	Epithelial	Erbb2i
AATCCGTCAAGAGATCCATCAAGT-Erbb2i	18.4885	4.75795	0	0	1.10505	Epithelial	Erbb2i
AATCCGTCAAGAGATCCGCATACA-Erbb2i	11.0203	6.699	0	0	0	Epithelial	Erbb2i
AATCCGTCAAGAGATCGAACAGGC-Erbb2i	5.43273	3.39216	2.76791	0	0	Immune	Erbb2i
AATCCGTCAAGGACACTGAAGAGA-Erbb2i	17.7449	7.22958	0	0	3.03246	Epithelial	Erbb2i
AATCCGTCAAGGTACAGAGCTGAA-Erbb2i	15.7454	4.68342	0	0	1.31362	Epithelial	Erbb2i
AATCCGTCAATCCGTCCAGCGTTA-Erbb2i	3.60729	4.16424	3.49702	0	0	Immune	Erbb2i
AATCCGTCAATCCGTCCCTCCTGA-Erbb2i	16.5519	4.91184	0	0	2.10893	Epithelial	Erbb2i
AATCCGTCAATGTTGCAAGGTACA-Erbb2i	8.82189	3.50675	0	0	0	Epithelial	Erbb2i
AATCCGTCAATGTTGCACCACTGT-Erbb2i	9.57323	6.89024	0	0	0	Epithelial	Erbb2i
AATCCGTCAATGTTGCAGTGGTCA-Erbb2i	15.1039	-3.60119	0	0	1.08196	Epithelial	Erbb2i
AATCCGTCAATGTTGCGTCGTAGA-Erbb2i	10.3238	5.01038	0	0	0	Epithelial	Erbb2i
AATCCGTCAATGTTGCTGAAGAGA-Erbb2i	8.5778	6.27518	0	0	0	Epithelial	Erbb2i
AATCCGTCACAAGCTACTCAATGA-Erbb2i	10.5511	5.39855	0	0	0	Epithelial	Erbb2i
AATCCGTCACAAGCTAGGAGAACA-Erbb2i	16.6626	-1.99691	0	0	2.42386	Epithelial	Erbb2i
AATCCGTCACACAGAAAACAACCA-Erbb2i	11.7516	5.16848	0	0	2.62141	Epithelial	Erbb2i
AATCCGTCACACAGAAAACGCTTA-Erbb2i	8.73095	5.82137	0	0	0	Epithelial	Erbb2i
AATCCGTCACACAGAACCTCTATC-Erbb2i	14.5662	-1.4152	0	0	0	Epithelial	Erbb2i
AATCCGTCACACGACCCATACCAA-Erbb2i	17.8888	5.17154	0	0	2.15791	Epithelial	Erbb2i
AATCCGTCACAGATTCAACCGAGA-Erbb2i	15.0553	6.83184	0	0	1.39111	Epithelial	Erbb2i
AATCCGTCACAGCAGAAAGAGATC-Erbb2i	12.5893	-4.66664	0	0	1.8185	Epithelial	Erbb2i
AATCCGTCACAGCAGAACAGCAGA-Erbb2i	12.0441	1.13751	1.87422	1.87422	0	Immune	Erbb2i
AATCCGTCACAGCAGAACGTATCA-Erbb2i	12.4274	1.4368	0	0	0	Epithelial	Erbb2i
AATCCGTCACAGCAGAATGCCTAA-Erbb2i	9.96371	6.23226	0	0	0	Epithelial	Erbb2i
AATCCGTCACATTGGCCGAACTTA-Erbb2i	12.5109	0.911979	0	0	2.08718	Epithelial	Erbb2i
AATCCGTCACCACTGTAAGGACAC-Erbb2i	11.6493	3.79191	0	0	0	Epithelial	Erbb2i
AATCCGTCACCACTGTCGCTGATC-Erbb2i	17.765	3.54006	0	0	0	Epithelial	Erbb2i
AATCCGTCACCTCCAACACTTCGA-Erbb2i	16.4327	6.30012	0	0	2.17168	Epithelial	Erbb2i
AATCCGTCACGCTCGATTCACGCA-Erbb2i	14.6161	4.21071	2.34592	0	2.34592	Immune	Erbb2i
AATCCGTCACTATGCATGGTGGTA-Erbb2i	9.17189	4.08083	0	0	0	Epithelial	Erbb2i
AATCCGTCAGAGTCAAACTATGCA-Erbb2i	12.9227	-2.54318	1.53736	0	1.53736	Epithelial	Erbb2i
AATCCGTCAGAGTCAAATTGGCTC-Erbb2i	17.7276	7.56567	0	0	0	Epithelial	Erbb2i
AATCCGTCAGATCGCAACACAGAA-Erbb2i	13.4378	6.91067	0	0	0	Epithelial	Erbb2i
AATCCGTCAGATCGCACGCATACA-Erbb2i	9.98506	4.33383	0	0	0	Epithelial	Erbb2i
AATCCGTCAGATCGCACGGATTGC-Erbb2i	10.8891	5.15988	0	0	0	Epithelial	Erbb2i
AATCCGTCAGATGTACAGATGTAC-Erbb2i	9.92049	0.256712	0	0	0	Epithelial	Erbb2i
AATCCGTCAGCACCTCCACTTCGA-Erbb2i	14.9561	-2.52952	0	0	0	Epithelial	Erbb2i
AATCCGTCAGCAGGAAACAGATTC-Erbb2i	4.16188	4.92989	0	0	0	Immune	Erbb2i
AATCCGTCAGCCATGCAAACATCG-Erbb2i	14.8047	-1.98486	0	0	0	Epithelial	Erbb2i
AATCCGTCAGCCATGCACATTGGC-Erbb2i	12.7139	-2.28127	0	0	0	Epithelial	Erbb2i
AATCCGTCAGCCATGCCAGATCTG-Erbb2i	12.2551	8.27801	0	0	0	Epithelial	Erbb2i
AATCCGTCAGGCTAACGACAGTGC-Erbb2i	16.8775	6.36755	0	0	0	Epithelial	Erbb2i
AATCCGTCAGTACAAGCTGTAGCC-Erbb2i	13.0212	-3.04997	0	0	0	Epithelial	Erbb2i
AATCCGTCAGTACAAGTATCAGCA-Erbb2i	16.5493	5.21264	0	0	2.24483	Epithelial	Erbb2i
AATCCGTCAGTCACTACCTCTATC-Erbb2i	13.1338	7.53893	0	0	1.88409	Epithelial	Erbb2i
AATCCGTCAGTCACTAGCCAAGAC-Erbb2i	12.4614	-3.95209	0	0	1.08325	Epithelial	Erbb2i
AATCCGTCAGTGGTCAATCATTCC-Erbb2i	17.5105	4.34728	0	0	2.16539	Epithelial	Erbb2i
AATCCGTCAGTGGTCAGACTAGTA-Erbb2i	11.8858	8.28361	0	0	0	Epithelial	Erbb2i
AATCCGTCAGTGGTCATGGCTTCA-Erbb2i	14.5329	-2.50638	0	0	0	Epithelial	Erbb2i
AATCCGTCATAGCGACGCGAGTAA-Erbb2i	16.1479	6.71216	0	0	2.08563	Epithelial	Erbb2i
AATCCGTCATCATTCCAAACATCG-Erbb2i	8.32731	4.96829	0	0	0	Epithelial	Erbb2i
AATCCGTCATCATTCCCGGATTGC-Erbb2i	13.2198	-2.1159	0	0	1.54573	Epithelial	Erbb2i
AATCCGTCATCCTGTAACATTGGC-Erbb2i	11.3318	-4.11084	0	0	0	Epithelial	Erbb2i
AATCCGTCATCCTGTACATACCAA-Erbb2i	11.6558	-4.06149	0	0	1.13025	Epithelial	Erbb2i
AATCCGTCATCCTGTACTGTAGCC-Erbb2i	9.98904	1.88789	0	0	0	Epithelial	Erbb2i
AATCCGTCATCCTGTAGTCGTAGA-Erbb2i	9.69739	7.51527	0	0	0	Epithelial	Erbb2i
AATCCGTCATCCTGTATGGCTTCA-Erbb2i	6.31246	1.75938	3.49744	0	0	Immune	Erbb2i
AATCCGTCATGCCTAAAAACATCG-Erbb2i	7.74835	6.91211	0	0	0	Epithelial	Erbb2i
AATCCGTCATGCCTAAAACTCACC-Erbb2i	17.8438	4.49532	0	0	0	Epithelial	Erbb2i
AATCCGTCATGCCTAAATTGGCTC-Erbb2i	12.5489	-4.93884	0	0	0	Epithelial	Erbb2i
AATCCGTCATGCCTAAGAACAGGC-Erbb2i	15.2196	0.374133	0	0	0	Epithelial	Erbb2i
AATCCGTCATGCCTAAGACTAGTA-Erbb2i	14.1483	5.72436	0	0	1.82371	Epithelial	Erbb2i
AATCCGTCATTGAGGAATTGGCTC-Erbb2i	9.10572	3.11462	0	0	0	Epithelial	Erbb2i
AATCCGTCATTGAGGACTGAGCCA-Erbb2i	18.1176	5.09139	0	0	1.16443	Epithelial	Erbb2i
AATCCGTCATTGGCTCATTGGCTC-Erbb2i	9.80481	4.22015	0	0	0	Epithelial	Erbb2i
AATCCGTCCAACCACAAGATCGCA-Erbb2i	14.9484	4.39253	0	1.7497	1.7497	Epithelial	Erbb2i
AATCCGTCCAACCACAGTCGTAGA-Erbb2i	18.1515	6.14142	0	0	1.18373	Epithelial	Erbb2i
AATCCGTCCAACCACATGAAGAGA-Erbb2i	10.1774	5.75205	0	0	0	Epithelial	Erbb2i
AATCCGTCCAAGACTAACATTGGC-Erbb2i	13.7539	4.29961	0	0	0	Epithelial	Erbb2i
AATCCGTCCAAGACTAGAATCTGA-Erbb2i	3.61409	2.48534	3.52113	0	0	Immune	Erbb2i
AATCCGTCCAAGGAGCAACTCACC-Erbb2i	16.9493	6.89884	0	0	2.16063	Epithelial	Erbb2i
AATCCGTCCAATGGAAATGCCTAA-Erbb2i	14.2131	8.63844	0	0	1.69315	Epithelial	Erbb2i
AATCCGTCCAATGGAACCTCTATC-Erbb2i	11.1315	5.49006	0	0	0	Epithelial	Erbb2i
AATCCGTCCAATGGAAGATAGACA-Erbb2i	10.0805	-1.622	0	0	0	Epithelial	Erbb2i
AATCCGTCCACCTTACACAGATTC-Erbb2i	9.79915	5.98238	0	0	0	Epithelial	Erbb2i
AATCCGTCCACCTTACACGTATCA-Erbb2i	13.5212	2.44296	0	0	2.72514	Epithelial	Erbb2i
AATCCGTCCACTTCGAAATGTTGC-Erbb2i	15.3723	-0.034843	0	0	0	Epithelial	Erbb2i
AATCCGTCCACTTCGACTGGCATA-Erbb2i	8.88231	2.57121	0	0	0	Epithelial	Erbb2i
AATCCGTCCACTTCGACTGTAGCC-Erbb2i	16.6111	5.92623	0	0	2.07826	Epithelial	Erbb2i
AATCCGTCCAGATCTGAGATGTAC-Erbb2i	17.8607	5.75304	0	0	1.64582	Epithelial	Erbb2i
AATCCGTCCAGATCTGCACTTCGA-Erbb2i	15.652	-1.10859	0	0	0	Epithelial	Erbb2i
AATCCGTCCAGATCTGGACTAGTA-Erbb2i	6.44609	3.20913	3.31766	2.03457	0	Immune	Erbb2i
AATCCGTCCAGATCTGGTACGCAA-Erbb2i	11.5187	1.6456	0	0	0	Epithelial	Erbb2i
AATCCGTCCAGCGTTAAGAGTCAA-Erbb2i	8.82966	-0.748322	0	0	0	Immune	Erbb2i
AATCCGTCCAGCGTTAATCCTGTA-Erbb2i	16.9138	5.16357	0	0	0	Epithelial	Erbb2i
AATCCGTCCATACCAAACGCTCGA-Erbb2i	14.9104	5.8466	0	0	1.97563	Epithelial	Erbb2i
AATCCGTCCATACCAAGAGTTAGC-Erbb2i	14.6002	6.53408	0	0	2.4931	Epithelial	Erbb2i
AATCCGTCCATCAAGTCAAGACTA-Erbb2i	16.1678	-0.4468	0	0	0	Epithelial	Erbb2i
AATCCGTCCATCAAGTTCTTCACA-Erbb2i	12.9067	0.200466	0	0	0	Epithelial	Erbb2i
AATCCGTCCCAGTTCAAACAACCA-Erbb2i	12.7175	8.25662	0	0	0	Epithelial	Erbb2i
AATCCGTCCCAGTTCAGCCAAGAC-Erbb2i	4.04775	3.18818	2.52105	0	0	Immune	Erbb2i
AATCCGTCCCAGTTCATAGGATGA-Erbb2i	12.4391	-2.35268	0	0	0	Epithelial	Erbb2i
AATCCGTCCCATCCTCTGGAACAA-Erbb2i	19.323	3.74536	0	0	0	Epithelial	Erbb2i
AATCCGTCCCGAAGTATATCAGCA-Erbb2i	10.6429	-2.99389	0	0	0.980933	Epithelial	Erbb2i
AATCCGTCCCGACAACAAGACGGA-Erbb2i	13.6765	-4.82805	0	0	1.14494	Epithelial	Erbb2i
AATCCGTCCCGTGAGACACTTCGA-Erbb2i	15.7939	9.31737	0	0	0	Epithelial	Erbb2i
AATCCGTCCCTCCTGAAAACATCG-Erbb2i	14.577	4.02654	0	0	2.8972	Epithelial	Erbb2i
AATCCGTCCCTCTATCACAGATTC-Erbb2i	11.1701	-3.67234	1.70951	0.919785	2.1452	Immune	Erbb2i
AATCCGTCCGACACACTGGTGGTA-Erbb2i	12.0007	0.281442	0	0	0	Epithelial	Erbb2i
AATCCGTCCGACACACTTCACGCA-Erbb2i	18.3819	2.19339	0	0	0	Epithelial	Erbb2i
AATCCGTCCGACTGGAAACCGAGA-Erbb2i	10.252	-1.91614	0	0	0	Epithelial	Erbb2i
AATCCGTCCGCATACAAACAACCA-Erbb2i	17.492	6.17576	0	0	1.5941	Epithelial	Erbb2i
AATCCGTCCGCATACACGACTGGA-Erbb2i	10.123	2.89599	0	0	0	Epithelial	Erbb2i
AATCCGTCCGCTGATCACAGATTC-Erbb2i	3.86709	3.18641	0	0	0	Immune	Erbb2i
AATCCGTCCGCTGATCCCGTGAGA-Erbb2i	16.6318	2.89587	1.4223	0	0	Epithelial	Erbb2i
AATCCGTCCGCTGATCCTAAGGTC-Erbb2i	17.0145	6.41785	0	0	1.28757	Epithelial	Erbb2i
AATCCGTCCTAAGGTCATCATTCC-Erbb2i	12.4669	2.82019	0	0	3.24932	Epithelial	Erbb2i
[truncated: 37,751 more rows]

## Sheet: Fig_8
Figure 8b
Clonotypes						Figure 8a-i
ERBB2i + aPD-1	Frequency	Vehicle	Frequency	Reference	Frequency	Rb1/Trp53-depleted SCLC mice
CTL_Clonotype c.1	16.0287	CTL_Clonotype v.1	8.21918	CTL_Clonotype r.1	5.55556	Mouse sex	Vehicle	anti-PD-1 + ERBB2i
CTL_Clonotype c.2	8.85167	CTL_Clonotype v.2	6.84932	CTL_Clonotype r.2	5.55556	♀ female	1	1
CTL_Clonotype c.3	4.54545	CTL_Clonotype v.3	2.73973	CTL_Clonotype r.3	5.55556	♂ male	0	0
CTL_Clonotype c.4	3.82775	CTL_Clonotype v.4	2.73973	CTL_Clonotype r.4	5.55556
CTL_Clonotype c.5	3.34928	CTL_Clonotype v.5	2.73973	CTL_Clonotype r.5	5.55556
CTL_Clonotype c.6	2.39234	CTL_Clonotype v.6	2.73973	CTL_Clonotype r.6	5.55556
CTL_Clonotype c.7	1.19617	CTL_Clonotype v.7	2.73973	CTL_Clonotype r.7	5.55556
CTL_Clonotype c.8	1.19617	CTL_Clonotype v.8	2.73973	CTL_Clonotype r.8	5.55556
CTL_Clonotype c.9	0.956938	CTL_Clonotype v.9	2.73973	CTL_Clonotype r.9	5.55556
CTL_Clonotype c.10	0.956938	CTL_Clonotype v.10	2.73973	CTL_Clonotype r.10	5.55556
Figure 8c
TCR clonality
aPD1 + ERBB2i	Vehicle	Reference
0.166525	0.035852	0
Figure 8g,h,i
FeatureID	FeatureName	Clone_1_combi Log2 Fold Change	Clone_1_combi P-Value	Clone1_vehicle Log2 Fold Change	Clone1_vehicle P-Value
ENSMUSG00000023132	Gzma	5.97028	1.06519e-05	-5.97028	1.06519e-05
ENSMUSG00000071552	Tigit	-5.1452	0.00231315	5.1452	0.00231315
FeatureID	FeatureName	Clone_2_combi Log2 Fold Change	Clone_2_combi P-Value	Clone1_vehicle Log2 Fold Change	Clone1_vehicle P-Value
ENSMUSG00000023132	Gzma	6.08588	7.06308e-08	-6.08588	7.06308e-08
ENSMUSG00000071552	Tigit	-5.45069	0.0183249	5.45069	0.0183249
ENSMUSG00000041272	Tox	-4.25805	0.117188	4.25805	0.117188

[truncated: 12 more sheets: Fig_9, Suppl_1, Suppl_2, Suppl_3, Suppl_4, Suppl_5, Suppl_6, Suppl_7, Suppl_8, Suppl_9, Suppl_10, Suppl_11]
